# Supplementary material for: Multi-Organ Transcriptome Response of Lumpfish (Cyclopterus lumpus) to Aeromonas salmonicida Subspecies salmonicida Systemic Infection
Source: Microorganisms. 2022 Oct 26;10(11):2113. doi: 10.3390/microorganisms10112113 (PMC9692985; doi:10.3390/microorganisms10112113)
Supplement: Supplementary file 1 [file microorganisms-10-02113-s001.zip]

Archive with 14 entries (11 files):
- microorganisms-1974933-supplementary2/
- microorganisms-1974933-supplementary2/microorganisms-1974933-supplementary/
- microorganisms-1974933-supplementary2/microorganisms-1974933-supplementary/Supporting information/
- microorganisms-1974933-supplementary2/microorganisms-1974933-supplementary/Supporting information/File S1.xlsx
- microorganisms-1974933-supplementary2/microorganisms-1974933-supplementary/Supporting information/File S2.xlsx
- microorganisms-1974933-supplementary2/microorganisms-1974933-supplementary/Supporting information/File S3.xlsx
- microorganisms-1974933-supplementary2/microorganisms-1974933-supplementary/Supporting information/File S4.xlsx
- microorganisms-1974933-supplementary2/microorganisms-1974933-supplementary/Supporting information/File S5.xlsx
- microorganisms-1974933-supplementary2/microorganisms-1974933-supplementary/Supporting information/File S6.xlsx
- microorganisms-1974933-supplementary2/microorganisms-1974933-supplementary/Supporting information/FIle S7.xlsx
- microorganisms-1974933-supplementary2/microorganisms-1974933-supplementary/Supporting information/File S8.xlsx
- microorganisms-1974933-supplementary2/microorganisms-1974933-supplementary/Supporting information/File S9.xlsx
- microorganisms-1974933-supplementary2/microorganisms-1974933-supplementary/Supporting information/Presentation 1.pptx
- microorganisms-1974933-supplementary2/microorganisms-1974933-supplementary/Supporting information/Supplementary tables.pdf
