# Supplementary material for: Multi-Organ Transcriptome Response of Lumpfish (Cyclopterus lumpus) to Aeromonas salmonicida Subspecies salmonicida Systemic Infection
Source: Microorganisms. 2022 Oct 26;10(11):2113. doi: 10.3390/microorganisms10112113 (PMC9692985; doi:10.3390/microorganisms10112113)
Supplement: Supplementary file 1 [file microorganisms-10-02113-s001.zip › microorganisms-1974933-supplementary2/microorganisms-1974933-supplementary/Supporting information/File S1.xlsx]

## Sheet: HK_3d
File S1a. Differentially expressed genes (DEGs) in head kidney 3 days post infection (dpi) identified by reference genome-guided transcriptome assembly (log2FC≥1, FDR≤0.05)
Name	Chromosome	Region	Log₂ fold change	FDR p-value	GeneID	Gene description
LOC117729661	NC_046969	complement(25499098..25501674)	10.8517	0.00301227	117729661	dimethylaniline monooxygenase
LOC117751252	NC_046968	complement(12733956..12735207)	9.89398	0.00809351	117751252	amyloid protein A-like
LOC117728776	NC_046968	complement(12725453..12726704)	9.85556	0.00870904	117728776	amyloid protein A-like
creg1	NC_046967	complement(378600..381124)	9.00029	0.0465339	117746526	protein CREG1
hp	NC_046968	complement(11918121..11923491)	8.3246	0	117728778	haptoglobin isoform X1
zgc:172076	NC_046966	22634814..22639097	8.16498	4.64349e-06	117725331	creatine kinase M-type
LOC117726356	NC_046988	3015200..3019298	7.65385	7.00046e-05	117726356	fibrinogen-like protein 1
fgg	NC_046966	20500780..20504597	6.92021	9.78884e-13	117733981	fibrinogen gamma chain
cfi	NC_046983	complement(1046027..1054346)	6.80699	6.07956e-08	117748062	complement factor I
LOC117744082	NC_046980	17734091..17737596	6.77752	6.69517e-06	117744082	hyaluronan-binding protein 2-like
LOC117727442	NC_046989	19105007..19107678	6.76631	0	117727442	alpha-1-antitrypsin homolog
tdo2a	NC_046975	complement(20473954..20477498)	6.7503	0.00723763	117737452	tryptophan 2,3-dioxygenase A
LOC117729809	NC_046969	6753891..6758065	6.74351	0	117729809	histidine-rich glycoprotein-like
LOC117732306	NC_046971	complement(14534383..14536501)	6.5542	6.11826e-06	117732306	zona pellucida sperm-binding protein 3-like
lect2l	NC_046984	complement(19032166..19036930)	6.49828	1.14203e-12	117748394	leukocyte cell-derived chemotaxin 2 like
LOC117740601	NC_046977	11664800..11668835	6.4697	1.26892e-12	117740601	protein AMBP-like
ahsg2	NC_046982	16443913..16446988	6.3712	1.06105e-10	117746824	alpha-2-HS-glycoprotein 2
apoa1b	NC_046978	17379055..17380768	6.30687	0	117741351	apolipoprotein A-Ib
apoc2	NC_046981	13660382..13661746	6.27917	5.01816e-08	117745550	apolipoprotein C-II
LOC117732254	NC_046971	14541172..14543510	6.26084	2.39755e-06	117732254	zona pellucida sperm-binding protein 4-like
habp2	NC_046984	complement(10942703..10946788)	6.23211	5.68956e-06	117749106	hyaluronan-binding protein 2
apobb.1	NC_046989	12503324..12519277	6.16262	4.43022e-09	117727491	apolipoprotein Bb, tandem duplicate 1
LOC117739179	NC_046976	complement(14878267..14881706)	6.07899	1.9343e-06	117739179	coagulation factor XI-like
apoa2	NC_046981	13656261..13657969	5.98822	0	117745525	apolipoprotein A-II
f2	NC_046967	323875..331370	5.93952	3.24678e-07	117746509	prothrombin
fgb	NC_046983	complement(1363885..1370130)	5.88142	2.00236e-10	117747536	fibrinogen beta chain isoform X2
kng1	NC_046969	complement(5052615..5057117)	5.63468	2.21371e-09	117729837	kininogen-1
LOC117745115	NC_046966	complement(9930074..9948363)	5.55059	1.38331e-07	117745115	complement C3-like
LOC117742524	NC_046979	complement(10614631..10622324)	5.53685	2.48436e-10	117742524	complement factor B-like
LOC117736261	NC_046974	22829759..22832318	5.52616	1.78157e-11	117736261	betaine--homocysteine S-methyltransferase 1-like
LOC117751046	NC_046968	complement(12738139..12739476)	5.48834	9.78884e-13	117751046	amyloid protein A-like
LOC117731082	NC_046970	6484828..6494141	5.43247	2.95133e-10	117731082	inter-alpha-trypsin inhibitor heavy chain H3-like
serpind1	NC_046974	22044653..22046798	5.42616	7.17074e-06	117735990	LOW QUALITY PROTEIN: heparin cofactor 2
LOC117736742	NC_046974	12024805..12026514	5.41745	5.17318e-06	117736742	serine protease inhibitor 2.1-like
c8a	NC_046982	15641174..15646942	5.35322	0.000654198	117746672	complement component C8 alpha chain
serpinc1	NC_046969	27629780..27638893	5.29384	3.44953e-07	117729796	antithrombin-III
LOC117729318	NC_046969	complement(5712866..5718221)	5.27546	1.34882e-06	117729318	complement factor H-related protein 4-like isoform X2
LOC117745961	NC_046967	complement(3827338..3832588)	5.2193	5.64053e-05	117745961	uncharacterized protein LOC117745961
LOC117745441	NC_046981	complement(12383855..12389584)	5.20541	0.00425476	117745441	complement C1r-A subcomponent-like
LOC117733431	NC_046966	complement(24627048..24805586)	5.12122	0.00235827	117733431	LOW QUALITY PROTEIN: complement C3-like
LOC117735697	NC_046973	complement(6061634..6064153)	5.10416	0.00108489	117735697	perforin-1-like
LOC117731194	NC_046970	20719699..20723610	5.09947	0.000340779	117731194	uncharacterized protein LOC117731194
plg	NC_046989	15904457..15914994	5.06334	2.57772e-05	117727600	plasminogen
LOC117735659	NC_046966	5118861..5120708	5.05886	6.99972e-08	117735659	uncharacterized protein LOC117735659
ly97.3	NC_046982	13822410..13823917	5.05747	1.11485e-05	117746867	uncharacterized protein ly97.3
vtnb	NC_046979	13512376..13515712	5.04544	0.00362302	117742852	vitronectin b
LOC117741201	NC_046978	complement(19936848..19953409)	4.95011	1.1578e-07	117741201	alpha-2-macroglobulin-like
serping1	NC_046966	15084074..15087811	4.88919	0.000461207	117733723	plasma protease C1 inhibitor
serpinf2b	NC_046978	complement(7966553..7968898)	4.88914	0.0126189	117741610	serpin peptidase inhibitor, clade F (alpha-2 antiplasmin, pigment epithelium derived factor), member 2b
LOC117730483	NC_046970	14972952..14989248	4.88438	2.23077e-05	117730483	inter-alpha-trypsin inhibitor heavy chain H3-like
LOC117745087	NC_046967	complement(3704578..3709814)	4.87447	0.000477241	117745087	uncharacterized protein LOC117745087
LOC117739559	NC_046966	9700678..9705311	4.82891	0.00581831	117739559	basement membrane-specific heparan sulfate proteoglycan core protein-like
LOC117741202	NC_046978	19960840..19979305	4.69524	0.000180275	117741202	alpha-2-macroglobulin-like
LOC117728096	NC_046990	9590714..9591766	4.69481	0.0034136	117728096	hepcidin-like
LOC117727283	NC_046989	10780499..10789067	4.68878	0.00165429	117727283	hydroperoxide isomerase ALOXE3-like
LOC117739247	NC_046976	complement(21733232..21737406)	4.47228	1.56049e-06	117739247	uncharacterized protein LOC117739247
LOC117729272	NC_046969	complement(10120558..10130316)	4.4665	1.64431e-06	117729272	ceruloplasmin-like
LOC117726334	NC_046988	2998825..3002880	4.4339	0.0118284	117726334	LOW QUALITY PROTEIN: fibrinogen-like protein 1
ero1a	NC_046968	complement(28711776..28721248)	4.37127	8.28607e-05	117728830	ERO1-like protein alpha
LOC117748063	NC_046983	1349854..1360017	4.37048	2.43461e-08	117748063	fibrinogen alpha chain-like
dmgdh	NC_046977	complement(4685881..4698454)	4.33456	0.0174529	117740637	dimethylglycine dehydrogenase, mitochondrial
comtd1	NC_046980	complement(10520916..10523809)	4.2755	0.00183833	117744193	catechol O-methyltransferase domain-containing protein 1 isoform X2
LOC117751260	NC_046968	complement(12729615..12730957)	4.26268	0.00212941	117751260	amyloid protein A-like
hpxb	NC_046967	6622053..6626561	4.17154	2.63984e-07	117745061	hemopexin
LOC117739508	NC_046976	7755118..7758515	4.04235	0.00935561	117739508	CD59 glycoprotein-like
LOC117738814	NC_046976	19678881..19685317	3.99583	0.0305909	117738814	LOW QUALITY PROTEIN: glyceraldehyde-3-phosphate dehydrogenase-like
LOC117727458	NC_046989	12453615..12454732	3.92911	0.0278579	117727458	leucine-rich alpha-2-glycoprotein-like, partial
LOC117740572	NC_046977	5503817..5517155	3.83442	0.000871854	117740572	rhotekin-like
LOC117734564	NC_046973	complement(1586867..1589549)	3.69783	1.79101e-06	117734564	heat shock 70 kDa protein 1
apoea	NC_046976	complement(4038854..4040877)	3.66498	0.00372568	117739087	apolipoprotein Ea
prg4b	NC_046969	complement(12764625..12771861)	3.63971	0.00404551	117729258	proteoglycan 4b isoform X2
LOC117735916	NC_046974	complement(13233312..13236797)	3.6348	0.000506554	117735916	small serum protein 2-like
si:ch211-262h13.5	NC_046969	10811308..10816971	3.55776	0.0336264	117729996	alpha-2-HS-glycoprotein
LOC117737727	NC_046966	complement(7811486..7814401)	3.47246	0.00183833	117737727	beta-2-glycoprotein 1-like
LOC117728775	NC_046968	complement(12721108..12722451)	3.46685	0.00523868	117728775	amyloid protein A-like
LOC117736344	NC_046974	complement(27868994..27881582)	3.45987	1.5179e-05	117736344	3-hydroxy-3-methylglutaryl-coenzyme A reductase-like
LOC117738903	NC_046966	complement(7187146..7191835)	3.39354	0.00734182	117738903	N-acetylmuramoyl-L-alanine amidase-like
hpda	NC_046979	18424842..18432305	3.38434	0.00064298	117742718	4-hydroxyphenylpyruvate dioxygenase
LOC117747572	NC_046983	complement(2151013..2153813)	3.36009	0.0197168	117747572	GTPase IMAP family member 7-like
msmo1	NC_046966	19773176..19777421	3.27588	0.000160368	117730014	methylsterol monooxygenase 1
c9	NC_046977	complement(2219884..2224219)	3.23784	0.0040986	117740346	complement component C9
acta1b	NC_046968	complement(18040016..18043851)	3.16551	0.010007	117728618	actin alpha 1, skeletal muscle b
LOC117740449	NC_046967	complement(10638834..10674189)	3.09318	0.036784	117740449	striated muscle preferentially expressed protein kinase-like
tnn	NC_046982	complement(8183565..8221852)	2.98144	0.0469575	117747010	tenascin-N
pglyrp6	NC_046973	12582774..12585261	2.94917	0.00108829	117735045	peptidoglycan recognition protein 6
ckma	NC_046979	complement(20824097..20830020)	2.9276	0.00874773	117742511	creatine kinase, muscle a
hamp	NC_046981	complement(15947889..15948963)	2.67295	0.0001607	117745265	hepcidin-1
LOC117728128	NC_046990	complement(9593067..9593885)	2.41795	0.00138947	117728128	hepcidin-like
fabp4a	NC_046976	complement(9626721..9628564)	2.34453	0.00203444	117739439	fatty acid binding protein 4a
c7b	NC_046977	13449571..13459556	2.07448	0.00476817	117740323	complement component C7
vgll4l	NC_046974	11723084..11726894	1.99553	0.010007	117736996	vestigial like 4 like
LOC117736660	NC_046974	complement(18316378..18317292)	1.74628	0.0287814	117736660	polyubiquitin-like
LOC117739425	NC_046976	complement(20374105..20379763)	1.67663	0.0248664	117739425	tumor necrosis factor receptor superfamily member 6B-like
abat	NC_046973	complement(8497789..8525945)	1.47808	0.0469575	117735678	4-aminobutyrate aminotransferase, mitochondrial
slc6a11a	NC_046970	complement(15327319..15359811)	-1.60054	0.0189784	117730331	solute carrier family 6 member 11a isoform X3
LOC117726062	NC_046968	complement(30312028..30320055)	-3.63467	0.0460093	117726062	chymotrypsin B-like
LOC117745194	NC_046981	complement(13571136..13572523)	-4.25113	0.0407122	117745194	trypsin-1
th	NC_046971	complement(17547211..17553474)	-5.02951	0.0160988	117732290	tyrosine 3-monooxygenase
LOC117747834	NC_046983	4482378..4502254	-6.99474	2.04776e-07	117747834	uncharacterized protein LOC117747834
LOC117748978	NC_046984	complement(11492261..11494113)	-7.37321	0.00169385	117748978	phenylethanolamine N-methyltransferase
LOC117745174	NC_046967	complement(657024..682494)	-7.71443	0.00108489	117745174	protein EFR3 homolog B-like isoform X2
LOC117748452	NC_046984	4071120..4075268	-10.1391	0.0465339	117748452	39S ribosomal protein L38, mitochondrial-like isoform X2

## Sheet: HK_10d
File S1b. Differentially expressed genes (DEGs) in head kidney 10 days post infection (dpi) identified by reference genome-guided transcriptome assembly (log2FC≥1, FDR≤0.05)
Name	Chromosome	Region	Log₂ fold change	FDR p-value	GeneID	Gene description
rbm47	NC_046966	complement(3317209..3348500)	-1.40392	0.0325144	117738662	RNA-binding protein 47 isoform X6
grhprb	NC_046966	4145024..4147886	-2.23242	0.00150089	117734692	glyoxylate reductase/hydroxypyruvate reductase b
cxcl8a	NC_046966	4173097..4174275	4.45693	0	117737801	interleukin-8 isoform X1
LOC117735659	NC_046966	5118861..5120708	2.42383	0.0255915	117735659	uncharacterized protein LOC117735659
ldlrb	NC_046966	5582739..5591254	1.43118	0.0139526	117731396	low-density lipoprotein receptor
ap1m2	NC_046966	5596635..5601369	-2.31024	0.000401361	117733613	AP-1 complex subunit mu-2
si:zfos-323e3.4	NC_046966	complement(5607946..5612324)	-2.68861	0.000176385	117739568	volume-regulated anion channel subunit LRRC8C
LOC117728858	NC_046966	5719463..5721299	2.71188	1.30289e-08	117728858	heme oxygenase-like
tspan34	NC_046966	complement(5864662..5869674)	-2.95059	2.52256e-07	117734625	tetraspanin 34
palm3	NC_046966	5943929..5976196	-2.33029	0.000963409	117737619	paralemmin-3 isoform X1
LOC117737007	NC_046966	complement(6004032..6011754)	1.18533	0.0406378	117737007	uncharacterized protein LOC117737007 isoform X2
usp43a	NC_046966	complement(6559442..6657211)	-2.30922	0.000193524	117736513	ubiquitin carboxyl-terminal hydrolase 43a
ntn1a	NC_046966	complement(6727763..6778793)	2.40673	0.0192697	117728593	netrin-1a
pik3r5	NC_046966	6781960..6805082	1.34779	0.00471411	117735907	phosphoinositide 3-kinase regulatory subunit 5 isoform X1
si:ch211-239f4.1	NC_046966	7141868..7175522	-1.30874	0.0362849	117739987	EVI5-like protein isoform X1
LOC117738903	NC_046966	complement(7187146..7191835)	5.37417	1.07394e-08	117738903	N-acetylmuramoyl-L-alanine amidase-like
LOC117736771	NC_046966	9046551..9049222	4.04893	0.0247723	117736771	ependymin-like
rbm20	NC_046966	complement(9166442..9205599)	-2.92097	0.00141078	117739551	RNA-binding protein 20
mcrip2	NC_046966	9560098..9564920	-1.41418	0.0433269	117728734	MAPK regulated corepressor interacting protein 2
LOC117739587	NC_046966	9764517..9765465	-3.09977	0.000533916	117739587	nucleoredoxin-like protein 1
LOC117733849	NC_046966	complement(9818870..9822744)	-1.83323	0.0388212	117733849	tumor necrosis factor ligand superfamily member 14-like
LOC117746109	NC_046966	complement(9854321..9857826)	1.21082	0.0351338	117746109	CMRF35-like molecule 1 isoform X2
LOC117745960	NC_046966	complement(9857922..9860525)	2.74277	9.81964e-05	117745960	uncharacterized protein LOC117745960 isoform X2
slc25a10	NC_046966	complement(10047022..10055713)	-1.81086	0.00776812	117736178	mitochondrial dicarboxylate carrier isoform X1
LOC117739383	NC_046966	10062807..10064077	-3.14964	6.96924e-05	117739383	GTPase IMAP family member 4-like
mycbpap	NC_046966	10073299..10084617	-2.29693	0.00786713	117739697	MYCBP-associated protein
tekt4	NC_046966	10127585..10130370	-2.33036	0.00422325	117731613	tektin-4
gnav1	NC_046966	complement(10486993..10508896)	-2.86429	0.000333313	117738470	guanine nucleotide binding protein (G protein) alpha v1 isoform X3
LOC117733909	NC_046966	10827042..10829313	-6.07516	0.00365862	117733909	keratin, type I cytoskeletal 13-like isoform X1
krt94	NC_046966	10858678..10861775	-1.36267	0.0245135	117729949	keratin 94
wbp1lb	NC_046966	10969303..10981293	-1.56878	0.00411273	117734327	WW domain binding protein 1-like b
ccdc85al	NC_046966	complement(11324582..11344492)	-2.51301	0.00672065	117733561	coiled-coil domain containing 85A, like
tmc5	NC_046966	complement(11366384..11377289)	-2.81372	2.73125e-05	117735019	transmembrane channel-like protein 5
abcc6a	NC_046966	11616394..11640117	-3.17937	0.00166066	117736778	multidrug resistance-associated protein 1
mpv17l	NC_046966	complement(11715518..11719707)	-2.51898	0.00922264	117739649	mpv17-like protein
LOC117731854	NC_046966	11769909..11774028	-1.76119	0.0165618	117731854	nuclear factor interleukin-3-regulated protein-like
nfil3-5	NC_046966	11776631..11786137	1.33361	0.0041081	117734197	nuclear factor, interleukin 3 regulated, member 5
ccdc151	NC_046966	complement(11814799..11821837)	-1.99048	0.00706034	117731479	coiled-coil domain-containing protein 151 isoform X2
LOC117748747	NC_046966	complement(11915941..11917958)	2.1165	1.50066e-05	117748747	transcription factor jun-B-like isoform X1
lrpap1	NC_046966	complement(12105439..12119687)	-1.2682	0.0196971	117735594	alpha-2-macroglobulin receptor-associated protein isoform X1
dnah6	NC_046966	complement(12463775..12512525)	-2.14667	0.00117821	117733517	dynein heavy chain 6, axonemal
LOC117735721	NC_046966	complement(13426389..13430267)	-1.6853	0.0165719	117735721	CD209 antigen-like
LOC117736621	NC_046966	complement(13590786..13597733)	2.68603	0.00278498	117736621	fibrous sheath CABYR-binding protein-like isoform X2
LOC117733679	NC_046966	complement(13800753..13811660)	-1.90974	0.000910789	117733679	multidrug and toxin extrusion protein 1-like
ccdc40	NC_046966	14074861..14089777	-2.54391	4.2051e-06	117738838	coiled-coil domain-containing protein 40
card14	NC_046966	14093449..14105668	-2.7903	4.78632e-05	117747522	caspase recruitment domain-containing protein 14 isoform X1
LOC117732082	NC_046966	14163524..14170530	1.45085	0.0108047	117732082	E3 SUMO-protein ligase CBX4-like
scrn2	NC_046966	complement(14613100..14623002)	-1.41296	0.0459164	117738749	secernin-2 isoform X3
LOC117736386	NC_046966	14628890..14636656	-2.94385	0.000321309	117736386	transcription factor Sp6-like
LOC117736265	NC_046966	complement(14697795..14706423)	1.31242	0.00943978	117736265	zinc finger protein Aiolos-like isoform X3
LOC117736391	NC_046966	14708759..14722647	-1.77763	0.00249483	117736391	insulin-like growth factor-binding protein 4
krt222	NC_046966	complement(14746736..14765306)	-2.18902	0.0187743	117736296	keratin, type I cytoskeletal 18
serping1	NC_046966	15084074..15087811	2.91776	0.0443544	117733723	plasma protease C1 inhibitor
ndst3	NC_046966	15381724..15417499	1.95867	0.00766221	117737885	bifunctional heparan sulfate N-deacetylase/N-sulfotransferase 4 isoform X1
bdh2	NC_046966	complement(16140936..16147666)	-2.11455	1.18496e-05	117738590	3-hydroxybutyrate dehydrogenase type 2
LOC117734181	NC_046966	complement(16357113..16361336)	-2.32315	0.0431496	117734181	uncharacterized protein C4orf54 homolog
LOC117734699	NC_046966	complement(16402446..16406426)	-2.95964	0.00040252	117734699	solute carrier family 22 member 7-like
synpo2b	NC_046966	16420499..16424274	-3.44332	0.0127129	117730332	LOW QUALITY PROTEIN: synaptopodin-2
gucy1b1	NC_046966	complement(16460868..16477232)	-2.65984	5.10574e-05	117733223	guanylate cyclase soluble subunit beta-1
LOC117738085	NC_046966	16574477..16582330	-1.70038	0.00297119	117738085	N-acyl-aromatic-L-amino acid amidohydrolase (carboxylate-forming) B-like isoform X1
LOC117733736	NC_046966	16597681..16603849	-3.66828	0	117733736	arachidonate 12-lipoxygenase, 12R-type-like
npnta	NC_046966	17086305..17128451	-2.41816	0.00886416	117739867	nephronectin a isoform X1
elmod2	NC_046966	18089789..18096110	-1.16528	0.0286688	117734074	ELMO domain-containing protein 2
ednraa	NC_046966	18908697..18918815	1.68765	0.00216615	117738548	endothelin receptor type Aa
sh3d19	NC_046966	complement(19318708..19334433)	-2.20599	0.0021227	117736070	SH3 domain-containing protein 19 isoform X3
fgg	NC_046966	20500780..20504597	3.21588	0.0037289	117733981	fibrinogen gamma chain
tnip2	NC_046966	20565675..20570785	2.40862	2.05284e-06	117731986	TNFAIP3-interacting protein 2 isoform X1
zgc:136472	NC_046966	20733026..20737756	-3.34855	0.000280985	117735652	protein disulfide-isomerase
LOC117733927	NC_046966	complement(20820919..20824517)	2.03179	0.0304759	117733927	cell wall protein DAN4-like
LOC117734872	NC_046966	complement(21505280..21507449)	-2.40601	0.0309866	117734872	stonustoxin subunit alpha-like
slc5a10	NC_046966	complement(22129798..22147378)	-2.69827	0.000101898	117734527	sodium/glucose cotransporter 5
LOC117749433	NC_046966	22216084..22240870	-1.18137	0.0314272	117749433	protein kinase C beta type-like isoform X2
zgc:172076	NC_046966	22634814..22639097	6.07004	0.000603007	117725331	creatine kinase M-type
LOC117748410	NC_046966	complement(22735330..22759749)	-2.38881	0.0162291	117748410	protein jagged-1a-like
LOC117733287	NC_046966	23817461..23821224	-2.61554	0.0157622	117733287	microtubule-associated protein RP/EB family member 1-like
ifngr1	NC_046966	23824654..23833520	-3.40573	0.0461779	117732891	interferon gamma receptor 1
hoga1	NC_046966	complement(24411200..24425678)	-2.72089	0.000172418	117733045	4-hydroxy-2-oxoglutarate aldolase, mitochondrial
LOC117733019	NC_046966	complement(24499099..24505633)	2.07184	0.000272777	117733019	mitoferrin-2-like isoform X1
lgals2b	NC_046966	25406317..25412062	-2.52445	0.000136347	117743836	lectin, galactoside-binding, soluble, 2b
LOC117730769	NC_046966	25668657..25690355	-2.56934	0.00156582	117730769	protein FAM83F-like
LOC117730728	NC_046966	complement(25970868..25984609)	1.97565	2.43779e-05	117730728	interleukin-2 receptor subunit beta-like isoform X1
LOC117730861	NC_046966	complement(26422244..26430451)	-1.82319	0.027058	117730861	beta-1,3-galactosyltransferase 1-like
LOC117729021	NC_046966	27144317..27160681	-2.98617	0.00475996	117729021	LOW QUALITY PROTEIN: calpain-2 catalytic subunit-like
ftcd	NC_046967	complement(159116..166181)	-2.48106	0.000255904	117745277	formimidoyltransferase-cyclodeaminase
xdh	NC_046967	complement(331613..349283)	-2.06303	0.000432205	117745219	xanthine dehydrogenase/oxidase isoform X2
LOC117744108	NC_046967	complement(471169..479915)	-1.48229	0.00947042	117744108	vesicle transport protein SFT2B-like
LOC117742060	NC_046967	802186..806078	-2.70825	0.000227581	117742060	uncharacterized protein C1orf115-like
LOC117741935	NC_046967	806939..812436	-2.50141	0.00372137	117741935	solute carrier family 22 member 13
sh3yl1	NC_046967	complement(819961..830594)	-2.51081	0.0105534	117741949	SH3 domain-containing YSC84-like protein 1 isoform X2
nab1b	NC_046967	complement(1261301..1277231)	1.44057	0.0410405	117741922	NGFI-A-binding protein 1b
bin1b	NC_046967	complement(1622303..1635409)	1.5643	0.0208591	117745552	myc box-dependent-interacting protein 1b isoform X6
LOC117746656	NC_046967	complement(2499038..2525284)	-2.18644	0.0338753	117746656	collagen alpha-1(XVIII) chain-like
LOC117744479	NC_046967	2892487..2901499	-4.25454	9.42583e-05	117744479	NXPE family member 3-like
slain1b	NC_046967	complement(4135106..4145212)	3.03589	0.000498305	117745021	SLAIN motif-containing protein 1
LOC117746272	NC_046967	complement(4448321..4510770)	-2.17839	0.00425629	117746272	nck-associated protein 5-like
atp7b	NC_046967	4759460..4772302	-3.33276	9.65072e-05	117744457	copper-transporting ATPase 2 isoform X1
LOC117745393	NC_046967	complement(5586511..5605420)	2.18114	0.0121864	117745393	transmembrane protein 47-like
LOC117746427	NC_046967	complement(5669277..5712310)	-2.01838	0.00673687	117746427	cilia- and flagella-associated protein 47-like
LOC117744449	NC_046967	complement(5895542..5911415)	-2.58757	6.47782e-06	117744449	dipeptidyl peptidase 4-like isoform X1
xirp2a	NC_046967	6191056..6234260	-2.96639	0.00300217	117740908	xin actin-binding repeat-containing protein 2
LOC117740954	NC_046967	6367977..6370575	-2.42424	6.06439e-05	117740954	retinol dehydrogenase 7-like
LOC117740345	NC_046967	6415570..6417524	-3.72262	0.000101318	117740345	2-oxoglutarate receptor 1-like
dzip1	NC_046967	6448201..6457204	-2.1653	0.010115	117744282	zinc finger protein Dzip1
LOC117746231	NC_046967	complement(6497789..6514759)	-1.30489	0.0262133	117746231	multidrug resistance-associated protein 4-like isoform X3
hpxb	NC_046967	6622053..6626561	3.72482	2.91763e-06	117745061	hemopexin
clic5a	NC_046967	complement(7271918..7275603)	-2.54334	0.0121864	117745764	chloride intracellular channel protein 5a
cfap221	NC_046967	7460632..7475293	-2.8955	0.00260301	117743972	cilia- and flagella-associated protein 221
LOC117743978	NC_046967	complement(7507970..7572183)	-3.47552	0.0107027	117743978	gamma-aminobutyric acid receptor subunit gamma-3-like isoform X1
LOC117745367	NC_046967	8248672..8254803	5.23046	0.0218165	117745367	SLIT and NTRK-like protein 5
LOC117741162	NC_046967	9034233..9036958	1.64896	0.00485975	117741162	probable G-protein coupled receptor 34
LOC117744179	NC_046967	complement(9335452..9381262)	1.0514	0.04567	117744179	muscleblind-like protein 2a isoform X3
LOC117746116	NC_046967	9551189..9604820	-1.68983	0.0412873	117746116	neuropilin-2-like
si:ch211-93g23.2	NC_046967	10310691..10313736	-3.05786	1.27679e-08	117745975	probable S-adenosylmethionine-dependent methyltransferase CRG1
LOC117742580	NC_046967	11043041..11052601	3.3129	0.000115026	117742580	vascular endothelial growth factor C-like isoform X1
LOC117742692	NC_046967	complement(11088219..11095627)	1.82838	0.00929956	117742692	OX-2 membrane glycoprotein-like
LOC117742914	NC_046967	complement(11106495..11110129)	2.98675	5.06207e-05	117742914	OX-2 membrane glycoprotein-like
LOC117742905	NC_046967	11131836..11149261	2.32243	4.81015e-05	117742905	neuronal membrane glycoprotein M6-b-like
LOC117740608	NC_046967	11311414..11340955	-1.80252	0.00842934	117740608	sodium/potassium-transporting ATPase subunit alpha-1 isoform X4
nfkbiz	NC_046967	complement(11586189..11592902)	-2.37441	0.0160159	117743056	NF-kappa-B inhibitor zeta
atp1b1b	NC_046967	complement(12490467..12498407)	-2.35957	0.000872875	117745480	sodium/potassium-transporting ATPase subunit beta-1b
fah	NC_046968	complement(302733..316191)	-2.63612	4.07583e-05	117727244	fumarylacetoacetase
LOC117728313	NC_046968	complement(865197..901385)	-2.35814	0.0296926	117728313	anoctamin-9-like isoform X4
si:cabz01068815.1	NC_046968	complement(1005396..1019006)	-3.32189	1.43332e-05	117728669	uncharacterized protein si:cabz01068815.1
cers3a	NC_046968	complement(1760139..1794297)	-2.3596	5.8667e-05	117728780	ceramide synthase 2
LOC117747466	NC_046968	complement(3574647..3577493)	-1.6396	0.00612953	117747466	high choriolytic enzyme 2-like
LOC117747429	NC_046968	complement(3578752..3585396)	-2.38856	1.71079e-07	117747429	low choriolytic enzyme-like
LOC117747450	NC_046968	3586631..3591068	-2.85783	0.0163049	117747450	low choriolytic enzyme-like
LOC117747423	NC_046968	3627874..3632970	-2.05744	0.000874979	117747423	low choriolytic enzyme-like
LOC117747399	NC_046968	3634309..3642209	1.74084	0.00561489	117747399	low choriolytic enzyme-like isoform X1
LOC117728722	NC_046968	5519108..5527375	1.92225	0.0288382	117728722	adhesion G-protein coupled receptor G5-like isoform X1
LOC117727071	NC_046968	complement(5670965..5674855)	-2.40648	0.0310789	117727071	very long-chain acyl-CoA synthetase-like
homer2	NC_046968	complement(5770777..5796314)	-2.49977	0.0479972	117728588	homer protein homolog 2 isoform X3
LOC117726934	NC_046968	6528950..6545299	3.02619	0.0102092	117726934	neuropilin and tolloid-like protein 2
sv2ba	NC_046968	7539271..7549712	-2.88205	0.0212502	117727015	synaptic vesicle glycoprotein 2Ba
LOC117728773	NC_046968	complement(7576970..7590130)	-2.76863	0.000114884	117728773	aminopeptidase N-like
LOC117728110	NC_046968	7795314..7821085	-2.34333	0.00740391	117728110	collagen and calcium-binding EGF domain-containing protein 1-like
LOC117751013	NC_046968	7847059..7850624	-2.33061	6.49798e-06	117751013	cytochrome P450 1A1
larp6a	NC_046968	complement(7970742..7976358)	1.27229	0.021567	117751185	la-related protein 6a
dok4	NC_046968	8565201..8617551	-2.74278	0.0160159	117728616	docking protein 4
LOC117751363	NC_046968	8775567..8778199	2.71443	0.0222554	117751363	phosphorylase b kinase regulatory subunit alpha, liver isoform-like
ace2	NC_046968	8920782..8929997	3.60942	0.00255102	117727424	LOW QUALITY PROTEIN: angiotensin-converting enzyme 2
il1fma	NC_046968	complement(8930113..8940897)	3.35737	3.78559e-06	117728203	LOW QUALITY PROTEIN: interleukin-1 family member A
pir	NC_046968	8942841..8956120	1.77375	0.0369747	117747602	pirin isoform X1
vegfd	NC_046968	8957941..8962283	4.80988	0.00188068	117728235	vascular endothelial growth factor D
rbms1a	NC_046968	9182429..9197361	1.2408	0.0119421	117727765	RNA-binding motif, single-stranded-interacting protein 1 isoform X2
LOC117726950	NC_046968	complement(10950677..10954236)	-1.83319	0.0109026	117726950	C5a anaphylatoxin chemotactic receptor 1
cdh16	NC_046968	11453931..11481847	-2.92487	4.81276e-06	117751443	cadherin-16
ca7	NC_046968	complement(11495844..11503266)	-2.98335	2.84004e-05	117750885	carbonic anhydrase 7 isoform X1
si:dkey-56m19.5	NC_046968	complement(11530780..11535873)	-1.65195	0.00395157	117728673	fibrous sheath CABYR-binding protein
cmtm4	NC_046968	11557808..11572734	-1.47159	0.008276	117751162	CKLF-like MARVEL transmembrane domain-containing protein 4
dpep1	NC_046968	complement(11893869..11899306)	-3.12141	0.000538218	117728087	LOW QUALITY PROTEIN: dipeptidase 1
hp	NC_046968	complement(11918121..11923491)	8.29032	0	117728778	haptoglobin isoform X1
lgr4	NC_046968	12149932..12173294	-1.79499	0.00512238	117749613	leucine-rich repeat-containing G-protein coupled receptor 4 isoform X1
LOC117728777	NC_046968	complement(12717688..12718476)	6.60742	3.61364e-08	117728777	serum amyloid A-3 protein-like, partial
LOC117728775	NC_046968	complement(12721108..12722451)	8.7576	0	117728775	amyloid protein A-like
LOC117728776	NC_046968	complement(12725453..12726704)	13.981	7.77007e-07	117728776	amyloid protein A-like
LOC117751260	NC_046968	complement(12729615..12730957)	10.226	0	117751260	amyloid protein A-like
LOC117751252	NC_046968	complement(12733956..12735207)	14.0072	7.12548e-07	117751252	amyloid protein A-like
LOC117751046	NC_046968	complement(12738139..12739476)	9.95126	0	117751046	amyloid protein A-like
tub	NC_046968	13394566..13412842	-3.78048	0.00300217	117727578	tubby protein homolog
scube2	NC_046968	complement(13695679..13712813)	-2.71418	0.00243695	117751089	signal peptide, CUB and EGF-like domain-containing protein 2
lyve1a	NC_046968	complement(13894103..13896870)	3.99998	2.94875e-06	117728798	lymphatic vessel endothelial hyaluronic acid receptor 1a
mrvi1	NC_046968	complement(13898415..13940797)	-2.07189	0.0285741	117751502	protein MRVI1
nfat5b	NC_046968	14298418..14329900	1.1264	0.0121692	117728733	nuclear factor of activated T-cells 5 isoform X1
gcshb	NC_046968	14339856..14344497	-2.53515	4.17403e-05	117726560	glycine cleavage system protein H (aminomethyl carrier), b
phlpp2	NC_046968	complement(14977262..15003064)	-2.7459	0.0347918	117727255	PH domain leucine-rich repeat-containing protein phosphatase 2
aldh1a2	NC_046968	15235092..15256234	1.24144	0.0311521	117749088	retinal dehydrogenase 2
mns1	NC_046968	15427367..15432101	-1.90147	0.00145214	117751558	meiosis-specific nuclear structural protein 1
tex9	NC_046968	complement(15430923..15436427)	-2.28083	0.0127132	117751568	testis-expressed protein 9 isoform X2
si:ch211-122f10.4	NC_046968	complement(15717730..15722599)	-1.21444	0.00865655	117748441	lysosomal protective protein
gas8	NC_046968	15727098..15732457	-2.62038	5.53266e-06	117748455	LOW QUALITY PROTEIN: dynein regulatory complex subunit 4
dusp22a	NC_046968	complement(16187533..16199646)	1.21438	0.0335225	117728766	dual specificity protein phosphatase 22-A
ppfibp2a	NC_046968	complement(16761505..16780878)	-3.46963	5.83038e-08	117728705	liprin-beta-2 isoform X3
prrg4	NC_046968	complement(17058482..17061153)	-2.96324	0.00043857	117726066	transmembrane gamma-carboxyglutamic acid protein 4 isoform X1
LOC117747706	NC_046968	17774172..17783369	-2.72656	0.00147016	117747706	hexokinase HKDC1-like isoform X2
abcb10	NC_046968	complement(18048422..18058447)	-1.35434	0.0135398	117728704	ATP-binding cassette sub-family B member 10, mitochondrial
kif26ba	NC_046968	complement(18373074..18455020)	-3.36382	0.00169106	117728726	LOW QUALITY PROTEIN: kinesin-like protein KIF26B
LOC117751714	NC_046968	complement(18504117..18530002)	-3.16793	0.00499372	117751714	frizzled-3-like, partial
LOC117726110	NC_046968	complement(18530723..18535405)	-2.61948	2.01197e-05	117726110	keratinocyte-associated protein 3 isoform X2
spata17	NC_046968	18978194..19011758	-3.5054	0.00222526	117728625	spermatogenesis-associated protein 17
si:zfos-1056e6.1	NC_046968	complement(19135803..19140579)	-2.73561	0.000140327	117727634	uncharacterized protein si:zfos-1056e6.1
LOC117749927	NC_046968	19209639..19216946	-1.98832	0.00302524	117749927	LOW QUALITY PROTEIN: b(0,+)-type amino acid transporter 1-like
LOC117751377	NC_046968	19679262..19680925	1.81313	0.00429667	117751377	C3a anaphylatoxin chemotactic receptor-like
esrp2	NC_046968	complement(19682785..19704207)	-2.10307	0.0187486	117728398	epithelial splicing regulatory protein 2 isoform X4
LOC117748631	NC_046968	complement(20186418..20189880)	-1.63659	0.00493064	117748631	retinol dehydrogenase 13-like
wdr93	NC_046968	20354891..20360980	-2.58188	0.000129917	117726503	WD repeat-containing protein 93 isoform X4
LOC117750916	NC_046968	complement(21356120..21358850)	-3.21304	4.81015e-05	117750916	UDP-glucuronosyltransferase 2C1-like
LOC117725735	NC_046968	21502629..21506318	-1.41248	0.0183672	117725735	LOW QUALITY PROTEIN: trans-1,2-dihydrobenzene-1,2-diol dehydrogenase-like
slc6a2	NC_046968	complement(21807347..21827030)	1.45511	0.0054017	117728672	sodium-dependent noradrenaline transporter
sema6dl	NC_046968	23452575..23472754	-1.6055	0.0161927	117749549	sema domain, transmembrane domain (TM), and cytoplasmic domain, (semaphorin) 6D, like isoform X1
slc24a5	NC_046968	23496080..23501710	-2.71551	0.000676378	117727878	sodium/potassium/calcium exchanger 5
slc12a1	NC_046968	23522994..23535529	-3.72737	6.27679e-05	117750008	solute carrier family 12 member 1
LOC117750554	NC_046968	complement(23683887..23696561)	-1.98291	0.0117502	117750554	NAD(P) transhydrogenase, mitochondrial-like
uacab	NC_046968	24026092..24062066	-1.35251	0.0365025	117728626	uveal autoantigen with coiled-coil domains and ankyrin repeats isoform X1
paqr5b	NC_046968	complement(24306350..24314767)	-3.06737	0.00726088	117728635	membrane progestin receptor gamma-B
calml4a	NC_046968	complement(24541921..24546134)	-2.44341	5.84947e-05	117726294	calmodulin-like protein 4a
slc22a18	NC_046968	25305241..25313248	-1.80683	4.22406e-05	117728794	solute carrier family 22 member 18
nav2a	NC_046968	25632076..25714979	-2.0101	0.00973266	117750142	neuron navigator 2
lrp4	NC_046968	complement(26130306..26208789)	-2.2008	0.00942708	117728750	low-density lipoprotein receptor-related protein 4
chst1	NC_046968	complement(26389617..26392199)	-2.93031	0.00806691	117728129	carbohydrate sulfotransferase 1
muc15	NC_046968	complement(27112026..27124018)	-3.13398	0.00355025	117728657	mucin-15
cfap70	NC_046968	complement(27362509..27372118)	-2.21844	0.0387161	117750197	cilia- and flagella-associated protein 70
LOC117728689	NC_046968	complement(27745110..27748799)	-2.93885	0.00817341	117728689	beta-1,3-galactosyltransferase 1-like
LOC117728856	NC_046968	complement(28466707..28470166)	-8.43021	0.0251683	117728856	high choriolytic enzyme 2-like
LOC117728870	NC_046968	28663794..28681325	-2.334	0.0209524	117728870	Golgi apparatus protein 1-like
pacsin3	NC_046968	complement(28684816..28709460)	-1.89436	0.0367192	117728831	protein kinase C and casein kinase substrate in neurons protein 3
LOC117728851	NC_046968	29093937..29105428	1.87094	0.013058	117728851	circadian-associated transcriptional repressor-like
LOC117728826	NC_046968	complement(29471515..29483182)	-1.48709	0.00870664	117728826	src substrate cortactin-like isoform X2
LOC117726062	NC_046968	complement(30312028..30320055)	-5.45888	1.05305e-05	117726062	chymotrypsin B-like
LOC117750045	NC_046968	30366652..30369537	-5.59893	3.17801e-05	117750045	chymotrypsin B-like
LOC117750053	NC_046968	30384067..30386333	-5.48778	0.000104958	117750053	chymotrypsin A-like
tppp3	NC_046968	complement(30567502..30587582)	-2.52937	0.00232316	117726022	tubulin polymerization-promoting protein family member 3
plekhg4	NC_046968	complement(30715140..30772485)	-2.10175	0.0138031	117727800	puratrophin-1
pdzk1ip1	NC_046969	complement(818279..823463)	-2.78636	4.69141e-05	117729143	PDZK1-interacting protein 1
nwd1	NC_046969	complement(824179..843344)	-2.3899	0.0358919	117729322	NACHT domain- and WD repeat-containing protein 1, partial
bcl6aa	NC_046969	1227389..1243125	1.99262	0.000443551	117729400	BCL6A transcription repressor a isoform X2
crocc2	NC_046969	complement(1477938..1511637)	-2.56679	0.000144914	117729819	rootletin
dsg2.1	NC_046969	complement(3282857..3293224)	-3.06462	0.00571893	117729988	desmoglein-2.1
slc5a9	NC_046969	3376504..3386391	-3.67164	4.17403e-05	117729602	sodium/glucose cotransporter 4 isoform X1
taf4b	NC_046969	3895699..3906508	1.80641	0.0404846	117729532	transcription initiation factor TFIID subunit 4
zmat3	NC_046969	complement(4996341..5009669)	-1.97134	0.0407144	117729338	zinc finger matrin-type protein 3
LOC117729318	NC_046969	complement(5712866..5718221)	5.11876	9.91757e-07	117729318	complement factor H-related protein 4-like isoform X2
aspm	NC_046969	5800758..5805866	3.40118	0.00880855	117729347	abnormal spindle-like microcephaly-associated protein
LOC117729317	NC_046969	complement(5833446..5850572)	3.85012	1.71079e-07	117729317	complement factor H-like
rgs2	NC_046969	complement(6095218..6097330)	4.73993	0	117729477	regulator of G-protein signaling 2
LOC117729231	NC_046969	complement(6103718..6106833)	1.52656	0.0010025	117729231	regulator of G-protein signaling 1-like isoform X4
LOC117729809	NC_046969	6753891..6758065	2.2596	0.0424717	117729809	histidine-rich glycoprotein-like
serpinb1	NC_046969	complement(6930472..6934005)	-2.35642	0.0348037	117729581	leukocyte elastase inhibitor
LOC117729153	NC_046969	complement(7245473..7252745)	1.10168	0.0431336	117729153	interferon regulatory factor 4-like
bphl	NC_046969	7264182..7267893	-2.1439	0.0176352	117729154	valacyclovir hydrolase
LOC117729742	NC_046969	7312953..7315049	-6.60191	0.00252139	117729742	glycine-rich cell wall structural protein-like
LOC117729919	NC_046969	7326999..7348309	-5.46154	0.0212502	117729919	desmoplakin-like isoform X1
si:ch211-191a24.4	NC_046969	complement(7564705..7567991)	-2.25531	0.00803255	117729446	MARVEL domain-containing protein 3
LOC117729563	NC_046969	7609121..7614065	-2.79929	0.000204293	117729563	alanine aminotransferase 2-like
LOC117729564	NC_046969	7615569..7618930	-5.77734	5.11594e-05	117729564	chymotrypsin-like elastase family member 3B
LOC117729925	NC_046969	8858091..8864068	-3.64571	0.0492443	117729925	calcium-activated potassium channel subunit beta-2-like
aldh9a1a.1	NC_046969	9008457..9012569	-1.36723	0.00569806	117730125	4-trimethylaminobutyraldehyde dehydrogenase A
glulb	NC_046969	9148752..9151501	1.254	0.039486	117729828	LOW QUALITY PROTEIN: glutamine synthetase
gadd45ab	NC_046969	9177907..9179908	1.41212	0.00189539	117730108	growth arrest and DNA-damage-inducible, alpha, b
si:dkey-44g17.6	NC_046969	complement(9183870..9202805)	-3.0011	2.10418e-05	117729629	guanine nucleotide-binding protein G(I)/G(S)/G(O) subunit gamma-12
scinla	NC_046969	complement(9214427..9220498)	-1.94356	0.0258829	117730075	scinderin like a
LOC117729272	NC_046969	complement(10120558..10130316)	2.94312	0.00207885	117729272	ceruloplasmin-like
mcoln3b	NC_046969	complement(10834784..10840932)	-2.02438	0.00687771	117729336	mucolipin-3
wdr63	NC_046969	10842234..10858435	-2.74736	0.000995896	117729370	LOW QUALITY PROTEIN: WD repeat-containing protein 63
ccn1	NC_046969	complement(11067860..11070875)	1.71726	0.0058872	117729545	CCN family member 1
ddah1	NC_046969	11070666..11137609	-1.92125	0.000284598	117729546	N(G),N(G)-dimethylarginine dimethylaminohydrolase 1 isoform X1
c4h1orf210	NC_046969	11175694..11182810	-2.98056	2.72445e-07	117729776	type III endosome membrane protein TEMP
LOC117729963	NC_046969	complement(11215988..11216686)	-2.74218	0.0023839	117729963	transmembrane protein 125
efcab7	NC_046969	11786613..11797708	-1.81903	0.0277097	117729705	EF-hand calcium-binding domain-containing protein 7
ak4	NC_046969	12118737..12127139	-1.92778	4.89476e-05	117729611	adenylate kinase 4, mitochondrial
pde4ba	NC_046969	complement(12333623..12435349)	2.50813	5.13767e-07	117730136	cAMP-specific 3\\',5\\'-cyclic phosphodiesterase 4B isoform X1
prg4b	NC_046969	complement(12764625..12771861)	2.70761	0.0184187	117729258	proteoglycan 4b isoform X2
mknk2b	NC_046969	12997238..13009062	1.50515	0.000921536	117729122	MAP kinase-interacting serine/threonine-protein kinase 2b
zgc:101100	NC_046969	13032242..13034264	-2.77916	0.0370159	117729377	diencephalon/mesencephalon homeobox protein 1
si:ch73-61d6.3	NC_046969	13075923..13092288	-3.06497	0.000940962	117729798	occludin
nr2f6b	NC_046969	complement(13094133..13102874)	-2.55676	0.000620449	117730121	nuclear receptor subfamily 2 group F member 6b isoform X2
ano8b	NC_046969	13154151..13185200	-2.25352	0.0404783	117729784	anoctamin-8
fam163a	NC_046969	13499010..13517269	-3.50603	0.000401361	117730005	protein FAM163A
LOC117729486	NC_046969	14116378..14119530	-2.29127	0.0111677	117729486	angiopoietin-related protein 4-like
pex11g	NC_046969	complement(14290594..14294578)	-1.70524	0.0111688	117729566	peroxisomal membrane protein 11C isoform X2
LOC117729613	NC_046969	14484083..14488294	-1.41901	0.00677753	117729613	N-acetyllactosaminide beta-1,3-N-acetylglucosaminyltransferase 3-like
tbxa2r	NC_046969	15182393..15200349	1.39881	0.0315005	117729595	thromboxane A2 receptor isoform X1
nppc	NC_046969	15723396..15726749	8.14296	2.63963e-06	117729785	C-type natriuretic peptide
b3gnt7	NC_046969	complement(15741978..15745774)	-1.74162	0.01347	117729699	UDP-GlcNAc:betaGal beta-1,3-N-acetylglucosaminyltransferase 7
LOC117729621	NC_046969	complement(16033974..16088483)	-2.56008	0.00123742	117729621	LOW QUALITY PROTEIN: ephrin type-B receptor 3-like
LOC117729663	NC_046969	16367991..16369411	1.45915	0.0110664	117729663	receptor-transporting protein 3-like
LOC117729753	NC_046969	complement(16639267..16641737)	-2.03899	0.032014	117729753	uncharacterized protein LOC117729753 isoform X1
LOC117729520	NC_046969	17005382..17015873	-1.68202	0.00173742	117729520	cystathionine gamma-lyase-like isoform X2
adgrl4	NC_046969	complement(17305971..17319628)	2.2625	1.05526e-05	117729610	adhesion G protein-coupled receptor L4 isoform X2
ctbs	NC_046969	complement(17792936..17799443)	-2.06908	9.78417e-05	117729205	di-N-acetylchitobiase
LOC117729594	NC_046969	complement(17831731..17838160)	-2.92954	3.10433e-06	117729594	afadin- and alpha-actinin-binding protein-like
uts2d	NC_046969	complement(18137489..18138898)	2.24676	0.0308596	117729928	urotensin 2 domain containing
LOC117729712	NC_046969	18169124..18171510	4.68775	7.38477e-05	117729712	claudin-19
p3h2	NC_046969	18175620..18227320	1.44428	0.0499286	117730104	prolyl 3-hydroxylase 2
tmem47	NC_046969	18250177..18256968	-1.33249	0.014906	117729461	transmembrane protein 47
zgc:153738	NC_046969	18302388..18308204	-1.95048	0.0365113	117729404	dynein regulatory complex protein 11
tmprss9	NC_046969	18562758..18569040	-2.85108	0.00390473	117729406	transmembrane protease serine 9
insrb	NC_046969	complement(18638508..18721635)	1.30908	0.0174014	117729437	insulin receptor b isoform X1
s1pr4	NC_046969	18801317..18804163	1.43448	0.00593073	117730082	sphingosine 1-phosphate receptor 4
atcaya	NC_046969	complement(18935484..18944269)	-2.07016	0.0315005	117729748	caytaxin
LOC117729762	NC_046969	20014521..20016059	-1.37067	0.0210142	117729762	40S ribosomal protein S27-like
LOC117730019	NC_046969	complement(20077492..20084596)	-1.61791	0.0463313	117730019	lipoprotein lipase isoform X2
LOC117729650	NC_046969	20833334..20838154	2.29835	2.17799e-07	117729650	E-selectin-like
LOC117729174	NC_046969	20994874..20999263	-2.43339	0.0174608	117729174	cytochrome P450 2J2-like
LOC117729635	NC_046969	21060179..21064207	-1.76532	0.0327133	117729635	ferric-chelate reductase 1-like
erich3	NC_046969	21233621..21246573	2.81959	0.000791277	117730176	glutamate-rich protein 3
LOC117729166	NC_046969	complement(21368519..21378679)	-1.38026	0.0245967	117729166	adenine DNA glycosylase-like isoform X1
armh1	NC_046969	complement(21378617..21382396)	-2.59243	0.00200562	117729169	armadillo-like helical domain containing protein 1
rgl1	NC_046969	complement(21605990..21628301)	1.07199	0.0386718	117729274	ral guanine nucleotide dissociation stimulator-like 1 isoform X1
colgalt2	NC_046969	complement(21635807..21665153)	2.50411	0.00161108	117729275	procollagen galactosyltransferase 2 isoform X1
oaz1a	NC_046969	21999635..22005313	-1.18539	0.0483324	117729164	LOW QUALITY PROTEIN: ornithine decarboxylase antizyme 1a
atp8b3	NC_046969	22092369..22110677	-3.05212	0.00202965	117729419	phospholipid-transporting ATPase IC
LOC117730114	NC_046969	complement(22640534..22642147)	1.32335	0.0321368	117730114	trypsin-like isoform X2
midn	NC_046969	22859554..22881817	1.95965	0.000785559	117730032	LOW QUALITY PROTEIN: midnolin
si:ch73-63e15.2	NC_046969	23419261..23471269	1.95648	0.000230083	117730037	protein strawberry notch homolog 2 isoform X1
tjp3	NC_046969	23474123..23496478	-2.1252	0.000892283	117729781	tight junction protein ZO-3
slc10a4	NC_046969	23970142..23972844	5.26863	0.00936287	117729790	sodium/bile acid cotransporter 4
spata18	NC_046969	24075127..24083844	-2.98478	0.00706034	117729898	mitochondria-eating protein
dab1a	NC_046969	complement(25113806..25167455)	-2.97557	0.0120821	117729739	DAB adaptor protein 1a
LOC117729537	NC_046969	complement(25587514..25593984)	-2.88332	0.000138849	117729537	dimethylaniline monooxygenase
angptl1a	NC_046969	25792129..25797467	-1.94987	0.0328121	117729443	LOW QUALITY PROTEIN: angiopoietin-related protein 1a
LOC117729940	NC_046969	25848037..25860843	-3.38689	0.000412533	117729940	leucine-rich repeat-containing protein 52-like
LOC117730067	NC_046969	complement(25872584..25881881)	1.66808	0.0065311	117730067	vegetative cell wall protein gp1-like isoform X1
LOC117730171	NC_046969	complement(26007729..26016693)	3.16074	0.000363769	117730171	complement C1q tumor necrosis factor-related protein 7
ndnf	NC_046969	26056318..26068193	-2.86789	0.00062445	117729691	protein NDNF
cltrn	NC_046969	complement(26285254..26293508)	-2.58065	6.50353e-05	117729899	collectrin
reps2	NC_046969	26299717..26317668	-1.99903	0.0210892	117729870	ralBP1-associated Eps domain-containing protein 2
nhsa	NC_046969	26324615..26370596	-2.09052	0.00165233	117730038	Nance-Horan syndrome protein
nit2	NC_046969	26651517..26659148	-1.36484	0.0163238	117730152	omega-amidase NIT2 isoform X1
serpinc1	NC_046969	27629780..27638893	2.55944	0.0371352	117729796	antithrombin-III
si:dkey-121a11.3	NC_046969	28144533..28165412	-1.89333	0.0228022	117730175	uncharacterized protein si:dkey-121a11.3
tnks1bp1	NC_046970	complement(55291..72886)	-1.84791	0.00443267	117731233	182 kDa tankyrase-1-binding protein
dnai1.2	NC_046970	complement(136056..160804)	-2.03905	0.00662316	117731212	dynein, axonemal, intermediate chain 1, paralog 2
aqp7	NC_046970	complement(638572..641790)	-1.86853	0.0225198	117731226	aquaporin-7
zgc:64106	NC_046970	643237..652602	-2.34032	0.00176061	117731224	retinol dehydrogenase 12
camk1b	NC_046970	1203858..1228639	-1.31339	0.0180987	117730720	calcium/calmodulin-dependent protein kinase type 1 isoform X1
ccdc3b	NC_046970	complement(1236365..1245693)	-2.16659	0.000275032	117730726	coiled-coil domain-containing protein 3
elf3	NC_046970	1250041..1253515	-2.86175	1.02191e-06	117730721	ETS-related transcription factor Elf-3
tgm2b	NC_046970	1928964..1938062	2.28227	0.000136347	117730741	protein-glutamine gamma-glutamyltransferase 2
LOC117730894	NC_046970	2242557..2246428	-2.4179	0.0293797	117730894	keratin, type II cytoskeletal 8-like
mst1rb	NC_046970	complement(3028427..3043781)	-2.51542	0.000875694	117730944	macrophage-stimulating protein receptor
si:ch211-25d12.7	NC_046970	complement(3320890..3323837)	2.31661	0.000280314	117731452	src-like-adapter 2
si:dkey-202e22.2	NC_046970	3955148..3958726	-2.77524	0.00748066	117730385	netrin-4
LOC117730553	NC_046970	complement(4012767..4019351)	1.67483	0.000326251	117730553	bactericidal permeability-increasing protein-like
cntn3b	NC_046970	4588630..4635959	3.85222	0.011733	117730867	contactin-3
gpr27	NC_046970	complement(4948796..4949936)	-2.49985	0.0127132	117731247	probable G-protein coupled receptor 27
bhlhe40	NC_046970	5452024..5455412	1.89934	0.00125143	117731323	class E basic helix-loop-helix protein 40
slc2a9l1	NC_046970	5509960..5517258	-1.85139	0.0184698	117730390	solute carrier family 2 member 9, like 1
suclg2	NC_046970	complement(6026571..6113473)	-1.23486	0.0341572	117730845	succinate--CoA ligase
si:ch211-112f3.4	NC_046970	7117130..7122811	-2.79061	0.00553097	117731024	EF-hand and coiled-coil domain-containing protein 1
slc41a1	NC_046970	complement(7125131..7153265)	-3.08332	6.17977e-05	117731190	solute carrier family 41 member 1
cfap57	NC_046970	complement(7749503..7759378)	-2.74844	0.000404746	117730397	cilia- and flagella-associated protein 57
efcc1	NC_046970	complement(7766887..7782487)	-3.1418	5.10574e-05	117731018	EF-hand and coiled-coil domain-containing protein 1
aldh1l1	NC_046970	complement(8462451..8476771)	-2.50953	0.00760857	117730634	cytosolic 10-formyltetrahydrofolate dehydrogenase
LOC117730596	NC_046970	complement(9040808..9042751)	1.33079	0.00642872	117730596	P2Y purinoceptor 1-like
LOC117730828	NC_046970	complement(9139964..9143915)	7.84392	0.0265697	117730828	acidic mammalian chitinase-like
chia.1	NC_046970	complement(9161315..9169335)	7.23826	0.000691284	117730880	chitinase, acidic.1
sypl2a	NC_046970	9425870..9440952	-1.1391	0.048105	117730283	synaptophysin-like protein 2a
il10	NC_046970	complement(11634550..11636811)	4.05678	1.72447e-09	117730862	interleukin-10
LOC117730964	NC_046970	11852267..11856459	-3.23557	1.57999e-05	117730964	bile acid-CoA:amino acid N-acyltransferase-like
LOC117730957	NC_046970	complement(11893629..11899156)	3.95497	9.34328e-06	117730957	probable nuclear hormone receptor HR38
si:dkey-28n18.9	NC_046970	12583059..12587850	-1.06576	0.04567	117731493	sorting nexin-6 isoform X1
LOC117731060	NC_046970	12618603..12620741	-4.0827	0.00108494	117731060	leucine-rich repeat neuronal protein 1-like
LOC117731436	NC_046970	12813381..12815142	-1.35283	0.0129175	117731436	methyltransferase-like protein 7A
endou	NC_046970	13000649..13008152	-2.34377	0.000136347	117731416	poly(U)-specific endoribonuclease-A
LOC117730695	NC_046970	13161612..13170918	1.33704	0.00977243	117730695	activin receptor type-1B-like
erbb3a	NC_046970	13218718..13237052	-2.49404	0.00732889	117730622	receptor tyrosine-protein kinase erbB-3a
uroc1	NC_046970	complement(13495806..13506532)	-2.0454	0.00218168	117731026	LOW QUALITY PROTEIN: urocanate hydratase
LOC117730926	NC_046970	complement(13680402..13683437)	-2.01391	0.000219099	117730926	PAK4-inhibitor inka2-like
LOC117731453	NC_046970	complement(14197297..14206356)	-2.54534	0.00392842	117731453	proline-rich protein 36 isoform X1
irf6	NC_046970	14215642..14220337	-2.29415	0.000486001	117731411	interferon regulatory factor 6
eps8l3a	NC_046970	14222648..14230039	-2.7896	0.000848902	117730474	epidermal growth factor receptor kinase substrate 8-like protein 3
cdkn1a	NC_046970	14371793..14376055	1.54538	0.00355065	117731143	cyclin-dependent kinase inhibitor 1 isoform X1
celsr2	NC_046970	complement(14434114..14491931)	-2.95907	0.00311275	117730650	LOW QUALITY PROTEIN: cadherin EGF LAG seven-pass G-type receptor 2
slc25a34	NC_046970	14664199..14669808	-1.92249	0.00331135	117730667	solute carrier family 25 member 34
fblim1	NC_046970	14674252..14682161	-1.94364	0.00106646	117730663	filamin-binding LIM protein 1
il17rc	NC_046970	14990756..14997746	-2.41934	0.000483791	117731499	uncharacterized protein il17rc
LOC117730245	NC_046970	complement(15209714..15220561)	-4.09055	0.000711169	117730245	myosin heavy chain, fast skeletal muscle-like isoform X2
p4htm	NC_046970	15265447..15270441	-2.90673	0.00422062	117731182	LOW QUALITY PROTEIN: transmembrane prolyl 4-hydroxylase
slc26a6l	NC_046970	complement(15271733..15279717)	-3.48991	2.90844e-05	117730488	solute carrier family 26 member 6, like
kbtbd12	NC_046970	15281330..15283684	-3.78003	1.07312e-05	117730863	kelch repeat and BTB domain-containing protein 12
tgfa	NC_046970	15453969..15459086	5.36841	0.000503242	117730534	LOW QUALITY PROTEIN: protransforming growth factor alpha
fkbp5	NC_046970	15497779..15511644	2.90714	1.09161e-09	117730522	peptidyl-prolyl cis-trans isomerase FKBP5
LOC117730519	NC_046970	complement(15520490..15534365)	-1.58723	0.00472141	117730519	sodium- and chloride-dependent GABA transporter 2-like
cfap20dc	NC_046970	15818053..15847956	-3.59571	6.65714e-06	117730516	uncharacterized protein C3orf67 homolog isoform X2
si:ch211-213o11.11	NC_046970	complement(16018117..16019400)	-3.92648	6.94099e-06	117730525	probable G-protein coupled receptor
inka1b	NC_046970	16177986..16180351	1.70605	0.0335488	117730753	PAK4-inhibitor inka2
LOC117731243	NC_046970	16215695..16226318	-1.49972	0.0199005	117731243	macrophage-stimulating protein receptor-like isoform X1
LOC117731174	NC_046970	16246986..16249547	3.64174	0.0310571	117731174	caM kinase-like vesicle-associated protein
LOC117730849	NC_046970	complement(16384311..16387283)	2.20458	0.0232164	117730849	tumor necrosis factor receptor superfamily member 5-like
rbp7b	NC_046970	16446930..16448362	3.94776	8.15736e-13	117731300	retinoid-binding protein 7
zmynd10	NC_046970	complement(16716129..16720448)	-2.44582	0.00113772	117731157	zinc finger MYND domain-containing protein 10
cish	NC_046970	complement(16731426..16733893)	2.61251	2.30934e-05	117730565	cytokine-inducible SH2-containing protein
tmem51b	NC_046970	complement(16831303..16836152)	-3.48869	4.98926e-05	117731014	transmembrane protein 51b
LOC117730305	NC_046970	complement(17074592..17082885)	-2.07477	0.000101343	117730305	alpha-1,3-galactosyltransferase 2-like
ccdc114	NC_046970	complement(17207124..17212809)	-3.45529	2.49011e-06	117731527	coiled-coil domain-containing protein 114
errfi1a	NC_046970	17246376..17252559	1.56635	0.0298742	117731239	ERBB receptor feedback inhibitor 1a
LOC117730501	NC_046970	complement(17256258..17258813)	-2.51353	0.00605388	117730501	mucin-3B
slc6a1b	NC_046970	complement(17818466..17833503)	-2.98263	0.00975587	117730330	sodium- and chloride-dependent GABA transporter 1b
atp2b2	NC_046970	complement(17913139..17972507)	-2.6585	0.00604676	117730699	plasma membrane calcium-transporting ATPase 2 isoform X6
LOC117731325	NC_046970	complement(19219007..19224928)	2.09133	0.00154694	117731325	PRELI domain containing protein 3B-like
LOC117731349	NC_046970	19483252..19492488	3.93339	1.43505e-05	117731349	protein Wnt-2b-A-like
gls2b	NC_046970	20313542..20327495	-2.12706	0.0002369	117731286	glutaminase 2b isoform X2
LOC117730816	NC_046970	complement(20340904..20343586)	-6.01192	5.11296e-05	117730816	elastase-1-like
LOC117731309	NC_046970	complement(20669798..20679033)	1.90018	0.00194537	117731309	nuclear factor of activated T-cells, cytoplasmic 2
nat8l2	NC_046970	complement(20709883..20711881)	-4.03555	8.83805e-11	117731303	probable N-acetyltransferase camello
slc5a8l	NC_046970	complement(21146101..21153820)	-2.70842	0.0009063	117730606	sodium-coupled monocarboxylate transporter 1
LOC117731389	NC_046970	21278648..21283006	1.70349	0.0322433	117731389	uncharacterized protein LOC117731389
pkp1b	NC_046970	21371799..21381630	-2.03081	0.0049865	117730393	plakophilin-1
slc2a1b	NC_046970	21963896..21981611	1.71967	0.000611278	117730609	solute carrier family 2, facilitated glucose transporter member 1
padi2	NC_046970	complement(22092459..22101313)	-3.27126	1.49127e-05	117731463	protein-arginine deiminase type-2
zgc:158258	NC_046970	22426616..22428253	-2.85349	0.0185166	117731372	specifically androgen-regulated gene protein
kif17	NC_046970	complement(22430541..22436073)	-2.95569	0.00212809	117731108	kinesin-like protein KIF17
sh2d5	NC_046970	complement(22437243..22441118)	-2.65535	0.0043	117730798	SH2 domain-containing protein 5
lactbl1b	NC_046970	complement(22585217..22593569)	-3.30819	0.0111688	117731333	putative beta-lactamase-like 1
ephb2b	NC_046970	22665781..22731243	-3.27824	0.000627488	117730583	ephrin type-B receptor 2b
ip6k1	NC_046970	complement(24156156..24177677)	1.59027	0.00208098	117730314	inositol hexakisphosphate kinase 1 isoform X2
il17rd	NC_046970	complement(24241841..24266233)	-2.11021	0.0167883	117730631	interleukin-17 receptor D
LOC117730576	NC_046970	24493953..24495677	2.05352	0.00453616	117730576	uncharacterized protein C20orf85 homolog
c1qa	NC_046970	25008376..25013513	-1.54953	0.017102	117730432	complement C1q subcomponent subunit A
LOC117730434	NC_046970	25016561..25019596	-1.64808	0.0185166	117730434	complement C1q subcomponent subunit C-like
khk	NC_046970	25437455..25448748	-2.22551	4.37635e-05	117730428	ketohexokinase isoform X1
LOC117730449	NC_046970	complement(25498408..25515391)	-1.60046	0.0224314	117730449	LOW QUALITY PROTEIN: ral GTPase-activating protein subunit beta-like
LOC117730413	NC_046970	25596244..25602129	-2.50136	0.00164525	117730413	pyruvate dehydrogenase
LOC117730438	NC_046970	complement(25616046..25621139)	-1.84066	0.000171139	117730438	MKRN2 opposite strand protein-like
gdf5	NC_046970	complement(26898983..26907789)	-2.63549	0.0126885	117730268	growth/differentiation factor 5
LOC117731921	NC_046971	1018733..1032697	-2.24038	0.0352323	117731921	protein FAM3C-like isoform X2
ptprz1a	NC_046971	2177703..2241672	-2.17625	0.0113956	117732807	receptor-type tyrosine-protein phosphatase zeta isoform X1
LOC117732566	NC_046971	2472423..2482536	2.61232	2.59224e-06	117732566	hyaluronidase-4
LOC117732368	NC_046971	2494907..2499510	3.52921	2.87912e-10	117732368	hyaluronidase PH-20-like
LOC117731937	NC_046971	2501909..2507378	3.96132	0.000100614	117731937	hyaluronidase PH-20-like
gpr37a	NC_046971	complement(2513460..2520940)	2.69229	0.000916446	117732274	prosaposin receptor GPR37
LOC117731867	NC_046971	complement(2707945..2715459)	-1.99293	0.00243709	117731867	peroxisomal succinyl-coenzyme A thioesterase-like
LOC117731865	NC_046971	2750818..2759506	-2.516	0.000925765	117731865	E3 ubiquitin-protein ligase TRIM39-like
LOC117732878	NC_046971	complement(2912647..2924271)	-1.72546	0.0247157	117732878	GRAM domain-containing protein 4-like
LOC117732684	NC_046971	complement(3406109..3411344)	2.90478	0.00122469	117732684	opioid growth factor receptor-like isoform X1
si:dkey-106n21.1	NC_046971	3472635..3510993	-2.27134	0.0287829	117731948	solute carrier family 23 member 2
slc6a15	NC_046971	3997219..4016727	1.31791	0.00568937	117731996	sodium-dependent neutral amino acid transporter B(0)AT2 isoform X1
cpa4	NC_046971	4169028..4175768	-5.32553	0.00036946	117731834	carboxypeptidase A4
rlbp1b	NC_046971	4939579..4945433	-2.15856	0.025788	117731838	retinaldehyde-binding protein 1b
hapln3	NC_046971	4986508..4991532	-3.51756	0.0161927	117731833	hyaluronan and proteoglycan link protein 3
ptpn9a	NC_046971	complement(5449383..5467103)	1.56787	0.00226282	117731907	tyrosine-protein phosphatase non-receptor type 9
LOC117732498	NC_046971	complement(6538590..6545551)	-1.50548	0.00924016	117732498	aldo-keto reductase family 1 member D1-like isoform X2
cdkn1bb	NC_046971	6753771..6758121	1.2723	0.00650743	117732133	cyclin-dependent kinase inhibitor 1Bb
shisal1b	NC_046971	complement(7134507..7167022)	-2.4311	0.00344267	117732364	protein shisa-like-1a isoform X2
prickle1a	NC_046971	7797369..7821701	-2.92172	0.000785559	117732172	LOW QUALITY PROTEIN: prickle-like protein 1a
LOC117732259	NC_046971	complement(7997951..8024198)	2.62497	0.010115	117732259	contactin-1a-like
LOC117732088	NC_046971	complement(8059553..8097333)	-2.30751	0.0231185	117732088	neuronal cell adhesion molecule-like
LOC117731973	NC_046971	complement(8173068..8187799)	-1.4462	0.0144206	117731973	non-muscle caldesmon-like
LOC117731974	NC_046971	8329329..8335344	1.64571	0.00127606	117731974	extensin-like
hal	NC_046971	8510847..8517665	-2.48882	0.00115964	117732811	histidine ammonia-lyase
LOC117731975	NC_046971	8613797..8635947	-3.29619	0.028206	117731975	LOW QUALITY PROTEIN: filamin-C-like
pik3c2g	NC_046971	complement(9048922..9063354)	-4.30512	6.14104e-06	117731766	phosphatidylinositol 4-phosphate 3-kinase C2 domain-containing subunit gamma isoform X3
tp53i11b	NC_046971	9230831..9263721	-1.30074	0.0314272	117731764	tumor protein p53-inducible protein 11b
LOC117732349	NC_046971	9501503..9508226	-2.73502	0.0107814	117732349	pyruvate kinase PKM-like
LOC117732493	NC_046971	complement(9529300..9541837)	-3.18843	0.00773801	117732493	neuroplastin-like
LOC117732491	NC_046971	complement(9543452..9549887)	-2.98056	6.78969e-05	117732491	UDP-glucuronosyltransferase 2A3-like isoform X2
LOC117732098	NC_046971	complement(9552642..9554975)	-3.62321	6.2516e-07	117732098	UDP-glucuronosyltransferase 2A3-like isoform X2
LOC117732258	NC_046971	9638630..9645066	-2.89443	0.000412533	117732258	very long-chain acyl-CoA synthetase-like isoform X1
myo5c	NC_046971	9850640..9860444	-2.31219	0.00158965	117732455	unconventional myosin-Vc isoform X1
gnb5a	NC_046971	9863115..9867261	-2.54365	0.0112228	117732477	guanine nucleotide-binding protein subunit beta-5a
sigirr	NC_046971	10049478..10056521	-2.5056	0.000227581	117732469	single Ig IL-1-related receptor
rab3il1	NC_046971	complement(10211336..10220278)	-1.31801	0.00996541	117732473	guanine nucleotide exchange factor for Rab-3A isoform X4
slc25a22a	NC_046971	10280135..10293024	-1.49856	0.00621962	117732805	mitochondrial glutamate carrier 1
ppp1r32	NC_046971	10372741..10375981	-2.20359	0.03372	117732727	LOW QUALITY PROTEIN: protein phosphatase 1 regulatory subunit 32
LOC117732766	NC_046971	complement(10377846..10379045)	-3.30683	0.0102758	117732766	leucine-rich repeat-containing protein 10B
eps8l2	NC_046971	complement(10387562..10412801)	-2.69145	0.00281769	117732371	epidermal growth factor receptor kinase substrate 8-like protein 2
myrf	NC_046971	10419826..10438389	-3.41437	0.00124833	117732432	myelin regulatory factor
cracr2b	NC_046971	10446023..10456004	-1.98254	0.00472654	117732870	EF-hand calcium-binding domain-containing protein 4A isoform X1
cd151	NC_046971	10456270..10460658	-3.03145	5.11296e-05	117732431	CD151 antigen
stra6	NC_046971	11067878..11080960	-1.87345	0.0438476	117732605	receptor for retinol uptake stra6
LOC117732656	NC_046971	11175191..11183425	1.16026	0.0282016	117732656	circadian-associated transcriptional repressor
gcnt3	NC_046971	11358989..11360629	-3.01322	4.17618e-05	117732366	beta-1,3-galactosyl-O-glycosyl-glycoprotein beta-1,6-N-acetylglucosaminyltransferase 3
slc28a1	NC_046971	11919940..11926678	-2.46361	9.21896e-06	117732446	sodium/nucleoside cotransporter 1
zgc:162879	NC_046971	12210623..12220454	-2.55966	0.0026605	117731901	ras and EF-hand domain-containing protein
si:dkeyp-59c12.1	NC_046971	complement(12324906..12326976)	-1.93342	0.0128861	117732447	ras-related and estrogen-regulated growth inhibitor-like protein
fam174b	NC_046971	complement(12389030..12404547)	-2.05619	0.000120102	117732272	membrane protein FAM174B
synm	NC_046971	complement(13008947..13016400)	-2.13575	0.0457485	117732015	synemin
LOC117732017	NC_046971	complement(13095043..13102648)	-3.11184	0.00283706	117732017	high affinity choline transporter 1-like
cfap161	NC_046971	complement(13109978..13114558)	-2.69729	8.68352e-05	117732526	cilia- and flagella-associated protein 161
ptprq	NC_046971	13206249..13241548	-2.15395	0.00132489	117732407	phosphatidylinositol phosphatase PTPRQ
kcp	NC_046971	complement(13415195..13440427)	-1.29786	0.0341977	117731683	kielin/chordin-like protein
odf3b	NC_046971	14290282..14291687	-2.39447	0.00998698	117732548	outer dense fiber protein 3-B
shank3a	NC_046971	complement(14303366..14438694)	-2.22724	0.0329702	117732317	SH3 and multiple ankyrin repeat domains protein 3
cpt1b	NC_046971	14555314..14562515	-3.73935	1.21072e-07	117732288	carnitine O-palmitoyltransferase 1, muscle isoform
LOC117732230	NC_046971	15152997..15161655	-3.16742	3.28414e-05	117732230	S-adenosylhomocysteine hydrolase-like protein 1 isoform X1
nr1h4	NC_046971	15377512..15388652	-2.19458	0.00797931	117732504	bile acid receptor isoform X1
plekhg7	NC_046971	complement(15433062..15445238)	-1.96353	0.017775	117732897	pleckstrin homology domain-containing family G member 7 isoform X2
bhlhe41	NC_046971	15507019..15510722	-2.69836	6.27679e-05	117732445	class E basic helix-loop-helix protein 41 isoform X1
lrrc56	NC_046971	complement(16932882..16941878)	-1.77616	0.0183672	117732310	leucine-rich repeat-containing protein 56 isoform X2
ldha	NC_046971	complement(16970404..16976340)	1.94708	0.00283706	117731772	L-lactate dehydrogenase A chain
brsk2a	NC_046971	16988689..17133784	-2.95224	0.0121864	117732685	serine/threonine-protein kinase BRSK2 isoform X2
b4galnt4a	NC_046971	complement(17184120..17309403)	-2.25324	0.00866001	117732728	N-acetyl-beta-glucosaminyl-glycoprotein 4-beta-N-acetylgalactosaminyltransferase 1 isoform X1
si:dkeyp-19e1.3	NC_046971	complement(17359637..17380605)	1.08989	0.0401557	117731926	USP6 N-terminal-like protein
igf2b	NC_046971	complement(17539401..17545512)	-1.82867	0.0082232	117732668	insulin-like growth factor 2b
phlda2	NC_046971	17586790..17587837	2.35834	0.000473471	117732338	pleckstrin homology-like domain family A member 2
ush1c	NC_046971	complement(17877347..17896396)	-2.37484	0.000305035	117732559	harmonin isoform X2
agbl2	NC_046971	complement(17940917..17947479)	-2.0002	0.0346256	117732216	cytosolic carboxypeptidase 2
panx2	NC_046971	18210269..18214784	3.09897	0.000325192	117732517	pannexin-2
LOC117732044	NC_046971	complement(18443317..18458240)	-2.40758	0.021428	117732044	LOW QUALITY PROTEIN: zinc finger protein 536-like
zgc:110789	NC_046971	complement(19296489..19302890)	-2.71497	0.00391108	117732045	xan_ur_permease domain-containing protein
dyrk4	NC_046971	complement(19549458..19572563)	-1.15387	0.0404783	117732409	dual specificity tyrosine-phosphorylation-regulated kinase 4 isoform X3
cdh13	NC_046971	complement(19832872..20030195)	2.7123	0.0277097	117732048	cadherin-13
ccnd2a	NC_046971	20186059..20323353	1.30851	0.0152737	117732096	G1/S-specific cyclin-D2a isoform X2
tigara	NC_046971	20328942..20332995	2.30847	0.0305692	117732292	probable fructose-2,6-bisphosphatase TIGAR A
LOC117732755	NC_046971	complement(20334135..20335503)	-3.14978	0.00312522	117732755	fibroblast growth factor 23-like
mmp15a	NC_046971	complement(20451352..20468864)	-1.37339	0.0172535	117732855	matrix metalloproteinase-14
LOC117731908	NC_046971	20599269..20609147	-2.40358	0.0286152	117731908	cytochrome P450 2F2-like
LOC117732636	NC_046971	complement(20845653..20855543)	-2.35075	0.0341526	117732636	cytochrome P450 2F2-like
n4bp1	NC_046971	21379356..21394496	1.09824	0.0238489	117732142	NEDD4-binding protein 1 isoform X1
lonp2	NC_046971	complement(21432968..21456993)	-1.33926	0.0207137	117732144	lon protease homolog 2, peroxisomal
pnp6	NC_046971	complement(21808837..21817323)	-2.49983	0.000911687	117732898	purine nucleoside phosphorylase 6
hydin	NC_046971	21819546..21889788	-2.33624	0.000689824	117732057	hydrocephalus-inducing protein homolog
LOC117732380	NC_046971	22127907..22130667	-3.35096	9.61449e-05	117732380	ras association domain-containing protein 10-like
wt1a	NC_046971	22625923..22643637	-2.45485	0.0343666	117732285	LOW QUALITY PROTEIN: WT1 transcription factor a
fa2h	NC_046971	complement(22694370..22719101)	-1.6385	0.00875119	117732787	fatty acid 2-hydroxylase
lcat	NC_046971	complement(22756163..22762568)	2.18212	3.61508e-05	117732756	phosphatidylcholine-sterol acyltransferase
slc7a5	NC_046971	22797985..22812759	1.2492	0.00607622	117731919	large neutral amino acids transporter small subunit 1
tsnaxip1	NC_046971	23004002..23006877	-2.87636	0.00117834	117732063	translin-associated factor X-interacting protein 1
slc12a3	NC_046971	complement(23758229..23781895)	-4.77991	0.0369747	117732665	solute carrier family 12 member 3
zgc:162634	NC_046971	23811039..23811807	3.70861	0.00213193	117732842	phosphatidylinositol N-acetylglucosaminyltransferase subunit Y
LOC117731715	NC_046971	complement(24468438..24480050)	-2.38038	0.0154468	117731715	carboxylesterase 5A-like isoform X2
dnaaf4	NC_046971	24938444..24948842	-2.86643	0.000844178	117731734	dynein assembly factor 4, axonemal
anpepa	NC_046971	25153695..25174490	-1.78308	0.0164681	117731696	alanyl (membrane) aminopeptidase a
ldhd	NC_046971	25187160..25196758	-1.82185	0.00299669	117731719	probable D-lactate dehydrogenase, mitochondrial
LOC117731722	NC_046971	complement(25339105..25343718)	3.00371	3.9757e-11	117731722	olfactomedin-4-like
LOC117731718	NC_046971	25349350..25353580	3.05548	5.21304e-11	117731718	olfactomedin-like
ccl35.1	NC_046971	25454376..25458012	2.93306	2.53315e-06	117731753	chemokine (C-C motif) ligand 35, duplicate 1
gpr173	NC_046972	799359..800721	-2.39042	0.0340371	117733759	probable G-protein coupled receptor 173
LOC117733666	NC_046972	1742466..1748706	-2.86988	0.00139236	117733666	alpha-1,3-mannosyl-glycoprotein 4-beta-N-acetylglucosaminyltransferase C-like isoform X2
cfap126	NC_046972	complement(1757077..1759614)	-2.23002	8.76704e-05	117733586	protein Flattop
pdyn	NC_046972	2795405..2797161	-2.93012	0.00767402	117733904	proenkephalin-B
LOC117733657	NC_046972	complement(3240152..3247883)	-2.65822	0.00556128	117733657	Krueppel-like factor 15
plxnb1a	NC_046972	complement(3414726..3443536)	-2.58295	0.00146201	117733402	plexin-B1
zgc:171775	NC_046972	3476104..3508666	-2.25074	0.0300397	117733162	STKc_p38 domain-containing protein
LOC117733161	NC_046972	complement(3509536..3514400)	-8.76106	1.88621e-08	117733161	keratin, type II cytoskeletal cochleal-like
LOC117733380	NC_046972	complement(3544047..3549102)	-1.23593	0.0450356	117733380	intermediate filament protein ON3-like
LOC117734095	NC_046972	complement(3678039..3679509)	-2.17892	0.000974556	117734095	PTB domain-containing engulfment adapter protein 1-like
pim1	NC_046972	complement(3788178..3791354)	1.06596	0.031411	117733551	serine/threonine-protein kinase pim-1
lamb2l	NC_046972	complement(4164215..4199608)	-3.53426	8.77226e-07	117734077	laminin subunit beta-2
wu:fa11c10	NC_046972	4401549..4419436	2.32547	0.000279144	117733361	protein FAM110B
slco4a1	NC_046972	complement(4613824..4623178)	-4.16886	0.0321368	117733791	solute carrier organic anion transporter family member 4A1
LOC117732976	NC_046972	5899835..5905987	-2.34836	0.00309645	117732976	RING finger protein 223
agrn	NC_046972	complement(5945182..6149437)	-1.57036	0.021428	117734185	LOW QUALITY PROTEIN: agrin
slc66a1	NC_046972	complement(6386129..6391364)	1.14518	0.031936	117733848	lysosomal amino acid transporter 1 homolog isoform X2
ttll10	NC_046972	6599821..6608356	-2.34846	0.000454142	117734061	protein polyglycylase TTLL10
arhgef19	NC_046972	complement(6618040..6624917)	-3.73363	3.80339e-05	117733313	rho guanine nucleotide exchange factor 19
clcnk	NC_046972	6695576..6708969	-2.80308	0.000227581	117733703	chloride channel K
cfap74	NC_046972	complement(6880311..6928432)	-2.29484	0.000525896	117733582	cilia- and flagella-associated protein 74
b3gnt7l	NC_046972	7408772..7410178	-2.61488	0.00322454	117733749	UDP-GlcNAc:betaGal beta-1,3-N-acetylglucosaminyltransferase 7, like
LOC117733277	NC_046972	8370253..8381358	-2.32556	0.0159704	117733277	solute carrier family 26 member 6
slc26a6	NC_046972	8384901..8401078	-2.58027	1.05305e-05	117733276	LOW QUALITY PROTEIN: solute carrier family 26 member 6
mgll	NC_046972	8403603..8433380	-2.45522	0.000333577	117733796	monoglyceride lipase isoform X1
sgk2a	NC_046972	complement(8910496..8920590)	-2.91827	6.74316e-05	117734149	serine/threonine-protein kinase Sgk2
si:dkeyp-100a1.6	NC_046972	complement(9299299..9302218)	-2.40176	0.00338326	117733166	probable G-protein coupled receptor 160
arhgef16	NC_046972	complement(9315024..9326952)	-2.39139	0.00729827	117733212	rho guanine nucleotide exchange factor 16
prdm16	NC_046972	complement(9573059..9655097)	-2.68846	0.00267829	117734126	LOW QUALITY PROTEIN: histone-lysine N-methyltransferase PRDM16
LOC117733755	NC_046972	complement(9686788..9814587)	-5.33674	8.187e-05	117733755	chymotrypsin-like elastase family member 2A
LOC117733272	NC_046972	9815667..9818357	-6.50933	2.67707e-05	117733272	chymotrypsin-C-like isoform X1
LOC117733498	NC_046972	10112721..10119301	-2.1147	0.00646198	117733498	zinc finger MYND domain-containing protein 12-like
eps8l3b	NC_046972	11640003..11659511	-2.75531	9.82163e-06	117733323	epidermal growth factor receptor kinase substrate 8-like protein 3b
kcnc4	NC_046972	11810506..11831816	1.49749	0.009904	117733262	potassium voltage-gated channel subfamily C member 4 isoform X1
slc16a4	NC_046972	complement(11898366..11917609)	-2.47305	0.000387223	117734118	monocarboxylate transporter 5
elapor1	NC_046972	complement(12117829..12127989)	-2.67495	0.000988441	117734203	UPF0577 protein KIAA1324 homolog isoform X2
l1cama	NC_046972	12711405..12750026	1.25918	0.0213441	117733546	neural cell adhesion molecule L1.2 isoform X1
ribc1	NC_046972	complement(12750130..12753725)	-2.36463	0.00185994	117733549	RIB43A-like with coiled-coils protein 1
b4galnt1a	NC_046972	12931191..12939912	-2.10937	0.00190932	117734202	beta-1,4 N-acetylgalactosaminyltransferase 1a
dnajc22	NC_046972	13116044..13117529	-2.78893	0.00797801	117733818	dnaJ homolog subfamily C member 22
LOC117733446	NC_046972	complement(13911376..13926680)	2.08155	0.0019616	117733446	protein Wnt-2b-A isoform X2
phlda3	NC_046972	14083982..14086387	2.06655	0.013058	117733464	pleckstrin homology-like domain family A member 3
lad1	NC_046972	14095386..14102209	-2.51468	0.00137974	117733443	ladinin-1 isoform X1
LOC117733434	NC_046972	complement(14111152..14127605)	-2.46687	0.000569289	117733434	plakophilin-1
lrrc23	NC_046972	14457865..14462006	-1.54893	0.015133	117734025	leucine-rich repeat-containing protein 23 isoform X3
LOC117733700	NC_046972	complement(14683190..14815907)	-1.26628	0.0195448	117733700	ERC protein 2-like
LOC117733595	NC_046972	complement(14835949..14850678)	-1.56091	0.022691	117733595	CTTNBP2 N-terminal-like protein
LOC117733281	NC_046972	complement(14921731..14953523)	-1.0153	0.045404	117733281	DNA (cytosine-5)-methyltransferase 3B-like isoform X4
lama5	NC_046972	complement(15312649..15372274)	-2.19341	0.00328244	117733850	laminin subunit alpha-5
nr4a1	NC_046972	complement(16249972..16255070)	3.51403	6.45315e-05	117733658	nuclear receptor subfamily 4 group A member 1
tamalin	NC_046972	complement(16269754..16280557)	1.92196	0.000164236	117733225	general receptor for phosphoinositides 1-associated scaffold protein
si:ch211-210c8.6	NC_046972	complement(16374290..16376950)	-1.34097	0.0392073	117734206	uncharacterized protein si:ch211-210c8.6
bin2a	NC_046972	16375425..16382154	-3.19422	1.20855e-06	117734207	LOW QUALITY PROTEIN: bridging integrator 2a
agmat	NC_046972	complement(17161700..17166927)	-2.73583	0.00136269	117733873	agmatinase, mitochondrial
vwa5b1	NC_046972	complement(17251898..17269038)	-3.07042	0.00245572	117733092	von Willebrand factor A domain-containing protein 5B1
zgc:193690	NC_046972	17274773..17278840	-3.09054	0.00260301	117733874	ATP-dependent RNA helicase DDX19A
ubxn10	NC_046972	complement(17280914..17281636)	-3.63407	0.00226004	117733148	UBX domain-containing protein 10
plekhg5b	NC_046972	17552280..17587272	2.70124	3.61364e-08	117733094	pleckstrin homology domain-containing family G member 5 isoform X3
kcng1	NC_046972	17980918..17984814	-3.31707	0.00481917	117733888	potassium voltage-gated channel subfamily G member 1
g0s2	NC_046972	18047770..18048668	2.74585	0.0492289	117733156	G0/G1 switch protein 2
LOC117733151	NC_046972	complement(18055791..18059272)	-2.17215	0.00812828	117733151	protein pitchfork-like isoform X2
LOC117733111	NC_046972	18096133..18101201	-2.17994	0.000123397	117733111	LOW QUALITY PROTEIN: UDP-glucuronosyltransferase 2A1-like
hnf4a	NC_046972	complement(18173301..18185986)	-3.93861	2.78966e-07	117733125	hepatocyte nuclear factor 4-alpha isoform X1
LOC117733123	NC_046972	complement(18261551..18263972)	5.24629	0.00697171	117733123	tubulin alpha-1C chain-like isoform X2
slc13a3	NC_046972	complement(18481317..18491313)	-2.68023	0.000301854	117733523	solute carrier family 13 member 3 isoform X2
slc52a3	NC_046972	complement(18564362..18568638)	-2.1111	0.00422325	117733636	solute carrier family 52, riboflavin transporter, member 3-A
cebpb	NC_046972	18583125..18584728	1.25981	0.0153588	117734010	CCAAT/enhancer-binding protein beta
LOC117733088	NC_046972	complement(18597198..18604874)	1.23051	0.0129962	117733088	tyrosine-protein phosphatase non-receptor type 1-like
nol4la	NC_046972	18723758..18746510	2.04755	0.00146201	117733805	nucleolar protein 4-like
LOC117733297	NC_046972	19285825..19289867	3.06849	9.80783e-08	117733297	tumor necrosis factor receptor superfamily member 9-like
mfsd4ab	NC_046972	complement(19614098..19617174)	-2.77348	0.000164225	117733689	major facilitator superfamily domain-containing protein 4B
LOC117733688	NC_046972	19636511..19641177	-1.95626	0.000791371	117733688	N-fatty-acyl-amino acid synthase/hydrolase PM20D1.2-like
LOC117733693	NC_046972	19692820..19695841	7.3853	0.0371782	117733693	probable endochitinase
LOC117733692	NC_046972	19702793..19705793	5.22698	0.000432453	117733692	chitin-binding domain protein cbd-1-like
LOC117733670	NC_046972	complement(19980736..19992957)	1.48801	0.0112	117733670	FERM domain-containing protein 4B-like isoform X2
uhrf1bp1	NC_046972	20454630..20472321	1.42985	0.0187743	117734067	UHRF1-binding protein 1 isoform X1
LOC117733610	NC_046972	complement(20612694..20617250)	-2.11733	0.0020281	117733610	complement receptor type 1-like
pfkfb2a	NC_046972	complement(20619478..20629879)	-2.00707	0.000551466	117733382	6-phosphofructo-2-kinase/fructose-2,6-bisphosphatase 2a isoform X1
LOC117732984	NC_046972	20770047..20785907	-3.46071	0.00349146	117732984	glutaminase liver isoform, mitochondrial-like
zmp:0000000926	NC_046972	21545014..21561597	3.0994	7.48093e-08	117733944	uncharacterized protein zmp:0000000926
LOC117733976	NC_046972	21991607..21997365	2.00311	8.18113e-05	117733976	uncharacterized protein LOC117733976
wu:fl23c11	NC_046972	22080947..22089964	-3.98896	8.06816e-09	117733942	uncharacterized protein wu:fl23c11
LOC117733925	NC_046972	complement(22423263..22500465)	-1.90806	0.0129175	117733925	membrane-associated guanylate kinase, WW and PDZ domain-containing protein 1-like
ren	NC_046972	22513293..22519545	-1.70527	0.00307903	117733978	renin
LOC117734042	NC_046972	22628275..22629696	-3.26395	0.0281926	117734042	ammonium transporter Rh type B-like
LOC117733396	NC_046972	22927018..22939161	-1.08262	0.0188716	117733396	dystroglycan-like
dnah12	NC_046972	complement(23075804..23099517)	-2.05804	0.000895183	117733348	dynein heavy chain 12, axonemal
LOC117733720	NC_046972	complement(24197231..24220104)	-1.77321	0.0298742	117733720	DNA topoisomerase 1-like
pim2	NC_046972	24951255..24957574	1.97863	0.00335843	117733064	serine/threonine-protein kinase pim-2
LOC117733054	NC_046972	24956947..24958615	3.49114	2.81187e-07	117733054	uncharacterized protein LOC117733054
si:ch211-117c9.5	NC_046972	26558769..26583461	-2.81694	0.0103564	117733332	sodium- and chloride-dependent creatine transporter 1
LOC117733491	NC_046972	complement(26585974..26605540)	-2.57471	0.0102437	117733491	solute carrier family 26 member 6-like
LOC117734659	NC_046973	complement(1014929..1017379)	-4.52272	0.000159454	117734659	keratin, type I cytoskeletal 13-like
nupr1b	NC_046973	complement(1394929..1397839)	1.37843	0.0089892	117735572	nuclear protein 1b
LOC117734564	NC_046973	complement(1586867..1589549)	1.85545	0.0342752	117734564	heat shock 70 kDa protein 1
foxj1a	NC_046973	complement(1680677..1684324)	-2.88653	0.000737729	117735520	forkhead box protein J1-A
unm_sa1261	NC_046973	complement(2747471..2754042)	3.25469	0.0232627	117734988	serine/threonine-protein kinase SBK1
LOC117734862	NC_046973	complement(2849033..2859574)	1.39942	0.0206152	117734862	cytohesin-4-like isoform X1
socs1a	NC_046973	complement(3790499..3793193)	2.77233	1.33406e-06	117735604	LOW QUALITY PROTEIN: suppressor of cytokine signaling 1a
slc2a6	NC_046973	complement(4061343..4066256)	1.57202	0.000260493	117734946	solute carrier family 2, facilitated glucose transporter member 6
myo15aa	NC_046973	4165173..4193776	1.94524	0.00446335	117734935	unconventional myosin-XV
wnt9b	NC_046973	4355720..4360371	-3.55053	0.000144914	117735308	protein Wnt-9b
mafk	NC_046973	complement(4689248..4699949)	3.15435	5.77551e-07	117734594	transcription factor MafK isoform X1
LOC117734849	NC_046973	4931458..4939859	-1.24547	0.0308596	117734849	UNC93-like protein MFSD11
baiap3	NC_046973	5285754..5313051	-2.43585	0.0127132	117735067	BAI1-associated protein 3
igfals	NC_046973	complement(5392094..5394260)	-2.30711	0.033865	117735295	insulin-like growth factor-binding protein complex acid labile subunit
LOC117735588	NC_046973	5603827..5604606	-1.718	0.0133638	117735588	hemoglobin subunit beta-2-like
LOC117735583	NC_046973	complement(5606151..5606885)	-1.67273	0.00876505	117735583	hemoglobin subunit alpha-1
LOC117735587	NC_046973	5607826..5608562	-1.56299	0.0247594	117735587	hemoglobin subunit beta-2-like
LOC117735558	NC_046973	complement(5623052..5623861)	10.8226	0.000388385	117735558	hemoglobin embryonic subunit alpha-like
LOC117735559	NC_046973	complement(5628981..5629794)	-4.5363	0.002638	117735559	hemoglobin embryonic subunit alpha-like
LOC117734608	NC_046973	complement(5641776..5642597)	8.5457	0.00833531	117734608	hemoglobin embryonic subunit alpha-like
LOC117735509	NC_046973	5652335..5653126	-3.87601	0.000974556	117735509	hemoglobin subunit beta-2
LOC117735441	NC_046973	complement(5655795..5656633)	-3.37537	0.00119108	117735441	hemoglobin embryonic subunit alpha-like
LOC117735234	NC_046973	complement(6035410..6036657)	-2.33846	0.0165719	117735234	cytochrome c oxidase subunit 6A, mitochondrial
LOC117735695	NC_046973	complement(6057798..6060308)	1.75484	0.00320916	117735695	perforin-1-like
LOC117735697	NC_046973	complement(6061634..6064153)	5.17053	0.000114537	117735697	perforin-1-like
lrrc4ba	NC_046973	6288837..6318183	-2.62311	0.028206	117735152	leucine-rich repeat-containing protein 4B
mybpc2a	NC_046973	complement(6345285..6390373)	-2.57224	0.000167919	117734735	myosin binding protein Ca
si:ch211-120g10.1	NC_046973	complement(6714254..6719439)	-2.04043	0.00565514	117735091	butyrophilin subfamily 3 member A3
gdpd3a	NC_046973	6858304..6863420	-3.38481	2.62112e-10	117734453	lysophospholipase D GDPD3a isoform X1
ier2a	NC_046973	7294892..7296935	1.27369	0.0201132	117735668	immediate early response gene 2 protein
sgsm3	NC_046973	7538664..7555749	-1.56451	0.0214375	117735303	small G protein signaling modulator 3
LOC117734930	NC_046973	complement(7914244..7917705)	2.35373	9.15372e-07	117734930	cell death-inducing p53-target protein 1 homolog
LOC117734931	NC_046973	7921147..7923265	2.05244	0.0369747	117734931	LOW QUALITY PROTEIN: myeloid-associated differentiation marker homolog
il12rb2l	NC_046973	complement(8038346..8046707)	1.28992	0.0183029	117735037	interleukin 12 receptor, beta 2a, like isoform X2
LOC117734745	NC_046973	complement(8158022..8160299)	-2.83757	0.000614452	117734745	LOW QUALITY PROTEIN: zona pellucida sperm-binding protein 3-like
smim22	NC_046973	8722116..8724649	-2.41029	2.07293e-05	117735151	small integral membrane protein 22
si:dkeyp-72e1.6	NC_046973	complement(8933831..8935965)	-3.16663	2.96059e-05	117735232	transmembrane protein 238
hao1	NC_046973	9789075..9796462	-3.15357	0.00232316	117735219	hydroxyacid oxidase 1
prr15la	NC_046973	complement(10576586..10582167)	-3.31386	0.00024401	117735368	proline-rich protein 15-like protein A
hoxb3a	NC_046973	complement(10863004..10868798)	-2.33861	0.00134982	117735169	LOW QUALITY PROTEIN: homeobox protein Hox-B3a
hoxb5a	NC_046973	complement(10873161..10879124)	-2.16287	0.030611	117734770	homeobox protein Hox-B5a
hoxb6a	NC_046973	complement(10883803..10886321)	-3.00763	1.81655e-05	117735170	homeobox protein Hox-B6a isoform X1
hoxb8a	NC_046973	complement(10910462..10916989)	-3.05862	0.00214173	117735529	homeobox protein Hox-B8a
hoxb9a	NC_046973	complement(10930719..10940161)	-7.48676	0.045404	117734998	homeobox protein Hox-B9a
igf2bp1	NC_046973	11374617..11417234	1.61	0.0398773	117734856	insulin-like growth factor 2 mRNA-binding protein 1
dnase1	NC_046973	12311451..12317091	-2.38981	3.57467e-05	117735266	deoxyribonuclease-1
pglyrp6	NC_046973	12582774..12585261	4.41729	1.24927e-09	117735045	peptidoglycan recognition protein 6
LOC117735573	NC_046973	12734389..12749431	-2.65676	0.00305899	117735573	ral guanine nucleotide dissociation stimulator-like 1 isoform X1
tmem205	NC_046973	12957675..12959734	-1.32264	0.0133382	117735049	transmembrane protein 205
tspan35	NC_046973	12989505..12995300	-2.79287	1.25772e-05	117735203	tetraspanin 35 isoform X2
LOC117735470	NC_046973	13204638..13227536	-1.69236	0.00211279	117735470	integumentary mucin C.1-like isoform X1
LOC117735327	NC_046973	13317455..13319354	1.7788	0.000689824	117735327	transcription factor jun-B-like
LOC117735395	NC_046973	complement(14520635..14525912)	2.57694	0.00778608	117735395	cold shock domain-containing protein C2-like
tefb	NC_046973	complement(14556098..14565171)	2.02485	1.8567e-06	117734543	TEF transcription factor, PAR bZIP family member b isoform X3
cbx7a	NC_046973	complement(14649521..14653714)	3.48521	0.000101004	117735035	chromobox homolog 7a isoform X6
LOC117734484	NC_046973	14889023..14898904	-2.18364	0.00173742	117734484	monocyte to macrophage differentiation factor 2-like
tmem150b	NC_046973	15016954..15019447	-2.70753	0.00106646	117735383	modulator of macroautophagy TMEM150B
baiap2l2a	NC_046973	complement(15108701..15119074)	-2.93799	0.000111048	117734837	brain-specific angiogenesis inhibitor 1-associated protein 2-like protein 2
LOC117734759	NC_046973	15168762..15171356	-1.41255	0.0483324	117734759	GTPase IMAP family member 7-like
LOC117734458	NC_046973	complement(15478203..15480445)	-2.29421	0.0245135	117734458	bryoporin
LOC117734714	NC_046973	complement(15645895..15646953)	1.09493	0.0407144	117734714	complement C1q-like protein 2
ttc25	NC_046973	16055463..16059942	-1.6442	0.00171146	117734990	tetratricopeptide repeat protein 25
vat1	NC_046973	16412007..16439160	-1.2849	0.0355144	117734598	synaptic vesicle membrane protein VAT-1 homolog
arl5c	NC_046973	16596735..16600488	2.25912	0.00428726	117735537	putative ADP-ribosylation factor-like protein 5C
rdh8a	NC_046973	17893507..17899663	-2.04591	0.0116374	117734982	retinol dehydrogenase 8a
ppap2d	NC_046973	complement(18374566..18390572)	-1.7881	0.00944745	117735318	phosphatidic acid phosphatase type 2D
crb3a	NC_046973	18530113..18533099	-2.54052	1.32771e-05	117734876	LOW QUALITY PROTEIN: protein crumbs homolog 3a
cldnk	NC_046973	complement(18627879..18630303)	-1.79793	0.0321368	117734517	claudin k
btr02	NC_046973	complement(18630487..18634088)	-2.89921	0.00142334	117734516	bloodthirsty-related gene family, member 2
LOC117734812	NC_046973	18742065..18749680	-3.68383	0.0110504	117734812	medium-chain acyl-CoA ligase ACSF2, mitochondrial-like
amn	NC_046973	complement(19177943..19179698)	-3.79814	3.41751e-06	117734817	LOW QUALITY PROTEIN: protein amnionless
LOC117735018	NC_046973	19302995..19310014	3.54593	0.00123703	117735018	transmembrane protein 235
socs3a	NC_046973	complement(19336304..19338569)	3.40216	8.78485e-14	117734887	LOW QUALITY PROTEIN: suppressor of cytokine signaling 3a
timp2b	NC_046973	complement(19453608..19460702)	2.53843	2.24377e-08	117734863	LOW QUALITY PROTEIN: metalloproteinase inhibitor 2b
LOC117735282	NC_046973	complement(19465695..19469650)	-1.79695	0.000115336	117735282	galectin-3-binding protein A-like
cant1a	NC_046973	complement(19469658..19473569)	-1.43176	0.00307903	117735283	soluble calcium-activated nucleotidase 1
LOC117734528	NC_046973	complement(20067307..20075968)	-2.15515	0.000539207	117734528	cytochrome P450 2K1-like
cyth3b	NC_046973	20752372..20781226	-1.41917	0.0450877	117735206	cytohesin-3
si:ch73-374l24.1	NC_046973	complement(20792310..20870909)	1.89004	0.0389536	117735288	protein kinase C alpha type isoform X2
cbx4	NC_046973	21125457..21132895	-1.7054	0.0217976	117735698	E3 SUMO-protein ligase CBX4
LOC117735413	NC_046973	21144272..21147083	-2.35406	0.0311521	117735413	meteorin-like protein
aqp8b	NC_046973	complement(21149869..21153077)	-3.2856	2.55305e-05	117735415	aquaporin-8b
slc5a11	NC_046973	complement(21175841..21180418)	-2.56826	0.000267016	117735402	sodium/myo-inositol cotransporter 2
drc3	NC_046973	complement(21309755..21315141)	-1.67174	0.00878945	117735405	dynein regulatory complex subunit 3 isoform X3
cfap77	NC_046974	553075..566207	-2.79996	0.00375858	117736921	cilia- and flagella-associated protein 77
LOC117736915	NC_046974	665423..683950	-2.88781	0.0302891	117736915	bile salt-activated lipase-like
lrrc2	NC_046974	complement(1242545..1255547)	-2.60799	0.0106047	117736052	leucine-rich repeat-containing protein 2
LOC117736035	NC_046974	1379898..1382332	-1.69194	0.005146	117736035	actin, cytoplasmic 1-like
LOC117735822	NC_046974	complement(1403915..1415139)	-3.61652	4.17618e-05	117735822	GTPase IMAP family member 8-like
ier3	NC_046974	1454973..1456170	3.80535	2.08209e-07	117736048	radiation-inducible immediate-early gene IEX-1
snx2	NC_046974	1561770..1594299	-1.48513	0.0336239	117736029	sorting nexin-2
LOC117736770	NC_046974	complement(1996016..1997596)	-3.83114	0.0170581	117736770	LOW QUALITY PROTEIN: protein FAM163B
LOC117735837	NC_046974	complement(2236053..2236791)	5.62684	0.00384987	117735837	LOW QUALITY PROTEIN: P2X purinoceptor 7-like, partial
gstt1a	NC_046974	complement(2245666..2250624)	-2.23667	1.90131e-05	117736320	glutathione S-transferase theta-1a
slc25a25a	NC_046974	complement(2416953..2423288)	1.26512	0.0131297	117736725	calcium-binding mitochondrial carrier protein SCaMC-2-A
fras1	NC_046974	2489091..2693568	-2.16943	0.000705213	117736174	extracellular matrix protein FRAS1
cfap299	NC_046974	3056276..3133479	-3.31438	0.019852	117736172	cilia- and flagella-associated protein 299
LOC117736467	NC_046974	3775814..3776817	2.81534	0.00185376	117736467	C-C motif chemokine 13-like
LOC117736465	NC_046974	3779417..3780859	2.23477	4.17403e-05	117736465	C-C motif chemokine 19-like
ypel1	NC_046974	complement(4076639..4099010)	1.72621	0.0216314	117736649	protein yippee-like 1 isoform X1
slc4a4a	NC_046974	4155508..4206180	-2.45014	8.98066e-05	117736210	solute carrier family 4 member 4a isoform X1
cfap157	NC_046974	4531257..4535542	-2.70341	0.011733	117735845	cilia- and flagella-associated protein 157
LOC117736691	NC_046974	4740547..4743004	-2.87987	0.0376134	117736691	zinc-binding protein A33-like
LOC117736889	NC_046974	4789299..4791283	-2.92162	0.00820201	117736889	zinc-binding protein A33-like
LOC117736882	NC_046974	4997515..4999737	-2.66945	0.0112009	117736882	zinc-binding protein A33-like
LOC117736885	NC_046974	5136951..5140179	7.18439	0	117736885	interleukin-1 beta-like
hs3st1l2	NC_046974	complement(5165181..5168261)	-4.03535	9.10835e-06	117736884	heparan sulfate (glucosamine) 3-O-sulfotransferase 1-like 2
nipsnap1	NC_046974	complement(5258370..5264476)	-3.27735	1.33406e-06	117735850	protein NipSnap homolog 1
col27a1b	NC_046974	6214408..6268291	-2.07252	0.0412093	117735867	collagen alpha-1(XXVII) chain B
zgc:112294	NC_046974	6639076..6641909	2.82869	5.48793e-05	117736787	transmembrane protein 17A
nf2a	NC_046974	complement(6720286..6739023)	-1.57041	0.0290916	117736777	neurofibromin 2a (merlin)
LOC117736779	NC_046974	6823734..6829607	-2.00419	0.00729827	117736779	UDP-glucuronosyltransferase 2A1-like
LOC117735868	NC_046974	6838617..6856750	-2.85241	0.00131985	117735868	UDP-glucuronosyltransferase 2A1-like
zgc:152968	NC_046974	complement(6857266..6865079)	1.37006	0.0237086	117735869	RNA exonuclease 1 homolog
poli	NC_046974	6865391..6870701	1.29929	0.034629	117736789	DNA polymerase iota isoform X1
LOC117736790	NC_046974	6870742..6877878	1.56123	0.0447111	117736790	ras-related protein Rab-27B-like
LOC117735760	NC_046974	complement(7613587..7624026)	-2.70603	0.00993898	117735760	calphotin-like
upb1	NC_046974	8261202..8265841	-2.14681	0.000460859	117736896	beta-ureidopropionase
hnf1a	NC_046974	complement(10208739..10214626)	-2.44139	5.35748e-05	117736325	hepatocyte nuclear factor 1-alpha
msi1b	NC_046974	10211691..10237446	-1.5131	0.0109423	117736326	RNA-binding protein Musashi homolog 1b
vsig8b	NC_046974	10431879..10433818	-2.60683	0.00518555	117735881	V-set and immunoglobulin domain-containing protein 8b
neflb	NC_046974	complement(10473320..10475857)	-3.51181	0.000171139	117736520	neurofilament, light polypeptide b isoform X2
npy8br	NC_046974	10539675..10540793	-2.75385	0.0364059	117736604	neuropeptide Y receptor Y8b
fgfr1a	NC_046974	10568346..10584405	-2.55512	0.0172535	117736376	fibroblast growth factor receptor 1-A
rflna	NC_046974	10638044..10647008	-2.43186	0.00224171	117737003	refilin-A
adgrd1	NC_046974	complement(10784848..10813175)	-4.70532	1.64815e-06	117735759	adhesion G-protein coupled receptor D1
fzd10	NC_046974	complement(10939952..10943319)	-2.59082	0.0245967	117736330	frizzled-10
LOC117736551	NC_046974	10975605..10999132	-3.43282	1.07312e-05	117736551	LOW QUALITY PROTEIN: transmembrane protein 132D
LOC117736814	NC_046974	11188336..11196446	-1.66799	0.0132427	117736814	carnitine O-acetyltransferase-like
ncs1b	NC_046974	11208954..11222728	-2.2414	0.000109988	117736240	neuronal calcium sensor 1b isoform X1
mvb12bb	NC_046974	complement(11413956..11443034)	-3.14666	0.000423883	117736876	LOW QUALITY PROTEIN: multivesicular body subunit 12Bb
syn1	NC_046974	complement(11712366..11719076)	-2.5576	0.0353713	117736995	synapsin-1 isoform X1
slc20a1a	NC_046974	11730584..11737721	-2.74101	4.85182e-05	117736999	sodium-dependent phosphate transporter 1-A
ccdc157	NC_046974	complement(11808462..11811647)	-1.95123	0.0235865	117735898	LOW QUALITY PROTEIN: coiled-coil domain-containing protein 157
rorb	NC_046974	complement(12054752..12077749)	-2.57575	0.00286552	117736246	nuclear receptor ROR-beta
igsf9b	NC_046974	complement(12254446..12280920)	-2.51609	0.000435064	117736952	protein turtle homolog A
LOC117736516	NC_046974	12986323..12989319	3.26216	0.000143198	117736516	E3 ubiquitin-protein ligase NEURL3
pdlim2	NC_046974	13014151..13044902	-1.71919	0.0462411	117736968	PDZ and LIM domain protein 2
got1l1	NC_046974	complement(13111071..13115451)	-3.62755	0.0202866	117735913	putative aspartate aminotransferase, cytoplasmic 2
acsl2	NC_046974	13331716..13342732	-2.44322	0.00344577	117736846	LOW QUALITY PROTEIN: long-chain-fatty-acid--CoA ligase 1
LOC117735952	NC_046974	13782770..13786186	1.8355	0.0142299	117735952	arrestin domain-containing protein 3-like
LOC117735920	NC_046974	complement(13953554..14014814)	-3.15015	0.00213811	117735920	EGF-like repeat and discoidin I-like domain-containing protein 3
wdr54	NC_046974	complement(14617294..14621190)	-2.22502	0.00159192	117736860	WD repeat-containing protein 54 isoform X1
LOC117736859	NC_046974	14620513..14624711	-1.6025	0.0240029	117736859	uncharacterized protein LOC117736859 isoform X1
nr2f1a	NC_046974	14966706..14974763	-1.22108	0.0268794	117736304	nuclear receptor subfamily 2 group F member 1-A
ela3l	NC_046974	15788644..15791493	-6.65262	9.3622e-05	117736242	elastase 3 like
klf9	NC_046974	complement(15815276..15819483)	2.1716	2.83486e-05	117736946	Krueppel-like factor 9
LOC117736816	NC_046974	16048879..16052605	-2.34144	0.00379771	117736816	betaine--homocysteine S-methyltransferase 1-like
akr1a1a	NC_046974	16343396..16346514	-2.55035	0.000326251	117736093	aldo-keto reductase family 1 member A1-A
slc1a3a	NC_046974	16399659..16411089	-2.62896	0.000111022	117736989	solute carrier family 1 member 3a isoform X1
LOC117736769	NC_046974	complement(17169195..17174531)	-1.48381	0.0132579	117736769	RILP-like protein 1 isoform X3
LOC117735927	NC_046974	complement(17261056..17267600)	-2.53027	0.00210453	117735927	leucine-rich repeat-containing protein 43-like
LOC117735932	NC_046974	17392980..17407550	-2.7674	0.000354601	117735932	proprotein convertase subtilisin/kexin type 5-like
inpp5jb	NC_046974	17547474..17562930	-1.55229	0.00736889	117736709	phosphatidylinositol 4,5-bisphosphate 5-phosphatase A
dnah10	NC_046974	complement(18032163..18060471)	-2.65795	3.70789e-05	117735984	LOW QUALITY PROTEIN: dynein heavy chain 10, axonemal
limk2	NC_046974	complement(18099662..18121564)	-1.18495	0.0248732	117736373	LIM domain kinase 2
si:ch211-225b11.1	NC_046974	18121659..18137119	-1.82428	0.0011517	117736374	sodium- and chloride-dependent GABA transporter ine isoform X1
wscd2	NC_046974	18149601..18183699	-2.01606	0.000416516	117736758	WSC domain-containing protein 2
LOC117736257	NC_046974	18276383..18281028	-2.40677	9.19936e-06	117736257	D-amino-acid oxidase-like
LOC117736833	NC_046974	complement(18305816..18306807)	1.49857	0.0314272	117736833	polyubiquitin-like
LOC117736832	NC_046974	complement(18311101..18312092)	1.46849	0.0417893	117736832	polyubiquitin-like
slc8b1	NC_046974	18701137..18708231	1.51986	0.000309985	117736214	mitochondrial sodium/calcium exchanger protein isoform X1
iqcd	NC_046974	18719856..18721954	-2.7728	0.00301619	117735947	dynein regulatory complex protein 10
cfap73	NC_046974	complement(18722649..18725867)	-1.53208	0.0219733	117736509	coiled-coil domain-containing protein 42 like-2 isoform X2
gadd45ga	NC_046974	complement(19468766..19470465)	2.71187	2.72445e-07	117736875	growth arrest and DNA-damage-inducible, gamma a isoform X2
selenop	NC_046974	19514807..19518440	-2.08609	0.000848902	117736767	selenoprotein Pa isoform X1
oxct1a	NC_046974	19565554..19607738	-1.47837	0.00483588	117736290	3-oxoacid CoA transferase 1a
plcxd3	NC_046974	19609040..19624401	-2.85604	3.92037e-06	117736937	PI-PLC X domain-containing protein 3
LOC117736598	NC_046974	complement(20139431..20182981)	1.32145	0.0393058	117736598	zinc finger SWIM domain-containing protein 6-like
frmd3	NC_046974	complement(21333283..21387030)	-2.45696	5.02184e-05	117736316	FERM domain-containing protein 3
LOC117736305	NC_046974	complement(21402847..21413253)	-1.62579	0.0378405	117736305	kinesin-like protein KIF27
itga2.2	NC_046974	complement(21779985..21797488)	-1.5185	0.0247594	117736670	integrin alpha-2
agpat9l	NC_046974	21849508..21856046	-1.5708	0.038446	117736972	glycerol-3-phosphate acyltransferase 3-like
si:dkey-88e18.2	NC_046974	21933817..21938396	1.64801	0.0183745	117735756	interleukin-12 subunit beta
si:dkey-178e17.3	NC_046974	complement(22063850..22077512)	-4.12283	0.00108602	117735975	LOW QUALITY PROTEIN: somatomedin-B and thrombospondin type-1 domain-containing protein
si:dkeyp-117b11.1	NC_046974	complement(22124521..22133516)	-2.653	0.0109597	117735980	B-cell linker protein
LOC117735983	NC_046974	22832856..22835606	-2.82633	0.0253067	117735983	betaine--homocysteine S-methyltransferase 1-like
spef2	NC_046974	complement(22849869..22863995)	-2.42801	0.000107394	117736278	LOW QUALITY PROTEIN: sperm flagellar protein 2
LOC117736610	NC_046974	23318119..23329005	3.6061	2.95288e-10	117736610	gamma-glutamyl hydrolase
LOC117736612	NC_046974	23757695..23767625	-3.54823	0.000124237	117736612	cell division cycle protein 20 homolog B-like isoform X2
cspg4b	NC_046974	23922549..23944521	-1.73126	0.0245967	117736797	chondroitin sulfate proteoglycan 4
snx18a	NC_046974	complement(23961438..23970731)	1.11542	0.0103281	117736254	sorting nexin-18a
noxa1	NC_046974	complement(24238864..24264273)	-2.58857	9.37969e-06	117736904	NADPH oxidase activator 1
arrdc1a	NC_046974	complement(24480649..24496771)	-1.94881	0.0277097	117736901	arrestin domain-containing protein 1a
LOC117736553	NC_046974	24683666..24712312	-4.02896	0.000135821	117736553	protein crumbs homolog 1-like
tcima	NC_046974	complement(25307289..25308229)	1.26977	0.0127371	117736899	transcriptional and immune response regulator a
LOC117736696	NC_046974	complement(25334884..25336384)	-8.76002	0.0170818	117736696	perforin-1-like
oclnb	NC_046974	complement(25355793..25366749)	-2.79406	0.0421982	117736939	occludin b
LOC117736201	NC_046974	25711840..25717441	1.26697	0.0167798	117736201	60S ribosomal protein L35-like
zgc:113425	NC_046975	552860..560496	-1.86549	0.00594621	117737194	uncharacterized protein zgc:113425 isoform X1
mlsl	NC_046975	complement(1807250..1815720)	-3.05163	0.000655713	117737492	malate synthase-like
pcdh18b	NC_046975	2197857..2207786	-2.26001	0.0219914	117737398	protocadherin-18b isoform X1
nocta	NC_046975	3338730..3348403	1.54968	0.0345512	117737444	nocturnin isoform X1
LOC117737899	NC_046975	complement(4175341..4178583)	-2.59186	0.000786196	117737899	calnexin-like
cfap100	NC_046975	complement(6065186..6069697)	-2.36944	0.00114507	117737513	cilia- and flagella-associated protein 100
zgc:110843	NC_046975	complement(6396311..6399164)	-1.182	0.0314272	117738020	CDGSH iron-sulfur domain-containing protein 1
micu3b	NC_046975	6715773..6731927	-3.41206	0.000766097	117737575	calcium uptake protein 3, mitochondrial
zdhhc2	NC_046975	6734551..6742533	-3.25195	8.04735e-06	117737402	palmitoyltransferase ZDHHC2
mtus1a	NC_046975	complement(6777650..6800421)	-1.94862	0.00646781	117737319	microtubule-associated tumor suppressor 1 homolog A isoform X1
LOC117737416	NC_046975	6935435..6943464	4.38504	0.00519957	117737416	flocculation protein FLO11-like
LOC117737636	NC_046975	7036428..7037517	-3.29591	0.010186	117737636	POU domain, class 3, transcription factor 4-B-like
LOC117737702	NC_046975	7463328..7472527	-2.26923	0.000149427	117737702	progesterone receptor-like isoform X1
il12ba	NC_046975	8490505..8492741	5.15394	0.00846323	117737664	interleukin 12Ba
ebf1a	NC_046975	8499255..8553687	1.52862	0.038632	117737340	transcription factor COE1-A isoform X2
LOC117737923	NC_046975	9307808..9312891	-3.05668	8.68352e-05	117737923	cationic amino acid transporter 2-like
dusp1	NC_046975	9831701..9835108	2.71359	4.94586e-07	117737683	dual specificity protein phosphatase 1
si:dkey-27i16.2	NC_046975	complement(10260089..10263973)	1.7044	0.00119228	117737391	regulator of cell cycle RGCC
znf185	NC_046975	complement(10291919..10304869)	-2.05079	0.00379039	117737879	zinc finger protein 185 isoform X3
nsdhl	NC_046975	complement(10306352..10311100)	-1.35673	0.00828582	117737881	sterol-4-alpha-carboxylate 3-dehydrogenase, decarboxylating
tmsb1	NC_046975	complement(10442646..10450997)	-1.0415	0.04792	117737157	thymosin beta 1
zgc:174917	NC_046975	10593451..10597872	-1.96754	8.70321e-05	117737688	probable alpha-ketoglutarate-dependent hypophosphite dioxygenase
si:ch211-153b23.5	NC_046975	complement(10600542..10602282)	-2.57872	4.40161e-06	117737476	glutamine amidotransferase-like class 1 domain-containing protein 3A, mitochondrial
si:ch211-153b23.3	NC_046975	complement(10613960..10618539)	-2.25092	1.74028e-06	117737523	uncharacterized protein si:ch211-153b23.3
irg1l	NC_046975	10618744..10622857	-2.28113	4.81015e-05	117737657	immunoresponsive gene 1, like
sfxn1	NC_046975	complement(11030362..11038674)	-2.43196	0.000384844	117737164	sideroflexin-1
LOC117737713	NC_046975	complement(11039355..11042898)	-2.14032	0.00408002	117737713	serine/threonine-protein phosphatase 2A catalytic subunit alpha isoform-like
c1qtnf2	NC_046975	11070290..11072698	-2.56847	0.0026558	117737576	complement C1q tumor necrosis factor-related protein 2
egr1	NC_046975	complement(11189217..11193312)	2.65415	2.08209e-07	117737288	early growth response protein 1 isoform X2
reep2	NC_046975	complement(11273248..11285017)	-3.12264	0.00224584	117737621	receptor expression-enhancing protein 2
spon2a	NC_046975	complement(11305390..11316514)	-3.32763	1.56939e-05	117738055	spondin-2a
nme5	NC_046975	complement(11352544..11354562)	-2.16648	0.00944745	117737647	nucleoside diphosphate kinase homolog 5 isoform X2
si:dkeyp-44a8.4	NC_046975	complement(11362053..11471347)	-2.01853	0.00198353	117737183	LOW QUALITY PROTEIN: collagen alpha-1(XXIII) chain
LOC117737366	NC_046975	complement(11583406..11584646)	2.76704	0.00081637	117737366	C-X-C motif chemokine 10-like
slc34a1b	NC_046975	complement(11839627..11853281)	-2.9524	3.1016e-05	117737352	sodium-dependent phosphate transport protein 2A isoform X1
LOC117737931	NC_046975	11953652..11958021	3.87156	0.0382266	117737931	kinesin-like protein KIN-4C
aldob	NC_046975	complement(12077056..12079731)	-1.95919	0.00152938	117737831	fructose-bisphosphate aldolase B
LOC117737937	NC_046975	12227406..12247489	-2.27234	0.0174793	117737937	putative methyltransferase NSUN7
LOC117737083	NC_046975	13300228..13308540	3.27729	0.0408148	117737083	protein INSYN2B
LOC117737118	NC_046975	complement(13535022..13537091)	2.87556	0.0197614	117737118	endonuclease domain-containing 1 protein-like
tmx2a	NC_046975	complement(13682738..13686792)	-1.99176	5.61407e-05	117737886	thioredoxin-related transmembrane protein 2-A
LOC117737996	NC_046975	complement(13841477..13845260)	-3.08572	0.000117686	117737996	signal-transducing adaptor protein 1-like
slc16a2	NC_046975	complement(14847496..14868370)	-1.50391	0.0303489	117737624	monocarboxylate transporter 8
si:ch73-22a13.3	NC_046975	15313560..15317218	-2.40658	0.0156163	117738000	inositol-trisphosphate 3-kinase B
LOC117737477	NC_046975	15547708..15551443	-2.61874	0.00113772	117737477	serine protease 23
si:ch211-145o7.3	NC_046975	complement(15568856..15573724)	-2.78235	0.000143967	117737632	forkhead box protein N2
fosl1a	NC_046975	15582552..15585889	1.4689	0.0280877	117737137	fos-related antigen 1a
slc25a43	NC_046975	complement(15694086..15699719)	1.61928	0.000491946	117737449	solute carrier family 25 member 43
lnx2b	NC_046975	15712075..15724749	-2.0609	0.000330086	117737808	LOW QUALITY PROTEIN: ligand of Numb protein X 2b
nox1	NC_046975	16660397..16665594	-2.62432	0.00597091	117737417	NADPH oxidase 1
tspan7	NC_046975	complement(16717146..16722841)	-1.16147	0.0262133	117737902	tetraspanin-7
xpnpep2	NC_046975	complement(16791738..16803970)	-2.95466	0.000333577	117737586	xaa-Pro aminopeptidase 2
atp1b4	NC_046975	complement(16975106..16980482)	-2.84836	0.00751974	117737653	protein ATP1B4
fgfrl1a	NC_046975	19390773..19456124	-2.6331	0.00594621	117738050	fibroblast growth factor receptor-like 1a
sec24b	NC_046975	complement(22565160..22583647)	1.22551	0.0288652	117737538	protein transport protein Sec24B isoform X3
nipsnap3a	NC_046975	complement(24039494..24042040)	-1.76776	0.00454	117737612	protein NipSnap homolog 3A
si:ch211-152p11.4	NC_046976	159469..171580	-3.63808	7.12548e-07	117738581	regulator of G-protein signaling 3 isoform X1
tekt1	NC_046976	complement(3402523..3405800)	-2.5871	5.11296e-05	117739050	tektin-1 isoform X2
LOC117738725	NC_046976	complement(3474757..3513617)	2.12142	0.00127181	117738725	fibrocystin-L-like
si:ch73-196l6.5	NC_046976	3758531..3763254	-2.91484	0.000413243	117739116	riboflavin transporter 2
slc9a3.1	NC_046976	complement(4007100..4022090)	-2.32364	0.00344267	117739547	sodium/hydrogen exchanger 3.1 isoform X1
si:ch211-195b13.1	NC_046976	complement(4099726..4105401)	1.69985	0.000309508	117738922	STKc_SGK domain-containing protein
si:dkey-206d17.12	NC_046976	complement(4573034..4581161)	1.81748	0.00673687	117739487	ribonuclease ZC3H12A
oscp1a	NC_046976	4588594..4593687	6.16325	6.51937e-11	117739035	protein OSCP1a
stpg1	NC_046976	complement(4670531..4673881)	-2.41755	0.00341291	117739385	O(6)-methylguanine-induced apoptosis 2 isoform X2
prdm1b	NC_046976	5213618..5225333	3.36181	4.2705e-11	117738701	PR domain zinc finger protein 1 isoform X1
slc44a4	NC_046976	complement(5902057..5914776)	-1.63055	0.00449128	117738569	choline transporter-like protein 4 isoform X1
ppt2b	NC_046976	complement(6074655..6081990)	1.09778	0.0258224	117738597	lysosomal thioesterase PPT2
cdcp1b	NC_046976	6112766..6124104	-2.5675	0.0131297	117739599	CUB domain-containing protein 1
s100u	NC_046976	7242680..7248680	-1.5028	0.00598602	117739258	S100 calcium binding protein U
cgnb	NC_046976	7270777..7291836	-3.10911	0.0028341	117739444	cingulin isoform X1
tmem79a	NC_046976	7488981..7495915	-2.87728	0.000505832	117739530	transmembrane protein 79
slc39a4	NC_046976	complement(7737485..7743844)	-3.85679	5.11634e-05	117739242	zinc transporter ZIP4
drc1	NC_046976	8014591..8020220	-2.42575	4.6338e-05	117739022	dynein regulatory complex protein 1 isoform X2
grhl2b	NC_046976	9061549..9076391	-3.37459	0.0267357	117739482	grainyhead-like transcription factor 2b
zgc:136493	NC_046976	9102535..9108466	-1.54487	0.00370026	117739381	probable 2-ketogluconate reductase
rida	NC_046976	9164078..9168498	-2.23066	0.000581835	117739008	2-iminobutanoate/2-iminopropanoate deaminase isoform X1
gmnn	NC_046976	complement(9911292..9915009)	-1.42848	0.00383477	117738642	geminin
lrrc14b	NC_046976	10000112..10002887	5.80944	1.61096e-05	117739214	leucine-rich repeat-containing protein 14B
stmnd1	NC_046976	10035986..10039571	-2.5265	1.85507e-05	117739098	stathmin domain-containing protein 1 isoform X1
mapk15	NC_046976	10081142..10090428	-1.66907	0.0147336	117739509	mitogen-activated protein kinase 15
klhl38a	NC_046976	complement(10222684..10229035)	-3.39095	0.00611148	117738927	kelch-like protein 38
lrrc69	NC_046976	complement(10545435..10547697)	-2.72138	0.00411705	117739427	leucine-rich repeat-containing protein 69
kat2b	NC_046976	10562378..10570905	-1.3908	0.00944745	117739561	histone acetyltransferase KAT2B
cfap300	NC_046976	10656060..10657598	-2.32506	0.0460061	117739378	cilia- and flagella-associated protein 300
nfyc	NC_046976	complement(10715505..10736862)	-1.17407	0.0153386	117738837	nuclear transcription factor Y subunit gamma isoform X4
efcab1	NC_046976	11175443..11177648	-2.36069	0.000155297	117738960	EF-hand calcium-binding domain-containing protein 1
ndrg1a	NC_046976	complement(11658114..11670869)	-2.08964	0.00068668	117738634	protein NDRG1a
LOC117739248	NC_046976	complement(11803038..11804930)	6.67172	0	117739248	interleukin-6-like
itgb8	NC_046976	complement(11898598..11919939)	-2.2458	0.00844032	117739550	integrin beta-8 isoform X1
tfpi2	NC_046976	complement(12308977..12311862)	2.54442	1.85031e-08	117738897	tissue factor pathway inhibitor 2 isoform X4
zgc:85777	NC_046976	12314864..12332634	-1.32319	0.0134232	117739290	LOW QUALITY PROTEIN: probable acyl-CoA dehydrogenase 6
ppp1r9a	NC_046976	12421370..12469714	-2.07393	0.0354142	117739172	LOW QUALITY PROTEIN: neurabin-1
fam221a	NC_046976	complement(12692663..12695337)	-2.16722	0.00175394	117739582	LOW QUALITY PROTEIN: protein FAM221A
LOC117738916	NC_046976	complement(13144680..13146377)	-2.34427	0.013058	117738916	homeobox protein Hox-A7-like
evx1	NC_046976	13184823..13188638	3.09375	0.0300456	117738954	homeobox even-skipped homolog protein 1
smap2	NC_046976	complement(13382303..13398662)	-1.17637	0.0259509	117738699	stromal membrane-associated protein 2 isoform X3
LOC117739449	NC_046976	complement(14883819..14886465)	-1.11818	0.0354699	117739449	glutathione S-transferase A-like
LOC117739041	NC_046976	complement(14933617..14981105)	-2.88269	0.0103306	117739041	LOW QUALITY PROTEIN: FH1/FH2 domain-containing protein 3-like
LOC117738943	NC_046976	14982609..14992666	-2.45947	0.045404	117738943	sodium-dependent neutral amino acid transporter B(0)AT1-like
LOC117738978	NC_046976	14994482..14999675	-3.5628	4.4613e-05	117738978	sodium-dependent neutral amino acid transporter B(0)AT1-like
LOC117739184	NC_046976	15010140..15016287	-3.84333	0.028206	117739184	sodium-dependent neutral amino acid transporter B(0)AT1-like
LOC117739187	NC_046976	15035788..15041688	-4.1164	5.96561e-08	117739187	sodium-dependent neutral amino acid transporter B(0)AT3-like
kdf1b	NC_046976	complement(15154501..15160455)	-2.85058	0.00374364	117739010	keratinocyte differentiation factor 1
c11h5orf49	NC_046976	16746093..16750929	-2.0801	0.0192697	117739282	uncharacterized protein C5orf49 homolog
LOC117739275	NC_046976	complement(16845374..16849106)	1.62586	0.0227944	117739275	1-acylglycerol-3-phosphate O-acyltransferase ABHD5-like
kiaa1522	NC_046976	17249975..17291604	-1.40675	0.00481317	117738638	uncharacterized protein KIAA1522 homolog isoform X1
sh3bp5a	NC_046976	17443298..17455220	-2.02863	0.000301939	117739032	SH3 domain-binding protein 5
LOC117738754	NC_046976	18413853..18418699	-2.44731	0.000919219	117738754	sodium-dependent neutral amino acid transporter B(0)AT1-like
marcksl1b	NC_046976	complement(18791313..18794391)	1.58468	0.00446987	117738799	MARCKS-related protein 1-B
il11b	NC_046976	18986801..18995216	5.45532	3.45548e-06	117738802	uncharacterized protein il11b
LOC117738768	NC_046976	19404879..19439233	1.62282	0.00929829	117738768	voltage-dependent calcium channel gamma-7 subunit-like
LOC117739526	NC_046976	complement(20336956..20359971)	-1.60223	0.0247079	117739526	F-actin-uncapping protein LRRC16A
LOC117739425	NC_046976	complement(20374105..20379763)	6.276	0	117739425	tumor necrosis factor receptor superfamily member 6B-like
LOC117739224	NC_046976	complement(20385051..20408937)	-2.36786	0.00807887	117739224	venom phosphodiesterase
LOC117739375	NC_046976	complement(20482013..20490604)	-2.09069	0.0246471	117739375	H-2 class I histocompatibility antigen, Q9 alpha chain-like
LOC117739299	NC_046976	21840524..21887783	-3.153	0.00722225	117739299	semaphorin-6D-like
dnai2b	NC_046976	complement(22763629..22792373)	-2.00635	0.00464276	117738593	dynein intermediate chain 3, ciliary
si:ch211-80h18.1	NC_046976	complement(22848724..22867913)	-3.772	0.0246471	117738609	type 3 secretion system secretin
il7r	NC_046977	707239..712951	1.62536	0.0129009	117740669	interleukin-7 receptor subunit alpha
LOC117740816	NC_046977	2139012..2159972	-1.64216	0.00446987	117740816	LOW QUALITY PROTEIN: electrogenic sodium bicarbonate cotransporter 1-like
LOC117740624	NC_046977	complement(2182290..2190046)	-2.95768	0.0404783	117740624	KN motif and ankyrin repeat domain-containing protein 1-like
LOC117740493	NC_046977	2194319..2197028	-2.51063	0.000100302	117740493	fructose-1,6-bisphosphatase 1-like
c9	NC_046977	complement(2219884..2224219)	2.16734	0.0430264	117740346	complement component C9
dab2	NC_046977	2225820..2240656	-1.31554	0.0121738	117740613	disabled homolog 2 isoform X3
slc25a1b	NC_046977	2552880..2560923	-1.43828	0.013058	117740648	tricarboxylate transport protein B, mitochondrial
LOC117740586	NC_046977	complement(2687504..2699000)	-2.46789	0.000209828	117740586	metal transporter CNNM3
aebp1	NC_046977	2788595..2802288	1.33066	0.0189568	117740432	LOW QUALITY PROTEIN: adipocyte enhancer-binding protein 1
slc4a5b	NC_046977	3018497..3051889	-3.05841	0.000101415	117740686	LOW QUALITY PROTEIN: electrogenic sodium bicarbonate cotransporter 4
mef2ca	NC_046977	complement(3283762..3299779)	1.7797	0.00358981	117740282	LOW QUALITY PROTEIN: myocyte enhancer factor 2ca
vcanb	NC_046977	complement(3346383..3377344)	2.6287	2.72445e-07	117740445	LOW QUALITY PROTEIN: versican b
ptges	NC_046977	complement(3867511..3870471)	3.19512	3.03233e-05	117740851	prostaglandin E synthase
LOC117740849	NC_046977	complement(4426888..4430227)	1.54266	0.00248649	117740849	LOW QUALITY PROTEIN: proteinase-activated receptor 3-like
mast4	NC_046977	complement(4998998..5075403)	1.24275	0.0404846	117740076	microtubule-associated serine/threonine-protein kinase 4 isoform X2
phyhd1	NC_046977	complement(5256521..5260372)	-1.79863	0.0407144	117740957	LOW QUALITY PROTEIN: phytanoyl-CoA dioxygenase domain-containing protein 1
LOC117740653	NC_046977	5389248..5441840	2.47964	0.00305186	117740653	LOW QUALITY PROTEIN: netrin-G2
notch1a	NC_046977	complement(5968397..5990836)	-1.80214	0.00142013	117740639	neurogenic locus notch homolog protein 1
zgc:73226	NC_046977	complement(6167139..6173614)	-2.35208	0.000556721	117740667	BCL2/adenovirus E1B 19 kDa protein-interacting protein 3
LOC117740834	NC_046977	complement(6252773..6257572)	-1.9624	0.00833819	117740834	guanine nucleotide-binding protein subunit alpha-14-like
prlra	NC_046977	7065250..7076475	-2.98584	9.80201e-05	117740349	prolactin receptor a
agxt2	NC_046977	7077473..7084336	-2.22458	9.80295e-05	117740433	alanine--glyoxylate aminotransferase 2, mitochondrial
LOC117740173	NC_046977	7641432..7660574	1.52203	0.00286552	117740173	inactive tyrosine-protein kinase PRAG1
bspry	NC_046977	complement(8923167..8928701)	-3.02314	2.10418e-05	117740462	B box and SPRY domain-containing protein
pax8	NC_046977	complement(8986944..8998380)	-2.91349	9.63657e-05	117740416	paired box protein Pax-8
glis3	NC_046977	complement(9635721..9649530)	-3.39615	2.73125e-05	117740767	zinc finger protein GLIS3
m17	NC_046977	complement(10135448..10137094)	3.60909	6.76759e-13	117740950	IL-6 subfamily cytokine M17
ssh1b	NC_046977	10188014..10197598	-2.98245	0.0138012	117740718	protein phosphatase Slingshot homolog 1
morn3	NC_046977	10297569..10299206	-2.56599	0.00024401	117740202	MORN repeat-containing protein 3
ggt1b	NC_046977	10368338..10377494	-1.88125	0.00606523	117740486	glutathione hydrolase 1 proenzyme
LOC117740258	NC_046977	10415788..10428089	-1.16197	0.0357192	117740258	caldesmon-like isoform X1
LOC117740183	NC_046977	10487816..10499708	2.76341	0.0020281	117740183	LOW QUALITY PROTEIN: bone morphogenetic protein 1-like
atp6v0a2a	NC_046977	10563694..10573686	-2.18958	0.00124644	117740324	V-type proton ATPase 116 kDa subunit a
smtna	NC_046977	10597589..10600399	-2.68275	0.0102758	117740755	smoothelin
LOC117740329	NC_046977	10603006..10610214	-3.05635	0.00540568	117740329	inositol polyphosphate 5-phosphatase K
slc20a1b	NC_046977	complement(10680158..10692288)	1.04579	0.0425971	117740897	sodium-dependent phosphate transporter 1-B
slc5a1	NC_046977	10867545..10871980	-3.79664	5.37661e-07	117740410	sodium/glucose cotransporter 1
LOC117740723	NC_046977	10983815..11000095	2.66139	0.00688964	117740723	fibroblast growth factor 5-like
si:ch211-243g18.2	NC_046977	complement(11114366..11122257)	-2.3866	0.00035223	117740980	keratin, type I cytoskeletal 18
morn5	NC_046977	11152515..11157686	-3.18055	0.000711169	117740859	MORN repeat-containing protein 5
LOC117740131	NC_046977	complement(11213685..11221999)	3.10355	2.66397e-05	117740131	uncharacterized protein LOC117740131
rln1	NC_046977	11233686..11236094	1.72116	0.0119354	117740132	prorelaxin H1
sardh	NC_046977	11549575..11583673	-2.43953	0.000875694	117740414	sarcosine dehydrogenase, mitochondrial
LOC117740601	NC_046977	11664800..11668835	3.32736	0.000983489	117740601	protein AMBP-like
ak3	NC_046977	complement(11742127..11748938)	-1.45214	0.00187767	117740868	GTP:AMP phosphotransferase AK3, mitochondrial
LOC117740388	NC_046977	complement(11906610..11923508)	1.35445	0.00212737	117740388	calcium/calmodulin-dependent protein kinase kinase 2 isoform X2
si:ch73-287m6.1	NC_046977	12077555..12099787	-2.28261	0.0342752	117740603	RIMS-binding protein 2
tjp2a	NC_046977	complement(13142489..13171313)	-1.52835	0.00991464	117740563	tight junction protein ZO-2a isoform X2
c7b	NC_046977	13449571..13459556	5.27172	0	117740323	complement component C7
c6	NC_046977	complement(13460138..13468004)	2.69017	4.49812e-06	117740631	complement component C6
parm1	NC_046977	13528219..13537990	-2.90348	3.15598e-06	117740731	flocculation protein FLO11
LOC117740232	NC_046977	13544347..13546708	4.0203	1.72892e-08	117740232	osteocalcin 2-like
sh3bp2	NC_046977	13594173..13612534	1.02251	0.0352323	117740111	SH3 domain-binding protein 2 isoform X3
LOC117740093	NC_046977	13687238..13709334	-2.20471	0.00208426	117740093	LOW QUALITY PROTEIN: cilia- and flagella-associated protein 44
LOC117740488	NC_046977	14811373..14817872	1.41179	0.00206084	117740488	thymic stromal cotransporter homolog
LOC117740556	NC_046977	14884218..14897411	1.11451	0.0463313	117740556	ras-GEF domain-containing family member 1B-B-like
LOC117740554	NC_046977	complement(14897467..14907587)	-2.43638	0.00213365	117740554	anthrax toxin receptor 2-like
slc26a1	NC_046977	complement(14915890..14927561)	-2.32151	0.00626147	117740478	sulfate anion transporter 1
dusp4	NC_046977	15011966..15021482	2.64012	1.49097e-06	117740803	dual specificity protein phosphatase 4
spag8	NC_046977	complement(15173003..15177397)	-2.74476	8.61581e-05	117740737	sperm-associated antigen 8
akna	NC_046977	15675894..15691395	-2.98418	0.000603506	117740738	LOW QUALITY PROTEIN: microtubule organization protein AKNA
slc31a2	NC_046977	complement(15745245..15751759)	-1.74399	0.00864238	117740074	probable low affinity copper uptake protein 2 isoform X1
LOC117740535	NC_046977	complement(15888211..15893620)	-3.62988	0.0240029	117740535	bile salt-activated lipase-like
LOC117740527	NC_046977	complement(15895652..15901038)	-3.90946	0.0338753	117740527	bile salt-activated lipase-like
LOC117740524	NC_046977	complement(15902567..15911278)	-5.65619	0.00207347	117740524	bile salt-activated lipase-like
igsf9a	NC_046977	16201861..16231214	-2.19306	0.0169705	117740740	protein turtle homolog A
lrrtm4l1	NC_046977	16335005..16375680	4.28686	0.016335	117740615	leucine-rich repeat transmembrane neuronal protein 4
LOC117740588	NC_046977	complement(17344593..17347567)	-2.42751	0.000111196	117740588	phospholipase A2-like isoform X1
prkab1a	NC_046977	complement(17348312..17356007)	-1.19658	0.0191444	117740813	5\\'-AMP-activated protein kinase subunit beta-1a
atp8b5b	NC_046977	17523491..17535064	-3.04681	0.000164342	117740747	probable phospholipid-transporting ATPase IM
atp8b1	NC_046977	complement(18089600..18116438)	-3.42543	1.54498e-05	117740779	phospholipid-transporting ATPase IC
tpm2	NC_046977	18930538..18954046	-2.8686	1.20626e-06	117740829	tropomyosin beta chain isoform X1
purg	NC_046977	18973821..18975597	-2.35474	0.0175846	117740544	purine-rich element-binding protein gamma
ror2	NC_046977	complement(19209331..19239579)	-2.61383	0.00481317	117740758	tyrosine-protein kinase transmembrane receptor ROR2
LOC117740628	NC_046977	19857591..19859655	-2.47736	0.010186	117740628	sperm-associated antigen 16 protein
mbd2	NC_046977	19873603..19906890	1.44534	0.00662316	117740979	methyl-CpG-binding domain protein 2 isoform X1
dnajc25	NC_046977	20481485..20493411	1.26352	0.00365515	117740411	dnaJ homolog subfamily C member 25
LOC117740963	NC_046977	20631186..20639012	-2.1832	0.0217928	117740963	ankyrin repeat domain-containing protein SOWAHB-like
fzd9b	NC_046978	590140..592925	-1.81977	0.0247731	117741064	LOW QUALITY PROTEIN: frizzled-9b
LOC117741078	NC_046978	complement(751121..758382)	-1.73579	0.048207	117741078	protein FAM124B
folr	NC_046978	complement(1063160..1065285)	-3.26967	1.15314e-05	117741710	folate receptor
tomt	NC_046978	complement(1070041..1071503)	-2.56537	0.000393801	117741470	transmembrane O-methyltransferase homolog
lrrc51	NC_046978	complement(1083055..1085263)	-2.69344	1.49127e-05	117741110	leucine rich repeat containing 51
naalad2	NC_046978	complement(1110567..1124339)	-2.4132	0.00446686	117741429	N-acetylated-alpha-linked acidic dipeptidase 2 isoform X1
fzd4	NC_046978	complement(1268424..1277016)	-1.40322	0.0465194	117741831	LOW QUALITY PROTEIN: frizzled-4
LOC117741669	NC_046978	complement(1329644..1337540)	1.33293	0.0247667	117741669	uncharacterized protein LOC117741669
p2ry2.1	NC_046978	complement(1935914..1953674)	-2.49503	0.0204417	117741234	P2Y purinoceptor 2 isoform X1
zgc:162730	NC_046978	complement(2145595..2148621)	1.76053	0.000393782	117741398	mRNA decay activator protein ZFP36 isoform X2
zgc:172282	NC_046978	complement(2300083..2365024)	-3.28844	0.0437287	117741732	leucine-rich repeat and fibronectin type III domain-containing protein 1-like protein
sept4b	NC_046978	complement(3109395..3147601)	2.69757	0.000149929	117741574	septin 4b isoform X2
ccdc153	NC_046978	3476919..3479521	-3.46929	0.00807887	117741811	coiled-coil domain-containing protein 153
spa17	NC_046978	complement(3840974..3846996)	-2.33298	0.001429	117741986	sperm surface protein Sp17 isoform X1
ttc12	NC_046978	complement(4018108..4033103)	-3.42039	1.25772e-05	117741738	tetratricopeptide repeat protein 12
LOC117741637	NC_046978	complement(4061495..4064803)	2.36752	0.00333506	117741637	zona pellucida-like domain-containing protein 1
sik2b	NC_046978	4075717..4117515	2.17147	1.2371e-05	117741996	serine/threonine-protein kinase SIK2 isoform X1
mlf1	NC_046978	complement(4139263..4148018)	-2.07001	0.0248314	117741897	myeloid leukemia factor 1 isoform X2
tmprss4a	NC_046978	complement(4420777..4429238)	-1.29769	0.037704	117741985	LOW QUALITY PROTEIN: transmembrane protease serine 4a
tmprss13a	NC_046978	4449060..4454453	-1.94001	0.00706034	117741741	LOW QUALITY PROTEIN: transmembrane protease serine 13a
LOC117741916	NC_046978	4475874..4564924	-2.16396	0.0268794	117741916	Down syndrome cell adhesion molecule-like protein 1 homolog
si:dkey-202l22.6	NC_046978	4573048..4580516	6.95346	0.0465872	117741928	interferon-induced very large GTPase 1
gpr184	NC_046978	complement(4595490..4600415)	1.99021	0.00548782	117741924	G protein-coupled receptor 184
map3k10	NC_046978	5205392..5233320	-2.50752	0.00158577	117741992	mitogen-activated protein kinase kinase kinase 10
fosb	NC_046978	complement(5272501..5281334)	3.10395	0.000325076	117741268	protein fosB isoform X3
lxn	NC_046978	complement(5425613..5430937)	1.13896	0.0309095	117741709	latexin
LOC117741875	NC_046978	5628354..5631001	1.33781	0.0184698	117741875	uncharacterized protein LOC117741875
ppm1lb	NC_046978	5657343..5695824	-1.99111	0.0287829	117741679	protein phosphatase, Mg2+/Mn2+ dependent, 1Lb
LOC117741932	NC_046978	6105244..6159048	-2.34962	0.00569087	117741932	muscleblind-like protein 1 isoform X1
LOC117741205	NC_046978	6222047..6247554	-2.11411	0.00160786	117741205	rho guanine nucleotide exchange factor 26-like isoform X1
LOC117741318	NC_046978	6302633..6331535	-2.66032	5.79635e-05	117741318	neprilysin-like
plch1	NC_046978	complement(6586899..6638737)	-2.36389	0.0112	117741143	1-phosphatidylinositol 4,5-bisphosphate phosphodiesterase eta-1 isoform X1
arhgap32a	NC_046978	7061509..7082616	-2.60604	0.00109419	117741065	rho GTPase-activating protein 32
cadm1b	NC_046978	complement(7100129..7218776)	-3.19616	0.00593073	117741506	cell adhesion molecule 1b
pih1d2	NC_046978	7349298..7351227	-2.62549	0.00367696	117741768	PIH1 domain-containing protein 2
slc47a4	NC_046978	complement(8027306..8031683)	-3.18802	0.00211279	117741481	solute carrier family 47 member 4
dynll2a	NC_046978	8225310..8227381	-2.56686	0.00561489	117741378	dynein, light chain, LC8-type 2a
hnf1ba	NC_046978	8247593..8263384	-2.31114	0.00222641	117741508	hepatocyte nuclear factor 1-beta-A
nek8	NC_046978	complement(8412263..8428217)	-2.15248	0.000988441	117742013	serine/threonine-protein kinase Nek8
rab34a	NC_046978	8441484..8446305	-2.52195	2.94875e-06	117741391	ras-related protein Rab-34a isoform X1
zgc:174895	NC_046978	complement(8446582..8449331)	-3.11963	0.0289154	117741919	adenine phosphoribosyltransferase
wdr95	NC_046978	9436207..9452738	-2.26663	0.0358851	117741789	WD repeat-containing protein 64
b3glcta	NC_046978	9455727..9509079	-1.47177	0.0187743	117741502	LOW QUALITY PROTEIN: beta 3-glucosyltransferase a
LOC117741953	NC_046978	10866518..10869055	-2.96277	0.0020944	117741953	TPA-induced transmembrane protein
ttc36	NC_046978	complement(11525318..11527130)	-2.67361	3.28414e-05	117741656	tetratricopeptide repeat protein 36
aplp2	NC_046978	12088559..12139231	-1.89514	0.00341547	117741107	amyloid-like protein 2
st14a	NC_046978	12148485..12160778	-2.56896	0.000135821	117741887	suppression of tumorigenicity 14a
LOC117741215	NC_046978	complement(12443922..12451366)	-1.86131	0.010186	117741215	cytochrome P450 2F5-like isoform X2
LOC117741433	NC_046978	complement(12462786..12468593)	-3.06025	1.56939e-05	117741433	cyclin-dependent kinase-like 1
LOC117741939	NC_046978	complement(12534308..12534955)	-3.85498	3.95194e-06	117741939	claudin-3-like
LOC117741301	NC_046978	complement(12537210..12537947)	-3.19123	4.37994e-07	117741301	claudin-3-like
prx	NC_046978	13057619..13085668	-1.45397	0.00947042	117741075	neuroblast differentiation-associated protein AHNAK isoform X2
daw1	NC_046978	complement(13242539..13250340)	-2.46426	1.96905e-05	117741322	dynein assembly factor with WDR repeat domains 1
slc19a3a	NC_046978	13256160..13258824	-2.97778	0.00160456	117741579	thiamine transporter 1
dnaaf1	NC_046978	13282864..13285729	-2.59339	0.000114884	117741331	dynein assembly factor 1, axonemal
mecom	NC_046978	complement(13352951..13441535)	-1.82203	0.0348356	117741316	histone-lysine N-methyltransferase MECOM
LOC117741609	NC_046978	complement(13495680..13502874)	-2.81331	0.0410247	117741609	sodium channel subunit beta-4-like
slitrk3a	NC_046978	13845057..13852102	4.07274	0.0237512	117741576	SLIT and NTRK-like protein 3
ptx3a	NC_046978	complement(14351554..14360140)	4.64694	0	117741474	pentraxin-related protein PTX3
ccnl1a	NC_046978	complement(14404866..14414932)	1.07733	0.0408163	117741073	cyclin-L1a isoform X1
dscamb	NC_046978	14785207..14874100	-3.6676	0.000650172	117741375	Down syndrome cell adhesion molecule homolog isoform X1
igsf5b	NC_046978	complement(14936791..14951486)	-2.04898	0.00625249	117741990	immunoglobulin superfamily member 5 isoform X1
tnfrsf19	NC_046978	complement(15023990..15041745)	-1.7116	0.00293785	117741257	tumor necrosis factor receptor superfamily member 19
sacs	NC_046978	15046926..15069666	-2.12157	0.00605772	117741927	sacsin
cfap45	NC_046978	15096623..15100371	-2.09027	0.00111525	117741385	cilia- and flagella-associated protein 45
foxg1c	NC_046978	complement(15161713..15164134)	3.9547	2.62817e-08	117741395	forkhead box protein G1c
clmpb	NC_046978	complement(15312117..15387318)	2.28469	1.76265e-05	117741220	CXADR-like membrane protein isoform X2
ets1	NC_046978	complement(15868123..15902762)	1.59431	0.00451431	117741083	protein C-ets-1 isoform X2
st3gal4	NC_046978	complement(16009843..16031978)	1.06048	0.0328136	117741649	CMP-N-acetylneuraminate-beta-galactosamide-alpha-2,3-sialyltransferase 4
mmp13b	NC_046978	16275461..16279316	7.33288	0	117741716	collagenase 3
samsn1a	NC_046978	complement(16361671..16368332)	1.22339	0.0167798	117741233	SAM domain-containing protein SAMSN-1a
LOC117741581	NC_046978	16393738..16396542	2.44088	0.0212502	117741581	zona pellucida sperm-binding protein 4-like
LOC117741280	NC_046978	complement(16426016..16431394)	-2.61458	0.00237573	117741280	sodium- and chloride-dependent GABA transporter 2-like isoform X3
LOC117741086	NC_046978	16444190..16451488	-3.66052	0.00386366	117741086	LOW QUALITY PROTEIN: von Willebrand factor A domain-containing protein 5A-like
ssh2a	NC_046978	16589669..16615591	1.4975	0.00113772	117741269	protein phosphatase Slingshot homolog 2 isoform X2
apoa1b	NC_046978	17379055..17380768	3.28479	0.000109036	117741351	apolipoprotein A-Ib
tagln	NC_046978	complement(17406707..17413496)	1.46922	0.0442738	117741717	transgelin isoform X1
ap1s3a	NC_046978	complement(18454126..18457565)	-1.99191	0.0184788	117741487	AP-1 complex subunit sigma-3a isoform X1
LOC117741324	NC_046978	complement(18923813..18948258)	1.93024	1.32692e-05	117741324	large neutral amino acids transporter small subunit 4-like isoform X2
LOC117741170	NC_046978	complement(19515518..19535215)	-2.03037	0.0465194	117741170	A disintegrin and metalloproteinase with thrombospondin motifs 15-like
atf5b	NC_046978	complement(19694321..19699736)	1.44699	0.00597091	117741174	uncharacterized protein atf5b isoform X2
LOC117741202	NC_046978	19960840..19979305	2.77892	0.0340626	117741202	alpha-2-macroglobulin-like
LOC117741841	NC_046978	complement(20035424..20041659)	-2.41373	0.00518555	117741841	Na(+)/H(+) exchange regulatory cofactor NHE-RF3-like
LOC117741294	NC_046978	complement(20669254..20722036)	-2.16724	0.000200348	117741294	tumor necrosis factor alpha-induced protein 2-like isoform X2
LOC117741448	NC_046978	complement(21770635..21778119)	-2.78992	7.12548e-07	117741448	kunitz-type protease inhibitor 2-like
oatx	NC_046979	complement(11517..33546)	-3.43086	4.21972e-05	117743150	solute carrier family 22 member 6-A
LOC117743169	NC_046979	184921..211767	-3.50033	0.000345364	117743169	LOW QUALITY PROTEIN: arf-GAP with Rho-GAP domain, ANK repeat and PH domain-containing protein 1
LOC117742975	NC_046979	527829..530240	2.42322	0.000344253	117742975	early growth response protein 1-A-like
LOC117742761	NC_046979	587768..629839	-2.36333	0.0304359	117742761	glutamate receptor 1-like
nipal4	NC_046979	complement(658345..664492)	-3.15165	0.00223028	117742721	magnesium transporter NIPA4
LOC117742771	NC_046979	976718..993481	-2.23883	0.0281926	117742771	solute carrier family 13 member 5-like
LOC117742952	NC_046979	complement(1016199..1017970)	-3.00038	0.000905362	117742952	P2Y purinoceptor 6
im:7136398	NC_046979	complement(1025281..1029912)	-3.31893	0.00406052	117742773	schwannomin-interacting protein 1
LOC117742606	NC_046979	1151931..1188406	-2.59706	0.00621139	117742606	rap1 GTPase-activating protein 2-like
LOC117742723	NC_046979	complement(1476034..1477880)	-1.92159	0.0341468	117742723	LOW QUALITY PROTEIN: aquaporin-11-like
kcnj15	NC_046979	complement(1501679..1504610)	-3.31446	6.12163e-05	117743091	ATP-sensitive inward rectifier potassium channel 15
pdlim4	NC_046979	complement(1526602..1570094)	-2.72745	3.92037e-06	117743230	PDZ and LIM domain protein 4
LOC117742784	NC_046979	complement(1715659..1722422)	-2.70228	0.00201005	117742784	solute carrier family 22 member 4-like
slc22a21	NC_046979	1737389..1752246	-1.97262	0.00211279	117742997	solute carrier family 22 member 5
irf1b	NC_046979	complement(1803653..1809400)	1.592	0.010725	117743280	interferon regulatory factor 1b
LOC117743225	NC_046979	2812207..2816010	-2.25987	0.000361584	117743225	15-hydroxyprostaglandin dehydrogenase
klf5l	NC_046979	complement(3142911..3162526)	-2.5007	0.0236236	117743268	LOW QUALITY PROTEIN: Kruppel-like factor 5 like
clip2	NC_046979	3390428..3429883	1.37581	0.0195898	117743252	LOW QUALITY PROTEIN: CAP-Gly domain-containing linker protein 2
styxl1	NC_046979	4022592..4025964	-3.27564	1.93071e-06	117743035	serine/threonine/tyrosine-interacting-like protein 1
sc5d	NC_046979	4964509..4967770	-1.59855	0.0157048	117743241	lathosterol oxidase
si:dkeyp-23e4.3	NC_046979	complement(5979481..6005315)	3.26428	3.62712e-05	117743153	rho GTPase-activating protein 7 isoform X2
stk10	NC_046979	7444897..7479928	1.50725	0.000801962	117743189	serine/threonine-protein kinase 10 isoform X1
sh3pxd2b	NC_046979	complement(7480686..7516380)	1.36308	0.0412873	117742382	SH3 and PX domain-containing protein 2B isoform X2
shroom1	NC_046979	complement(8136390..8166032)	-1.20964	0.0364728	117742461	protein Shroom1 isoform X2
spry4	NC_046979	complement(8284937..8292213)	2.25883	0.00133858	117742951	protein sprouty homolog 4
il13ra2	NC_046979	9147769..9156971	4.26947	1.8577e-11	117743232	interleukin-13 receptor subunit alpha-2 isoform X1
LOC117742659	NC_046979	9178366..9200866	3.21933	0.0132445	117742659	neuronal migration protein doublecortin-like
LOC117742383	NC_046979	9208013..9219310	-2.22203	0.0111688	117742383	calpain-5-like
casr	NC_046979	9578099..9582427	-3.69269	4.38841e-05	117742719	extracellular calcium-sensing receptor
lipia	NC_046979	complement(9722235..9727116)	-2.07959	0.000974556	117743146	lipase member H
LOC117743058	NC_046979	9745998..9749041	-3.27765	0.000303444	117743058	organic solute transporter subunit alpha-like
hhla2a.1	NC_046979	complement(9827334..9831780)	-2.37543	0.00669723	117742823	uncharacterized protein hhla2a.1
tmem45b	NC_046979	complement(9936558..9940501)	-3.75524	0.00054415	117742386	transmembrane protein 45B
dnajc18	NC_046979	complement(9956307..9962720)	-2.30029	8.66353e-05	117742618	dnaJ homolog subfamily C member 18
slc22a6l	NC_046979	complement(10159934..10164946)	-2.51146	0.00362158	117742751	solute carrier family 22 member 6
LOC117742825	NC_046979	complement(10575852..10578756)	-3.2448	0.00715291	117742825	cilia- and flagella-associated protein 54
LOC117742524	NC_046979	complement(10614631..10622324)	3.76582	4.05636e-05	117742524	complement factor B-like
tmigd1	NC_046979	complement(10798748..10800606)	-4.07047	0.0125715	117742829	transmembrane and immunoglobulin domain-containing protein 1
slc47a1	NC_046979	10806058..10816519	-2.49463	0.00127181	117742830	multidrug and toxin extrusion protein 1
slc43a2b	NC_046979	complement(10918691..10929583)	-1.86734	0.00611066	117742623	solute carrier family 43 member 2b
stoml3b	NC_046979	complement(11405857..11409409)	-1.39126	0.00338235	117742590	stomatin (EPB72)-like 3b
tpte	NC_046979	11436636..11442741	-1.38542	0.00691345	117743179	putative tyrosine-protein phosphatase TPTE isoform X1
grm5a	NC_046979	11620788..11637929	-3.66944	0.0335225	117742654	glutamate receptor, metabotropic 5a
ugt5d1	NC_046979	complement(12219157..12221653)	-3.55981	3.61508e-05	117742698	UDP glucuronosyltransferase 5 family, polypeptide D1
ccdc169	NC_046979	complement(12328196..12336848)	-2.5224	0.0167883	117743020	coiled-coil domain-containing protein 169
kl	NC_046979	complement(12516270..12524350)	-3.08057	0.000580166	117743172	klotho
LOC117743195	NC_046979	complement(13253085..13254318)	-2.16698	0.0265651	117743195	claudin-4-like
LOC117742534	NC_046979	13262347..13263334	-3.71552	4.0974e-06	117742534	claudin-4-like
ca4c	NC_046979	13535351..13540793	-3.88962	0.000401361	117743097	carbonic anhydrase 4
LOC117742855	NC_046979	complement(13627526..13630779)	10.3737	0.00121172	117742855	argininosuccinate lyase-like
LOC117742619	NC_046979	14163243..14168286	-2.97389	0.0098982	117742619	ras-related protein Rab-39B-like
LOC117742754	NC_046979	14214931..14226214	1.13221	0.0158855	117742754	four and a half LIM domains protein 1-like
LOC117742644	NC_046979	14227210..14242604	1.94056	0.0190663	117742644	adhesion G-protein coupled receptor G4
grk1b	NC_046979	14325377..14328647	-2.30514	0.0328136	117742426	rhodopsin kinase GRK1b
f11r.1	NC_046979	14386357..14392911	-3.00368	2.02396e-07	117743294	F11 receptor, tandem duplicate 1
adamts15a	NC_046979	complement(14548737..14559654)	-1.43586	0.00929471	117743127	A disintegrin and metalloproteinase with thrombospondin motifs 15a
c2cd2l	NC_046979	complement(14610827..14628335)	-1.99929	0.000786196	117743296	phospholipid transfer protein C2CD2L
slc25a35	NC_046979	14792151..14797001	-1.87327	0.000284598	117742519	solute carrier family 25 member 35
si:ch211-284e13.4	NC_046979	complement(14822198..14830730)	-3.35331	0.00243888	117742765	insulin receptor substrate 1-B
gltpd2	NC_046979	14934615..14938110	-3.60418	8.68352e-05	117742737	LOW QUALITY PROTEIN: glycolipid transfer protein domain-containing protein 2
plp1b	NC_046979	complement(15155905..15160975)	-1.96785	0.000795815	117742647	proteolipid protein 1b
nlgn3b	NC_046979	complement(15166649..15175082)	-2.65075	0.0323458	117742613	neuroligin-3b isoform X2
LOC117742748	NC_046979	15313242..15315883	2.57951	0.00737701	117742748	uncharacterized protein LOC117742748
LOC117743160	NC_046979	15479894..15482497	-2.10583	0.00815474	117743160	dnaJ homolog subfamily B member 13-like
itpkca	NC_046979	complement(15551434..15557554)	-1.72213	0.000473471	117743027	inositol-trisphosphate 3-kinase C
LOC117742684	NC_046979	15871663..15880348	-3.53267	5.17921e-06	117742684	glycine receptor subunit alpha-4-like
LOC117743223	NC_046979	16035269..16038830	-2.8341	1.59581e-07	117743223	claudin-7-A-like
hrh2b	NC_046979	complement(16073367..16080276)	-2.7094	0.000268666	117742915	histamine receptor H2b
vamp2	NC_046979	complement(17220280..17231648)	1.39055	0.00990035	117742766	vesicle-associated membrane protein 2
flrt1a	NC_046979	complement(17710392..17725068)	-2.53632	0.00205409	117743291	leucine-rich repeat transmembrane protein FLRT1
c14h11orf54	NC_046979	complement(17894790..17899998)	-1.38936	0.00769841	117742485	ester hydrolase C11orf54 homolog
aspa	NC_046979	17904529..17910776	-2.17871	0.000150389	117742486	aspartoacylase
si:ch211-283g2.1	NC_046979	18286361..18290442	-2.3311	0.00510475	117742890	LOW QUALITY PROTEIN: sodium-dependent dopamine transporter
dhrs11a	NC_046979	complement(18291972..18304964)	-2.02204	0.00183161	117743192	LOW QUALITY PROTEIN: dehydrogenase/reductase SDR family member 11a
ca4a	NC_046979	complement(18379039..18385919)	-3.47874	0.000870112	117742944	carbonic anhydrase 4a
hspb1	NC_046979	complement(18609663..18613577)	2.5849	0.0322896	117742708	heat shock protein beta-1
ftr83	NC_046979	complement(19012331..19016887)	-2.54199	0.0125817	117743275	finTRIM family, member 83
LOC117742691	NC_046979	19076100..19129366	2.26059	9.73779e-05	117742691	vacuole membrane protein 1-like isoform X2
cxadr	NC_046979	complement(19714421..19749760)	-1.74648	0.0082675	117743120	coxsackievirus and adenovirus receptor homolog
map6a	NC_046979	complement(19841688..19856798)	-3.16005	0.012521	117742752	microtubule-associated protein 6 homolog
wnt11	NC_046979	complement(20021166..20030140)	-2.68342	0.000611412	117743154	protein Wnt-11
tmprss2	NC_046979	complement(20309763..20319020)	-2.64938	0.000143967	117742694	transmembrane protease serine 2
slc8a2a	NC_046979	20856295..20865670	-3.18354	1.78403e-05	117742536	sodium/calcium exchanger 2a isoform X5
LOC117742907	NC_046979	complement(20944629..20954507)	-2.64767	0.030938	117742907	inactive serine/threonine-protein kinase TEX14-like
cfap58	NC_046979	complement(23170374..23199509)	-2.83324	0.000528861	117742961	cilia- and flagella-associated protein 58
LOC117744402	NC_046980	89330..94385	2.91872	0.00217467	117744402	E3 ubiquitin-protein ligase parkin-like isoform X1
acss1	NC_046980	748655..785570	-3.79634	3.28414e-05	117744256	acetyl-coenzyme A synthetase 2-like, mitochondrial
pno1	NC_046980	complement(1799781..1803660)	1.17646	0.0314832	117743787	RNA-binding protein PNO1
LOC117743861	NC_046980	4700670..4747571	2.02574	0.000334418	117743861	protein kinase C epsilon type-like
LOC117743992	NC_046980	4793103..4802369	-2.73775	0.000183274	117743992	solute carrier family 22 member 7-like
lhb	NC_046980	4853137..4856143	-2.54825	0.0486716	117743696	lutropin subunit beta
LOC117743724	NC_046980	5327474..5334752	-2.41493	0.000821894	117743724	clathrin heavy chain linker domain-containing protein 1-like
slc3a1	NC_046980	complement(6881543..6888078)	-1.474	0.0358919	117743841	neutral and basic amino acid transport protein rBAT
tnfaip3	NC_046980	7168951..7179551	1.45049	0.00947617	117743681	tumor necrosis factor alpha-induced protein 3 isoform X1
si:ch73-52p7.1	NC_046980	complement(7468538..7474817)	2.0176	0.028206	117744180	uncharacterized protein si:ch73-52p7.1
LOC117744170	NC_046980	8387997..8422785	3.8731	0.0214124	117744170	formin-2
dachc	NC_046980	complement(8759435..8782825)	-2.25357	0.00106707	117744501	dachshund c isoform X4
agt	NC_046980	complement(8875398..8879697)	2.35878	2.2796e-05	117744132	angiotensinogen
zranb1b	NC_046980	9118563..9138996	1.68965	0.000757913	117744231	ubiquitin thioesterase zranb1-B isoform X1
add3b	NC_046980	complement(9644602..9657956)	-1.52217	0.00642464	117743912	adducin 3 (gamma) b
cfap43	NC_046980	complement(9952095..9970145)	-1.99932	0.00189864	117743991	cilia- and flagella-associated protein 43
LOC117743898	NC_046980	complement(10022812..10027215)	-1.39541	0.00710833	117743898	multiple inositol polyphosphate phosphatase 1-like isoform X1
LOC117743932	NC_046980	complement(10028233..10032155)	-1.90924	0.0138031	117743932	multiple inositol polyphosphate phosphatase 1-like
pcsk2	NC_046980	complement(10435505..10458738)	3.06275	0.043278	117744078	neuroendocrine convertase 2
comtd1	NC_046980	complement(10520916..10523809)	4.44117	0.000120487	117744193	catechol O-methyltransferase domain-containing protein 1 isoform X2
si:dkey-103j14.5	NC_046980	complement(11859671..11867944)	-2.40735	0.0055772	117743620	isoaspartyl peptidase/L-asparaginase
fam83b	NC_046980	complement(12208888..12217310)	-3.34728	0.0124441	117744503	protein FAM83B
gsta.1	NC_046980	12350562..12352836	-1.72585	0.00224553	117744364	glutathione S-transferase, alpha tandem duplicate 1
spef1	NC_046980	complement(12479279..12483205)	-2.57521	0.004638	117743737	sperm flagellar protein 1 isoform X2
adam8a	NC_046980	complement(12483302..12492172)	4.06461	8.78485e-14	117743736	disintegrin and metalloproteinase domain-containing protein 8a
echs1	NC_046980	complement(12526951..12531392)	-1.75783	0.000638986	117744474	enoyl-CoA hydratase, mitochondrial
LOC117744389	NC_046980	12563422..12565129	2.24804	1.49097e-06	117744389	C-X-C motif chemokine 10-like
tmem72	NC_046980	complement(12572529..12577147)	-2.40919	0.00108602	117744104	transmembrane protein 72
prom2	NC_046980	12958669..12970534	-1.64894	0.000812942	117744405	prominin-2
abcc2	NC_046980	13134346..13157129	-1.99726	0.00200553	117743835	canalicular multispecific organic anion transporter 1 isoform X1
pyroxd2	NC_046980	13436587..13443220	-2.40323	0.00024025	117744083	pyridine nucleotide-disulfide oxidoreductase domain-containing protein 2
stox1	NC_046980	13929047..13947484	-1.84938	0.0311375	117744222	storkhead-box protein 1
sema4ga	NC_046980	complement(14087484..14110465)	-2.33065	0.0071092	117744427	semaphorin-4G
ogdhl	NC_046980	14238924..14254391	-3.35282	6.63548e-05	117743934	2-oxoglutarate dehydrogenase-like, mitochondrial isoform X1
pax2a	NC_046980	14427219..14452631	-3.21429	0.000971333	117743983	paired box protein Pax-2a isoform X3
LOC117744520	NC_046980	complement(14540096..14541652)	2.1735	0.0265899	117744520	DNA damage-inducible transcript 4 protein-like
mertka	NC_046980	complement(15483587..15496611)	1.64738	0.00164206	117743642	tyrosine-protein kinase Mer isoform X2
pde10a	NC_046980	15547047..15580573	1.88454	3.90134e-05	117743650	cAMP and cAMP-inhibited cGMP 3\\',5\\'-cyclic phosphodiesterase 10A isoform X1
ephx5	NC_046980	15999302..16002218	-2.61246	1.43505e-05	117743845	epoxide hydrolase 1
fgfr2	NC_046980	17840409..17877413	-1.45015	0.0404783	117744023	fibroblast growth factor receptor 2 isoform X3
plpp4	NC_046980	complement(18025837..18062549)	-3.29553	0.0286153	117743707	phospholipid phosphatase 4
dact2	NC_046980	18308037..18314877	-1.91923	0.0157618	117744081	dapper homolog 2
LOC117744153	NC_046980	complement(19114997..19166406)	-1.77773	0.0410719	117744153	cilia- and flagella-associated protein 46
epcam	NC_046980	20204033..20207026	-2.01578	0.000390066	117744493	epithelial cell adhesion molecule
haao	NC_046980	complement(20560185..20565638)	-1.00952	0.0356549	117744367	3-hydroxyanthranilate 3,4-dioxygenase
slc1a4	NC_046980	20744147..20763638	1.40363	0.011114	117743809	LOW QUALITY PROTEIN: neutral amino acid transporter A
asrgl1	NC_046980	complement(20937913..20943812)	-3.13282	0.00372137	117744183	isoaspartyl peptidase/L-asparaginase
pcbd1	NC_046980	21560005..21562279	-1.52807	0.00912873	117743692	pterin-4-alpha-carbinolamine dehydratase
si:ch211-117n7.7	NC_046980	complement(21856108..21860771)	-1.47827	0.00685617	117744447	lysophosphatidylserine lipase ABHD12
mocos	NC_046980	complement(21862038..21867559)	-1.96609	0.00823984	117744204	molybdenum cofactor sulfurase
vwc2	NC_046980	21892141..21903889	-3.52691	0.000244517	117744326	brorin
LOC117743986	NC_046980	complement(22837151..22852314)	-1.3753	0.0197283	117743986	B-cadherin-like isoform X2
shtn1	NC_046980	23207254..23260502	-3.52608	0.000963409	117744346	shootin-1
eno4	NC_046980	complement(23316339..23332842)	-2.38244	0.0364059	117744213	enolase 4
LOC117744500	NC_046980	complement(24185322..24196490)	-2.91692	1.05305e-05	117744500	uncharacterized protein LOC117744500 isoform X1
si:ch73-215d9.1	NC_046981	167906..194028	-1.95743	0.0299359	117745564	dyslexia-associated protein KIAA0319
aldh5a1	NC_046981	complement(195761..207346)	-2.57929	0.000227581	117745565	succinate-semialdehyde dehydrogenase, mitochondrial isoform X1
LOC117745557	NC_046981	complement(448219..478737)	-2.31317	0.000974556	117745557	sodium bicarbonate cotransporter 3-like isoform X1
LOC117745577	NC_046981	614192..619181	5.22329	0.001676	117745577	ankyrin repeat domain-containing protein 34A
myo1eb	NC_046981	complement(755170..772645)	-2.45213	0.000334256	117745574	myosin IEb
selenbp1	NC_046981	complement(791990..813311)	-2.58526	9.35148e-05	117745578	methanethiol oxidase
LOC117745860	NC_046981	complement(1011621..1022820)	-2.80133	0.000737729	117745860	methyltransferase-like protein 27
mcl1b	NC_046981	2604815..2607183	1.13814	0.0346256	117745893	induced myeloid leukemia cell differentiation protein Mcl-1b
sult2st3	NC_046981	3857135..3861817	-3.18747	5.61407e-05	117745906	sulfotransferase family 2, cytosolic sulfotransferase 3 isoform X2
zgc:110410	NC_046981	4696641..4702245	-3.15314	0.00999346	117745071	protein lifeguard 1
cobl	NC_046981	complement(5140138..5191303)	-1.55032	0.0379717	117745199	protein cordon-bleu isoform X1
dnah5	NC_046981	5292055..5368892	-2.7697	0.000190336	117745220	dynein heavy chain 5, axonemal
LOC117745529	NC_046981	complement(5465889..5512071)	-3.22093	0.0247079	117745529	A disintegrin and metalloproteinase with thrombospondin motifs 16
irx1a	NC_046981	complement(5667079..5671908)	-2.27744	0.0388762	117745376	iroquois-class homeodomain protein IRX-1a
LOC117745772	NC_046981	6007818..6026722	-3.47438	3.57467e-05	117745772	doublecortin domain-containing protein 2-like
mal2	NC_046981	complement(6669686..6674548)	-2.13078	5.0133e-05	117745902	protein MAL2
LOC117745875	NC_046981	6754609..6758008	3.71655	2.05831e-05	117745875	tumor necrosis factor receptor superfamily member 6B-like
sntb1	NC_046981	complement(6953729..6985721)	-1.85923	0.00104798	117745689	LOW QUALITY PROTEIN: beta-1-syntrophin
LOC117745171	NC_046981	7028046..7037526	1.22965	0.0135424	117745171	syndecan-2-like isoform X1
col14a1a	NC_046981	complement(7063295..7171226)	-2.94799	0.0240917	117745774	collagen alpha-1(XIV) chain
LOC117745370	NC_046981	7271466..7273254	-1.49087	0.0387649	117745370	transmembrane protein 158
LOC117745736	NC_046981	complement(7479773..7517424)	1.09035	0.0185166	117745736	transcription factor HIVEP3 isoform X2
si:dkey-79d12.5	NC_046981	8004734..8010151	1.01043	0.0478381	117745216	maternal B9.15 protein
LOC117745322	NC_046981	8074204..8076445	-2.66045	2.93173e-08	117745322	C3a anaphylatoxin chemotactic receptor-like
igflr1	NC_046981	complement(8119703..8122755)	1.78789	0.00106538	117745349	IGF-like family receptor 1 isoform X2
nphs1	NC_046981	8279390..8317089	-2.54128	0.0011329	117745602	nephrin
LOC117745779	NC_046981	8345951..8367560	-1.24847	0.0173222	117745779	LOW QUALITY PROTEIN: IgGFc-binding protein
c4b	NC_046981	complement(8469562..8483361)	1.17799	0.0172842	117745281	complement C4-B
fhod3b	NC_046981	complement(8502334..8576902)	-3.52921	0.000451187	117745298	FH1/FH2 domain-containing protein 3
slc6a19b	NC_046981	8578800..8583844	-3.07342	0.000345364	117745782	solute carrier family 6 member 19b
LOC117745783	NC_046981	8585382..8591217	-3.11969	0.00865655	117745783	sodium-dependent neutral amino acid transporter B(0)AT3-like
LOC117745785	NC_046981	complement(8621985..8659466)	-3.37693	6.94099e-06	117745785	dynein heavy chain 11, axonemal
macc1	NC_046981	8713825..8719407	-2.98438	8.04735e-06	117745907	metastasis-associated in colon cancer protein 1 isoform X1
hacl1	NC_046981	8810963..8816839	-1.12132	0.0448224	117745899	2-hydroxyacyl-CoA lyase 1
snx10b	NC_046981	complement(8994740..8996202)	2.75951	4.37994e-07	117745641	sorting nexin-10B
cbx3b	NC_046981	complement(8996783..9000477)	-1.43508	0.00597091	117745642	chromobox protein homolog 3
zdhhc11	NC_046981	9259917..9263613	-2.8685	0.0445569	117745621	probable palmitoyltransferase ZDHHC11
LOC117745834	NC_046981	9417724..9428381	-1.32182	0.0332879	117745834	ataxin-1-like
LOC117745292	NC_046981	complement(9596423..9605629)	4.11972	0	117745292	metalloreductase STEAP4-like
nr4a3	NC_046981	9975096..9994535	3.08738	4.6338e-05	117745333	nuclear receptor subfamily 4 group A member 3 isoform X1
cdh17	NC_046981	complement(10076867..10087786)	-2.69358	0.000510812	117745739	LOW QUALITY PROTEIN: cadherin-17
esrp1	NC_046981	10129482..10140425	-2.51728	0.00559671	117745706	epithelial splicing regulatory protein 1 isoform X1
epb41l4b	NC_046981	complement(10142948..10157190)	-3.32071	0.0232244	117745308	band 4.1-like protein 4B
ptpn3	NC_046981	complement(10158966..10174563)	-2.0127	0.00534371	117745307	tyrosine-protein phosphatase non-receptor type 3
msh5	NC_046981	complement(10203293..10212839)	3.28993	0.00913715	117745797	mutS protein homolog 5
abcb4	NC_046981	complement(10267687..10280523)	-2.47489	0.0022861	117745038	LOW QUALITY PROTEIN: ATP-binding cassette, sub-family B (MDR/TAP), member 4
rundc3b	NC_046981	10285873..10294735	-2.37422	0.0110504	117745320	RUN domain-containing protein 3B
zgc:174935	NC_046981	complement(10397188..10399963)	-2.94222	8.34575e-07	117745398	neurofilament medium polypeptide isoform X1
si:dkey-87o1.2	NC_046981	10400834..10402683	-2.94882	3.87631e-06	117745374	uncharacterized protein si:dkey-87o1.2
rorc	NC_046981	10419862..10430801	-2.09357	0.00866091	117745310	nuclear receptor ROR-alpha A
LOC117745636	NC_046981	complement(10479537..10480709)	-2.33256	0.000498977	117745636	RIIa domain-containing protein 1
il6r	NC_046981	complement(10481490..10487791)	-1.11441	0.0457577	117745368	interleukin-6 receptor subunit alpha
tuft1a	NC_046981	complement(10532639..10543873)	-1.75239	0.00235381	117745862	tuftelin 1a
LOC117745538	NC_046981	complement(10548779..10565572)	-1.84183	0.000437556	117745538	cingulin isoform X2
LOC117745261	NC_046981	complement(10606865..10608914)	-2.85164	0.000217656	117745261	protein S100-A11-like
efna3b	NC_046981	10710607..10762628	1.87478	0.00616545	117745712	ephrin-A3b isoform X1
rab13	NC_046981	10979378..10984789	-1.4129	0.00168007	117745684	ras-related protein Rab-13
pklr	NC_046981	11314051..11324749	-3.07859	4.78456e-05	117745239	pyruvate kinase PKLR
tmc4	NC_046981	complement(11536795..11544490)	-2.83452	3.38604e-07	117745230	transmembrane channel-like protein 7
ntd5	NC_046981	11676469..11685559	3.12016	9.28e-09	117745871	beta-2-glycoprotein 1
pitpnc1b	NC_046981	complement(11733863..11750224)	-1.40225	0.004638	117745777	cytoplasmic phosphatidylinositol transfer protein 1b
il11a	NC_046981	complement(11991338..11996785)	4.89999	7.52986e-05	117745493	uncharacterized protein il11a isoform X1
styk1b	NC_046981	complement(12120544..12125018)	-3.54805	0.00794002	117745465	tyrosine-protein kinase STYK1b
gapdh	NC_046981	12263257..12267374	-3.36464	2.90808e-05	117745477	glyceraldehyde-3-phosphate dehydrogenase
clstn3	NC_046981	12509968..12530444	-3.83631	6.21554e-08	117745431	calsyntenin-3
si:ch73-86n18.1	NC_046981	12602387..12610011	2.13634	2.16716e-06	117745486	C-type lectin domain family 4 member E
ddr1	NC_046981	12669246..12703666	-2.43751	0.00137974	117745428	epithelial discoidin domain-containing receptor 1 isoform X1
tubb5	NC_046981	12712924..12717540	-2.35651	0.0421392	117745466	tubulin beta-5 chain
LOC117745816	NC_046981	12754467..12758086	-3.74342	0.000911687	117745816	uncharacterized protein LOC117745816
LOC117745819	NC_046981	complement(13261076..13267570)	-3.44762	5.09413e-05	117745819	carcinoembryonic antigen-related cell adhesion molecule 1-like
LOC117745667	NC_046981	13269455..13281853	-3.25711	4.37994e-07	117745667	carcinoembryonic antigen-related cell adhesion molecule 5-like isoform X1
ceacam1	NC_046981	13283171..13300106	3.93573	4.92285e-09	117745820	carcinoembryonic antigen-related cell adhesion molecule 1
LOC117745182	NC_046981	13329508..13334286	1.27268	0.0209977	117745182	C-X-C chemokine receptor type 3-like
lipeb	NC_046981	13501043..13525281	1.99692	1.83433e-06	117745886	hormone-sensitive lipase isoform X1
LOC117745194	NC_046981	complement(13571136..13572523)	-6.50734	6.14104e-06	117745194	trypsin-1
LOC117745193	NC_046981	13576754..13578139	-6.30197	6.23801e-06	117745193	trypsin-1-like isoform X2
LOC117745192	NC_046981	complement(13580272..13582034)	-5.55764	0.00328863	117745192	trypsin-2-like isoform X2
LOC117745191	NC_046981	13582619..13584311	-3.26469	0.0417142	117745191	trypsin-like
bcl3	NC_046981	13600631..13616431	2.54796	1.25679e-06	117745411	B-cell lymphoma 3 protein homolog isoform X1
apoc2	NC_046981	13660382..13661746	4.97692	1.81299e-05	117745550	apolipoprotein C-II
bcam	NC_046981	complement(13679193..13723393)	-3.61301	6.65714e-06	117745796	basal cell adhesion molecule isoform X2
LOC117745050	NC_046981	14123292..14131035	-2.56466	0.000570857	117745050	cytochrome P450 4B1
LOC117745559	NC_046981	complement(14273210..14280132)	1.1945	0.0398607	117745559	endoribonuclease ZC3H12A
cnr2	NC_046981	complement(15241762..15246893)	-1.47116	0.011291	117745848	cannabinoid receptor 2 isoform X1
si:dkeyp-97a10.3	NC_046981	15758479..15770749	-2.48104	0.00576834	117745884	uncharacterized protein si:dkeyp-97a10.3 isoform X1
hamp	NC_046981	complement(15947889..15948963)	7.37858	0	117745265	hepcidin-1
LOC117745597	NC_046981	16019350..16025216	1.54584	0.00117662	117745597	sialoadhesin isoform X1
LOC117746733	NC_046982	1169918..1199094	-2.57033	0.0454541	117746733	junctophilin-1-like
ttpa	NC_046982	complement(2467713..2475758)	-1.64899	0.00106925	117747092	alpha-tocopherol transfer protein isoform X2
LOC117746570	NC_046982	complement(3110500..3113042)	-2.0924	0.00642464	117746570	ankyrin repeat domain-containing protein 45-like
myh7l	NC_046982	3137648..3151290	7.1762	0.0382465	117747118	myosin heavy chain 7-like
LOC117746181	NC_046982	complement(4318067..4345816)	-1.58381	0.0121864	117746181	solute carrier family 12 member 7-like isoform X2
LOC117746478	NC_046982	complement(4358478..4371928)	-2.33792	0.00183426	117746478	cysteine-rich secretory protein LCCL domain-containing 1-like
ctnnd2b	NC_046982	complement(4522466..4677761)	1.3143	0.0316487	117746309	catenin delta-2b isoform X6
tgm1l1	NC_046982	complement(5393786..5409947)	1.72352	0.000656214	117746188	LOW QUALITY PROTEIN: protein-glutamine gamma-glutamyltransferase K
dhrs1	NC_046982	complement(5826398..5829615)	-2.18277	0.000974556	117746710	dehydrogenase/reductase SDR family member 1
LOC117746704	NC_046982	complement(5833487..5835853)	-1.73308	0.0305868	117746704	dehydrogenase/reductase SDR family member 1-like isoform X3
LOC117747077	NC_046982	complement(6045675..6056351)	-1.28828	0.0407231	117747077	1-phosphatidylinositol 4,5-bisphosphate phosphodiesterase delta-1-like isoform X2
LOC117747078	NC_046982	6068833..6073517	-1.33107	0.0287555	117747078	solute carrier family 22 member 13-like
LOC117747079	NC_046982	6075319..6082922	-2.57435	3.58505e-05	117747079	solute carrier family 22 member 13-like
LOC117746300	NC_046982	6085708..6089883	-2.76989	0.0122331	117746300	solute carrier family 22 member 13-like
xirp1	NC_046982	complement(6100792..6113010)	-2.6278	0.0111812	117746922	xin actin-binding repeat-containing protein 1
LOC117746112	NC_046982	6266101..6267938	1.96311	0.000643169	117746112	C-X-C chemokine receptor type 4-like
catip	NC_046982	complement(6293627..6296571)	-2.31922	0.00106341	117746200	ciliogenesis-associated TTC17-interacting protein isoform X2
erich2	NC_046982	6436559..6439681	-2.76785	0.000283205	117746819	glutamate-rich protein 2
LOC117746171	NC_046982	complement(6633076..6674388)	-2.29915	0.0150892	117746171	tensin-3-like
LOC117746170	NC_046982	complement(6675561..6691810)	-1.74186	0.00185376	117746170	desmoplakin-like isoform X2
LOC117746658	NC_046982	complement(6743735..6752200)	-2.79105	0.000242567	117746658	desmoglein-2-like
dsc2l	NC_046982	6754508..6763046	-2.00021	0.00185376	117746659	desmocollin 2 like
aqp4	NC_046982	6999447..7002977	-2.87885	0.000170197	117746527	aquaporin-4
LOC117746094	NC_046982	complement(7221472..7272212)	-2.14368	0.00383922	117746094	laminin subunit alpha-3-like
LOC117746457	NC_046982	7434530..7492565	-1.66523	0.0407144	117746457	dipeptidyl aminopeptidase-like protein 6
LOC117746388	NC_046982	7823038..7827101	-2.21895	6.27679e-05	117746388	uncharacterized protein LOC117746388
agxtb	NC_046982	complement(7849509..7853306)	-2.19123	0.0052176	117746912	alanine--glyoxylate and serine--pyruvate aminotransferase b
ptch2	NC_046982	8335231..8362704	-2.77292	0.00216788	117746573	protein patched homolog 1
arl14	NC_046982	complement(8444451..8444981)	-2.79351	0.0015093	117746653	ADP-ribosylation factor-like protein 14
LOC117746517	NC_046982	9086391..9101299	-2.15179	0.0115758	117746517	zonadhesin-like
ap1s3b	NC_046982	complement(9159944..9164551)	-1.73937	0.00672065	117745967	AP-1 complex subunit sigma-3b isoform X2
camk2n1a	NC_046982	complement(9408801..9411867)	3.14496	0.000143967	117746602	calcium/calmodulin-dependent protein kinase II inhibitor 1a
LOC117746979	NC_046982	complement(9558780..9565005)	-2.18306	1.52728e-05	117746979	protein FAM102B-like isoform X1
LOC117747023	NC_046982	complement(9581876..9602234)	-2.45685	0.0135356	117747023	LOW QUALITY PROTEIN: myomegalin-like
LOC117746914	NC_046982	complement(10163907..10177750)	-1.5445	0.00668559	117746914	nuclear receptor ROR-beta-like
ccl20l	NC_046982	10391253..10392546	-3.46398	0.000580166	117746823	C-C motif chemokine 20
LOC117746330	NC_046982	complement(10624552..10633968)	-2.46017	0.000534434	117746330	mitogen-activated protein kinase kinase kinase 20-like
LOC117745923	NC_046982	10662664..10671767	-2.34585	0.0127129	117745923	neurabin-2-like isoform X1
LOC117746925	NC_046982	complement(10671910..10684739)	-2.88134	0.000125967	117746925	integrin alpha-6-like isoform X1
LOC117746932	NC_046982	complement(10905491..10967051)	2.44789	5.19921e-05	117746932	SPRY domain-containing SOCS box protein 4-like
pgpep1	NC_046982	complement(11071935..11077924)	-1.56969	0.0388463	117746920	pyroglutamyl-peptidase 1
pik3r2	NC_046982	complement(11147488..11165796)	-2.19268	0.0359533	117746960	phosphatidylinositol 3-kinase regulatory subunit beta
ocel1	NC_046982	11381103..11387321	-2.10562	0.000355497	117746571	occludin/ELL domain-containing protein 1
zgc:154006	NC_046982	11388001..11397490	-3.9382	9.04518e-06	117746803	occludin
dmbx1a	NC_046982	complement(11585256..11590895)	-2.99348	0.0311058	117746837	diencephalon/mesencephalon homeobox protein 1-A
emilin2a	NC_046982	complement(12024237..12040544)	1.77466	0.000971332	117745944	EMILIN-2 isoform X2
si:dkey-32m20.1	NC_046982	12225093..12229780	-2.53012	0.00108602	117746556	transmembrane protein 236
LOC117746802	NC_046982	complement(12264366..12280037)	-1.82644	0.000266949	117746802	LOW QUALITY PROTEIN: macrophage mannose receptor 1-like
si:ch211-106h4.4	NC_046982	12301389..12331172	1.46016	0.031356	117746339	MAM and LDL-receptor class A domain-containing protein 2
e2f5	NC_046982	complement(12389743..12397810)	-2.4515	0.0151983	117745948	transcription factor E2F5 isoform X2
LOC117747068	NC_046982	complement(12920584..12922851)	1.31732	0.00584763	117747068	Krueppel-like factor 2
ccl25a	NC_046982	complement(13021526..13023616)	-2.8272	0.0280877	117746687	C-C motif chemokine 25
LOC117745969	NC_046982	complement(13075317..13228498)	-1.28816	0.0252905	117745969	receptor-type tyrosine-protein phosphatase F isoform X2
ly97.3	NC_046982	13822410..13823917	4.40276	6.83585e-05	117746867	uncharacterized protein ly97.3
mppe1	NC_046982	14386827..14395390	-2.49854	1.86451e-06	117747014	metallophosphoesterase 1
gipc2	NC_046982	complement(14514498..14530195)	-1.97113	0.000580166	117746130	PDZ domain-containing protein GIPC2
st6galnac5a	NC_046982	complement(14685083..14720762)	-1.37478	0.0354699	117746469	alpha-N-acetylgalactosaminide alpha-2,6-sialyltransferase 5
irf4a	NC_046982	complement(15140081..15146697)	1.11605	0.0335225	117746010	interferon regulatory factor 4a
LOC117747015	NC_046982	15262860..15268727	1.28586	0.0391918	117747015	annexin A13-like isoform X1
LOC117746779	NC_046982	complement(15619669..15632219)	1.35614	0.0235688	117746779	phospholipid phosphatase 3-like isoform X1
c8a	NC_046982	15641174..15646942	4.12659	0.005146	117746672	complement component C8 alpha chain
LOC117746522	NC_046982	complement(15810476..15818653)	-2.83627	0.027058	117746522	angiopoietin-related protein 1-like
mgst3a	NC_046982	15846057..15848424	-1.5105	0.00671874	117747041	microsomal glutathione S-transferase 3a
LOC117746262	NC_046982	complement(15971142..16036531)	-2.36385	0.0455737	117746262	low-density lipoprotein receptor-related protein 8-like
LOC117746746	NC_046982	complement(16044557..16047798)	-2.30251	0.000752009	117746746	leucine-rich repeat-containing protein 19-like
aldh9a1b	NC_046982	16116864..16122783	-1.1576	0.0315005	117746252	LOW QUALITY PROTEIN: 4-trimethylaminobutyraldehyde dehydrogenase B
tctex1d1	NC_046982	16205436..16207004	-3.15141	0.000132656	117746211	tctex1 domain-containing protein 1
rgs5b	NC_046982	complement(16270002..16271467)	3.82493	2.04778e-12	117746569	regulator of G-protein signaling 5b
LOC117746995	NC_046982	16373443..16375218	2.09285	2.73125e-05	117746995	regulator of G-protein signaling 13-like
ahsg2	NC_046982	16443913..16446988	2.51741	0.0402536	117746824	alpha-2-HS-glycoprotein 2
wu:fc46h12	NC_046982	16652739..16655017	-2.48442	9.3622e-05	117745933	uncharacterized protein wu:fc46h12
slc35a3b	NC_046982	16745113..16755581	-2.46378	0.00279181	117746167	solute carrier family 35 member A3b isoform X1
fbxo36b	NC_046982	complement(16879532..16881848)	-2.82253	0.00509934	117746592	F-box only protein 36b
gfi1aa	NC_046982	complement(17061379..17065258)	1.32221	0.0320606	117746441	growth factor independent 1A transcription repressor a
wls	NC_046982	17126566..17143398	2.05277	2.92418e-06	117746378	protein wntless homolog isoform X1
gng12a	NC_046982	17144246..17167598	1.53417	5.09413e-05	117745928	guanine nucleotide-binding protein G(I)/G(S)/G(O) subunit gamma-12a
crema	NC_046982	18043066..18056909	2.54685	3.15598e-06	117747116	cAMP-responsive element modulator isoform X1
LOC117746508	NC_046982	complement(18086538..18088793)	-2.97623	0.00137974	117746508	frizzled-8-like
LOC117746104	NC_046982	19190178..19191345	-4.09379	0.012521	117746104	LOW QUALITY PROTEIN: E3 ubiquitin/ISG15 ligase TRIM25-like
si:ch211-284o19.8	NC_046982	19281235..19295238	1.86205	2.79136e-05	117746862	protein lifeguard 1 isoform X3
LOC117746874	NC_046982	complement(19388869..19393206)	-2.93739	2.5862e-05	117746874	alanine aminotransferase 1-like isoform X1
klhl14	NC_046982	complement(19651096..19662400)	-2.15162	0.0168152	117746788	kelch-like protein 14
cebpd	NC_046982	complement(19750160..19751637)	1.10575	0.0360691	117746843	CCAAT/enhancer-binding protein delta
snai2	NC_046982	complement(19823944..19826226)	1.77768	0.00266271	117747039	zinc finger protein SNAI2
gbx1	NC_046982	complement(20053076..20055560)	3.44647	0.0375385	117746729	homeobox protein GBX-1
asic1c	NC_046982	20074393..20086031	4.81019	0.0190229	117746396	acid-sensing ion channel 1C
wnt9a	NC_046982	20249135..20264113	-3.07156	0.0327488	117746830	protein Wnt-9a
higd1a	NC_046982	20357052..20359533	1.16146	0.0154976	117747021	HIG1 domain family member 1A, mitochondrial
cables1	NC_046982	20564941..20582468	-2.07626	0.000974556	117746795	CDK5 and ABL1 enzyme substrate 1 isoform X1
egfra	NC_046982	complement(20601706..20640155)	-2.07133	0.0011374	117746810	epidermal growth factor receptor
pter	NC_046982	20676004..20679666	-1.96988	0.00219798	117746896	phosphotriesterase-related protein
gpt2l	NC_046982	complement(20690854..20700854)	-2.26744	0.00501478	117746005	alanine aminotransferase 2-like isoform X1
zgc:113531	NC_046982	complement(20948130..20951166)	-2.0577	0.00205409	117746523	von Willebrand factor C domain-containing protein 2-like
LOC117746629	NC_046982	20972372..20977825	-2.60706	0.0469996	117746629	uncharacterized protein LOC117746629
them6	NC_046982	20978618..20980816	-1.6181	0.0424717	117746559	protein THEM6
nectin4b	NC_046982	21267862..21280471	-2.84649	0.00350123	117746041	nectin-4 isoform X1
pnp5b	NC_046982	complement(21346567..21352560)	1.58799	0.000667504	117746067	purine nucleoside phosphorylase 5b
kirrel1b	NC_046982	complement(21405917..21423006)	-2.10396	0.0376007	117746410	kin of IRRE-like protein 1b
dnaaf6	NC_046982	21442388..21446149	-1.90247	0.0121864	117746078	protein PIH1D3
LOC117746022	NC_046982	21589092..21619446	-1.59649	0.0252905	117746022	supervillin-like
LOC117746053	NC_046982	21620237..21623724	-2.46509	3.17276e-05	117746053	acyl-coenzyme A thioesterase 1-like
adcy8	NC_046982	complement(21880197..21937703)	-2.34081	0.0447023	117746031	adenylate cyclase type 8
lrrc6	NC_046982	complement(22169442..22197379)	-1.39994	0.0330596	117746047	protein tilB homolog isoform X1
proca	NC_046982	22419266..22428177	-2.43031	0.0265656	117747055	vitamin K-dependent protein C
adhfe1	NC_046982	complement(23141141..23161582)	-1.72717	0.0157603	117747114	hydroxyacid-oxoacid transhydrogenase, mitochondrial
tfr2	NC_046983	206525..217674	-2.26094	0.038077	117747613	transferrin receptor protein 2
eno3	NC_046983	complement(478348..500723)	-1.90579	0.00232316	117747684	beta-enolase isoform X1
LOC117748028	NC_046983	complement(576414..579876)	-2.36874	0.00269943	117748028	cytochrome b5 domain-containing protein 1 isoform X3
LOC117748078	NC_046983	complement(787835..790653)	-3.05022	0.0184698	117748078	cysteinyl leukotriene receptor 1-like
LOC117747917	NC_046983	complement(824422..838933)	-2.75353	0.00203234	117747917	sodium/hydrogen exchanger 9B2
LOC117747914	NC_046983	908687..920813	-1.61034	0.02528	117747914	mucin-5AC-like
LOC117748192	NC_046983	complement(1004650..1014372)	-2.64713	0.00227364	117748192	mucin-5AC-like
cfi	NC_046983	complement(1046027..1054346)	3.98092	0.00307903	117748062	complement factor I
fgb	NC_046983	complement(1363885..1370130)	2.6525	0.0133112	117747536	fibrinogen beta chain isoform X2
LOC117747595	NC_046983	1454457..1459828	1.69971	0.0170374	117747595	type-2 ice-structuring protein-like isoform X1
LOC117747584	NC_046983	complement(1901612..1905461)	1.89694	0.00621921	117747584	CD276 antigen-like
ndrg2	NC_046983	2287220..2306755	-2.58466	0.000127063	117747552	protein NDRG2
btr12	NC_046983	2443142..2450223	-3.28974	0.000788232	117747525	bloodthirsty-related gene family, member 12 isoform X1
ripk3	NC_046983	2635435..2645682	1.50053	0.000562556	117747537	receptor-interacting serine/threonine-protein kinase 3 isoform X1
LOC117747526	NC_046983	complement(2659980..2663512)	-1.98673	0.0237773	117747526	E3 ubiquitin-protein ligase TRIM39-like
col4a6	NC_046983	complement(3141929..3226938)	-2.76958	0.000879449	117747481	collagen alpha-6(IV) chain isoform X2
col4a5	NC_046983	3229319..3261444	-2.04959	0.0363128	117747482	collagen alpha-5(IV) chain
tnfsf10l	NC_046983	3720123..3765678	-2.61586	0.00388622	117748052	TNF superfamily member 10, like
LOC117747772	NC_046983	complement(4119515..4129921)	4.01535	3.78559e-06	117747772	FERM domain-containing protein 7
LOC117747745	NC_046983	4163474..4236933	-1.96489	0.022298	117747745	dachshund homolog 2-like
LOC117748126	NC_046983	4427339..4463971	1.31099	0.00519957	117748126	uncharacterized protein LOC117748126
LOC117747834	NC_046983	4482378..4502254	-4.9355	9.70799e-05	117747834	uncharacterized protein LOC117747834
LOC117747836	NC_046983	complement(4515759..4518687)	2.18659	0.00875119	117747836	SLAM family member 9-like
cxcl19	NC_046983	complement(4843844..4844679)	1.24457	0.0161927	117747746	C-X-C motif chemokine 19
LOC117747747	NC_046983	complement(4851660..4853160)	2.05444	3.61508e-05	117747747	permeability factor 2-like
si:ch211-1o7.2	NC_046983	4905353..4907774	-2.9872	0.00444081	117748026	ankyrin repeat domain-containing protein 53
LOC117748018	NC_046983	complement(5002410..5004513)	2.63485	0.00158965	117748018	GTPase IMAP family member 7-like
LOC117748128	NC_046983	5016093..5019675	3.43183	0.0280877	117748128	GTPase IMAP family member 7-like
faah2b	NC_046983	5108700..5113875	-1.47858	0.013364	117747416	fatty-acid amide hydrolase 2-B
dhrs4	NC_046983	complement(5319914..5324240)	-1.54045	0.00185807	117747472	dehydrogenase/reductase SDR family member 4 isoform X1
LOC117747403	NC_046983	5406230..5408897	4.19164	0.00743098	117747403	E3 ubiquitin-protein ligase RNF19B-like
cldn15a	NC_046983	5503544..5505729	-3.28259	5.37294e-06	117747858	claudin-15a
tnfsf12	NC_046983	complement(5561114..5568670)	-1.72134	0.000603007	117747404	tumor necrosis factor ligand superfamily member 12
zgc:194930	NC_046983	6626541..6640938	-3.10707	3.36937e-06	117747785	uncharacterized protein zgc:194930 isoform X1
LOC117748198	NC_046983	complement(6696998..6701632)	1.04998	0.0495347	117748198	transmembrane protein 272-like
sb:cb1058	NC_046983	complement(6787034..6791300)	-2.17172	0.00141078	117747808	uncharacterized protein sb:cb1058
nagk	NC_046983	complement(6927082..6931752)	-1.10653	0.0285663	117747698	N-acetyl-D-glucosamine kinase isoform X1
m1ap	NC_046983	complement(6947893..6975514)	1.65768	0.0176251	117747878	meiosis 1 arrest protein
si:dkey-183c6.9	NC_046983	7140143..7144362	-2.98347	3.57467e-05	117747789	E3 ubiquitin-protein ligase TRIM39
si:dkey-112a7.4	NC_046983	complement(8070265..8073484)	-1.22274	0.0354475	117747976	calcium/calmodulin-dependent protein kinase II inhibitor 1
ugt5g1	NC_046983	8089264..8091526	-3.73303	1.18496e-05	117748147	UDP glucuronosyltransferase 5 family, polypeptide G1
LOC117747866	NC_046983	8422016..8440421	-3.80191	5.11296e-05	117747866	solute carrier family 2, facilitated glucose transporter member 4-like isoform X1
tnk1	NC_046983	complement(8491524..8500065)	-2.21767	0.029003	117748202	LOW QUALITY PROTEIN: non-receptor tyrosine-protein kinase TNK1
LOC117748145	NC_046983	complement(8632730..8656596)	-2.73925	0.01765	117748145	protein Dok-7-like
LOC117747860	NC_046983	complement(8657296..8668494)	-2.83962	0.000241714	117747860	hepatocyte growth factor activator
LOC117747795	NC_046983	9164568..9197627	-1.33275	0.0353782	117747795	RNA-binding protein with multiple splicing-like isoform X2
LOC117747635	NC_046983	complement(9523106..9645504)	-3.38001	0.000167815	117747635	phospholipid-transporting ATPase ABCA1-like
LOC117748153	NC_046983	complement(9679813..9801998)	-2.5237	0.0121997	117748153	adhesion G protein-coupled receptor L3-like
LOC117747892	NC_046983	10290826..10379741	-1.87193	0.00421888	117747892	receptor-type tyrosine-protein phosphatase delta-like
LOC117747972	NC_046983	complement(10542920..10570947)	-1.90688	0.00593073	117747972	inactive ubiquitin carboxyl-terminal hydrolase 53-like
LOC117747401	NC_046983	complement(10592132..10605598)	-2.87063	0.00313078	117747401	synaptopodin-2
ppargc1a	NC_046983	complement(10872774..11107130)	-3.2694	3.57467e-05	117748189	peroxisome proliferator-activated receptor gamma coactivator 1-alpha isoform X1
LOC117747623	NC_046983	complement(11435519..11440485)	2.89861	9.37279e-05	117747623	protein NLRC3-like isoform X1
spag17	NC_046983	11809131..11829944	-2.49121	0.00368855	117747793	LOW QUALITY PROTEIN: sperm-associated antigen 17
LOC117747855	NC_046983	11830176..11846584	-2.50257	0.0181066	117747855	transmembrane protein 151A
batf2	NC_046983	complement(12446823..12452943)	3.13723	3.17276e-05	117747885	transcription factor kayak
serpine1	NC_046983	14127925..14132777	6.11161	0	117747966	plasminogen activator inhibitor 1
si:dkey-6n21.13	NC_046983	14253686..14255110	-2.77958	0.00157454	117747734	P2Y purinoceptor 3
LOC117747731	NC_046983	complement(14473010..14485710)	-2.45119	0.000232017	117747731	LOW QUALITY PROTEIN: serine protease HTRA3-like
si:ch73-40a2.1	NC_046983	complement(14716076..14730806)	1.21713	0.0388463	117747984	tyrosine-protein kinase Mer isoform X3
pde5ab	NC_046983	complement(16007782..16075848)	-1.80783	0.0439869	117748199	cGMP-specific 3\\',5\\'-cyclic phosphodiesterase isoform X2
LOC117748886	NC_046984	complement(255277..257692)	-2.91548	0.0210269	117748886	uncharacterized protein LOC117748886
LOC117748529	NC_046984	complement(439159..583029)	-2.67108	2.73125e-05	117748529	LOW QUALITY PROTEIN: dynein heavy chain 9, axonemal-like
rsph1	NC_046984	complement(807023..810252)	-1.99574	0.0099085	117748888	radial spoke head 1 homolog
egr2b	NC_046984	2360690..2363305	2.34179	0.00861026	117749064	early growth response protein 2b
ryr2a	NC_046984	2443032..2575189	-1.39799	0.00661299	117749212	ryanodine receptor 2
cabcoco1	NC_046984	2670474..2674117	-3.28117	0.000198336	117748989	ciliary-associated calcium-binding coiled-coil protein 1
LOC117749066	NC_046984	2867402..2880535	-3.42101	0.000260822	117749066	unconventional myosin-XVB-like
LOC117748991	NC_046984	2880662..2885512	-2.12598	0.0454091	117748991	unconventional myosin-XV-like
slc9a3r1a	NC_046984	3576928..3595652	-1.32099	0.0107027	117748497	Na(+)/H(+) exchange regulatory cofactor NHE-RF1a
itgb4	NC_046984	3955744..3975577	-2.892	0.000580642	117748684	integrin beta-4 isoform X1
LOC117748777	NC_046984	4747759..4751796	7.34621	0	117748777	somatostatin receptor type 2
LOC117749219	NC_046984	4766964..4776486	4.33491	1.24927e-09	117749219	somatostatin receptor type 2-like
LOC117748963	NC_046984	5050680..5053333	-2.22384	0.00216369	117748963	solute carrier family 2, facilitated glucose transporter member 11-like
LOC117749252	NC_046984	complement(5077218..5080685)	-3.06401	0.000111048	117749252	transmembrane protein 100-like
LOC117748801	NC_046984	5466420..5469206	4.15708	0.0393058	117748801	bone morphogenetic protein 4-like
LOC117748972	NC_046984	complement(6528190..6530035)	-2.15184	0.000227581	117748972	LOW QUALITY PROTEIN: hemoglobin subunit beta-1-like
msrb1b	NC_046984	complement(6677969..6684488)	1.21242	0.0499912	117749216	methionine-R-sulfoxide reductase B1b
baiap2l1a	NC_046984	7000469..7022605	-1.64842	0.0265697	117748919	brain-specific angiogenesis inhibitor 1-associated protein 2-like protein 1a isoform X1
bhlha15	NC_046984	complement(7036181..7038443)	1.28549	0.0476626	117748526	class A basic helix-loop-helix protein 15
crym	NC_046984	complement(7152724..7154945)	-2.31277	0.00291308	117748868	ketimine reductase mu-crystallin
fam20a	NC_046984	complement(7382619..7391620)	-2.48392	0.040848	117749218	pseudokinase FAM20A isoform X1
LOC117749082	NC_046984	complement(7403759..7405348)	-3.1668	0.000255904	117749082	WD repeat-containing protein on Y chromosome-like
LOC117748420	NC_046984	7410083..7436139	-1.07739	0.0231444	117748420	myoferlin-like isoform X4
itga3b	NC_046984	7526714..7553962	-3.08593	6.82567e-06	117749250	integrin alpha-3b isoform X2
mpp2b	NC_046984	complement(7586464..7608973)	-3.52381	0.0214375	117748563	MAGUK p55 subfamily member 2b isoform X1
csf3a	NC_046984	complement(7951421..7953876)	6.20266	0	117748479	colony stimulating factor 3 (granulocyte) a isoform X4
LOC117749084	NC_046984	7974123..7979754	-6.02892	0.000407029	117749084	DNA topoisomerase 2-alpha-like
decr2	NC_046984	8400974..8405387	-1.21331	0.0382864	117748672	peroxisomal 2,4-dienoyl-CoA reductase isoform X1
ccdc78	NC_046984	8466603..8471777	-3.02685	0.000358369	117749042	LOW QUALITY PROTEIN: coiled-coil domain-containing protein 78
LOC117749089	NC_046984	9000073..9006198	-3.78162	0.000737729	117749089	testicular acid phosphatase homolog
zgc:56095	NC_046984	9183880..9195688	-1.35859	0.0353713	117748417	ferritin, middle subunit
LOC117748405	NC_046984	9201758..9205954	-2.61957	2.42498e-06	117748405	dynein assembly factor 3, axonemal-like
zgc:92313	NC_046984	9351251..9354811	-3.0258	1.13522e-07	117748511	serine protease 27
adprh	NC_046984	9495879..9501923	-2.35883	0.00784349	117749040	ADP-ribosylarginine hydrolase
LOC117749020	NC_046984	complement(9501995..9513971)	1.17237	0.0199383	117749020	ataxin-2-like protein isoform X1
muc13b	NC_046984	complement(9900511..9904704)	-2.55167	0.000471451	117749100	mucin-13b, partial
LOC117749005	NC_046984	complement(9904793..9907671)	-2.67501	0.00232316	117749005	melanoma-associated antigen E1-like
rbp4	NC_046984	10416581..10419770	-1.97812	0.0185166	117748660	retinol-binding protein 4
dnmbp	NC_046984	complement(10947408..10989781)	-1.22909	0.0418019	117748618	dynamin-binding protein isoform X2
LOC117749108	NC_046984	complement(11354071..11357085)	-2.00408	0.00325807	117749108	FERM domain-containing protein 6-like
aldh18a1	NC_046984	11499937..11513512	1.39093	0.00751974	117748656	delta-1-pyrroline-5-carboxylate synthase isoform X1
LOC117748800	NC_046984	complement(12019811..12025549)	-1.14295	0.018879	117748800	catechol O-methyltransferase domain-containing protein 1-like isoform X1
LOC117749060	NC_046984	complement(12228670..12257776)	-1.76453	0.00201982	117749060	disks large homolog 5-like isoform X2
ddit4	NC_046984	12635489..12637395	3.97969	0	117749242	DNA damage-inducible transcript 4 protein
dnajb12b	NC_046984	complement(12638042..12643597)	3.34157	1.25772e-05	117748611	dnaJ homolog subfamily B member 12b
LOC117748620	NC_046984	complement(12710749..12738917)	-2.88479	0.0404783	117748620	paired box protein Pax-2a-like isoform X1
rgrb	NC_046984	12874574..12878599	-2.49421	4.83371e-05	117748880	retinal G protein coupled receptor b
cpxm2	NC_046984	complement(13017606..13039133)	-1.60922	0.0296926	117748808	inactive carboxypeptidase-like protein X2
LOC117749243	NC_046984	complement(13048329..13078228)	1.53023	0.0462208	117749243	carbohydrate sulfotransferase 15-like
LOC117748504	NC_046984	complement(13471779..13486355)	-3.93739	0.0287959	117748504	inhibitory synaptic factor 2A
entpd1	NC_046984	13647578..13665596	1.35427	0.0225794	117748513	ectonucleoside triphosphate diphosphohydrolase 1 isoform X1
nrxn1a	NC_046984	13738832..13788511	-3.16932	0.00189539	117748544	neurexin 1a isoform X1
fshr	NC_046984	13794855..13803659	-3.23933	0.0121643	117748512	follicle-stimulating hormone receptor
glud1b	NC_046984	13968704..13985327	-1.30676	0.0231185	117748559	glutamate dehydrogenase 1b
kif19	NC_046984	complement(14721485..14750303)	-1.991	0.0166535	117748805	LOW QUALITY PROTEIN: kinesin-like protein KIF19
tekt3	NC_046984	15247237..15251262	-2.26185	0.0240467	117748443	tektin-3
LOC117749124	NC_046984	complement(15945000..15952743)	-3.54161	0.0071855	117749124	PDZ domain-containing protein 7-like
dydc2	NC_046984	complement(15956133..15959606)	-2.10404	0.0107221	117749157	DPY30 domain containing 2 isoform X3
LOC117748945	NC_046984	16017760..16022836	-2.35347	0.000641095	117748945	kelch domain-containing protein 1-like
LOC117748933	NC_046984	16083148..16207095	-2.64645	0.000421742	117748933	ankyrin-3-like isoform X1
prr15lb	NC_046984	complement(16693091..16700798)	-2.99585	1.59074e-06	117748762	proline-rich protein 15-like protein B
acsf2	NC_046984	complement(16977660..16994546)	-2.61783	0.00209822	117748735	medium-chain acyl-CoA ligase ACSF2, mitochondrial
slc16a5a	NC_046984	complement(17008366..17016123)	-1.44621	0.00702856	117748733	collagen alpha-2(I) chain isoform X1
map2k6	NC_046984	17047176..17067994	-1.17926	0.0350923	117748744	dual specificity mitogen-activated protein kinase kinase 6
LOC117748742	NC_046984	complement(17096462..17101221)	2.9865	0.000508514	117748742	inward rectifier potassium channel 2-like
LOC117748700	NC_046984	complement(17105677..17115156)	-3.22427	0.000242913	117748700	inward rectifier potassium channel 16-like
hid1b	NC_046984	complement(17205710..17224411)	-2.26992	0.00966778	117748725	protein HID1b isoform X2
LOC117749185	NC_046984	17244964..17248163	-1.6067	0.00575105	117749185	UDP-glucuronosyltransferase 1-2-like
LOC117748382	NC_046984	complement(17621122..17632761)	-2.36143	0.00293785	117748382	transmembrane protein 150A-like
gprc5c	NC_046984	17814537..17823341	-1.85914	0.0126917	117748370	G-protein coupled receptor family C group 5 member C
arg1	NC_046984	complement(18846661..18866085)	-2.90624	4.95192e-05	117748380	arginase-1
a1cf	NC_046984	complement(18927591..18935756)	-3.01066	0.000417551	117748356	APOBEC1 complementation factor isoform X2
lect2l	NC_046984	complement(19032166..19036930)	3.41687	0.000785829	117748394	leukocyte cell-derived chemotaxin 2 like
slc16a12b	NC_046984	complement(19050192..19067663)	-2.06954	0.0058809	117748398	monocarboxylate transporter 12-B
ch25h	NC_046984	complement(19194688..19196399)	2.12312	0.00310925	117748381	cholesterol 25-hydroxylase-like protein
LOC117749484	NC_046985	495309..510095	-3.9963	0.000873391	117749484	guanine nucleotide-binding protein G(olf) subunit alpha-like isoform X2
inhbaa	NC_046985	complement(961131..970388)	3.68766	0.00741687	117749516	inhibin subunit beta Aa isoform X2
dnah5l	NC_046985	1017580..1085008	-2.59527	0.00115964	117749874	dynein heavy chain 5, axonemal
LOC117749527	NC_046985	1215942..1220666	-1.23273	0.0160833	117749527	cytochrome b5 isoform X1
tnfsf10	NC_046985	1874697..1883120	-2.40527	3.6269e-06	117749953	tumor necrosis factor ligand superfamily member 10
LOC117749879	NC_046985	1903346..1909724	4.70468	2.20301e-11	117749879	A-agglutinin anchorage subunit-like
ccl20b	NC_046985	2103003..2104695	-2.50248	8.34575e-07	117749556	C-C motif chemokine 20b
map7d2b	NC_046985	4120945..4144219	2.47696	0.0479518	117749482	MAP7 domain-containing protein 2 isoform X1
LOC117749960	NC_046985	complement(4198176..4210398)	-2.69319	3.1016e-05	117749960	V-set domain-containing T-cell activation inhibitor 1-like
LOC117749625	NC_046985	4267477..4277905	3.96755	0.0308596	117749625	uncharacterized protein LOC117749625
enkur	NC_046985	complement(4414329..4415829)	-2.52475	0.00108602	117749703	enkurin
si:ch211-37e10.2	NC_046985	complement(4592256..4596593)	-3.07767	0.000551466	117749893	uncharacterized protein si:ch211-37e10.2
rdh12l	NC_046985	complement(4710663..4716583)	1.02493	0.049481	117749323	retinol dehydrogenase 12, like
LOC117749415	NC_046985	complement(5036221..5040989)	2.31987	1.57628e-08	117749415	TNFAIP3-interacting protein 1-like
myom1b	NC_046985	6311574..6336279	3.24177	0.0004615	117749536	M-protein, striated muscle
LOC117749765	NC_046985	6338438..6350294	1.55639	0.000112825	117749765	phosphatidate phosphatase LPIN2-like
enosf1	NC_046985	6477057..6482886	-2.16046	2.83277e-05	117749761	mitochondrial enolase superfamily member 1
LOC117749724	NC_046985	6582402..6592550	2.80711	0.0030201	117749724	zinc transporter ZIP12-like
cacnb2a	NC_046985	6596521..6652261	2.28122	0.00246169	117749788	voltage-dependent L-type calcium channel subunit beta-2a
rnf32	NC_046985	complement(7108141..7115918)	-3.01112	0.00160786	117749289	RING finger protein 32
dlgap1b	NC_046985	7360120..7396851	-2.84148	0.0434326	117749538	disks large-associated protein 1
si:ch211-285f17.1	NC_046985	7430196..7508914	-1.54845	0.0239528	117749622	sickle tail protein homolog isoform X1
acad11	NC_046985	7526515..7543771	-1.09285	0.0476985	117749616	acyl-CoA dehydrogenase family member 11
cpb1	NC_046985	8045700..8050521	-5.97205	0.000453924	117749608	carboxypeptidase B
LOC117749901	NC_046985	8202351..8210190	-2.20216	0.015444	117749901	xin actin-binding repeat-containing protein 1
slc22a13b	NC_046985	complement(8213734..8217463)	-2.34649	0.000605919	117749653	solute carrier family 22 member 13b
vill	NC_046985	complement(8332291..8344352)	-2.89455	3.57467e-05	117749466	villin-1
LOC117749576	NC_046985	complement(8347060..8371722)	-1.79505	0.0124525	117749576	CTD small phosphatase-like protein isoform X3
ccdc191	NC_046985	8635376..8645079	-1.68723	0.0266374	117749456	coiled-coil domain-containing protein 191 isoform X2
LOC117749741	NC_046985	8738777..8743646	-2.91495	0.0067059	117749741	protein shisa-2
c1qtnf9	NC_046985	complement(8960335..8961901)	-3.09396	1.06573e-06	117749638	complement C1q and tumor necrosis factor-related protein 9A
ppp1r42	NC_046985	complement(9227863..9232318)	-2.70212	0.009904	117749747	protein phosphatase 1 regulatory subunit 42
LOC117749332	NC_046985	9240273..9254586	-1.99247	0.00507436	117749332	centrosome and spindle pole associated protein 1
pi15a	NC_046985	10113857..10117852	4.71031	5.99616e-05	117749746	peptidase inhibitor 15-A
cd226	NC_046985	complement(10193924..10199354)	2.56026	4.27399e-07	117749939	CD226 antigen
fbxo15	NC_046985	10362324..10371291	-2.26773	0.012854	117749911	F-box only protein 15
slc51a	NC_046985	10705984..10712799	-2.03075	0.0277947	117749940	organic solute transporter subunit alpha
oplah	NC_046985	10946631..10957210	-2.2731	0.00751664	117749659	LOW QUALITY PROTEIN: 5-oxoprolinase
spag6	NC_046985	11134927..11140080	-2.28923	0.00107687	117749860	sperm-associated antigen 6 isoform X1
msrb2	NC_046985	11177798..11180315	-2.68913	0.000176385	117749476	methionine-R-sulfoxide reductase B2, mitochondrial
tpk1	NC_046985	11553756..11615927	-1.3823	0.0107582	117749490	thiamin pyrophosphokinase 1 isoform X1
LOC117749567	NC_046985	12147401..12149441	-2.77013	0.00277789	117749567	beta-1,4-galactosyltransferase 1-like
amer2	NC_046985	complement(12155128..12158856)	3.36507	0.0431632	117749770	APC membrane recruitment protein 2
tfap2a	NC_046985	12593802..12606288	-3.08466	0.00966368	117749626	transcription factor AP-2-alpha isoform X4
ofcc1	NC_046985	12705234..12784478	-3.40743	0.00356299	117749919	uncharacterized protein ofcc1
pck2	NC_046985	complement(13175305..13184308)	-1.76067	0.00390839	117749394	phosphoenolpyruvate carboxykinase
LOC117749546	NC_046985	13350119..13365391	-1.77403	0.00199982	117749546	mucin-3A-like isoform X1
dnah2	NC_046985	complement(14267650..14332007)	-2.31746	0.000504891	117749924	dynein heavy chain 2, axonemal
adarb2	NC_046985	complement(14775941..14930797)	-3.79017	0.0301966	117749670	double-stranded RNA-specific editase B2
armc4	NC_046985	complement(16065076..16106651)	-2.54158	0.00184228	117749933	armadillo repeat-containing protein 4
f3a	NC_046985	complement(20354342..20363647)	1.55682	0.0475608	117749454	coagulation factor IIIa
LOC117749768	NC_046985	complement(20612827..20622120)	-3.35641	0.000128971	117749768	protein FAM92B-like
cubn	NC_046985	complement(20763660..20886735)	-2.79767	0.000963409	117749947	cubilin
cryl1	NC_046986	55320..84102	-1.18558	0.0312404	117750319	lambda-crystallin homolog
il1rl1	NC_046986	complement(419860..438481)	1.3855	0.028621	117751041	interleukin-1 receptor type 1 isoform X1
slc15a2	NC_046986	complement(1157879..1183082)	-2.46517	0.000844178	117750936	solute carrier family 15 member 2
si:dkey-69o16.5	NC_046986	complement(1457264..1462161)	-1.59992	0.00278884	117750591	LOW QUALITY PROTEIN: alpha-aspartyl dipeptidase
enox1	NC_046986	1519159..1592988	2.02286	0.000652834	117750934	ecto-NOX disulfide-thiol exchanger 1
ttn.1	NC_046986	complement(1952595..2116554)	-2.57904	0.00183161	117750475	LOW QUALITY PROTEIN: titin
hao2	NC_046986	complement(2666772..2675828)	-2.43523	0.000899802	117750086	hydroxyacid oxidase 2
tent5c	NC_046986	complement(2940588..2943303)	2.58643	0.000123397	117750736	terminal nucleotidyltransferase 5C
LOC117750785	NC_046986	3145082..3150231	-2.99169	4.69141e-05	117750785	glyoxylate/hydroxypyruvate reductase B-like
kalrna	NC_046986	3549607..3653370	-2.01821	0.0156144	117750491	kalirin
tnfaip6	NC_046986	complement(4361274..4369078)	2.57719	0.0037289	117750881	tumor necrosis factor-inducible gene 6 protein
LOC117751024	NC_046986	complement(4435644..4495396)	1.43468	0.0207343	117751024	LOW QUALITY PROTEIN: diacylglycerol kinase beta
plcd4b	NC_046986	complement(5475075..5486551)	1.92225	0.000963409	117750156	1-phosphatidylinositol 4,5-bisphosphate phosphodiesterase delta-4 isoform X2
slc40a1	NC_046986	complement(5810025..5818085)	-2.09073	2.11131e-05	117750275	solute carrier family 40 member 1
LOC117750050	NC_046986	complement(6776184..6778955)	-2.08724	0.0322251	117750050	glucose-1-phosphate adenylyltransferase large subunit 2, chloroplastic-like isoform X2
mcf2lb	NC_046986	complement(7366685..7403817)	-3.41195	0.000101402	117750349	guanine nucleotide exchange factor DBS isoform X2
aff3	NC_046986	7552284..7567988	1.74962	0.00515937	117750862	AF4/FMR2 family member 2 isoform X1
cracdla	NC_046986	7592706..7600344	-2.14139	0.0331583	117750547	proline-rich protein 36
pou3f3a	NC_046986	7711229..7712521	-2.76448	0.0037289	117750679	POU domain, class 3, transcription factor 3-A
LOC117750914	NC_046986	7888878..7890385	-2.01279	0.0376755	117750914	eosinophil granule major basic protein 2-like
cd247l	NC_046986	7931303..7937519	-1.52184	0.0175142	117750973	CD247 antigen like isoform X1
LOC117750007	NC_046986	7982717..7990451	-2.14463	0.00513494	117750007	immunoglobulin-like domain-containing receptor 1
rpgra	NC_046986	8056027..8067747	-2.27794	0.00441716	117750555	A-kinase anchor protein 12
sik1	NC_046986	complement(8207062..8214777)	2.5827	1.2371e-05	117750095	serine/threonine-protein kinase SIK1
pdzk1	NC_046986	8633402..8641981	-2.46967	0.00211551	117750504	Na(+)/H(+) exchange regulatory cofactor NHE-RF3
cfap91	NC_046986	8677851..8682898	-2.34105	0.000255904	117750563	cilia- and flagella-associated protein 91
slc5a3b	NC_046986	8994910..9006913	-1.67611	0.000255904	117750411	sodium/myo-inositol cotransporter isoform X1
LOC117749990	NC_046986	9206815..9215848	-2.17019	0.00112122	117749990	dentin sialophosphoprotein-like
LOC117750671	NC_046986	9319592..9323238	-2.42841	0.00211279	117750671	ankyrin repeat and SOCS box protein 9-like
LOC117750636	NC_046986	9871604..9876624	-3.47581	1.21072e-07	117750636	claudin-10-like isoform X1
LOC117750984	NC_046986	10040713..10089433	-1.99618	0.022691	117750984	FERM, ARHGEF and pleckstrin domain-containing protein 1 isoform X1
gpr1	NC_046986	complement(10199646..10202224)	2.0062	0.0286153	117750269	G-protein coupled receptor 1
LOC117750224	NC_046986	10205409..10227502	2.34504	1.20651e-08	117750224	disintegrin and metalloproteinase domain-containing protein 23 isoform X1
ppp1r9ala	NC_046986	10860541..10884326	-1.21157	0.0214321	117750416	neurabin-1 isoform X1
itga6a	NC_046986	complement(10893252..10912795)	-1.98644	0.000488025	117751025	integrin alpha-6 isoform X1
ccdc173	NC_046986	11189919..11193975	-2.40037	0.000116196	117750202	coiled-coil domain-containing protein 173
col28a2a	NC_046986	complement(11215817..11229307)	-2.09718	0.0204608	117750664	collagen, type XXVIII, alpha 2a
zgc:172182	NC_046986	complement(11233333..11235219)	-2.5083	3.03608e-05	117750888	coiled-coil domain-containing protein 89
lrp2a	NC_046986	11236221..11279741	-3.57256	0.000408612	117750293	low-density lipoprotein receptor-related protein 2a
rdh1	NC_046986	complement(11280804..11283572)	-3.85905	0.000963935	117750575	retinol dehydrogenase 1
dhrs9	NC_046986	complement(11284866..11289093)	-2.32179	0.0041641	117751042	dehydrogenase/reductase SDR family member 9 isoform X1
nostrin	NC_046986	complement(11308695..11314120)	-2.78881	8.3868e-06	117750929	nostrin
galnt3	NC_046986	complement(11451700..11457947)	-3.90992	0.00700345	117750987	polypeptide N-acetylgalactosaminyltransferase 3
grb14	NC_046986	11533114..11557151	-2.68357	5.11296e-05	117750396	growth factor receptor-bound protein 14
LOC117750580	NC_046986	complement(12063501..12075917)	-2.21377	8.68352e-05	117750580	uncharacterized protein C7orf57-like
fmnl2a	NC_046986	complement(12418456..12464807)	-2.11521	0.00160786	117750151	formin-like protein 2 isoform X1
myo10l3	NC_046986	complement(12476996..12526751)	-1.56479	0.00184074	117750899	unconventional myosin-X
ehhadh	NC_046986	12611798..12621052	-1.93461	0.00106341	117750890	peroxisomal bifunctional enzyme isoform X1
nme9	NC_046986	12679715..12687029	-2.14696	0.00138481	117750315	thioredoxin domain-containing protein 6
LOC117750590	NC_046986	13120454..13125559	-3.63336	0.00121172	117750590	indian hedgehog B protein-like
LOC117751051	NC_046986	13222656..13228749	-1.91898	0.045909	117751051	tubulin alpha chain-like
abca12	NC_046986	13238495..13295817	-2.59099	0.000783827	117750074	ATP-binding cassette sub-family A member 12 isoform X1
kansl1l	NC_046986	complement(14008559..14023468)	-2.81626	0.000230083	117750423	KAT8 regulatory NSL complex subunit 1-like protein isoform X2
vgll3	NC_046986	complement(14355670..14358353)	2.23408	0.0457863	117750745	transcription cofactor vestigial-like protein 3
epha3	NC_046986	14556105..14647278	-1.45367	0.0231185	117750810	ephrin type-A receptor 3 isoform X1
LOC117750169	NC_046986	14950106..14951745	-2.09376	0.0072479	117750169	claudin-14-like isoform X1
LOC117751014	NC_046986	complement(15274406..15282498)	-1.39077	0.0222554	117751014	pyridoxal kinase-like
LOC117750288	NC_046986	15797209..15800491	-1.50046	0.00134377	117750288	UDP-glucuronosyltransferase-like
myo1b	NC_046986	16407242..16460196	-2.68483	0.000971332	117750844	unconventional myosin-Ib isoform X1
cfap65	NC_046986	16477025..16488206	-3.1315	0.000689824	117750709	LOW QUALITY PROTEIN: cilia- and flagella-associated protein 65
LOC117750900	NC_046986	complement(17731112..17732993)	1.56199	0.000785829	117750900	ADP-ribosylation factor-like protein 4C
mao	NC_046986	complement(18023821..18050368)	-1.87006	0.00461649	117751035	amine oxidase
efhc2	NC_046986	complement(18079183..18089409)	-2.78202	0.000236563	117750526	EF-hand domain-containing family member C2
satb2	NC_046986	18642729..18685755	-2.77768	0.0021227	117750828	DNA-binding protein SATB2 isoform X1
rftn2	NC_046986	18803845..18821514	-1.87485	0.00400873	117750534	raftlin-2
LOC117750337	NC_046986	complement(18958552..18993254)	-3.10754	7.12548e-07	117750337	LOW QUALITY PROTEIN: collagen alpha-1(XVIII) chain-like
cavin2a	NC_046986	complement(19143247..19158030)	-3.59681	0.000426841	117750983	caveolae-associated protein 2a
dnah7	NC_046986	complement(19653913..19717980)	-2.50701	0.0041997	117750621	dynein heavy chain 7, axonemal
zgc:162396	NC_046986	20274120..20276642	-3.31838	3.61364e-08	117750605	uncharacterized protein zgc:162396
acmsd	NC_046986	complement(20413733..20455054)	-2.91569	4.58497e-05	117750333	2-amino-3-carboxymuconate-6-semialdehyde decarboxylase
fzd5	NC_046986	20539847..20541595	-2.97414	0.000178156	117750581	frizzled-5
cerkl	NC_046986	21080843..21109762	-1.86406	0.0138012	117750106	ceramide kinase-like protein
lmo7a	NC_046986	22225406..22272129	1.37212	0.0124441	117750139	LIM domain only protein 7 isoform X1
wu:fc50b12	NC_046986	22408490..22409569	-4.24235	0.00661299	117750023	p53-induced death domain-containing protein 1
mlphb	NC_046986	complement(22798008..22835416)	-3.47196	0.000230963	117750006	melanophilin isoform X3
LOC117750223	NC_046986	complement(23041341..23138110)	-3.85068	3.2512e-05	117750223	inactive dipeptidyl peptidase 10-like isoform X1
LOC117750754	NC_046986	complement(23366497..23382819)	-2.30111	0.00314574	117750754	glycerol kinase-like
LOC117750371	NC_046986	complement(23390410..23399001)	-2.06774	0.00374459	117750371	high affinity cGMP-specific 3\\',5\\'-cyclic phosphodiesterase 9A isoform X2
hhipl1	NC_046987	complement(777597..787835)	-2.83402	0.00379771	117725198	HHIP-like protein 1
ak7b	NC_046987	complement(1804381..1813154)	-2.09397	0.0316077	117751672	adenylate kinase 7
LOC117751523	NC_046987	complement(1825901..1831559)	4.2258	3.89187e-06	117751523	uncharacterized protein LOC117751523
si:dkey-87k14.1	NC_046987	complement(2033344..2035368)	-2.65265	0.00545979	117751294	leucine-rich repeat transmembrane protein FLRT2
enpep	NC_046987	2979248..2999611	-3.05785	9.02536e-05	117725103	glutamyl aminopeptidase
dglucy	NC_046987	3024419..3037342	-1.57816	0.0168721	117751300	D-glutamate cyclase, mitochondrial isoform X2
LOC117751678	NC_046987	3473056..3513124	-1.8133	0.0423803	117751678	peroxidasin
kcnk5a	NC_046987	complement(3716777..3728320)	-2.28152	0.000255904	117725495	potassium channel subfamily K member 5a
kif6	NC_046987	complement(3756174..3813089)	-2.07594	0.0302891	117725135	kinesin-like protein KIF6
wdr35	NC_046987	4015803..4029011	-1.4855	0.019852	117725394	WD repeat-containing protein 35 isoform X1
fosl2	NC_046987	complement(4038267..4046901)	1.76542	0.00202367	117751273	fos-related antigen 2
c22h2orf50	NC_046987	5327556..5329027	-2.2143	0.00642456	117751455	uncharacterized protein C2orf50 homolog
LOC117751542	NC_046987	5466856..5472255	-3.91594	9.00441e-06	117751542	b(0,+)-type amino acid transporter 1-like
nfkbiab	NC_046987	complement(5589750..5593084)	1.09676	0.027058	117751264	nuclear factor of kappa light polypeptide gene enhancer in B-cells inhibitor, alpha b
LOC117751545	NC_046987	complement(5680217..5687454)	-2.48917	0.00409376	117751545	titin homolog
eif4eb	NC_046987	6578812..6587498	1.25713	0.0122257	117751566	eukaryotic translation initiation factor 4eb
LOC117751384	NC_046987	6935937..6939076	-2.12175	0.0199383	117751384	complement component C1q receptor-like isoform X1
gnmt	NC_046987	6939130..6951742	-1.65298	0.00739592	117751385	glycine N-methyltransferase isoform X1
sdsl	NC_046987	complement(7024962..7027994)	-2.48228	0.000443551	117751728	serine dehydratase-like
rhd	NC_046987	7326768..7329961	-1.90541	0.000902225	117725200	rh blood group, D antigen
mgst3b	NC_046987	complement(7334017..7335854)	-1.35166	0.00265302	117751387	microsomal glutathione S-transferase 3b
tmem54a	NC_046987	complement(7541469..7545264)	-2.04043	0.0109766	117751668	transmembrane protein 54a
LOC117725341	NC_046987	8001718..8009336	1.39255	0.0454666	117725341	glutaminyl-peptide cyclotransferase
LOC117725172	NC_046987	8231896..8285738	5.02332	0	117725172	collagen alpha-1(XII) chain-like isoform X1
si:dkey-157l19.2	NC_046987	complement(8913023..8938522)	-2.27589	0.0071855	117725429	uncharacterized protein KIAA1522 homolog isoform X3
acp7	NC_046987	9700525..9714499	-1.17037	0.0148162	117725478	acid phosphatase type 7
LOC117725477	NC_046987	9757015..9765428	5.03022	0	117725477	thrombospondin-1-like
fsip1	NC_046987	complement(9768279..9790376)	-3.24778	0.000847641	117725255	fibrous sheath-interacting protein 1
LOC117751674	NC_046987	complement(9796772..9802380)	-2.38237	0.000990652	117751674	sodium/bile acid cotransporter-like isoform X1
LOC117725454	NC_046987	complement(9930758..9934740)	3.60667	4.67488e-07	117725454	glutathione-specific gamma-glutamylcyclotransferase 1-like
esrrb	NC_046987	complement(10257655..10295902)	-3.65962	0.000148898	117751567	steroid hormone receptor ERR2 isoform X2
zc2hc1c	NC_046987	10487162..10488860	-2.16932	0.0108361	117751704	golgin subfamily A member 6-like protein 22
LOC117751577	NC_046987	10500540..10503667	-2.09024	0.00137974	117751577	LOW QUALITY PROTEIN: C-type lectin domain family 4 member M-like
ttc8	NC_046987	complement(10503733..10508358)	-1.9209	0.0108418	117751528	tetratricopeptide repeat protein 8
noxred1	NC_046987	10564390..10566673	-1.9536	0.0190663	117725324	NADP-dependent oxidoreductase domain-containing protein 1
gstz1	NC_046987	complement(10574219..10576399)	-1.43221	0.00906759	117725236	maleylacetoacetate isomerase isoform X1
LOC117725234	NC_046987	complement(10582140..10587894)	-3.0111	7.25905e-05	117725234	basal body-orientation factor 1-like
slc35f4	NC_046987	10705692..10712796	-2.1393	0.0191905	117751708	solute carrier family 35 member F4
c22h14orf180	NC_046987	11100303..11113536	-2.44294	0.00744916	117751553	nutritionally-regulated adipose and cardiac enriched protein homolog isoform X1
si:ch1073-416d2.4	NC_046987	complement(11165149..11167868)	-1.75345	0.0103493	117751359	coiled-coil domain-containing protein 42 homolog
reep1	NC_046987	11302724..11310266	-2.36667	2.77222e-05	117725442	receptor expression-enhancing protein 1
lrrc9	NC_046987	11436821..11449638	-2.94949	0.000134158	117725191	leucine-rich repeat-containing protein 9
dhrs7	NC_046987	complement(11464182..11468001)	-1.26945	0.0182301	117751426	dehydrogenase/reductase SDR family member 7
six4a	NC_046987	complement(11536350..11542685)	3.22852	0.0168346	117725464	homeobox protein SIX4a
dnaaf2	NC_046987	complement(11982046..11984566)	-2.40346	0.0012201	117751369	protein kintoun
myo6b	NC_046987	12826818..12859642	-1.99053	0.00706034	117725423	myosin VIb
nkl.4	NC_046987	complement(13035129..13036826)	2.62403	1.71079e-07	117751494	NK-lysin tandem duplicate 4 isoform X2
soul3	NC_046987	13434576..13446065	-2.45414	0.00245572	117751405	heme-binding protein soul3
dcdc2b	NC_046987	13454771..13462482	-3.07904	0.000101392	117751595	doublecortin domain-containing protein 2B
cnksr1	NC_046987	complement(13564097..13590315)	-1.33899	0.0251826	117751232	connector enhancer of kinase suppressor of ras 1 isoform X2
ctsl.1	NC_046987	13787009..13790325	-1.54675	0.00755083	117751378	cathepsin L.1
pacrg	NC_046987	complement(13945207..14063006)	-2.14773	0.0185379	117725205	parkin coregulated gene protein
tmem30b	NC_046987	14191204..14195676	-2.26532	0.0215585	117725461	cell cycle control protein 50B isoform X1
LOC117751631	NC_046987	complement(14270154..14272570)	-2.27068	0.000137727	117751631	uncharacterized protein LOC117751631
LOC117725177	NC_046987	14385262..14387951	5.17148	0.00129055	117725177	B2 bradykinin receptor-like
LOC117751310	NC_046987	14952089..14955142	3.18525	0.0376007	117751310	actin, alpha cardiac muscle 1-like
fut9a	NC_046987	15329615..15336412	6.07813	0.00381146	117725115	4-galactosyl-N-acetylglucosaminide 3-alpha-L-fucosyltransferase 9
LOC117725122	NC_046987	15404074..15408432	2.56614	0.0113956	117725122	adapter protein CIKS-like isoform X1
LOC117751725	NC_046987	16073522..16076945	-2.80028	0.0122331	117751725	phospholipase A and acyltransferase 4-like
si:dkey-33c12.3	NC_046987	complement(16874183..16877230)	-1.4222	0.00605772	117751681	neurofilament light polypeptide
marc1	NC_046987	complement(17054926..17060262)	-1.53201	0.0196497	117751729	mitochondrial amidoxime-reducing component 1
ezra	NC_046987	complement(17070456..17083305)	-2.50397	0.000946003	117725441	ezrin a
capn3a	NC_046987	complement(17112587..17124457)	-1.94043	0.00943858	117751379	calpain-3 isoform X1
chp1	NC_046987	complement(17607131..17612886)	-1.28308	0.0258327	117751231	calcineurin B homologous protein 1
pacs2	NC_046987	complement(17862156..17921682)	-2.3999	0.0246846	117725300	phosphofurin acidic cluster sorting protein 2 isoform X2
LOC117725284	NC_046987	17970249..17976538	-2.73506	0.000227581	117725284	uncharacterized protein LOC117725284
tp53i3	NC_046987	complement(18340733..18344703)	1.50486	0.00179702	117751125	quinone oxidoreductase PIG3 isoform X1
LOC117751146	NC_046987	complement(18367482..18369915)	-2.70146	0.000277534	117751146	ankyrin repeat domain-containing protein 66
si:ch73-242m19.1	NC_046987	18425875..18444243	-1.34972	0.0348356	117751610	uncharacterized protein si:ch73-242m19.1
ddo	NC_046987	18448915..18452474	-2.04534	0.0059159	117751130	D-aspartate oxidase
LOC117751612	NC_046987	18655833..18663012	-2.98832	0.000401361	117751612	plastin-1-like
pld1a	NC_046987	18845418..18867339	-2.43199	1.75035e-05	117751095	phospholipase D1a
slc2a2	NC_046987	18925644..18931301	-2.71222	1.97266e-05	117751117	solute carrier family 2, facilitated glucose transporter member 2 isoform X1
tmem229b	NC_046987	19369251..19378211	2.07075	0.0406109	117751719	transmembrane protein 229b
zfp36l1a	NC_046987	complement(19441134..19445811)	1.23938	0.0278803	117725185	mRNA decay activator protein ZFP36L1a
plekhh1	NC_046987	19501828..19527726	-1.6718	0.0346256	117751356	pleckstrin homology domain-containing family H member 1
tulp4b	NC_046987	complement(19886533..19900191)	2.94466	0.00147618	117751621	tubby-related protein 4
LOC117725426	NC_046987	complement(20049348..20051738)	2.49572	2.56511e-05	117725426	growth arrest and DNA damage-inducible protein GADD45 beta-like
plpp2a	NC_046987	20086867..20102142	1.76904	0.00524109	117751333	phospholipid phosphatase 2
ebi3	NC_046987	20297371..20300714	2.10443	0.00597532	117751481	interleukin-27 subunit beta
sptbn5	NC_046987	20486676..20545810	-2.31243	0.00050883	117751633	spectrin beta chain, non-erythrocytic 5
LOC117751170	NC_046987	complement(21870884..21925625)	-3.47614	1.05606e-05	117751170	protein jagged-2-like isoform X2
ckba	NC_046987	22213336..22217665	-1.2924	0.0058872	117751201	creatine kinase, brain a isoform X1
si:dkey-196h17.9	NC_046987	22273619..22288358	2.13882	0.02528	117751647	exocyst complex component 3
exoc3l4	NC_046987	complement(22309319..22336721)	-2.70512	0.000595486	117751180	exocyst complex component 3-like protein 4 isoform X2
LOC117725431	NC_046987	22827790..22833649	-1.98949	0.0103281	117725431	dehydrogenase/reductase SDR family member 13-like
LOC117725889	NC_046988	complement(1167236..1170096)	-1.79709	0.00147016	117725889	microsomal glutathione S-transferase 1-like
net1	NC_046988	2229705..2256933	1.05888	0.0179679	117726083	neuroepithelial cell-transforming gene 1 protein isoform X1
csrp2	NC_046988	complement(2980081..2988871)	-2.30599	0.000170197	117726068	cysteine and glycine-rich protein 2
LOC117726356	NC_046988	3015200..3019298	4.24825	0.0466194	117726356	fibrinogen-like protein 1
LOC117726219	NC_046988	complement(3461515..3476827)	-1.1521	0.0378476	117726219	aryl hydrocarbon receptor nuclear translocator-like protein 2 isoform X5
ptprz1b	NC_046988	3866500..3915827	-3.2755	0.00446987	117726501	receptor-type tyrosine-protein phosphatase zeta
pfkfb3	NC_046988	complement(4129054..4137164)	3.43791	2.17505e-09	117726074	6-phosphofructo-2-kinase/fructose-2,6-bisphosphatase 3 isoform X2
dnah1	NC_046988	complement(4248414..4278523)	-2.35389	0.000442694	117726044	dynein heavy chain 1, axonemal
LOC117726350	NC_046988	4336582..4345778	1.74544	0.000167815	117726350	DENN domain-containing protein 11-like
LOC117726250	NC_046988	4579472..4601778	-1.78935	0.000213214	117726250	monocarboxylate transporter 2-like
slc5a8	NC_046988	5031652..5036373	-2.22376	0.0487054	117726197	sodium-coupled monocarboxylate transporter 1
LOC117726118	NC_046988	complement(5387870..5398606)	-2.20211	0.0131297	117726118	solute carrier organic anion transporter family member 1C1-like
LOC117726506	NC_046988	complement(5399948..5418077)	-3.88393	1.65708e-07	117726506	mucin-5B-like
LOC117726233	NC_046988	5494297..5523230	-2.22337	0.00151678	117726233	kinesin-like protein KIF21A isoform X1
celsr1a	NC_046988	5618652..5696508	-2.52419	0.00198576	117725964	cadherin EGF LAG seven-pass G-type receptor 1 isoform X1
creld2	NC_046988	6342773..6346573	1.22695	0.00750582	117726487	LOW QUALITY PROTEIN: cysteine-rich with EGF-like domain protein 2
LOC117725997	NC_046988	complement(6583716..6586237)	-2.38165	0.00582959	117725997	aldo-keto reductase family 1 member D1-like
LOC117726481	NC_046988	complement(6791146..6804798)	-2.3188	0.000168916	117726481	tetraspanin-11-like
LOC117726131	NC_046988	complement(6999330..7001760)	-4.64781	0.0237512	117726131	troponin I, slow skeletal muscle-like
st8sia1	NC_046988	7008431..7020663	-1.78176	0.00071871	117726120	alpha-N-acetylneuraminide alpha-2,8-sialyltransferase
lrguk	NC_046988	complement(7265628..7279669)	-2.79887	0.000609539	117726188	leucine-rich repeat and guanylate kinase domain-containing protein
smo	NC_046988	complement(7823893..7830562)	-2.02353	0.0336618	117726251	smoothened homolog
tspan33a	NC_046988	complement(7833968..7839252)	-2.71325	8.84452e-08	117726451	tetraspanin-33 isoform X2
LOC117725910	NC_046988	8924111..8929939	-2.07143	0.00153216	117725910	high-affinity choline transporter 1-like
LOC117726541	NC_046988	complement(8994275..8996526)	-1.77313	0.00548814	117726541	transmembrane protein 229A
grm8a	NC_046988	complement(9246099..9436894)	2.45891	0.00307749	117726035	glutamate receptor, metabotropic 8a isoform X2
sypl1	NC_046988	complement(9502854..9510290)	-1.7293	0.000228005	117726248	synaptophysin-like protein 1 isoform X3
lrrc17	NC_046988	9632100..9644811	-2.33815	0.0126221	117726291	leucine-rich repeat-containing protein 17
akap14	NC_046988	9964073..9967501	-2.09522	0.00858503	117725989	A-kinase anchor protein 14
magi2a	NC_046988	complement(11235901..11401729)	-2.21397	0.0445569	117726144	membrane-associated guanylate kinase, WW and PDZ domain-containing protein 2a
gnai1	NC_046988	complement(11433224..11447133)	1.20694	0.0463313	117726288	guanine nucleotide-binding protein G(i) subunit alpha-1
pawr	NC_046988	complement(12333281..12384239)	-2.55065	1.20386e-05	117726454	LOW QUALITY PROTEIN: PRKC apoptosis WT1 regulator protein
btg1	NC_046988	complement(12632365..12637063)	2.87349	1.19315e-05	117726399	protein BTG1
LOC117726157	NC_046988	complement(12766374..12767687)	7.08973	0.000210915	117726157	leptin-B-like isoform X1
def6c	NC_046988	13509343..13516433	-1.79232	0.00714786	117726485	differentially expressed in FDCP 6 homolog
pah	NC_046988	complement(14017331..14029039)	-2.43751	0.0427472	117726090	phenylalanine-4-hydroxylase
amdhd1	NC_046988	complement(14141803..14148491)	-2.30338	0.0152175	117726313	probable imidazolonepropionase
lamb1b	NC_046988	complement(14269485..14292553)	-2.22865	0.00322088	117726094	laminin subunit beta-1b
LOC117726162	NC_046988	14450807..14454412	2.61241	0.0052176	117726162	uncharacterized protein LOC117726162 isoform X3
LOC117726526	NC_046988	14529894..14536827	-3.10582	1.05514e-05	117726526	tetraspanin-8-like
cpm	NC_046988	complement(14642863..14656724)	-2.13984	0.00657343	117726362	carboxypeptidase M
LOC117726047	NC_046988	15995887..16004242	-2.70436	0.00182975	117726047	peroxisomal succinyl-coenzyme A thioesterase-like
LOC117726048	NC_046988	16010858..16021568	1.78873	0.000875694	117726048	CD9 antigen-like isoform X1
LOC117726183	NC_046988	complement(16084140..16097357)	-2.00465	0.0351062	117726183	myelin regulatory factor-like protein
LOC117726005	NC_046988	16274317..16274855	7.55014	0.0283978	117726005	histone H2B-like
LOC117726171	NC_046988	16428153..16441512	-2.58969	0.012643	117726171	rho GTPase-activating protein 8-like isoform X1
eps8a	NC_046988	16830780..16868733	-2.12481	0.00146201	117726375	epidermal growth factor receptor kinase substrate 8a
svopl	NC_046988	17408591..17423191	-3.59528	5.79635e-05	117726400	putative transporter SVOPL isoform X2
LOC117727124	NC_046989	complement(1565715..1580958)	-2.90513	0.0200987	117727124	LOW QUALITY PROTEIN: filamin-A-interacting protein 1-like
LOC117727123	NC_046989	complement(1687479..1703701)	-3.02548	1.9224e-05	117727123	filamin-A-interacting protein 1-like isoform X1
myo6a	NC_046989	1789809..1854314	-2.14305	0.00108602	117727206	myosin VIa isoform X1
LOC117727710	NC_046989	complement(2209714..2211656)	-2.93078	0.00166803	117727710	bifunctional protein GlmU-like
cfap61	NC_046989	complement(2252807..2280622)	-2.119	0.0151631	117727767	cilia- and flagella-associated protein 61
LOC117727793	NC_046989	2366644..2377823	6.63137	9.92915e-05	117727793	heterogeneous nuclear ribonucleoprotein Q-like
LOC117727798	NC_046989	2386198..2395631	7.26272	0.0279446	117727798	heterogeneous nuclear ribonucleoprotein Q-like
LOC117727772	NC_046989	2604111..2609669	2.1009	0.0382266	117727772	uncharacterized protein LOC117727772 isoform X1
atf3	NC_046989	2781904..2786114	2.93717	5.16927e-09	117727812	cyclic AMP-dependent transcription factor ATF-3
LOC117727801	NC_046989	3052641..3054808	2.73988	0.00559671	117727801	uncharacterized protein LOC117727801 isoform X1
LOC117727764	NC_046989	3272577..3289066	-2.25944	0.000850368	117727764	uncharacterized protein LOC117727764
cfap206	NC_046989	3296610..3301324	-2.23854	0.00710833	117727776	cilia- and flagella-associated protein 206
fkbp1b	NC_046989	complement(3869538..3877994)	-1.96807	0.000922839	117727901	peptidyl-prolyl cis-trans isomerase FKBP1B
gpcpd1	NC_046989	complement(4216335..4228548)	1.26345	0.00832435	117727079	glycerophosphocholine phosphodiesterase GPCPD1 isoform X1
fermt1	NC_046989	complement(4263685..4272512)	-2.81104	0.000473784	117727502	fermitin family homolog 1 isoform X1
LOC117727721	NC_046989	4370948..4409664	-2.21113	0.0100347	117727721	1-phosphatidylinositol 4,5-bisphosphate phosphodiesterase beta-1-like
hsp90aa1.2	NC_046989	5127197..5133058	1.3127	0.0414394	117727014	heat shock protein 90, alpha (cytosolic), class A member 1, tandem duplicate 2
LOC117727005	NC_046989	complement(5170452..5171832)	6.08592	1.06669e-08	117727005	thyroxine 5-deiodinase-like
chac1	NC_046989	5449211..5451106	1.11839	0.02234	117727570	glutathione-specific gamma-glutamylcyclotransferase 1
arhgap18	NC_046989	complement(5609044..5625512)	-1.19011	0.0465846	117727076	rho GTPase-activating protein 18
il20ra	NC_046989	complement(5816261..5822838)	-1.53862	0.00463761	117727687	interleukin-20 receptor subunit alpha
rsph9	NC_046989	6219801..6227804	-2.22165	0.000372156	117727682	radial spoke head protein 9 homolog
LOC117727875	NC_046989	complement(6370529..6396912)	3.92478	4.81276e-06	117727875	estrogen-related receptor gamma-like isoform X1
LOC117727217	NC_046989	6410651..6421206	1.47295	0.0134356	117727217	phosphatidate phosphatase LPIN1-like
LOC117727571	NC_046989	complement(6435159..6468393)	-1.41921	0.0402536	117727571	intersectin-2-like
iyd	NC_046989	complement(6780004..6782537)	-1.74197	0.00593073	117727174	iodotyrosine deiodinase 1
ppp1r14c	NC_046989	6784051..6803135	-2.47375	0.020607	117727175	protein phosphatase 1 regulatory subunit 14C
aldh8a1	NC_046989	6928034..6932688	-3.00768	0.000136347	117727457	2-aminomuconic semialdehyde dehydrogenase
tcf21	NC_046989	7031021..7032235	-1.7879	0.0200987	117727606	transcription factor 21
eya4	NC_046989	7080083..7102106	-2.90833	0.0229034	117727314	eyes absent homolog 4
zgc:153284	NC_046989	complement(7107555..7109401)	-2.74042	0.000446231	117727455	SH3 domain-binding glutamic acid-rich-like protein 3
LOC117727605	NC_046989	complement(7109976..7120001)	-1.4423	0.00269987	117727605	deleted in malignant brain tumors 1 protein-like isoform X2
sh3bgrl2	NC_046989	complement(7120851..7128889)	-1.10703	0.0454057	117727429	SH3 domain-binding glutamic acid-rich-like protein 2
tdh	NC_046989	7217976..7223668	2.2129	8.61812e-07	117727477	L-threonine dehydrogenase isoform X1
blk	NC_046989	7286520..7293622	2.71795	9.5027e-06	117727474	tyrosine-protein kinase Blk
ptk2bb	NC_046989	complement(7534284..7551980)	-1.49693	0.0240029	117727328	protein tyrosine kinase 2 beta, b isoform X2
bmf2	NC_046989	7575886..7587248	1.85897	0.000136347	117727296	BCL2 modifying factor 2
batf	NC_046989	7639932..7644854	2.46438	2.45486e-06	117727184	basic leucine zipper transcriptional factor ATF-like
fosab	NC_046989	7864669..7867058	3.21591	5.77551e-07	117727588	v-fos FBJ murine osteosarcoma viral oncogene homolog Ab
fdft1	NC_046989	8078982..8089827	-1.9052	0.000844178	117727361	squalene synthase
abhd3	NC_046989	8090499..8097092	1.52673	0.000186584	117727505	phospholipase ABHD3
prkg3	NC_046989	8100295..8107672	-3.43851	1.134e-05	117727574	cGMP-dependent protein kinase 2
si:ch211-225h24.2	NC_046989	8691847..8706404	-1.74363	0.000435394	117727467	testis development-related protein
ak9	NC_046989	complement(8804427..8815409)	-2.07431	0.00883287	117727730	adenylate kinase 9
wasf1	NC_046989	complement(8880539..8928277)	-2.99401	0.0462736	117727431	wiskott-Aldrich syndrome protein family member 1
usta	NC_046989	complement(8989002..9039347)	1.23849	0.0319833	117727575	uronyl 2-sulfotransferase a isoform X1
tagapb	NC_046989	9712640..9728555	1.55723	0.000417551	117727301	T cell activation RhoGTPase activating protein b
ezrb	NC_046989	9738160..9766317	-1.12483	0.0298071	117727194	ezrin b isoform X1
tcte1	NC_046989	10011715..10015715	-3.00004	0.012521	117727734	dynein regulatory complex subunit 5
LOC117727044	NC_046989	complement(11035603..11037390)	-3.60079	0.00642456	117727044	syntaxin-11-like
efhc1	NC_046989	12052214..12056205	-2.96288	6.12163e-05	117727520	EF-hand domain-containing protein 1
prdm1c	NC_046989	complement(12076314..12085188)	3.24802	3.57467e-05	117727595	PR domain zinc finger protein 1 isoform X1
LOC117727483	NC_046989	12309727..12317768	-3.84597	6.94099e-06	117727483	single-minded homolog 1-like
LOC117727458	NC_046989	12453615..12454732	3.60778	0.00778608	117727458	leucine-rich alpha-2-glycoprotein-like, partial
fam184a	NC_046989	complement(13282919..13352833)	-3.0025	0.0315717	117727746	protein FAM184A isoform X3
cx32.3	NC_046989	13796272..13797403	-2.94163	4.81015e-05	117727259	connexin 32.3
LOC117727745	NC_046989	13799003..13801484	-2.68114	0.00786713	117727745	gap junction Cx32.2 protein-like
LOC117727435	NC_046989	13873177..13909682	-4.0278	4.67576e-05	117727435	E3 ubiquitin-protein ligase TRIM9
LOC117727165	NC_046989	14388337..14392352	3.90695	2.52754e-09	117727165	toll-like receptor 5
map3k5	NC_046989	complement(14458658..14521988)	1.09802	0.0203091	117727038	mitogen-activated protein kinase kinase kinase 5
LOC117727444	NC_046989	14736272..14814180	-2.12215	0.00582959	117727444	nesprin-1
esr2a	NC_046989	complement(14820145..14828090)	-3.13278	0.000161778	117727316	estrogen receptor 2a isoform X2
slc10a1	NC_046989	15027836..15040838	-3.60423	0.00269208	117727544	sodium/bile acid cotransporter
LOC117727464	NC_046989	complement(15518931..15522773)	-2.24287	4.71953e-05	117727464	neuroendocrine protein 7B2
LOC117727751	NC_046989	complement(15523958..15526418)	-3.2906	0.00107687	117727751	rho GTPase-activating protein 11A-like
LOC117727449	NC_046989	15543908..15549075	-2.98223	0.000323504	117727449	adenylate kinase 7-like
scara3	NC_046989	complement(15564558..15573950)	-2.87042	0.0039866	117727752	scavenger receptor class A member 3
clu	NC_046989	15586742..15596372	-1.95488	0.00144994	117727876	clusterin
gpr31	NC_046989	15996834..16002158	-1.35955	0.0152737	117727198	12-(S)-hydroxy-5,8,10,14-eicosatetraenoic acid receptor
frk	NC_046989	17036725..17046015	-2.1428	0.0265651	117727593	tyrosine-protein kinase SRK2
mep1a.2	NC_046989	complement(18200579..18206701)	-2.42538	0.000581835	117727864	meprin A subunit alpha
pnocb	NC_046989	18501407..18518731	3.94523	1.99305e-05	117727511	prepronociceptin b
znf395b	NC_046989	complement(18520792..18531758)	2.19543	2.80978e-05	117727080	zinc finger protein 395b isoform X2
LOC117727442	NC_046989	19105007..19107678	3.12184	0.000885216	117727442	alpha-1-antitrypsin homolog
nfkbiaa	NC_046989	complement(19668897..19671225)	1.78976	7.97036e-05	117727519	nuclear factor of kappa light polypeptide gene enhancer in B-cells inhibitor, alpha a
ccdc85cb	NC_046989	20445877..20491915	-1.96464	0.0075473	117727488	coiled-coil domain-containing protein 85C-B isoform X1
LOC117727844	NC_046989	complement(20707613..20722893)	-2.59111	0.0235666	117727844	hormonally up-regulated neu tumor-associated kinase homolog
LOC117727652	NC_046989	complement(21114642..21145330)	-2.01647	0.000227581	117727652	adhesion G protein-coupled receptor F5-like isoform X1
tnfrsf21	NC_046989	complement(21161719..21223406)	1.81383	0.0196829	117727576	tumor necrosis factor receptor superfamily member 21 isoform X2
LOC117727929	NC_046990	complement(31020..36264)	-2.89888	0.00198472	117727929	aldehyde dehydrogenase, dimeric NADP-preferring-like
ulk2	NC_046990	complement(53567..61747)	2.83051	3.64767e-08	117727930	serine/threonine-protein kinase ULK2
pipox	NC_046990	complement(1382363..1404297)	-2.71098	0.000165435	117728174	peroxisomal sarcosine oxidase
kcnj13	NC_046990	1648630..1650785	-2.9381	0.00880855	117728249	inward rectifier potassium channel 13
ngef	NC_046990	1883565..1908432	-2.01152	0.00597507	117728305	ephexin-1
zgc:154093	NC_046990	complement(1912101..1921764)	-1.50149	0.0499912	117728353	cdc42 effector protein 3
zgc:85932	NC_046990	complement(2292636..2313195)	-2.8117	0.00454	117727974	calpain-9 isoform X2
LOC117728100	NC_046990	2321670..2356679	2.26698	9.51119e-05	117728100	mitogen-activated protein kinase kinase kinase kinase 5-like isoform X1
zmp:0000000529	NC_046990	2357779..2365863	1.99847	0.0168721	117728328	WD repeat-containing protein 20
ech1	NC_046990	2391272..2396308	-1.07902	0.0328121	117728300	delta(3,5)-Delta(2,4)-dienoyl-CoA isomerase, mitochondrial
LOC117728114	NC_046990	complement(2605410..2618596)	1.23502	0.0491214	117728114	pannexin-1-like isoform X1
LOC117727938	NC_046990	2852897..2859864	-2.98402	0.00288684	117727938	solute carrier family 35 member F2-like
kctd14	NC_046990	2905095..2914069	1.52462	0.0247594	117728118	BTB/POZ domain-containing protein KCTD14 isoform X4
LOC117728060	NC_046990	2991618..2994811	-2.02518	0.0217046	117728060	ras-related protein Rab-1B-like
si:ch211-137a8.2	NC_046990	complement(3958632..4006208)	-2.99799	0.000232024	117727963	nesprin-2
LOC117728190	NC_046990	complement(6534988..6558455)	-2.60754	0.000111048	117728190	NIPA-like protein 2
LOC117727941	NC_046990	complement(6958374..6972393)	-2.2438	0.0165618	117727941	regulator of G-protein signaling 22
LOC117728349	NC_046990	complement(7744677..7746983)	1.54174	0.00290621	117728349	calcium homeostasis modulator protein 5-like
LOC117727976	NC_046990	complement(7806793..7813891)	-1.34165	0.00624599	117727976	aldehyde dehydrogenase, mitochondrial-like
LOC117727945	NC_046990	complement(7886660..7897867)	-4.25517	5.53266e-06	117727945	sodium- and chloride-dependent transporter XTRP3-like
enpp2	NC_046990	7992132..8013973	-2.54083	0.00118657	117728148	ectonucleotide pyrophosphatase/phosphodiesterase family member 2
iqcg	NC_046990	complement(8042893..8045911)	-2.93014	0.000603948	117727948	dynein regulatory complex protein 9
dpys	NC_046990	8457040..8465361	-2.48314	0.00231792	117728132	dihydropyrimidinase
gdf6a	NC_046990	9288998..9294744	-4.43422	0.0370334	117728216	growth/differentiation factor 6-A
LOC117728251	NC_046990	9578695..9588625	10.2625	0	117728251	hepcidin-like
LOC117728096	NC_046990	9590714..9591766	12.7744	0	117728096	hepcidin-like
LOC117728128	NC_046990	complement(9593067..9593885)	10.5934	0	117728128	hepcidin-like
sall3a	NC_046990	complement(9891200..9904651)	-3.26334	0.00638127	117728176	sal-like protein 3
LOC117728080	NC_046990	10373325..10377158	-1.43649	0.0139623	117728080	prostaglandin reductase 3-like
LOC117728333	NC_046990	complement(10760147..10783106)	1.73785	0.0139395	117728333	retinoic acid receptor beta-like
nr1d2a	NC_046990	complement(10792380..10797986)	1.96359	0.000137727	117728332	nuclear receptor subfamily 1 group D member 2a
nr2f5	NC_046990	11812052..11829317	-1.9603	0.00284548	117728318	nuclear receptor subfamily 2 group F member 5
il21r.1	NC_046990	11863794..11877837	1.21463	0.013058	117728062	interleukin 21 receptor, tandem duplicate 1 isoform X1
LOC117728279	NC_046990	11909838..11915446	-1.45364	0.0157622	117728279	protein rapunzel-like
rnf183	NC_046990	complement(12241169..12244295)	-1.84741	0.0112731	117727993	E3 ubiquitin-protein ligase RNF183
ccdc105	NC_046990	12272673..12280310	-2.49738	0.0407573	117727958	LOW QUALITY PROTEIN: coiled-coil domain-containing protein 105, partial
lsr	NC_046990	12426196..12439865	-1.98054	0.00454992	117728052	lipolysis-stimulated lipoprotein receptor isoform X1
LOC117728450	NW_022974918	23604..26387	7.41111	0.0408148	117728450	uncharacterized protein LOC117728450
LOC117728581	NW_022974923	27021..35972	-1.98011	0.0355355	117728581	LOW QUALITY PROTEIN: ankyrin repeat and MYND domain-containing protein 1-like

## Sheet: SL_3d
File S1c. Differentially expressed genes (DEGs) in spleen 3 days post infection (dpi) identified by reference genome-guided transcriptome assembly (log2FC≥1, FDR≤0.05)
Name	Chromosome	Region	Log₂ fold change	FDR p-value	GeneID	Gene description
LOC117751260	NC_046968	complement(12729615..12730957)	9.43143	0.0162608	117751260	amyloid protein A-like
si:ch211-114n24.6	NC_046967	complement(1619103..1620757)	6.06001	0	117745611	tubulin alpha-1A chain
LOC117728096	NC_046990	9590714..9591766	5.80566	2.96457e-05	117728096	hepcidin-like
LOC117732036	NC_046971	complement(15208066..15210056)	5.79053	0.0349267	117732036	zona pellucida sperm-binding protein 4-like
LOC117732306	NC_046971	complement(14534383..14536501)	5.61327	0.0079787	117732306	zona pellucida sperm-binding protein 3-like
LOC117751252	NC_046968	complement(12733956..12735207)	5.28002	0.00629	117751252	amyloid protein A-like
LOC117727442	NC_046989	19105007..19107678	5.16483	0.00020695	117727442	alpha-1-antitrypsin homolog
serpinc1	NC_046969	27629780..27638893	5.06393	0.00338511	117729796	antithrombin-III
LOC117750341	NC_046986	12981795..12994878	4.73351	0.0115242	117750341	neuroligin-4, X-linked-like
LOC117729809	NC_046969	6753891..6758065	4.64369	0.00181612	117729809	histidine-rich glycoprotein-like
LOC117728776	NC_046968	complement(12725453..12726704)	4.58623	0.0162608	117728776	amyloid protein A-like
si:dkey-237h12.3	NC_046975	complement(20484257..20608700)	4.53083	0.0272849	117737355	LOW QUALITY PROTEIN: teneurin-3
LOC117745609	NC_046981	complement(9787422..9796615)	4.46672	0.00239441	117745609	transcriptional repressor scratch 1-like
asgrl2	NC_046983	complement(570202..575259)	4.35731	0.0174286	117748029	asialoglycoprotein receptor 1
LOC117739179	NC_046976	complement(14878267..14881706)	4.27519	0.0169668	117739179	coagulation factor XI-like
apoa2	NC_046981	13656261..13657969	4.1799	0.00135305	117745525	apolipoprotein A-II
LOC117740601	NC_046977	11664800..11668835	4.14901	0.00827385	117740601	protein AMBP-like
plg	NC_046989	15904457..15914994	4.07623	0.0360229	117727600	plasminogen
LOC117727500	NC_046989	17181226..17183297	4.05229	0.00605743	117727500	heparan sulfate glucosamine 3-O-sulfotransferase 5
atp2a1	NC_046973	6808514..6824571	4.05062	1.75439e-05	117734549	sarcoplasmic/endoplasmic reticulum calcium ATPase 1
c9	NC_046977	complement(2219884..2224219)	4.02744	0.00628176	117740346	complement component C9
fgg	NC_046966	20500780..20504597	4.01475	0.0123788	117733981	fibrinogen gamma chain
LOC117734181	NC_046966	complement(16357113..16361336)	4.00865	0.0397436	117734181	uncharacterized protein C4orf54 homolog
synpo2b	NC_046966	16420499..16424274	4.00162	0.000199775	117730332	LOW QUALITY PROTEIN: synaptopodin-2
hamp	NC_046981	complement(15947889..15948963)	3.98852	0	117745265	hepcidin-1
otogl	NC_046971	13176743..13204664	3.91809	0.0131631	117732382	otogelin-like protein
LOC117736742	NC_046974	12024805..12026514	3.88161	0.0235241	117736742	serine protease inhibitor 2.1-like
LOC117727458	NC_046989	12453615..12454732	3.85802	0.0358124	117727458	leucine-rich alpha-2-glycoprotein-like, partial
fgb	NC_046983	complement(1363885..1370130)	3.83629	0.00786374	117747536	fibrinogen beta chain isoform X2
LOC117727281	NC_046989	10748960..10758345	3.81401	5.19455e-07	117727281	hydroperoxide isomerase ALOXE3-like
LOC117741202	NC_046978	19960840..19979305	3.77552	1.92162e-05	117741202	alpha-2-macroglobulin-like
LOC117728882	NC_046968	28507526..28510737	3.7301	0.0378178	117728882	macrophage mannose receptor 1-like
LOC117739247	NC_046976	complement(21733232..21737406)	3.70751	0.0317991	117739247	uncharacterized protein LOC117739247
LOC117728128	NC_046990	complement(9593067..9593885)	3.69603	3.02815e-09	117728128	hepcidin-like
igfals	NC_046973	complement(5392094..5394260)	3.4843	0.0385541	117735295	insulin-like growth factor-binding protein complex acid labile subunit
LOC117736610	NC_046974	23318119..23329005	3.46757	8.29714e-12	117736610	gamma-glutamyl hydrolase
hp	NC_046968	complement(11918121..11923491)	3.28797	0.000190735	117728778	haptoglobin isoform X1
LOC117742524	NC_046979	complement(10614631..10622324)	3.25921	0.000365123	117742524	complement factor B-like
apobb.1	NC_046989	12503324..12519277	3.23842	0.0256242	117727491	apolipoprotein Bb, tandem duplicate 1
pex5la	NC_046969	complement(18001289..18080296)	3.18874	0.0247648	117729620	PEX5-related protein
LOC117729490	NC_046969	complement(23009963..23011971)	3.18282	0.00500052	117729490	granzyme B(G,H)-like
LOC117736467	NC_046974	3775814..3776817	3.17212	0.00165604	117736467	C-C motif chemokine 13-like
LOC117727632	NC_046989	10731299..10739258	3.16162	0.00557313	117727632	hydroperoxide isomerase ALOXE3-like
LOC117731194	NC_046970	20719699..20723610	3.12032	0.0451785	117731194	uncharacterized protein LOC117731194
si:ch211-186j3.6	NC_046968	complement(4959873..5232148)	3.06311	0.0417347	117727375	neural-cadherin
LOC117737733	NC_046975	12944416..12947027	3.06019	0.0157581	117737733	protocadherin gamma-A3-like
ptch2	NC_046982	8335231..8362704	3.05883	3.15819e-07	117746573	protein patched homolog 1
tent5bb	NC_046976	15192030..15198749	3.04169	0.00521921	117739016	terminal nucleotidyltransferase 5Bb
LOC117748128	NC_046983	5016093..5019675	3.0061	0.0123788	117748128	GTPase IMAP family member 7-like
oscp1a	NC_046976	4588594..4593687	2.93842	0.0469103	117739035	protein OSCP1a
LOC117728775	NC_046968	complement(12721108..12722451)	2.92903	0.000426575	117728775	amyloid protein A-like
si:dkey-22o22.2	NC_046981	complement(1376177..1468331)	2.90595	0.000820636	117745741	neural-cadherin
LOC117751046	NC_046968	complement(12738139..12739476)	2.87705	0.0400652	117751046	amyloid protein A-like
tmeff2a	NC_046986	complement(19169637..19259028)	2.86891	0.0297758	117750773	tomoregulin-2a
nectin3b	NC_046979	15509080..15531873	2.81238	0.00104619	117742259	nectin-3-like protein isoform X2
LOC117748063	NC_046983	1349854..1360017	2.81079	0.0439622	117748063	fibrinogen alpha chain-like
LOC117736173	NC_046974	2463328..2465312	2.79074	0.0182792	117736173	C-X-C motif chemokine 11-1
LOC117734059	NC_046972	complement(22947554..23004939)	2.77426	0.00881584	117734059	metabotropic glutamate receptor 7-like
ngfra	NC_046973	17292710..17318571	2.70411	0.0313091	117735370	tumor necrosis factor receptor superfamily member 16
LOC117727897	NC_046989	complement(15363425..15364966)	2.6948	0.012544	117727897	muscarinic acetylcholine receptor M5-like
LOC117737118	NC_046975	complement(13535022..13537091)	2.68263	0.0442229	117737118	endonuclease domain-containing 1 protein-like
LOC117746362	NC_046982	complement(15646442..15693617)	2.66059	0.0337749	117746362	complement component C8 beta chain-like
LOC117729318	NC_046969	complement(5712866..5718221)	2.61942	0.0139157	117729318	complement factor H-related protein 4-like isoform X2
LOC117736885	NC_046974	5136951..5140179	2.5679	0.000388748	117736885	interleukin-1 beta-like
tyr	NC_046978	complement(1151150..1154967)	2.56185	0.0440689	117741431	tyrosinase
vwf	NC_046971	complement(13134636..13154117)	2.50805	0.000426575	117732767	von Willebrand factor
mmp13b	NC_046978	16275461..16279316	2.4259	0.00176717	117741716	collagenase 3
pgr	NC_046978	11263906..11268687	2.37464	0.00165604	117741258	progesterone receptor isoform X1
unc5a	NC_046975	complement(9480308..9596423)	2.36962	0.0331683	117738037	netrin receptor UNC5A
LOC117737736	NC_046975	12980381..12983538	2.36905	0.0472651	117737736	protocadherin beta-16-like
usp53b	NC_046966	16436609..16451394	2.33799	0.00181612	117735042	inactive ubiquitin carboxyl-terminal hydrolase 53
si:dkeyp-14d3.1	NC_046974	complement(11044453..11135067)	2.32264	0.0472651	117735887	transmembrane protein 132C
ctsl.1	NC_046987	13787009..13790325	2.27634	0.00285798	117751378	cathepsin L.1
ptch1	NC_046974	19865730..19909754	2.26593	2.35867e-06	117736350	protein patched homolog 1
nbeaa	NC_046979	complement(12368879..12453096)	2.22595	0.00636088	117743101	LOW QUALITY PROTEIN: neurobeachin a
sema5a	NC_046985	10535751..10619422	2.21995	0.00410633	117749640	LOW QUALITY PROTEIN: semaphorin-5A
trpc5a	NC_046983	complement(4268360..4317200)	2.14298	0.0129347	117748122	short transient receptor potential channel 5a
LOC117742540	NC_046979	complement(15016552..15042737)	2.12491	0.021889	117742540	connector enhancer of kinase suppressor of ras 2-like isoform X2
pcsk1	NC_046970	1695970..1709447	2.10844	0.00186804	117731044	neuroendocrine convertase 1
LOC117738725	NC_046976	complement(3474757..3513617)	2.07007	0.0020728	117738725	fibrocystin-L-like
bsna	NC_046972	complement(7627855..7728871)	2.06777	0.0465502	117733668	protein bassoon
oclna	NC_046977	2599940..2607882	2.05749	0.0123788	117740940	occludin
sorcs3b	NC_046980	complement(9731512..9771896)	2.04017	0.0319557	117743980	LOW QUALITY PROTEIN: VPS10 domain-containing receptor SorCS3
arsj	NC_046983	complement(15944606..15957133)	2.02719	0.0111593	117747805	arylsulfatase J
LOC117749375	NC_046985	complement(8412557..8419928)	1.98789	0.0476266	117749375	glycine--tRNA ligase-like
tiam1b	NC_046978	10238026..10277339	1.98589	0.017034	117741392	T-lymphoma invasion and metastasis-inducing protein 1
LOC117731438	NC_046970	complement(28030636..28033380)	1.93307	0.0440689	117731438	GTPase IMAP family member 7-like
LOC117729343	NC_046969	complement(5733662..5742623)	1.93127	0.00457552	117729343	complement factor H-like
relt	NC_046978	1902010..1934858	1.91811	0.000832	117741993	tumor necrosis factor receptor superfamily member 19L
ndst3	NC_046966	15381724..15417499	1.91179	0.0163097	117737885	bifunctional heparan sulfate N-deacetylase/N-sulfotransferase 4 isoform X1
st3gal3a	NC_046969	complement(4434720..4465356)	1.8979	0.0184679	117729527	ST3 beta-galactoside alpha-2,3-sialyltransferase 3a isoform X1
cpxm2	NC_046984	complement(13017606..13039133)	1.88987	0.00104619	117748808	inactive carboxypeptidase-like protein X2
LOC117740449	NC_046967	complement(10638834..10674189)	1.8852	0.0449695	117740449	striated muscle preferentially expressed protein kinase-like
angptl2b	NC_046974	11300198..11304779	1.87727	0.0123788	117736492	angiopoietin-related protein 2b
ext1c	NC_046976	complement(5300843..5364446)	1.87551	0.000365123	117738620	exostosin-1c
LOC117742285	NC_046979	684571..685402	1.86736	0.0231191	117742285	histone H2B-like
mpx	NC_046977	10630085..10635773	1.86551	0.00248216	117740303	eosinophil peroxidase
ebi3	NC_046987	20297371..20300714	1.85055	0.00521921	117751481	interleukin-27 subunit beta
LOC117749415	NC_046985	complement(5036221..5040989)	1.82094	0.00605743	117749415	TNFAIP3-interacting protein 1-like
aqp4	NC_046982	6999447..7002977	1.78941	8.93543e-05	117746527	aquaporin-4
LOC117749879	NC_046985	1903346..1909724	1.77214	0.00821245	117749879	A-agglutinin anchorage subunit-like
gpnmb	NC_046976	complement(12733758..12740227)	1.75459	0.0161948	117739554	protein QNR-71 isoform X2
cx43	NC_046989	complement(17915099..17921284)	1.72928	0.00218616	117727678	gap junction alpha-1 protein
gli1	NC_046970	complement(18761492..18771724)	1.71478	0.00181612	117730940	zinc finger protein GLI1
paplna	NC_046987	17300024..17320189	1.71229	0.00867392	117725414	papilin
abcc9	NC_046988	15127708..15171660	1.70956	0.00181612	117726096	LOW QUALITY PROTEIN: ATP-binding cassette sub-family C member 9
ntn2	NC_046984	complement(8695060..8719032)	1.70055	0.0133783	117748789	netrin 2
frem1b	NC_046969	complement(342175..386261)	1.69259	0.00492561	117729321	FRAS1-related extracellular matrix protein 1b
pcdh11	NC_046975	complement(14170431..14286506)	1.68183	0.00532616	117737568	protocadherin-11 X-linked isoform X1
pgm5	NC_046974	20094678..20118012	1.66377	0.000310869	117736378	phosphoglucomutase-like protein 5
LOC117742532	NC_046979	complement(16494696..16569542)	1.65914	0.0020696	117742532	roundabout homolog 1-like
alas1	NC_046970	complement(18181951..18187650)	1.62757	0.00784259	117730846	5-aminolevulinate synthase, nonspecific, mitochondrial
LOC117746932	NC_046982	complement(10905491..10967051)	1.62211	0.00211328	117746932	SPRY domain-containing SOCS box protein 4-like
LOC117736516	NC_046974	12986323..12989319	1.62	0.0186272	117736516	E3 ubiquitin-protein ligase NEURL3
LOC117748579	NC_046984	11010266..11026900	1.61901	0.0036985	117748579	integrin beta-3-like
olfml2bb	NC_046982	complement(315621..324694)	1.61154	0.032079	117746543	olfactomedin-like protein 2B
LOC117746116	NC_046967	9551189..9604820	1.6105	0.00163396	117746116	neuropilin-2-like
batf2	NC_046983	complement(12446823..12452943)	1.5955	0.00040008	117747885	transcription factor kayak
LOC117729272	NC_046969	complement(10120558..10130316)	1.59141	0.0408511	117729272	ceruloplasmin-like
bcl11bb	NC_046989	20506587..20535049	1.58205	0.0118809	117727533	B-cell lymphoma/leukemia 11B isoform X1
LOC117727144	NC_046989	complement(884850..890557)	1.56992	0.0149518	117727144	interferon-induced protein 44-like
LOC117738643	NC_046966	11474592..11550061	1.56464	0.00470028	117738643	xylosyltransferase 1-like
filip1l	NC_046967	complement(11505664..11512991)	1.55993	0.000924507	117742213	filamin A-interacting protein 1-like
flt4	NC_046975	9785756..9812686	1.55681	9.08293e-05	117737924	vascular endothelial growth factor receptor 3
adm2a	NC_046988	complement(2379257..2391922)	1.55415	0.00384027	117726441	protein ADM2a
rrad	NC_046968	11450497..11453733	1.54777	0.00663195	117726134	GTP-binding protein RAD
barx1	NC_046970	8258415..8261951	1.53813	0.00414679	117731059	homeobox protein BarH-like 1 isoform X1
si:ch211-196i2.1	NC_046977	15436303..15517083	1.53202	0.0495135	117740377	collagen alpha-1(I) chain
frem1a	NC_046983	15588785..15618672	1.5291	0.00730164	117747440	FRAS1-related extracellular matrix protein 1a
si:ch211-132g1.7	NC_046967	complement(10872212..10907540)	1.52753	2.26989e-06	117742459	prostaglandin F2 receptor negative regulator
LOC117745153	NC_046981	2030514..2033824	1.51678	0.00173694	117745153	C-type lectin domain family 10 member A-like
LOC117750337	NC_046986	complement(18958552..18993254)	1.51279	0.00397252	117750337	LOW QUALITY PROTEIN: collagen alpha-1(XVIII) chain-like
tll1	NC_046966	19815628..19851682	1.51215	0.00820038	117733839	dorsal-ventral patterning tolloid-like protein 1
LOC117740502	NC_046977	4920577..4940106	1.51047	0.00165604	117740502	tenascin-like
wnt11	NC_046979	complement(20021166..20030140)	1.50041	0.0134853	117743154	protein Wnt-11
socs1b	NC_046966	complement(22203141..22208176)	1.4988	0.0134761	117738860	suppressor of cytokine signaling 1b
LOC117732751	NC_046966	23025739..23030166	1.48402	0.0424668	117732751	E3 ubiquitin-protein ligase TRIM21-like
ptx3a	NC_046978	complement(14351554..14360140)	1.48104	0.00231793	117741474	pentraxin-related protein PTX3
LOC117748742	NC_046984	complement(17096462..17101221)	1.46101	0.00309784	117748742	inward rectifier potassium channel 2-like
tmtc2b	NC_046971	19140059..19226028	1.45833	0.00203127	117732500	protein O-mannosyl-transferase TMTC2
c6	NC_046977	complement(13460138..13468004)	1.45299	0.0399973	117740631	complement component C6
tp53i3	NC_046987	complement(18340733..18344703)	1.44139	0.0400652	117751125	quinone oxidoreductase PIG3 isoform X1
LOC117733019	NC_046966	complement(24499099..24505633)	1.43068	0.00039578	117733019	mitoferrin-2-like isoform X1
adam8a	NC_046980	complement(12483302..12492172)	1.42893	0.000140311	117743736	disintegrin and metalloproteinase domain-containing protein 8a
agrn	NC_046972	complement(5945182..6149437)	1.42271	0.0123788	117734185	LOW QUALITY PROTEIN: agrin
plk2b	NC_046974	20403929..20409390	1.41441	0.0020728	117736804	serine/threonine-protein kinase PLK2b
arfgef3	NC_046980	complement(4876698..4911421)	1.411	0.0259487	117744496	brefeldin A-inhibited guanine nucleotide-exchange protein 3
LOC117748002	NC_046966	22904713..22932685	1.4106	0.0129418	117748002	nidogen-1-like
LOC117746315	NC_046982	complement(8569547..8589564)	1.40971	0.0378178	117746315	LOW QUALITY PROTEIN: collagen alpha-1(IV) chain-like
tenm3	NC_046966	1017035..1114474	1.39476	0.00889281	117728608	teneurin-3
LOC117726010	NC_046988	13828995..13946617	1.39189	0.0103607	117726010	ankyrin repeat and BTB/POZ domain-containing protein BTBD11-A isoform X1
c7b	NC_046977	13449571..13459556	1.38844	0.0338714	117740323	complement component C7
LOC117750224	NC_046986	10205409..10227502	1.38468	0.0030437	117750224	disintegrin and metalloproteinase domain-containing protein 23 isoform X1
slc9a1a	NC_046981	complement(15561985..15586041)	1.36975	0.00478937	117745112	LOW QUALITY PROTEIN: sodium/hydrogen exchanger 1
flrt2	NC_046989	19409057..19417010	1.36926	0.000426575	117727452	leucine-rich repeat transmembrane protein FLRT2
reln	NC_046971	complement(9068766..9155801)	1.36892	0.00309784	117731980	reelin
b3gnt5b	NC_046982	16621754..16625293	1.36386	0.0259487	117746989	lactosylceramide 1,3-N-acetyl-beta-D-glucosaminyltransferase B
duox	NC_046971	complement(9714165..9726278)	1.36268	0.0246622	117731992	LOW QUALITY PROTEIN: dual oxidase 2
nfasca	NC_046970	complement(9280390..9362722)	1.35944	0.0417347	117731241	neurofascin homolog (chicken) a
LOC117743209	NC_046979	complement(6642798..6703136)	1.35458	0.0397436	117743209	polypeptide N-acetylgalactosaminyltransferase 10-like isoform X2
slc4a11	NC_046987	16186392..16271840	1.35439	0.00365262	117725425	sodium bicarbonate transporter-like protein 11 isoform X1
adamts1	NC_046967	9255803..9261785	1.35049	0.00628176	117746266	LOW QUALITY PROTEIN: A disintegrin and metalloproteinase with thrombospondin motifs 1
col2a1b	NC_046970	18372527..18415089	1.34836	0.0370866	117731439	collagen, type II, alpha 1b isoform X1
LOC117728806	NC_046968	24490319..24541659	1.34008	0.000426575	117728806	A disintegrin and metalloproteinase with thrombospondin motifs 7
slc6a2	NC_046968	complement(21807347..21827030)	1.33877	0.0313091	117728672	sodium-dependent noradrenaline transporter
hcar1-3	NC_046984	complement(18590566..18593029)	1.33687	0.0360229	117748374	hydroxycarboxylic acid receptor 1
rgl3a	NC_046966	complement(11796586..11814028)	1.33621	0.0477881	117737073	ral guanine nucleotide dissociation stimulator-like 1 isoform X1
LOC117741896	NC_046978	2007031..2017111	1.32334	0.0282072	117741896	probable E3 ubiquitin-protein ligase HERC6
sema6dl	NC_046968	23452575..23472754	1.31971	0.00398441	117749549	sema domain, transmembrane domain (TM), and cytoplasmic domain, (semaphorin) 6D, like isoform X1
il17rd	NC_046970	complement(24241841..24266233)	1.31964	0.0172428	117730631	interleukin-17 receptor D
LOC117726934	NC_046968	6528950..6545299	1.31818	0.00251887	117726934	neuropilin and tolloid-like protein 2
LOC117751678	NC_046987	3473056..3513124	1.31393	0.000469315	117751678	peroxidasin
LOC117738029	NC_046975	7142869..7145647	1.31093	0.0402096	117738029	SH2 domain-containing protein 1A-like isoform X2
adra2b	NC_046974	complement(22570687..22574287)	1.30763	0.00500052	117736434	alpha-2B adrenergic receptor
plekhh3	NC_046973	complement(15389716..15417631)	1.30472	0.000183922	117734757	pleckstrin homology domain-containing family H member 3 isoform X2
reck	NC_046985	complement(17784685..17834234)	1.29974	0.0213711	117749821	LOW QUALITY PROTEIN: reversion-inducing cysteine-rich protein with Kazal motifs
si:ch211-156j16.1	NC_046972	complement(10003881..10013210)	1.29677	0.0101866	117733221	cytochrome c1
si:ch211-117c9.5	NC_046972	26558769..26583461	1.29485	0.0139157	117733332	sodium- and chloride-dependent creatine transporter 1
prdm1b	NC_046976	5213618..5225333	1.28303	0.0119435	117738701	PR domain zinc finger protein 1 isoform X1
pla1a	NC_046986	complement(2626920..2639517)	1.28299	0.0491909	117750666	phospholipase A1 member A
gpr142	NC_046984	17789749..17793163	1.27205	0.0242603	117748378	probable G-protein coupled receptor 142
LOC117745930	NC_046982	complement(16664661..16672030)	1.26316	0.0325966	117745930	receptor-interacting serine/threonine-protein kinase 2-like isoform X2
LOC117733922	NC_046972	22015068..22057765	1.26061	0.0183205	117733922	serine/threonine-protein kinase WNK2 isoform X1
cacna1ha	NC_046973	3284098..3403665	1.26032	0.0397436	117735244	LOW QUALITY PROTEIN: voltage-dependent T-type calcium channel subunit alpha-1H
LOC117725477	NC_046987	9757015..9765428	1.26012	0.0408511	117725477	thrombospondin-1-like
LOC117740992	NC_046967	9239112..9253373	1.25883	0.0313091	117740992	A disintegrin and metalloproteinase with thrombospondin motifs 5
cdo1	NC_046974	complement(22895233..22899739)	1.25593	0.0126055	117736375	cysteine dioxygenase type 1
camsap2a	NC_046969	complement(15248071..15299013)	1.25445	0.0262956	117729893	calmodulin-regulated spectrin-associated protein 2a isoform X2
f10	NC_046967	429459..433361	1.22955	0.0123788	117745447	coagulation factor X
cdc42ep3	NC_046980	19905204..19911794	1.22947	0.00870802	117744358	cdc42 effector protein 3
sema3aa	NC_046988	complement(13293819..13323205)	1.22913	0.00135239	117726079	semaphorin-3aa
LOC117746171	NC_046982	complement(6633076..6674388)	1.224	0.0139157	117746171	tensin-3-like
LOC117726233	NC_046988	5494297..5523230	1.21245	0.00867093	117726233	kinesin-like protein KIF21A isoform X1
LOC117731830	NC_046971	4911517..4920024	1.19902	0.0452396	117731830	creatine kinase U-type, mitochondrial-like
LOC117729557	NC_046969	3657708..3727390	1.19241	0.0259487	117729557	cadherin-2-like
stim2b	NC_046983	5690498..5721659	1.18234	0.0307356	117747848	stromal interaction molecule 2 isoform X1
LOC117730171	NC_046969	complement(26007729..26016693)	1.18221	0.00521921	117730171	complement C1q tumor necrosis factor-related protein 7
zfhx4	NC_046985	complement(11869271..11945961)	1.18131	0.0239578	117749631	LOW QUALITY PROTEIN: zinc finger homeobox protein 4
myo7aa	NC_046990	complement(2735169..2768444)	1.17848	0.0123788	117728106	myosin VIIAa
adcy5	NC_046986	888533..968653	1.17186	0.038262	117750304	LOW QUALITY PROTEIN: adenylate cyclase type 5
LOC117726366	NC_046988	complement(4288998..4291805)	1.16867	0.0462401	117726366	GTPase IMAP family member 7-like
ncam1a	NC_046979	complement(4314125..4529972)	1.16552	0.00243651	117743103	neural cell adhesion molecule 1a
ptprsa	NC_046969	14955419..15175105	1.16199	0.0121513	117729389	receptor-type tyrosine-protein phosphatase S
pkd1a	NC_046966	10258572..10316166	1.15982	0.000460095	117729569	polycystin-1
mmrn2a	NC_046980	complement(6193882..6220865)	1.15825	0.0385355	117743926	multimerin-2a
slc8a4b	NC_046983	complement(12293012..12365714)	1.15822	0.00557831	117747996	solute carrier family 8 member 4b
plxnb1b	NC_046970	complement(8803904..8897072)	1.15085	0.0159256	117730461	plexin-B1
hdac4	NC_046986	19813492..19916864	1.15057	0.0304228	117750259	LOW QUALITY PROTEIN: histone deacetylase 4
LOC117732839	NC_046971	complement(22291355..22372719)	1.1495	0.0235269	117732839	spondin-1-like
gpr182	NC_046972	complement(18443419..18447662)	1.14307	0.0191991	117733627	G-protein coupled receptor 182
LOC117726198	NC_046988	13490891..13494147	1.13692	0.0336769	117726198	DNA damage-regulated autophagy modulator protein 1-like
aoc2	NC_046973	9827070..9836895	1.13253	0.00774317	117735216	LOW QUALITY PROTEIN: retina-specific copper amine oxidase
stab1	NC_046970	complement(23533302..23586307)	1.13099	0.00460052	117730353	stabilin-1 isoform X4
LOC117731144	NC_046970	12290749..12302975	1.12512	0.038262	117731144	SPRY domain-containing protein 3-like
sema3bl	NC_046972	complement(8654437..8713207)	1.12316	0.0390844	117733293	sema domain, immunoglobulin domain (Ig), short basic domain, secreted, (semaphorin) 3bl isoform X1
mxra5a	NC_046967	3509502..3521779	1.11862	0.0449861	117746718	matrix-remodeling-associated protein 5
tle3a	NC_046971	complement(10561000..10578523)	1.11761	0.0239702	117732111	transducin-like enhancer protein 3-A isoform X8
dram1	NC_046988	13486115..13489350	1.1164	0.0375375	117726268	DNA damage-regulated autophagy modulator protein 1
nalcn	NC_046986	21639420..21701148	1.11378	0.0134699	117750352	sodium leak channel non-selective protein isoform X1
tapbp.1	NC_046976	2213687..2218591	1.11331	0.0417347	117739472	TAP binding protein (tapasin), tandem duplicate 1
sema6bb	NC_046969	complement(21446697..21571968)	1.10941	0.0402096	117729295	LOW QUALITY PROTEIN: semaphorin-6B
LOC117735065	NC_046973	20724999..20729462	1.10713	0.0399471	117735065	peroxisomal membrane protein PMP34 isoform X1
ccdc80	NC_046986	18230413..18242556	1.09952	0.0141275	117750908	coiled-coil domain-containing protein 80
glb1l	NC_046986	12535890..12540944	1.09915	0.0261703	117750125	beta-galactosidase-1-like protein isoform X1
LOC117749819	NC_046985	13437998..13503240	1.09711	0.00557831	117749819	matrix metalloproteinase-16-like isoform X1
hspg2	NC_046972	complement(17075075..17155943)	1.09681	0.0402096	117733367	basement membrane-specific heparan sulfate proteoglycan core protein
cnn1b	NC_046973	12946575..12953707	1.09315	0.0417347	117735048	calponin-1
fynb	NC_046989	17401358..17449603	1.08028	0.0266157	117727069	tyrosine-protein kinase fynb isoform X1
map7d1a	NC_046981	complement(14752462..14790817)	1.07951	0.0467078	117745681	MAP7 domain-containing protein 1a isoform X6
LOC117747401	NC_046983	complement(10592132..10605598)	1.07176	0.0350552	117747401	synaptopodin-2
slco3a1	NC_046971	12342492..12369983	1.07159	0.0402096	117732350	LOW QUALITY PROTEIN: solute carrier organic anion transporter family member 3A1
peak1	NC_046971	6056734..6132061	1.07035	0.0342495	117732732	inactive tyrosine-protein kinase PEAK1
disp1	NC_046989	complement(18322705..18401900)	1.06908	0.00838305	117727224	protein dispatched homolog 1
ednraa	NC_046966	18908697..18918815	1.0672	0.0235089	117738548	endothelin receptor type Aa
pskh1	NC_046971	23121459..23129048	1.06309	0.0444483	117732305	serine/threonine-protein kinase H1 homolog
ltb4r	NC_046983	2211262..2215922	1.06166	0.045729	117747550	leukotriene B4 receptor 1
tap1	NC_046990	complement(11383967..11391852)	1.05673	0.0395416	117728065	antigen peptide transporter 1
gnaz	NC_046977	10808095..10835780	1.0484	0.0365098	117740860	guanine nucleotide-binding protein G(z) subunit alpha
lzts2a	NC_046980	complement(14032073..14069219)	1.03956	0.0472651	117744382	leucine zipper putative tumor suppressor 2a
appb	NC_046986	8155156..8167491	1.03272	0.0234924	117750089	amyloid beta (A4) precursor protein b isoform X1
ankrd50	NC_046975	complement(22186489..22215336)	1.03261	0.015962	117737651	LOW QUALITY PROTEIN: ankyrin repeat domain-containing protein 50
adgrl4	NC_046969	complement(17305971..17319628)	1.02891	0.0257424	117729610	adhesion G protein-coupled receptor L4 isoform X2
zbtb21	NC_046979	complement(19817541..19824234)	1.02665	0.0293644	117742677	zinc finger and BTB domain-containing protein 21 isoform X2
esama	NC_046979	23054921..23135717	1.02601	0.00407075	117743044	endothelial cell adhesion molecule a
limch1a	NC_046966	complement(19649652..19675087)	1.02237	0.0430577	117730963	LIM and calponin homology domains-containing protein 1a
si:ch211-14k19.8	NC_046966	21481865..21490631	1.02225	0.0453149	117739076	mucin-12
znf219	NC_046983	2394508..2410266	1.01742	0.0472763	117747488	zinc finger protein 219 isoform X1
LOC117741384	NC_046978	complement(15100486..15124482)	1.0128	0.0139157	117741384	clathrin heavy chain 1-like isoform X1
dpysl3	NC_046979	7351938..7382534	1.01153	0.0402096	117743199	dihydropyrimidinase-related protein 3 isoform X1
itga9	NC_046980	15398580..15443016	1.00956	0.0343799	117744240	integrin alpha-9
pld2	NC_046979	complement(14909053..14921839)	1.00758	0.0334201	117742717	LOW QUALITY PROTEIN: phospholipase D1
adgra2	NC_046974	13051676..13085666	1.00473	0.0026706	117736409	adhesion G protein-coupled receptor A2
LOC117736481	NC_046974	complement(8156392..8176543)	1.00081	0.0314362	117736481	sarcoplasmic/endoplasmic reticulum calcium ATPase 2
ndufb8	NC_046984	complement(12663778..12666314)	-1.00071	0.0144825	117748621	NADH dehydrogenase
LOC117732890	NC_046971	complement(5444573..5448534)	-1.00239	0.0395416	117732890	paired amphipathic helix protein Sin3a-like
LOC117726478	NC_046988	11774132..11776806	-1.0054	0.0267403	117726478	tripartite motif-containing protein 35-like
lin52	NC_046987	complement(10032874..10043750)	-1.00687	0.0442229	117725413	protein lin-52 homolog
czib	NC_046982	complement(16104726..16106976)	-1.00797	0.0398137	117746544	CXXC motif containing zinc binding protein
LOC117730786	NC_046966	26349781..26364883	-1.01057	0.0103607	117730786	dnaJ homolog subfamily A member 3, mitochondrial-like isoform X1
LOC117742972	NC_046979	complement(13470052..13481665)	-1.01083	0.0262956	117742972	Golgi SNAP receptor complex member 1-like
atp5mpl	NC_046989	complement(14732244..14734334)	-1.01356	0.0152208	117727347	ATP synthase subunit ATP5MPL, mitochondrial
tma16	NC_046966	19600171..19602476	-1.01802	0.0156463	117737545	translation machinery-associated protein 16
atp5md	NC_046966	complement(11074955..11076495)	-1.01819	0.0123744	117737046	ATP synthase membrane subunit DAPIT, mitochondrial
rapgef3	NC_046972	complement(16491707..16513609)	-1.02556	0.0424552	117733002	rap guanine nucleotide exchange factor 3 isoform X1
fuom	NC_046980	complement(12517394..12520712)	-1.0259	0.0164967	117744273	fucose mutarotase isoform X3
rps19bp1	NC_046966	25999813..26001390	-1.02798	0.00500052	117730959	active regulator of SIRT1
sema7a	NC_046971	complement(11088581..11098549)	-1.03074	0.0424552	117731799	semaphorin-7A isoform X2
rubcnl	NC_046986	17668649..17680060	-1.03134	0.0413762	117750262	protein associated with UVRAG as autophagy enhancer isoform X1
LOC117726332	NC_046988	complement(3777961..3787568)	-1.03307	0.0150409	117726332	NXPE family member 3-like
sept4b	NC_046978	complement(3109395..3147601)	-1.03752	0.0370866	117741574	septin 4b isoform X2
zgc:110319	NC_046980	13899711..13903532	-1.038	0.0162608	117744485	NFU1 iron-sulfur cluster scaffold homolog, mitochondrial isoform X1
zbtb8os	NC_046987	8945926..8948460	-1.03948	0.0166384	117725433	protein archease
sf3b5	NC_046980	7631749..7633191	-1.04161	0.0247093	117744026	splicing factor 3B subunit 5
gab1	NC_046966	complement(18371752..18417720)	-1.0451	0.0308819	117737392	GRB2-associated-binding protein 1 isoform X8
si:ch73-71d17.2	NC_046983	547694..568899	-1.04555	0.0482497	117747938	RPA-related protein RADX isoform X1
LOC117744232	NC_046967	complement(9325330..9333821)	-1.05024	0.046096	117744232	ras-related protein Rap-2a-like
ost4	NC_046989	complement(20673834..20675885)	-1.05339	0.00239441	117727675	dolichyl-diphosphooligosaccharide--protein glycosyltransferase subunit 4
fam32a	NC_046969	20126117..20128886	-1.05607	0.0123788	117729628	protein FAM32A-like
ypel3	NC_046973	6865291..6871287	-1.05638	0.0196345	117735281	protein yippee-like 3
knstrn	NC_046989	complement(14991202..14993465)	-1.05784	0.0399471	117727857	small kinetochore-associated protein isoform X2
polr1e	NC_046966	4155032..4158450	-1.06082	0.0020696	117737791	DNA-directed RNA polymerase I subunit RPA49
LOC117736731	NC_046974	complement(21618346..21625508)	-1.06368	0.028036	117736731	G-protein coupled receptor-associated protein LMBRD2B-like isoform X2
dars2	NC_046982	3082908..3093591	-1.0637	0.0486484	117746899	aspartate--tRNA ligase, mitochondrial
trappc2	NC_046986	9420369..9422339	-1.07123	0.0313091	117750067	trafficking protein particle complex subunit 2
LOC117736761	NC_046974	complement(8292794..8294452)	-1.07629	0.0259487	117736761	immediate early response 3-interacting protein 1
cdh23	NC_046980	18214331..18254979	-1.07922	0.041721	117743704	cadherin-23 isoform X1
si:dkey-17m8.1	NC_046981	complement(11900273..11910488)	-1.08164	0.00348752	117745106	C-Jun-amino-terminal kinase-interacting protein 4 isoform X2
lamtor5	NC_046972	complement(11917969..11920272)	-1.08417	0.0115242	117733423	ragulator complex protein LAMTOR5
pfdn1	NC_046979	complement(60355..63559)	-1.08543	0.00498376	117742607	prefoldin subunit 1
gpx3	NC_046975	9274634..9277767	-1.0864	0.0483859	117737102	glutathione peroxidase 3 isoform X1
crebrf	NC_046979	13704321..13731960	-1.09378	0.0079787	117742797	CREB3 regulatory factor
ubfd1	NC_046973	complement(4922051..4927610)	-1.09811	0.00655716	117735606	ubiquitin domain-containing protein UBFD1
LOC117733324	NC_046972	complement(11640854..11646747)	-1.09877	0.00521921	117733324	TRAF3-interacting JNK-activating modulator isoform X2
LOC117746705	NC_046982	5984614..5987768	-1.09938	0.0376523	117746705	crystallin J1C-like
fcho1	NC_046969	12779342..12827024	-1.1005	0.0442229	117729345	F-BAR domain only protein 1 isoform X1
LOC117730687	NC_046970	14509018..14514660	-1.10297	0.0187583	117730687	MICOS complex subunit Mic10-like
saysd1	NC_046989	complement(12710917..12712657)	-1.10389	0.011024	117727748	SAYSvFN domain-containing protein 1
im:7138535	NC_046978	complement(3310934..3314523)	-1.105	0.0152208	117742000	protein FAM98B
neil1	NC_046971	11098608..11105694	-1.11301	0.0226824	117731801	endonuclease 8-like 1 isoform X1
isca2	NC_046987	complement(10541455..10543065)	-1.11304	0.0121513	117725270	iron-sulfur cluster assembly 2 homolog, mitochondrial
rps21	NC_046972	complement(15416331..15422805)	-1.11393	0.044068	117734116	40S ribosomal protein S21
dedd1	NC_046981	12902432..12914428	-1.11398	0.00629	117745473	death effector domain-containing 1
mmab	NC_046974	18518370..18520204	-1.11846	0.0338714	117735858	corrinoid adenosyltransferase
LOC117740356	NC_046977	complement(16467469..16631588)	-1.12046	0.0293652	117740356	LOW QUALITY PROTEIN: guanine nucleotide exchange factor VAV2-like
bhlha15	NC_046984	complement(7036181..7038443)	-1.12115	0.0308949	117748526	class A basic helix-loop-helix protein 15
surf2	NC_046977	8820705..8823254	-1.12705	0.0170901	117740343	surfeit locus protein 2
si:ch211-195b11.3	NC_046975	1375151..1383595	-1.12961	0.0314362	117737501	trypsin inhibitor ClTI-1
lsm5	NC_046985	3841139..3843031	-1.13048	0.00736581	117749543	U6 snRNA-associated Sm-like protein LSm5
mapk15	NC_046976	10081142..10090428	-1.13886	0.0187583	117739509	mitogen-activated protein kinase 15
rplp2l	NC_046968	complement(11988675..11990672)	-1.13937	0.0443661	117727414	ribosomal protein, large P2, like
acacb	NC_046974	complement(18561706..18583878)	-1.13945	0.0442229	117736297	acetyl-CoA carboxylase isoform X2
josd2	NC_046981	complement(11629912..11633909)	-1.13984	0.0118809	117745252	josephin-2 isoform X1
gab2	NC_046978	11141275..11173715	-1.14501	0.0314362	117741098	GRB2-associated-binding protein 2 isoform X1
hint2	NC_046974	complement(6971843..6973974)	-1.14543	0.0115242	117736130	histidine triad nucleotide-binding protein 2, mitochondrial
tmem38a	NC_046969	14346926..14355851	-1.14593	0.0103607	117729592	trimeric intracellular cation channel type A
samd11	NC_046972	complement(11330157..11379111)	-1.14651	0.00500052	117733158	sterile alpha motif domain-containing protein 11 isoform X2
zgc:114188	NC_046971	1117877..1121255	-1.1474	0.0441219	117732681	40S ribosomal protein S17
tapt1a	NC_046975	21516884..21536813	-1.14986	0.0147323	117737675	transmembrane anterior posterior transformation protein 1 homolog isoform X1
bin1b	NC_046967	complement(1622303..1635409)	-1.15156	0.0350552	117745552	myc box-dependent-interacting protein 1b isoform X6
gadd45ga	NC_046974	complement(19468766..19470465)	-1.1528	0.0189572	117736875	growth arrest and DNA-damage-inducible, gamma a isoform X2
tp53inp1	NC_046981	complement(1601598..1613652)	-1.15644	0.00686313	117745147	LOW QUALITY PROTEIN: tumor protein p53-inducible nuclear protein 1
lmo7a	NC_046986	22225406..22272129	-1.15648	0.0338714	117750139	LIM domain only protein 7 isoform X1
lto1	NC_046968	complement(1483126..1486488)	-1.15825	0.0469257	117728740	protein LTO1 homolog
st6gal2a	NC_046986	complement(7813058..7849603)	-1.16028	0.00872609	117750186	beta-galactoside alpha-2,6-sialyltransferase 2
LOC117730382	NC_046970	complement(3184493..3187108)	-1.16276	0.0176411	117730382	bcl-2-like protein 1
LOC117737430	NC_046975	20184691..20189097	-1.16375	0.026137	117737430	alcohol dehydrogenase class-3-like isoform X2
ubl5	NC_046966	complement(21414323..21416454)	-1.16393	0.00397252	117734467	ubiquitin-like protein 5
pin4	NC_046975	8812692..8814595	-1.16426	0.0163646	117737439	peptidyl-prolyl cis-trans isomerase NIMA-interacting 4
dusp22b	NC_046982	complement(15147075..15152844)	-1.16561	0.00397252	117746011	dual specificity protein phosphatase 22-B
commd9	NC_046971	complement(1112227..1116578)	-1.16656	0.0123788	117732291	COMM domain-containing protein 9
ndufs6	NC_046976	complement(18124291..18125748)	-1.16823	0.0020728	117738907	NADH dehydrogenase
rps28	NC_046982	complement(11287536..11289649)	-1.1715	0.0417347	117746443	40S ribosomal protein S28
znf593	NC_046987	complement(13101174..13103543)	-1.17267	0.0110109	117751344	zinc finger protein 593
LOC117735809	NC_046974	25720267..25722507	-1.17352	0.0449695	117735809	60S ribosomal protein L35
LOC117736411	NC_046974	14171039..14172784	-1.17467	0.00397233	117736411	cytochrome c oxidase subunit 7C, mitochondrial
LOC117750502	NC_046986	7343896..7352834	-1.17649	0.0233398	117750502	RCC1 and BTB domain-containing protein 1-like isoform X1
akip1	NC_046971	complement(4333890..4336619)	-1.17873	0.0417347	117731850	A-kinase-interacting protein 1 isoform X1
atraid	NC_046989	7421143..7423706	-1.18643	0.00303302	117727881	all-trans retinoic acid-induced differentiation factor
mlx	NC_046973	complement(4226691..4234218)	-1.18758	0.00283862	117734954	max-like protein X
rps20	NC_046985	complement(14520391..14522904)	-1.18884	0.0399471	117749802	40S ribosomal protein S20
atg12	NC_046981	complement(11929117..11931946)	-1.19045	0.0353385	117745513	ubiquitin-like protein ATG12
LOC117746532	NC_046982	complement(7538522..7584291)	-1.19212	0.0389817	117746532	pre-B-cell leukemia transcription factor 1 isoform X2
grna	NC_046973	3003820..3011660	-1.19343	0.045668	117735249	granulin a
utp11	NC_046981	14935728..14937707	-1.19574	0.00688523	117745382	probable U3 small nucleolar RNA-associated protein 11
slc20a1a	NC_046974	11730584..11737721	-1.19766	0.025679	117736999	sodium-dependent phosphate transporter 1-A
c14h11orf54	NC_046979	complement(17894790..17899998)	-1.19809	0.0171611	117742485	ester hydrolase C11orf54 homolog
rpp25l	NC_046981	complement(423092..425760)	-1.1984	0.0338714	117745864	LOW QUALITY PROTEIN: ribonuclease P protein subunit p25-like protein
sfxn4	NC_046980	complement(21834530..21837661)	-1.19995	0.0108537	117743815	sideroflexin-4 isoform X1
LOC117736389	NC_046974	complement(6883356..6887759)	-1.20272	0.00165604	117736389	cyclin-G2-like isoform X1
nek3	NC_046978	10758179..10763579	-1.2028	0.00460052	117741906	serine/threonine-protein kinase Nek3 isoform X1
pxmp2	NC_046974	18298676..18300774	-1.20451	0.00040008	117736834	peroxisomal membrane protein 2
poli	NC_046974	6865391..6870701	-1.20971	0.00302009	117736789	DNA polymerase iota isoform X1
cd79b	NC_046984	15987952..15993150	-1.2117	0.0370866	117749204	B-cell antigen receptor complex-associated protein beta chain
samd13	NC_046969	17759509..17763041	-1.21188	0.015304	117729747	sterile alpha motif domain-containing protein 13 isoform X1
gtf2h5	NC_046989	11288531..11289616	-1.21248	0.0129418	117727376	general transcription factor IIH subunit 5
rps27.1	NC_046976	6982995..6985322	-1.21265	0.0321694	117739181	40S ribosomal protein S27.1
dipk1aa	NC_046982	complement(17074581..17081991)	-1.2182	0.040753	117746492	divergent protein kinase domain 1A isoform X3
rpl35a	NC_046978	21476979..21479639	-1.21922	0.025041	117741462	60S ribosomal protein L35a
LOC117731221	NC_046970	complement(659708..664814)	-1.21985	0.0365098	117731221	nucleolar protein 56-like
bloc1s1	NC_046970	20303747..20307678	-1.22272	0.00151382	117730256	biogenesis of lysosome-related organelles complex 1 subunit 1
hoga1	NC_046966	complement(24411200..24425678)	-1.2256	0.0111349	117733045	4-hydroxy-2-oxoglutarate aldolase, mitochondrial
lyrm9	NC_046978	complement(19227031..19229403)	-1.22597	0.0297758	117741545	LYR motif-containing protein 9
atg9b	NC_046982	20138793..20150107	-1.2322	0.0115242	117745998	autophagy-related protein 9B
rpl10a	NC_046972	complement(12160772..12163025)	-1.23555	0.0338714	117734044	60S ribosomal protein L10a
ccndbp1	NC_046970	complement(24408571..24416171)	-1.23867	0.0259487	117731420	LOW QUALITY PROTEIN: cyclin-D1-binding protein 1 homolog
LOC117727439	NC_046989	10492168..10493699	-1.23988	0.00671214	117727439	NADH dehydrogenase
LOC117741188	NC_046978	complement(19644985..19654996)	-1.2401	0.0325966	117741188	POU domain class 2-associating factor 1
LOC117746919	NC_046982	complement(11080257..11087738)	-1.24187	0.0115242	117746919	ras-related protein Rab-3A-like
rnaset2l	NC_046978	20175622..20186606	-1.24569	0.0437344	117741185	ribonuclease Oy
LOC117727434	NC_046989	3349637..3368673	-1.2464	0.0449695	117727434	gamma-aminobutyric acid receptor subunit rho-2-like
tusc2a	NC_046970	complement(16702480..16704252)	-1.24862	0.0339793	117731473	tumor suppressor 2, mitochondrial calcium regulator a
tbxas1	NC_046971	complement(18568991..18576989)	-1.25026	0.000426575	117732591	thromboxane-A synthase
gtpbp6	NC_046969	26664320..26668935	-1.25177	0.0079787	117730153	putative GTP-binding protein 6
LOC117736639	NC_046974	7718089..7720050	-1.25325	0.0396518	117736639	zinc finger and SCAN domain-containing protein 12-like
LOC117751234	NC_046968	23740630..23743090	-1.25387	0.00500052	117751234	clumping factor A-like
si:dkey-92i15.4	NC_046981	complement(10520924..10529387)	-1.25539	0.0157581	117745110	uncharacterized protein si:dkey-92i15.4
pmvk	NC_046981	510506..520869	-1.25597	0.0328077	117745056	phosphomevalonate kinase isoform X1
LOC117745192	NC_046981	complement(13580272..13582034)	-1.25624	0.0449464	117745192	trypsin-2-like isoform X2
sord	NC_046968	12658007..12662115	-1.26103	0.0156086	117728801	sorbitol dehydrogenase
tmem256	NC_046983	7897171..7899385	-1.26627	0.0331369	117748121	transmembrane protein 256
rps2	NC_046973	complement(21282413..21284437)	-1.2686	0.0317054	117735412	40S ribosomal protein S2
chdh	NC_046972	8787492..8795206	-1.27421	0.0235553	117733353	choline dehydrogenase, mitochondrial isoform X1
LOC117746112	NC_046982	6266101..6267938	-1.27468	0.00500052	117746112	C-X-C chemokine receptor type 4-like
rpl37a	NC_046982	6246856..6249232	-1.27569	0.0202559	117746891	60S ribosomal protein L37a
tceanc2	NC_046982	complement(13384126..13386245)	-1.2774	0.0246622	117746684	transcription elongation factor A N-terminal and central domain-containing protein 2
ebf1a	NC_046975	8499255..8553687	-1.28406	0.0245022	117737340	transcription factor COE1-A isoform X2
nmd3	NC_046978	complement(5645412..5655981)	-1.28655	0.00104619	117741782	60S ribosomal export protein NMD3
cdpf1	NC_046988	6689191..6692147	-1.28663	0.00629	117726534	cysteine-rich DPF motif domain-containing protein 1
LOC117740961	NC_046977	complement(6020031..6023395)	-1.28946	0.0235241	117740961	uncharacterized protein LOC117740961
nt5dc2	NC_046972	19180977..19189689	-1.29116	0.0397436	117733757	5\\'-nucleotidase domain-containing protein 2
dnase1	NC_046973	12311451..12317091	-1.292	0.0397436	117735266	deoxyribonuclease-1
LOC117751629	NC_046987	14264521..14270060	-1.29218	0.00216432	117751629	kelch domain-containing protein 1 isoform X1
atp5f1e	NC_046972	complement(9022281..9023724)	-1.29264	0.00500052	117733543	ATP synthase subunit epsilon, mitochondrial
LOC117742134	NC_046967	complement(1408428..1415407)	-1.29294	0.0448086	117742134	cell adhesion molecule 4-like
LOC117728764	NC_046968	25272284..25276096	-1.29373	0.0129418	117728764	40S ribosomal protein S17-like isoform X1
LOC117728501	NC_046968	31335745..31349852	-1.31337	0.0136983	117728501	annexin A2-like
ttc4	NC_046969	complement(12245099..12249315)	-1.3154	0.00470028	117729978	tetratricopeptide repeat protein 4
LOC117736284	NC_046974	317118..334306	-1.32131	0.00772969	117736284	transcription termination factor 1-like
si:ch211-210c8.6	NC_046972	complement(16374290..16376950)	-1.32184	0.0244454	117734206	uncharacterized protein si:ch211-210c8.6
mapre3a	NC_046987	19826636..19833192	-1.32519	0.0417347	117725361	microtubule-associated protein RP/EB family member 3a isoform X1
pdap1b	NC_046973	14680067..14682902	-1.33096	0.00309784	117735690	pdgfa associated protein 1b
fam133b	NC_046976	complement(12095454..12102294)	-1.33378	0.00521921	117738942	protein FAM133 isoform X2
LOC117737122	NC_046975	complement(13523368..13525300)	-1.33562	0.000388748	117737122	macrophage migration inhibitory factor-like
mob3c	NC_046969	20911229..20917137	-1.33659	0.0342442	117729227	MOB kinase activator 3C
spsb1	NC_046972	11604859..11612626	-1.34692	0.0448331	117733906	SPRY domain-containing SOCS box protein 1
rasgrf2a	NC_046977	2618119..2647007	-1.34896	0.0236197	117740591	ras-specific guanine nucleotide-releasing factor 2 isoform X1
nr0b1	NC_046986	complement(7251560..7254678)	-1.35158	0.0155487	117750909	nuclear receptor subfamily 0 group B member 1
tmem205	NC_046973	12957675..12959734	-1.35267	0.0139157	117735049	transmembrane protein 205
epor	NC_046973	12970737..12976475	-1.35453	0.0414079	117734676	erythropoietin receptor
gbp	NC_046981	1491149..1492184	-1.35587	0.025292	117745835	glycogen synthase kinase binding protein
abraxas1	NC_046977	complement(404814..411886)	-1.35665	0.00239441	117740244	BRCA1-A complex subunit Abraxas 1
rpl39	NC_046975	17011942..17014040	-1.35992	0.0172428	117737457	60S ribosomal protein L39
dnali1	NC_046981	14820891..14823423	-1.36073	0.0242603	117745355	axonemal dynein light intermediate polypeptide 1
si:ch211-195b13.1	NC_046976	complement(4099726..4105401)	-1.36278	0.00539938	117738922	STKc_SGK domain-containing protein
tsen15	NC_046982	16733881..16736127	-1.3636	0.0267216	117746164	tRNA-splicing endonuclease subunit Sen15
LOC117736790	NC_046974	6870742..6877878	-1.36538	0.0342442	117736790	ras-related protein Rab-27B-like
znf653	NC_046973	12978685..12986380	-1.37525	0.0413478	117734675	zinc finger protein 653
ogfod2	NC_046974	7726697..7730574	-1.37607	0.00384027	117736638	2-oxoglutarate and iron-dependent oxygenase domain-containing protein 2 isoform X3
cand2	NC_046970	complement(26353688..26374676)	-1.37877	0.0293652	117731464	cullin-associated NEDD8-dissociated protein 2
LOC117725952	NC_046988	complement(5471156..5478290)	-1.39079	0.045729	117725952	uncharacterized protein LOC117725952
zgc:92606	NC_046981	complement(12088257..12091853)	-1.39288	0.00584613	117745502	gamma-aminobutyric acid receptor-associated protein-like 1
rpl23a	NC_046979	complement(10731256..10733407)	-1.39323	0.0153674	117743265	60S ribosomal protein L23a
slc43a3b	NC_046975	13636592..13644100	-1.397	0.00640131	117738065	solute carrier family 43 member 3b
rplp2	NC_046970	complement(21285204..21287417)	-1.40809	0.00629	117731409	60S acidic ribosomal protein P2
zgc:152968	NC_046974	complement(6857266..6865079)	-1.41006	0.00867392	117735869	RNA exonuclease 1 homolog
LOC117734700	NC_046973	454813..491270	-1.41319	0.0476266	117734700	serine/threonine-protein kinase WNK4-like
LOC117747505	NC_046983	1378050..1389542	-1.41345	0.0166503	117747505	toll-like receptor 2
rps7	NC_046989	complement(2487078..2492063)	-1.4145	0.011151	117727820	40S ribosomal protein S7
stmp1	NC_046988	10900575..10902043	-1.41491	0.00524453	117725945	short transmembrane mitochondrial protein 1
si:ch211-257p13.3	NC_046981	9280455..9296664	-1.41742	0.0144825	117744999	kinesin-like protein KIFC3
hopx	NC_046975	complement(22550626..22556122)	-1.42099	0.00612347	117737561	homeodomain-only protein
LOC117747925	NC_046983	804754..817051	-1.42175	0.0132331	117747925	low affinity immunoglobulin gamma Fc region receptor II-b-like
LOC117733230	NC_046972	397171..447554	-1.42259	0.0190685	117733230	rho guanine nucleotide exchange factor 10-like protein isoform X1
cbx7b	NC_046984	complement(5940130..5946786)	-1.42852	0.0349267	117748912	chromobox protein homolog 7 isoform X1
tspan35	NC_046973	12989505..12995300	-1.43128	0.00492561	117735203	tetraspanin 35 isoform X2
LOC117732336	NC_046971	complement(20515793..20517212)	-1.43684	0.000597248	117732336	metallothionein B
rpl22l1	NC_046985	complement(3908217..3909909)	-1.43967	0.00186804	117749470	60S ribosomal protein L22-like 1 isoform X1
LOC117740218	NC_046977	complement(7091335..7093462)	-1.4397	0.00460052	117740218	UPF0729 protein C18orf32 homolog
rln1	NC_046977	11233686..11236094	-1.44868	0.0125573	117740132	prorelaxin H1
si:dkey-12h9.6	NC_046989	complement(9534518..9543802)	-1.45443	0.00357151	117727336	macoilin-1
cabp5b	NC_046973	complement(7161462..7166710)	-1.4549	0.0123788	117735461	calcium-binding protein 5b
LOC117730574	NC_046970	24488767..24493238	-1.45529	0.00163396	117730574	rano class II histocompatibility antigen, A beta chain-like isoform X2
adrb3a	NC_046974	complement(13120235..13129635)	-1.45623	0.0285244	117736188	adrenoceptor beta 3a
LOC117744108	NC_046967	complement(471169..479915)	-1.45717	0.0121513	117744108	vesicle transport protein SFT2B-like
si:ch211-137i24.10	NC_046979	14807541..14809595	-1.45926	0.0406104	117742520	transmembrane 4 L6 family member 1
tmem220	NC_046973	2608078..2610088	-1.46103	0.0314362	117735039	transmembrane protein 220
LOC117733140	NC_046972	complement(18108369..18109697)	-1.46256	0.0155487	117733140	P2Y purinoceptor 1-like
nepro	NC_046986	15959731..15964057	-1.46526	0.00248216	117750296	nucleolus and neural progenitor protein
ctnnd2b	NC_046982	complement(4522466..4677761)	-1.46714	0.00215595	117746309	catenin delta-2b isoform X6
polr2k	NC_046976	complement(9155191..9157068)	-1.46822	0.00266948	117738687	DNA-directed RNA polymerases I, II, and III subunit RPABC4
LOC117746353	NC_046982	complement(11441707..11444269)	-1.47046	0.00384027	117746353	DET1- and DDB1-associated protein 1-like
unc119b	NC_046979	13488480..13500091	-1.47331	0.00358956	117743110	protein unc-119 homolog B isoform X1
tmod4	NC_046981	2654604..2669830	-1.47489	0.0293207	117745891	tropomodulin-4
acp5a	NC_046966	complement(11856238..11858289)	-1.48119	0.000597248	117729535	tartrate-resistant acid phosphatase type 5a isoform X1
tcima	NC_046974	complement(25307289..25308229)	-1.48908	0.00812395	117736899	transcriptional and immune response regulator a
LOC117734868	NC_046973	14486679..14489919	-1.49074	0.00125277	117734868	uncharacterized protein LOC117734868 isoform X1
LOC117751727	NC_046987	complement(17530949..17543263)	-1.49113	0.0402096	117751727	tandem C2 domains nuclear protein
si:ch211-222n4.2	NC_046977	12686775..12692040	-1.49273	0.0115911	117740476	uncharacterized protein si:ch211-222n4.2 isoform X2
LOC117737617	NC_046975	24103423..24106728	-1.50255	0.00500052	117737617	polyadenylate-binding protein-interacting protein 2-like
LOC117734216	NC_046972	complement(20051779..20057462)	-1.50305	0.00155404	117734216	eukaryotic translation initiation factor 4E type 3-like isoform X1
ankdd1b	NC_046974	13606418..13611780	-1.50828	0.0133201	117736091	ankyrin repeat and death domain-containing protein 1B isoform X1
LOC117750365	NC_046986	7271617..7281475	-1.51304	0.0401586	117750365	uncharacterized protein C13orf42 isoform X1
znf395b	NC_046989	complement(18520792..18531758)	-1.5154	0.000348282	117727080	zinc finger protein 395b isoform X2
LOC117745780	NC_046981	8417741..8428285	-1.52985	0.0115242	117745780	serrate RNA effector molecule homolog
ripor3	NC_046970	26063190..26085162	-1.53143	0.0129418	117730750	LOW QUALITY PROTEIN: RIPOR family member 3
tmem116	NC_046981	385835..394589	-1.5336	0.0439471	117745069	transmembrane protein 116 isoform X2
csgalnact1a	NC_046977	complement(6426298..6451803)	-1.53452	0.000365123	117740319	LOW QUALITY PROTEIN: chondroitin sulfate N-acetylgalactosaminyltransferase 1
myo15aa	NC_046973	4165173..4193776	-1.53753	0.0094315	117734935	unconventional myosin-XV
LOC117742322	NC_046979	4977261..4986970	-1.54342	0.0211295	117742322	tubulin-specific chaperone cofactor E-like protein
f11r.1	NC_046979	14386357..14392911	-1.55003	0.0494458	117743294	F11 receptor, tandem duplicate 1
LOC117742516	NC_046979	complement(14789006..14804717)	-1.55468	0.0140524	117742516	mannose-P-dolichol utilization defect 1 protein-like isoform X1
uck2a	NC_046969	complement(8982627..8988484)	-1.55778	0.0135091	117729885	uridine-cytidine kinase 2-A isoform X1
epdr1	NC_046982	18849336..18851449	-1.56228	0.00655716	117746599	mammalian ependymin-related protein 1
ftcdnl1	NC_046986	5618192..5623835	-1.57909	0.0115242	117750185	formiminotransferase N-terminal subdomain-containing protein
rps27a	NC_046980	complement(5325048..5327274)	-1.58632	0.00543534	117743726	ubiquitin-40S ribosomal protein S27a
plekha8	NC_046981	complement(8827502..8835453)	-1.58891	4.39202e-05	117745373	pleckstrin homology domain-containing family A member 8
uros	NC_046984	complement(13304706..13307503)	-1.59436	0.019863	117748781	uroporphyrinogen-III synthase
mpzl2b	NC_046979	complement(15414499..15421537)	-1.59637	0.0352418	117742633	myelin protein zero-like protein 2b isoform X2
rpl36	NC_046969	complement(3315168..3317518)	-1.6016	0.00373759	117729235	60S ribosomal protein L36
camk2d1	NC_046983	complement(15867905..15933699)	-1.61359	0.00335369	117747815	calcium/calmodulin-dependent protein kinase type II delta 1 chain isoform X3
pnp5a	NC_046983	4542253..4545397	-1.61377	0.00690531	117747845	purine nucleoside phosphorylase 5a
ppdpfa	NC_046972	complement(18751928..18754131)	-1.61614	0.0225683	117733602	pancreatic progenitor cell differentiation and proliferation factor A
rpl29	NC_046970	complement(18071199..18073444)	-1.61657	0.00277383	117731475	60S ribosomal protein L29
adora2b	NC_046979	18108051..18120276	-1.62209	0.00605743	117742403	adenosine receptor A2b
LOC117735582	NC_046973	complement(5590389..5591229)	-1.62336	0.024634	117735582	hemoglobin subunit alpha-1-like
selenoe	NC_046974	6636293..6638394	-1.63269	0.00040008	117736784	selenoprotein e
LOC117748913	NC_046984	complement(10011675..10017188)	-1.63639	0.0402096	117748913	glycylpeptide N-tetradecanoyltransferase 1-like isoform X3
uxt	NC_046972	24887910..24890605	-1.63779	0.0020696	117733074	protein UXT
plaat1l	NC_046967	1726107..1728745	-1.64127	0.0144825	117741056	uncharacterized protein plaat1l isoform X1
LOC117741840	NC_046978	complement(19922736..19926592)	-1.64832	0.0349267	117741840	tripartite motif-containing protein 16-like
admb	NC_046971	complement(4266450..4272830)	-1.6595	0.0215391	117731856	uncharacterized protein admb
rps14	NC_046979	complement(313246..316522)	-1.66579	0.00312707	117743112	40S ribosomal protein S14
zgc:153184	NC_046978	10853456..10864177	-1.67608	0.0417347	117741952	capZ-interacting protein isoform X1
LOC117747078	NC_046982	6068833..6073517	-1.68602	0.00881584	117747078	solute carrier family 22 member 13-like
ifnlr1	NC_046981	complement(15322746..15330281)	-1.69043	0.0396453	117745873	interferon lambda receptor 1
LOC117726398	NC_046988	complement(16443882..16446272)	-1.69263	0.0079787	117726398	uncharacterized protein LOC117726398
klb	NC_046975	12207054..12213416	-1.70421	0.0152915	117737106	beta-klotho isoform X1
LOC117739275	NC_046976	complement(16845374..16849106)	-1.7154	0.000388748	117739275	1-acylglycerol-3-phosphate O-acyltransferase ABHD5-like
pnpla2	NC_046971	complement(10262191..10271532)	-1.71768	0.0257779	117732303	patatin-like phospholipase domain-containing protein 2 isoform X1
LOC117741352	NC_046978	11947962..11950771	-1.72112	0.000426575	117741352	C-X-C chemokine receptor type 5
LOC117743248	NC_046979	5452358..5463801	-1.73214	0.00216432	117743248	uncharacterized protein LOC117743248 isoform X1
syngr3a	NC_046973	complement(4133169..4142455)	-1.73441	0.00827385	117734955	synaptogyrin-3a
npas4l	NC_046980	17365583..17372983	-1.74866	0.045668	117743727	neuronal PAS domain-containing protein 4-like
rpl27a	NC_046971	complement(4337427..4340209)	-1.7606	0.00193996	117731855	60S ribosomal protein L27a
si:ch211-260e23.9	NC_046968	3842098..3846758	-1.76534	0.00629	117748993	tumor protein p53-inducible nuclear protein 2
rbp7b	NC_046970	16446930..16448362	-1.76606	0.00598589	117731300	retinoid-binding protein 7
LOC117736201	NC_046974	25711840..25717441	-1.76842	0.000213687	117736201	60S ribosomal protein L35-like
cobll1a	NC_046967	complement(6114060..6122127)	-1.76915	0.000955761	117745876	cordon-bleu protein-like 1 isoform X4
atf5a	NC_046979	complement(14569581..14575218)	-1.76917	0.00239441	117743034	uncharacterized protein atf5a
mrps6	NC_046980	15693303..15695429	-1.77099	0.000340835	117744066	28S ribosomal protein S6, mitochondrial
LOC117726048	NC_046988	16010858..16021568	-1.77389	0.000359781	117726048	CD9 antigen-like isoform X1
si:ch73-242m19.1	NC_046987	18425875..18444243	-1.78066	0.0104465	117751610	uncharacterized protein si:ch73-242m19.1
esrp2	NC_046968	complement(19682785..19704207)	-1.78334	0.004131	117728398	epithelial splicing regulatory protein 2 isoform X4
rpl36a	NC_046975	complement(17938985..17941429)	-1.79421	0.00165604	117737143	60S ribosomal protein L36a
slc22a16	NC_046989	8979039..8987154	-1.79932	0.0207161	117727170	solute carrier family 22 member 16
rnf151	NC_046973	complement(21285193..21287557)	-1.80899	0.0197315	117735417	RING finger protein 151
LOC117749207	NC_046984	4784175..4788373	-1.81662	0.000332855	117749207	tumor necrosis factor receptor superfamily member 13B
mcf2a	NC_046975	16042180..16064401	-1.81737	0.0383582	117737755	proto-oncogene DBL
LOC117729433	NC_046966	24574085..24618103	-1.81846	0.0123317	117729433	B-cell receptor CD22-like isoform X4
enox1	NC_046986	1519159..1592988	-1.82263	0.0196442	117750934	ecto-NOX disulfide-thiol exchanger 1
LOC117737466	NC_046975	complement(13386290..13409908)	-1.82516	0.0346201	117737466	Kv channel-interacting protein 1-like isoform X1
LOC117725256	NC_046987	8851773..8855886	-1.83676	0.00334652	117725256	interferon alpha-inducible protein 27-like protein 2A isoform X1
LOC117727879	NC_046989	7931837..7945461	-1.83923	0.00524223	117727879	potassium voltage-gated channel subfamily H member 5-like
LOC117735584	NC_046973	5592457..5593242	-1.86142	0.00729686	117735584	hemoglobin subunit beta-2-like
rsl24d1	NC_046971	9828881..9831468	-1.86534	0.000451495	117732484	probable ribosome biogenesis protein RLP24
msrb2	NC_046985	11177798..11180315	-1.86559	0.0306092	117749476	methionine-R-sulfoxide reductase B2, mitochondrial
LOC117735774	NC_046974	complement(7662661..7666057)	-1.86701	0.041348	117735774	transcription factor TBF1-like
zgc:92360	NC_046966	complement(25415650..25437119)	-1.87206	0.000451495	117735619	arf-GAP with dual PH domain-containing protein 1
tspan34	NC_046966	complement(5864662..5869674)	-1.87769	0.00162113	117734625	tetraspanin 34
zgc:153733	NC_046973	complement(5970918..5974524)	-1.88161	0.00126897	117734932	sesquipedalian-1 isoform X1
grb14	NC_046986	11533114..11557151	-1.90252	0.0439802	117750396	growth factor receptor-bound protein 14
aff3	NC_046986	7552284..7567988	-1.90861	0.00110907	117750862	AF4/FMR2 family member 2 isoform X1
acbd7	NC_046981	10254618..10256128	-1.90871	0.00266948	117745037	acyl-CoA-binding domain-containing protein 7
LOC117742905	NC_046967	11131836..11149261	-1.92506	3.71204e-05	117742905	neuronal membrane glycoprotein M6-b-like
cracr2b	NC_046971	10446023..10456004	-1.94831	0.0245022	117732870	EF-hand calcium-binding domain-containing protein 4A isoform X1
LOC117743297	NC_046979	complement(21144522..21169391)	-1.96039	0.00135239	117743297	uncharacterized protein LOC117743297
LOC117731315	NC_046966	10756305..10764154	-1.97202	0.00467314	117731315	Kv channel-interacting protein 2-like isoform X1
LOC117728722	NC_046968	5519108..5527375	-1.97669	0.0152208	117728722	adhesion G-protein coupled receptor G5-like isoform X1
dnajb5	NC_046974	16331344..16342132	-1.97742	0.0247093	117735781	dnaJ homolog subfamily B member 5
rps29	NC_046989	complement(5105015..5106119)	-1.99258	0.000332855	117727366	40S ribosomal protein S29
sar1ab	NC_046980	complement(14581463..14585440)	-1.99493	1.38603e-05	117744415	secretion associated, Ras related GTPase 1Ab
LOC117734081	NC_046972	12525003..12528649	-2.01804	0.0491909	117734081	glucose-6-phosphate 1-dehydrogenase-like
LOC117743298	NC_046979	complement(21173078..21176896)	-2.03176	0.000426575	117743298	uncharacterized protein PF11_0207-like
LOC117734678	NC_046973	complement(10544059..10551988)	-2.06408	0.000668497	117734678	pyruvate dehydrogenase (acetyl-transferring) kinase isozyme 2, mitochondrial-like
carmil3	NC_046982	complement(5471190..5536315)	-2.07738	0.00380941	117747004	capping protein, Arp2/3 and myosin-I linker protein 3
LOC117736480	NC_046974	26561113..26566811	-2.07967	0.0115242	117736480	leukocyte surface antigen CD53-like
prr15lb	NC_046984	complement(16693091..16700798)	-2.08221	0.0314362	117748762	proline-rich protein 15-like protein B
LOC117748080	NC_046983	939089..958319	-2.11366	0.00239441	117748080	F-box only protein 41-like
LOC117746050	NC_046966	complement(9849687..9854251)	-2.11475	0.000364602	117746050	CMRF35-like molecule 5
LOC117734553	NC_046973	complement(2897870..2901097)	-2.11919	0.00100302	117734553	amine sulfotransferase-like
sytl1	NC_046976	11164934..11171876	-2.12183	0.0163646	117739541	synaptotagmin-like protein 1 isoform X1
LOC117751085	NC_046987	complement(18370914..18380201)	-2.14753	0.00398441	117751085	tudor domain-containing protein 1 isoform X2
arhgef38	NC_046966	17014280..17026741	-2.17397	1.7463e-05	117738302	rho guanine nucleotide exchange factor 38
LOC117742904	NC_046979	complement(17251803..17256861)	-2.19793	0.0442229	117742904	V-set and immunoglobulin domain-containing protein 1-like
bnip4	NC_046980	complement(9617396..9620149)	-2.19901	6.47894e-05	117743925	BCL2 interacting protein 4
si:ch211-137a8.4	NC_046990	complement(3889794..3920320)	-2.20287	0.0192517	117728307	uncharacterized transmembrane protein DDB_G0289901
LOC117737930	NC_046975	complement(9915258..9917411)	-2.25446	0.000178963	117737930	tumor necrosis factor ligand superfamily member 13B-like isoform X3
ldlra	NC_046973	13408928..13419589	-2.25669	0.00460052	117735286	low density lipoprotein receptor a
cd79a	NC_046981	13498165..13500843	-2.26753	0.000365123	117745887	B-cell antigen receptor complex-associated protein alpha chain
LOC117731910	NC_046971	20580050..20582627	-2.28873	0.0341726	117731910	histone H1-like
LOC117740521	NC_046967	complement(12026976..12034280)	-2.29493	0.0469103	117740521	CD99 antigen-like
LOC117738664	NC_046976	complement(3364427..3366137)	-2.32609	0.0123788	117738664	fatty acid-binding protein, liver-like
dusp14	NC_046978	complement(8314822..8321713)	-2.34408	0.039414	117741528	dual specificity protein phosphatase 14
gls2b	NC_046970	20313542..20327495	-2.37712	4.40258e-05	117731286	glutaminase 2b isoform X2
LOC117742846	NC_046979	complement(13203635..13207736)	-2.38233	0.0207676	117742846	complement C1q-like protein 2
LOC117733975	NC_046972	complement(22338860..22342422)	-2.3969	0.00686313	117733975	receptor-type tyrosine-protein phosphatase V-like isoform X2
LOC117730576	NC_046970	24493953..24495677	-2.40583	0.000365123	117730576	uncharacterized protein C20orf85 homolog
dnajc28	NC_046990	12317247..12326586	-2.46017	2.9011e-05	117728232	LOW QUALITY PROTEIN: dnaJ homolog subfamily C member 28
LOC117727117	NC_046989	complement(1510410..1529671)	-2.4718	0.000426575	117727117	filamin-A-interacting protein 1-like isoform X1
LOC117732333	NC_046966	21356980..21361903	-2.51154	0.00460052	117732333	microfibril-associated glycoprotein 4-like
LOC117740144	NC_046977	complement(1775544..1777817)	-2.51417	0.0491909	117740144	beta-hexosaminidase subunit beta-like
ankrd29	NC_046969	24830139..24835444	-2.52338	0.0161792	117729987	ankyrin repeat domain-containing protein 29
LOC117734554	NC_046973	2901209..2903661	-2.5663	2.40533e-06	117734554	eukaryotic translation initiation factor 3 subunit D-like isoform X1
LOC117735441	NC_046973	complement(5655795..5656633)	-2.56777	0.0164967	117735441	hemoglobin embryonic subunit alpha-like
wu:fb18f06	NC_046978	16686710..16690641	-2.6637	0.0399471	117741072	dehydrin HIRD11
crb1	NC_046969	complement(13442475..13460558)	-2.6668	0.044068	117729379	LOW QUALITY PROTEIN: protein crumbs homolog 1
LOC117740580	NC_046977	complement(2670859..2680318)	-2.7378	0.000737563	117740580	interleukin-1 beta-like
LOC117728154	NC_046990	complement(11986874..11988969)	-2.88099	0.00671214	117728154	uncharacterized protein LOC117728154
cdh17	NC_046981	complement(10076867..10087786)	-2.92941	0.0441219	117745739	LOW QUALITY PROTEIN: cadherin-17
ric8a	NC_046971	complement(24310745..24330308)	-2.93503	0.00137839	117731713	synembryn-A isoform X1
LOC117734565	NC_046973	1590713..1607361	-3.00592	0.0282964	117734565	trypsin I-P1-like isoform X1
tfcp2l1	NC_046986	23475679..23485105	-3.00839	0.00470232	117750510	transcription factor CP2-like protein 1
LOC117727124	NC_046989	complement(1565715..1580958)	-3.10676	0.00666232	117727124	LOW QUALITY PROTEIN: filamin-A-interacting protein 1-like
nupr1b	NC_046973	complement(1394929..1397839)	-3.1372	4.01626e-07	117735572	nuclear protein 1b
LOC117734659	NC_046973	complement(1014929..1017379)	-3.20859	0.0119435	117734659	keratin, type I cytoskeletal 13-like
lrrc14b	NC_046976	10000112..10002887	-3.2146	0.0388463	117739214	leucine-rich repeat-containing protein 14B
LOC117745843	NC_046981	complement(13634709..13637833)	-3.23956	0.0235553	117745843	apolipoprotein A-IV-like
unm_sa1614	NC_046970	complement(23904261..23923018)	-3.23993	0.0106593	117730793	arf-GAP with SH3 domain, ANK repeat and PH domain-containing protein 2
LOC117741394	NC_046978	12549667..12550420	-3.26829	0.0336769	117741394	claudin-4-like
LOC117730894	NC_046970	2242557..2246428	-3.30803	0.00974446	117730894	keratin, type II cytoskeletal 8-like
spaca4l	NC_046976	6019203..6027123	-3.32941	0.0265809	117739494	sperm acrosome membrane-associated protein 4
LOC117727200	NC_046989	15973892..15977765	-3.34902	0.0402096	117727200	low choriolytic enzyme-like
LOC117727123	NC_046989	complement(1687479..1703701)	-3.36001	0.000140311	117727123	filamin-A-interacting protein 1-like isoform X1
LOC117728856	NC_046968	complement(28466707..28470166)	-3.45821	0.0411441	117728856	high choriolytic enzyme 2-like
acta1b	NC_046968	complement(18040016..18043851)	-3.46588	0.0176411	117728618	actin alpha 1, skeletal muscle b
LOC117740289	NC_046977	complement(9013350..9016860)	-3.4862	0.00020695	117740289	ADP-ribosylation factor-like protein 3 isoform X2
LOC117744402	NC_046980	89330..94385	-3.60758	0.000190735	117744402	E3 ubiquitin-protein ligase parkin-like isoform X1
upp2	NC_046986	complement(12060485..12063228)	-3.62769	0.0152208	117750422	uridine phosphorylase 2
LOC117733161	NC_046972	complement(3509536..3514400)	-3.76801	0.000781868	117733161	keratin, type II cytoskeletal cochleal-like
mamdc4	NC_046977	complement(15795358..15811177)	-3.77254	0.0432056	117740874	apical endosomal glycoprotein
LOC117733881	NC_046966	complement(6674666..6679364)	-3.88998	0.040753	117733881	TBC1 domain family member 24-like
LOC117751363	NC_046968	8775567..8778199	-3.97379	0.000448862	117751363	phosphorylase b kinase regulatory subunit alpha, liver isoform-like
LOC117731899	NC_046971	21745141..21755734	-3.97415	0.0349267	117731899	myosin heavy chain, fast skeletal muscle-like
xdh	NC_046967	complement(331613..349283)	-4.18609	4.93351e-05	117745219	xanthine dehydrogenase/oxidase isoform X2
LOC117741086	NC_046978	16444190..16451488	-4.21442	0.0133783	117741086	LOW QUALITY PROTEIN: von Willebrand factor A domain-containing protein 5A-like
agr2	NC_046976	659338..661385	-4.50682	0.0133783	117739014	anterior gradient protein 2 homolog
LOC117734590	NC_046973	complement(11790277..11808700)	-4.58658	0.000278028	117734590	beta-1,4 N-acetylgalactosaminyltransferase 2-like isoform X1
LOC117735085	NC_046973	21974075..21978067	-4.66209	0.0231191	117735085	LOW QUALITY PROTEIN: zona pellucida sperm-binding protein 3-like
LOC117739244	NC_046976	4046966..4047887	-4.76128	0.0245022	117739244	apolipoprotein A-IV-like
LOC117736207	NC_046974	complement(27125020..27126203)	-4.84765	0.0234574	117736207	circumsporozoite protein-like
LOC117728259	NC_046990	3847990..3848694	-5.04839	0.0439732	117728259	zona pellucida sperm-binding protein 3-like
LOC117727822	NC_046989	2311443..2313183	-5.16106	2.33537e-05	117727822	crooked neck-like protein 1
LOC117733610	NC_046972	complement(20612694..20617250)	-5.2071	0.0405189	117733610	complement receptor type 1-like
LOC117746707	NC_046982	5765677..5767904	-5.27463	0.0259487	117746707	zona pellucida sperm-binding protein 3-like
LOC117730885	NC_046970	complement(24077407..24082209)	-5.28186	0.0201984	117730885	uncharacterized protein LOC117730885
LOC117734742	NC_046973	5620782..5621564	-5.32251	2.42126e-10	117734742	hemoglobin subunit beta-2-like
LOC117734870	NC_046973	complement(8270867..8273263)	-5.35193	0.00135239	117734870	zona pellucida sperm-binding protein 3-like
LOC117726236	NC_046988	complement(16304288..16306462)	-5.43007	0.000365123	117726236	histone H1-like
LOC117736678	NC_046974	complement(27133317..27134507)	-5.46715	0.00838305	117736678	circumsporozoite protein-like
LOC117737686	NC_046975	complement(19090923..19093088)	-5.4987	0.0118809	117737686	uncharacterized protein LOC117737686
LOC117745195	NC_046967	complement(9394142..9398803)	-5.65411	0.0313091	117745195	zona pellucida sperm-binding protein 3-like
LOC117746218	NC_046982	complement(7741628..7743783)	-5.68983	0.0360229	117746218	zona pellucida sperm-binding protein 4-like
LOC117727741	NC_046989	12631737..12636605	-5.84334	0.0245022	117727741	uncharacterized protein LOC117727741
LOC117739086	NC_046976	complement(4042823..4044284)	-6.18101	0.00150561	117739086	apolipoprotein A-IV-like
LOC117736695	NC_046974	27139854..27140933	-6.2888	0.00467615	117736695	circumsporozoite protein-like
LOC117750952	NC_046968	699142..706933	-6.66991	0.00247887	117750952	mucin-2
LOC117728248	NC_046990	3850816..3851563	-7.03777	0.00605743	117728248	zona pellucida sperm-binding protein 3-like
LOC117734883	NC_046973	complement(8277608..8280053)	-8.36947	0.0469103	117734883	zona pellucida sperm-binding protein 3-like isoform X2
LOC117726322	NC_046988	4308850..4311863	-8.38782	0.0462379	117726322	GTPase IMAP family member 7-like
LOC117732511	NC_046971	complement(21948665..21950211)	-8.39489	0.0459221	117732511	NAD(P)H dehydrogenase
LOC117736685	NC_046974	27135841..27136977	-8.81781	0.0342442	117736685	circumsporozoite protein-like
LOC117732508	NC_046971	complement(21945279..21946826)	-9.05159	0.0285244	117732508	NAD(P)H dehydrogenase
LOC117731115	NC_046970	complement(24087657..24092434)	-9.08339	0.0195198	117731115	uncharacterized protein LOC117731115
LOC117750960	NC_046968	708873..713616	-9.18516	0.025489	117750960	intestinal mucin-like protein
LOC117741289	NC_046978	complement(13596840..13600947)	-9.47526	0.028381	117741289	muellerian-inhibiting factor-like
LOC117734869	NC_046973	complement(8264921..8267424)	-9.51865	0.0188996	117734869	zona pellucida sperm-binding protein 3-like isoform X2
LOC117729186	NC_046966	complement(12738865..12740821)	-13.7949	1.23731e-05	117729186	uncharacterized protein LOC117729186 isoform X1

## Sheet: SL_10d
File S1d. Differentially expressed genes (DEGs) in spleen 10 days post infection (dpi) identified by reference genome-guided transcriptome assembly (log2FC≥1, FDR≤0.05)
Name	Chromosome	Region	Log₂ fold change	FDR p-value	GeneID	Gene description
LOC117728096	NC_046990	9590714..9591766	14.0924	0	117728096	hepcidin-like
LOC117751260	NC_046968	complement(12729615..12730957)	13.187	9.19879e-06	117751260	amyloid protein A-like
LOC117728128	NC_046990	complement(9593067..9593885)	11.7194	0	117728128	hepcidin-like
mmp13b	NC_046978	16275461..16279316	10.0165	0	117741716	collagenase 3
LOC117751252	NC_046968	complement(12733956..12735207)	9.84878	6.67153e-12	117751252	amyloid protein A-like
LOC117750506	NC_046986	complement(8615753..8630632)	9.57236	0.000937083	117750506	cholecystokinin receptor
LOC117726157	NC_046988	complement(12766374..12767687)	9.43558	1.02757e-10	117726157	leptin-B-like isoform X1
LOC117728776	NC_046968	complement(12725453..12726704)	9.27535	1.38535e-11	117728776	amyloid protein A-like
fgf21	NC_046984	9091220..9092163	9.23021	0.00204321	117748613	fibroblast growth factor 21
cfap45	NC_046978	15096623..15100371	8.98954	3.42898e-09	117741385	cilia- and flagella-associated protein 45
il11b	NC_046976	18986801..18995216	8.22762	3.15173e-11	117738802	uncharacterized protein il11b
LOC117741202	NC_046978	19960840..19979305	8.06135	0	117741202	alpha-2-macroglobulin-like
LOC117725172	NC_046987	8231896..8285738	7.92353	0	117725172	collagen alpha-1(XII) chain-like isoform X1
il11a	NC_046981	complement(11991338..11996785)	7.90182	2.84098e-11	117745493	uncharacterized protein il11a isoform X1
LOC117736885	NC_046974	5136951..5140179	7.86561	0	117736885	interleukin-1 beta-like
LOC117739248	NC_046976	complement(11803038..11804930)	7.65742	0	117739248	interleukin-6-like
LOC117728251	NC_046990	9578695..9588625	7.55676	0	117728251	hepcidin-like
chrna2b	NC_046989	7525014..7533128	7.37099	0.0179015	117727329	neuronal acetylcholine receptor subunit alpha-2
LOC117727005	NC_046989	complement(5170452..5171832)	7.13529	0	117727005	thyroxine 5-deiodinase-like
hamp	NC_046981	complement(15947889..15948963)	7.13236	0	117745265	hepcidin-1
slc6a17	NC_046972	complement(11844676..11863142)	6.87603	1.12839e-11	117734036	sodium-dependent neutral amino acid transporter SLC6A17
LOC117726253	NC_046988	8284572..8288431	6.79842	0.0390452	117726253	E3 ubiquitin-protein ligase TRIM38-like
LOC117737934	NC_046966	complement(17133654..17141661)	6.788	0	117737934	arachidonate 12-lipoxygenase, 12R-type-like
LOC117748612	NC_046984	9070892..9087095	6.74067	0.0407637	117748612	liprin-alpha-3-like
oscp1a	NC_046976	4588594..4593687	6.72286	1.39717e-11	117739035	protein OSCP1a
LOC117728775	NC_046968	complement(12721108..12722451)	6.70271	0	117728775	amyloid protein A-like
LOC117741495	NC_046978	complement(16264132..16268496)	6.64464	0.0380555	117741495	matrix metalloproteinase-20-like
nppc	NC_046969	15723396..15726749	6.62698	1.10924e-14	117729785	C-type natriuretic peptide
hp	NC_046968	complement(11918121..11923491)	6.5678	0	117728778	haptoglobin isoform X1
has1	NC_046981	7952221..7955864	6.47706	0.000260069	117745901	hyaluronan synthase 1
LOC117749415	NC_046985	complement(5036221..5040989)	6.45321	0	117749415	TNFAIP3-interacting protein 1-like
LOC117726482	NC_046988	3732552..3743088	6.43454	0.0472029	117726482	NXPE family member 3-like
LOC117733206	NC_046972	complement(15292564..15296584)	6.36999	1.84856e-06	117733206	laminin subunit alpha-4-like
inhbaa	NC_046985	complement(961131..970388)	6.3487	5.44255e-06	117749516	inhibin subunit beta Aa isoform X2
LOC117740329	NC_046977	10603006..10610214	6.31698	6.89464e-13	117740329	inositol polyphosphate 5-phosphatase K
LOC117725177	NC_046987	14385262..14387951	6.21775	2.07006e-08	117725177	B2 bradykinin receptor-like
pnocb	NC_046989	18501407..18518731	6.19497	1.7559e-09	117727511	prepronociceptin b
hhla2b.1	NC_046985	complement(4230589..4246606)	6.1731	6.30803e-09	117749799	uncharacterized protein hhla2b.1 isoform X1
LOC117732552	NC_046971	14080843..14082018	6.12614	0.0032082	117732552	leptin-like
LOC117741614	NC_046978	8553229..8556298	6.05767	3.34313e-07	117741614	diablo homolog, mitochondrial-like
LOC117751046	NC_046968	complement(12738139..12739476)	6.04695	5.39751e-10	117751046	amyloid protein A-like
LOC117729318	NC_046969	complement(5712866..5718221)	6.02733	0	117729318	complement factor H-related protein 4-like isoform X2
rims2a	NC_046990	complement(8472468..8591792)	6.01595	0.00111331	117728158	regulating synaptic membrane exocytosis protein 2 isoform X1
tnfaip6	NC_046986	complement(4361274..4369078)	5.99989	0	117750881	tumor necrosis factor-inducible gene 6 protein
LOC117725477	NC_046987	9757015..9765428	5.87026	0	117725477	thrombospondin-1-like
f3a	NC_046985	complement(20354342..20363647)	5.87012	0	117749454	coagulation factor IIIa
il12ba	NC_046975	8490505..8492741	5.8612	0.000250394	117737664	interleukin 12Ba
LOC117747772	NC_046983	complement(4119515..4129921)	5.85044	7.57891e-10	117747772	FERM domain-containing protein 7
igfbp1a	NC_046969	7450797..7453637	5.71371	0	117729589	insulin-like growth factor-binding protein 1a
isl2b	NC_046968	19931291..19936053	5.64783	0.00136476	117727118	LOW QUALITY PROTEIN: insulin gene enhancer protein isl-2b
snap91b	NC_046989	complement(6128403..6148790)	5.6117	0.00183067	117727460	clathrin coat assembly protein AP180
slc1a6	NC_046969	complement(19980014..19986775)	5.5885	0	117729542	excitatory amino acid transporter 4 isoform X3
si:ch211-114n24.6	NC_046967	complement(1619103..1620757)	5.58672	2.59672e-13	117745611	tubulin alpha-1A chain
LOC117739425	NC_046976	complement(20374105..20379763)	5.57365	0	117739425	tumor necrosis factor receptor superfamily member 6B-like
c7b	NC_046977	13449571..13459556	5.55585	0	117740323	complement component C7
LOC117736610	NC_046974	23318119..23329005	5.51879	0	117736610	gamma-glutamyl hydrolase
serpine1	NC_046983	14127925..14132777	5.51284	0	117747966	plasminogen activator inhibitor 1
cdcp1a	NC_046981	7274855..7281135	5.49765	2.49704e-11	117745671	CUB domain-containing protein 1a
LOC117736516	NC_046974	12986323..12989319	5.43858	0	117736516	E3 ubiquitin-protein ligase NEURL3
zgc:112294	NC_046974	6639076..6641909	5.37872	0	117736787	transmembrane protein 17A
LOC117734181	NC_046966	complement(16357113..16361336)	5.36728	0.000189307	117734181	uncharacterized protein C4orf54 homolog
relt	NC_046978	1902010..1934858	5.36565	0	117741993	tumor necrosis factor receptor superfamily member 19L
LOC117741201	NC_046978	complement(19936848..19953409)	5.36515	6.42371e-10	117741201	alpha-2-macroglobulin-like
LOC117727165	NC_046989	14388337..14392352	5.3046	0	117727165	toll-like receptor 5
ptx3a	NC_046978	complement(14351554..14360140)	5.29883	0	117741474	pentraxin-related protein PTX3
LOC117727738	NC_046989	12455512..12456544	5.25473	0.0181003	117727738	LOW QUALITY PROTEIN: leucine-rich alpha-2-glycoprotein-like
si:ch211-22d5.2	NC_046977	13204744..13207420	5.25344	0.0039747	117740756	serine/threonine-protein kinase NIM1
LOC117751310	NC_046987	14952089..14955142	5.20663	7.75118e-06	117751310	actin, alpha cardiac muscle 1-like
LOC117745966	NC_046982	9158265..9160928	5.15377	0.00353938	117745966	LOW QUALITY PROTEIN: secretogranin-2-like, partial
LOC117731349	NC_046970	19483252..19492488	5.13098	0	117731349	protein Wnt-2b-A-like
rdh10a	NC_046985	9939235..9950012	5.12949	0	117749922	retinol dehydrogenase 10-A
LOC117730957	NC_046970	complement(11893629..11899156)	5.09457	0	117730957	probable nuclear hormone receptor HR38
rgs2	NC_046969	complement(6095218..6097330)	5.08019	0	117729477	regulator of G-protein signaling 2
LOC117727458	NC_046989	12453615..12454732	5.07405	0.000209187	117727458	leucine-rich alpha-2-glycoprotein-like, partial
il22	NC_046988	14439376..14442383	5.07087	2.54886e-07	117726138	interleukin-22
LOC117736771	NC_046966	9046551..9049222	5.0435	0.000593858	117736771	ependymin-like
ier3	NC_046974	1454973..1456170	5.01718	0	117736048	radiation-inducible immediate-early gene IEX-1
LOC117732276	NC_046971	complement(13117624..13134008)	4.96182	0.0165696	117732276	anoctamin-2
LOC117748801	NC_046984	5466420..5469206	4.95861	6.3401e-05	117748801	bone morphogenetic protein 4-like
pcsk1	NC_046970	1695970..1709447	4.92192	0	117731044	neuroendocrine convertase 1
LOC117748777	NC_046984	4747759..4751796	4.88912	0	117748777	somatostatin receptor type 2
LOC117725401	NC_046987	9492777..9495995	4.8531	3.64362e-11	117725401	actin, alpha cardiac muscle-like
LOC117740232	NC_046977	13544347..13546708	4.79588	0	117740232	osteocalcin 2-like
fosab	NC_046989	7864669..7867058	4.68182	0	117727588	v-fos FBJ murine osteosarcoma viral oncogene homolog Ab
LOC117734931	NC_046973	7921147..7923265	4.67949	2.77677e-10	117734931	LOW QUALITY PROTEIN: myeloid-associated differentiation marker homolog
pex5la	NC_046969	complement(18001289..18080296)	4.67015	8.02273e-06	117729620	PEX5-related protein
angptl7	NC_046972	complement(6187543..6190790)	4.65082	2.36822e-07	117733187	angiopoietin-related protein 7
foxg1c	NC_046978	complement(15161713..15164134)	4.63914	4.13307e-14	117741395	forkhead box protein G1c
LOC117747066	NC_046982	complement(9762049..9767749)	4.62374	0	117747066	midnolin-like
LOC117749219	NC_046984	4766964..4776486	4.61834	2.52566e-11	117749219	somatostatin receptor type 2-like
ptprna	NC_046986	13185693..13202949	4.61648	3.59388e-07	117751054	protein tyrosine phosphatase receptor type Na
LOC117745828	NC_046981	16164836..16169355	4.59503	0.00339254	117745828	myelin-associated glycoprotein-like
LOC117729131	NC_046969	complement(7138928..7142059)	4.59162	0.0025971	117729131	forkhead box protein F2-like
LOC117748807	NC_046984	complement(12579364..12615429)	4.59032	8.61364e-07	117748807	testican-2-like
ponzr2	NC_046979	6487772..6492150	4.58794	0.0272785	117743266	cornifelin homolog B isoform X1
ptges	NC_046977	complement(3867511..3870471)	4.55515	0	117740851	prostaglandin E synthase
fam20a	NC_046984	complement(7382619..7391620)	4.549	8.72305e-11	117749218	pseudokinase FAM20A isoform X1
ptgs2b	NC_046969	12709822..12714640	4.53891	0	117729217	prostaglandin G/H synthase 2
c1ql3a	NC_046985	20150353..20186320	4.53458	0.0303287	117749570	complement C1q-like protein 3
LOC117745609	NC_046981	complement(9787422..9796615)	4.5243	0.000180468	117745609	transcriptional repressor scratch 1-like
LOC117746368	NC_046982	16403879..16408030	4.52182	0.038779	117746368	complement factor H-related protein 1-like
tnnt2a	NC_046972	14102545..14109544	4.44967	0.00419627	117733456	troponin T type 2a (cardiac)
ceacam1	NC_046981	13283171..13300106	4.41135	2.55446e-09	117745820	carcinoembryonic antigen-related cell adhesion molecule 1
c6	NC_046977	complement(13460138..13468004)	4.40765	0	117740631	complement component C6
il10	NC_046970	complement(11634550..11636811)	4.37812	0	117730862	interleukin-10
LOC117738725	NC_046976	complement(3474757..3513617)	4.37637	0	117738725	fibrocystin-L-like
LOC117749879	NC_046985	1903346..1909724	4.35214	0	117749879	A-agglutinin anchorage subunit-like
LOC117726162	NC_046988	14450807..14454412	4.34831	4.98309e-08	117726162	uncharacterized protein LOC117726162 isoform X3
il13ra2	NC_046979	9147769..9156971	4.32617	2.68604e-05	117743232	interleukin-13 receptor subunit alpha-2 isoform X1
LOC117732368	NC_046971	2494907..2499510	4.32076	0	117732368	hyaluronidase PH-20-like
tgfa	NC_046970	15453969..15459086	4.31864	0.000129408	117730534	LOW QUALITY PROTEIN: protransforming growth factor alpha
chrd	NC_046978	complement(18714517..18727895)	4.29127	3.25873e-08	117741829	chordin
LOC117735481	NC_046973	complement(426811..430873)	4.24757	2.49372e-05	117735481	uncharacterized protein LOC117735481 isoform X2
myh7l	NC_046982	3137648..3151290	4.23559	3.47397e-07	117747118	myosin heavy chain 7-like
LOC117738903	NC_046966	complement(7187146..7191835)	4.19652	0	117738903	N-acetylmuramoyl-L-alanine amidase-like
LOC117737635	NC_046975	complement(13181969..13184032)	4.19356	0.00118244	117737635	small integral membrane protein 32-like
LOC117733297	NC_046972	19285825..19289867	4.18025	0	117733297	tumor necrosis factor receptor superfamily member 9-like
adm2a	NC_046988	complement(2379257..2391922)	4.13388	0	117726441	protein ADM2a
LOC117746281	NC_046982	6630173..6631310	4.12898	1.07815e-05	117746281	insulin-like growth factor-binding protein 1
LOC117745292	NC_046981	complement(9596423..9605629)	4.12724	0	117745292	metalloreductase STEAP4-like
efcab1	NC_046976	11175443..11177648	4.1268	0.00281561	117738960	EF-hand calcium-binding domain-containing protein 1
loxl2a	NC_046970	complement(2317167..2343520)	4.12115	0	117731152	lysyl oxidase homolog 2A
grid2ipa	NC_046973	complement(21184773..21206436)	4.12011	0.000125808	117735528	delphilin
serpinf2b	NC_046978	complement(7966553..7968898)	4.0929	0.000244619	117741610	serpin peptidase inhibitor, clade F (alpha-2 antiplasmin, pigment epithelium derived factor), member 2b
fosl2	NC_046987	complement(4038267..4046901)	4.08065	0	117751273	fos-related antigen 2
ch25h	NC_046984	complement(19194688..19196399)	4.06325	0	117748381	cholesterol 25-hydroxylase-like protein
epoa	NC_046983	7708593..7714474	4.06274	5.65692e-05	117748175	erythropoietin
ocstamp	NC_046972	complement(18475255..18479197)	4.0619	0.0179005	117733626	osteoclast stimulatory transmembrane protein isoform X1
LOC117748666	NC_046984	complement(6742053..6745852)	4.05691	0.00390706	117748666	NADPH oxidase organizer 1-like
si:ch211-102l7.3	NC_046968	26561482..26569610	4.04464	0.000227841	117728584	LOW QUALITY PROTEIN: inactive serine protease PAMR1
cbx7a	NC_046973	complement(14649521..14653714)	4.0338	0	117735035	chromobox homolog 7a isoform X6
LOC117747395	NC_046983	5409676..5411702	4.02098	0.013558	117747395	E3 ubiquitin-protein ligase ARIH2-like
dusp1	NC_046975	9831701..9835108	4.00904	0	117737683	dual specificity protein phosphatase 1
LOC117746351	NC_046982	14441156..14446685	3.99114	0.00023388	117746351	serine/threonine-protein kinase ICK-like
grem2a	NC_046980	complement(8423701..8431014)	3.96172	5.19168e-10	117744129	gremlin-2
fosl1a	NC_046975	15582552..15585889	3.95033	0	117737137	fos-related antigen 1a
ppargc1a	NC_046983	complement(10872774..11107130)	3.9356	0.0312284	117748189	peroxisome proliferator-activated receptor gamma coactivator 1-alpha isoform X1
LOC117732459	NC_046971	9883264..9891419	3.91577	8.99469e-11	117732459	uncharacterized protein LOC117732459
atf3	NC_046989	2781904..2786114	3.89084	0	117727812	cyclic AMP-dependent transcription factor ATF-3
adcyap1a	NC_046985	complement(6450870..6453173)	3.88337	0.0179575	117749599	adenylate cyclase activating polypeptide 1a isoform X2
prdm1b	NC_046976	5213618..5225333	3.87983	0	117738701	PR domain zinc finger protein 1 isoform X1
acta1a	NC_046966	23886145..23890841	3.87627	0	117733030	actin alpha 1, skeletal muscle a
adamts1	NC_046967	9255803..9261785	3.87454	0	117746266	LOW QUALITY PROTEIN: A disintegrin and metalloproteinase with thrombospondin motifs 1
LOC117747738	NC_046983	complement(11268488..11400131)	3.86229	0.019741	117747738	collagen alpha-1(XXV) chain
LOC117729712	NC_046969	18169124..18171510	3.85569	9.97927e-05	117729712	claudin-19
epgn	NC_046974	complement(23801085..23803142)	3.84454	0.017594	117736394	epigen
fosb	NC_046978	complement(5272501..5281334)	3.84382	0	117741268	protein fosB isoform X3
socs3a	NC_046973	complement(19336304..19338569)	3.84259	0	117734887	LOW QUALITY PROTEIN: suppressor of cytokine signaling 3a
LOC117741812	NC_046978	complement(16369021..16374809)	3.81789	0.0207126	117741812	uncharacterized protein LOC117741812
prg4b	NC_046969	complement(12764625..12771861)	3.81587	2.72102e-10	117729258	proteoglycan 4b isoform X2
nr4a1	NC_046972	complement(16249972..16255070)	3.81035	0	117733658	nuclear receptor subfamily 4 group A member 1
LOC117736599	NC_046974	complement(12405320..12407654)	3.79578	0.0313391	117736599	L-serine dehydratase/L-threonine deaminase-like
pfkfb3	NC_046988	complement(4129054..4137164)	3.78983	0	117726074	6-phosphofructo-2-kinase/fructose-2,6-bisphosphatase 3 isoform X2
LOC117730577	NC_046970	18455729..18467694	3.7874	0.00794444	117730577	mitogen-activated protein kinase kinase kinase 12-like
si:ch211-153b23.4	NC_046975	10602815..10606965	3.78342	4.01703e-09	117737081	uncharacterized protein si:ch211-153b23.4
wu:fa11c10	NC_046972	4401549..4419436	3.7827	0	117733361	protein FAM110B
LOC117727652	NC_046989	complement(21114642..21145330)	3.77786	0.000104893	117727652	adhesion G protein-coupled receptor F5-like isoform X1
rspo2	NC_046990	9521440..9571986	3.75785	0.0217568	117728198	R-spondin-2
LOC117747860	NC_046983	complement(8657296..8668494)	3.72577	0.00145861	117747860	hepatocyte growth factor activator
nocta	NC_046975	3338730..3348403	3.72369	0	117737444	nocturnin isoform X1
LOC117748742	NC_046984	complement(17096462..17101221)	3.71458	0	117748742	inward rectifier potassium channel 2-like
si:ch73-335l21.4	NC_046983	8167951..8169504	3.71344	0	117748006	RING finger protein 227
LOC117734714	NC_046973	complement(15645895..15646953)	3.70973	0	117734714	complement C1q-like protein 2
vip	NC_046980	1189654..1194440	3.70542	0.00476165	117743796	VIP peptides isoform X2
ankrd13b	NC_046978	complement(16618581..16649215)	3.7018	0.00036184	117741483	ankyrin repeat domain-containing protein 13B isoform X2
pdgfra	NC_046969	24355286..24366639	3.68187	0	117730130	platelet-derived growth factor receptor alpha
tnnc1a	NC_046972	complement(21628762..21631741)	3.67483	8.10327e-07	117734000	troponin C type 1a (slow)
LOC117742632	NC_046979	complement(524156..525650)	3.67077	0.00190112	117742632	heat shock protein beta-11-like
tfa	NC_046982	complement(7789680..7797151)	3.66249	1.72444e-07	117746609	transferrin-a isoform X2
nr4a3	NC_046981	9975096..9994535	3.6613	0	117745333	nuclear receptor subfamily 4 group A member 3 isoform X1
LOC117744284	NC_046980	5999965..6005119	3.65405	0.000616708	117744284	LOW QUALITY PROTEIN: high affinity choline transporter 1-like
LOC117745790	NC_046981	9546579..9570047	3.65031	4.63286e-06	117745790	metalloreductase STEAP4-like
sparta	NC_046979	complement(12337090..12343365)	3.63922	0.0327995	117742662	spartin a isoform X1
crb2a	NC_046977	complement(19735617..19760119)	3.61823	0.0146494	117740666	protein crumbs homolog 2a
LOC117749408	NC_046985	complement(19951895..19956185)	3.6162	0	117749408	C-C chemokine receptor type 3-like
si:dkeyp-23e4.3	NC_046979	complement(5979481..6005315)	3.61414	0	117743153	rho GTPase-activating protein 7 isoform X2
neurl1aa	NC_046966	2684832..2725179	3.59795	9.03967e-09	117736863	E3 ubiquitin-protein ligase NEURL1
si:ch211-207j7.2	NC_046966	5990584..5999197	3.59696	2.49181e-05	117736184	uncharacterized protein si:ch211-207j7.2 isoform X1
sqlea	NC_046990	8139353..8145711	3.59208	1.84486e-07	117728281	squalene monooxygenase
LOC117742524	NC_046979	complement(10614631..10622324)	3.59185	1.52004e-06	117742524	complement factor B-like
LOC117747796	NC_046983	8101736..8103620	3.57773	0.0194178	117747796	uncharacterized protein LOC117747796
zgc:113276	NC_046968	8936203..8941735	3.55342	0.0134243	117751383	uncharacterized protein zgc:113276
LOC117725178	NC_046987	14397928..14400436	3.54243	0.00574969	117725178	B2 bradykinin receptor-like
nek10	NC_046981	3726310..3739621	3.54072	0.0188003	117745396	serine/threonine-protein kinase Nek10
LOC117748922	NC_046984	9299912..9302827	3.52179	0.00624753	117748922	cilia- and flagella-associated protein 251
nectin3b	NC_046979	15509080..15531873	3.51929	2.53449e-07	117742259	nectin-3-like protein isoform X2
ntd5	NC_046981	11676469..11685559	3.51782	2.51429e-13	117745871	beta-2-glycoprotein 1
arsj	NC_046983	complement(15944606..15957133)	3.51274	1.91328e-09	117747805	arylsulfatase J
LOC117744029	NC_046980	9416512..9437459	3.49349	0.0438728	117744029	receptor-type tyrosine-protein phosphatase epsilon-like
si:dkey-19b23.8	NC_046983	5586651..5591135	3.48672	0	117747979	uncharacterized protein si:dkey-19b23.8
LOC117747048	NC_046982	9769817..9780999	3.46932	8.34662e-08	117747048	voltage-dependent calcium channel beta subunit-associated regulatory protein-like
LOC117746932	NC_046982	complement(10905491..10967051)	3.44965	0	117746932	SPRY domain-containing SOCS box protein 4-like
LOC117727713	NC_046968	complement(24486339..24489353)	3.44287	0.0209208	117727713	relaxin-3 receptor 1-like
sik1	NC_046986	complement(8207062..8214777)	3.43668	0	117750095	serine/threonine-protein kinase SIK1
batf	NC_046989	7639932..7644854	3.42733	0	117727184	basic leucine zipper transcriptional factor ATF-like
slc7a11	NC_046975	1999686..2024183	3.42492	0.00220928	117737491	cystine/glutamate transporter
slc6a19b	NC_046981	8578800..8583844	3.4242	0.0330217	117745782	solute carrier family 6 member 19b
LOC117742748	NC_046979	15313242..15315883	3.41743	0.000105271	117742748	uncharacterized protein LOC117742748
etnppl	NC_046983	complement(11254669..11262401)	3.40955	0.000218364	117747989	ethanolamine-phosphate phospho-lyase isoform X2
LOC117728697	NC_046968	27729740..27733226	3.40947	0.00883134	117728697	interleukin-17C-like
LOC117750357	NC_046986	22549696..22552261	3.40913	0.00431431	117750357	uncharacterized protein LOC117750357 isoform X2
LOC117735217	NC_046966	5497945..5553383	3.39597	6.66245e-09	117735217	microtubule-associated serine/threonine-protein kinase 1-like
cx31.7	NC_046975	complement(9899230..9903310)	3.38682	0.00915153	117737467	gap junction beta-1 protein
LOC117726860	NC_046968	complement(26591347..26603919)	3.37912	0.0050715	117726860	polycystic kidney disease protein 1-like 3
cacna1g	NC_046984	complement(4382114..4570717)	3.3783	1.20233e-11	117748530	LOW QUALITY PROTEIN: voltage-dependent T-type calcium channel subunit alpha-1G
map7d2b	NC_046985	4120945..4144219	3.36809	0.00819764	117749482	MAP7 domain-containing protein 2 isoform X1
lyve1a	NC_046968	complement(13894103..13896870)	3.35617	2.36777e-08	117728798	lymphatic vessel endothelial hyaluronic acid receptor 1a
rgs5b	NC_046982	complement(16270002..16271467)	3.35583	0	117746569	regulator of G-protein signaling 5b
vcanb	NC_046977	complement(3346383..3377344)	3.34555	0	117740445	LOW QUALITY PROTEIN: versican b
LOC117744520	NC_046980	complement(14540096..14541652)	3.34241	7.11886e-05	117744520	DNA damage-inducible transcript 4 protein-like
has2	NC_046990	complement(10549859..10553001)	3.34141	0.0091208	117728229	hyaluronan synthase 2
LOC117746362	NC_046982	complement(15646442..15693617)	3.33709	0.000397904	117746362	complement component C8 beta chain-like
batf2	NC_046983	complement(12446823..12452943)	3.32941	0	117747885	transcription factor kayak
LOC117729735	NC_046969	complement(7125303..7127417)	3.32568	1.02757e-10	117729735	forkhead box C1-A-like
LOC117740723	NC_046977	10983815..11000095	3.30826	4.59969e-07	117740723	fibroblast growth factor 5-like
LOC117731933	NC_046971	complement(2037866..2040464)	3.30574	0.00177744	117731933	mucin-2-like
prdm1c	NC_046989	complement(12076314..12085188)	3.30411	4.01853e-08	117727595	PR domain zinc finger protein 1 isoform X1
LOC117746370	NC_046982	16427709..16434822	3.30253	0.000696762	117746370	protein crumbs homolog 1-like
nr4a2a	NC_046986	12208477..12211584	3.27705	0.040615	117750561	nuclear receptor subfamily 4 group A member 2a
agt	NC_046980	complement(8875398..8879697)	3.274	5.57919e-06	117744132	angiotensinogen
chst11	NC_046988	complement(2030167..2101906)	3.27293	0.0075013	117726212	carbohydrate sulfotransferase 11 isoform X2
LOC117738962	NC_046976	11142355..11146768	3.25218	0	117738962	methyltransferase-like protein 24
LOC117728882	NC_046968	28507526..28510737	3.25156	0.0277081	117728882	macrophage mannose receptor 1-like
LOC117742728	NC_046979	15617973..15624644	3.23482	0.00725786	117742728	uncharacterized protein LOC117742728
LOC117748154	NC_046983	complement(11441801..11516746)	3.23139	1.64259e-10	117748154	ADAMTS-like protein 1
LOC117749187	NC_046984	17238691..17240230	3.2168	0.00240444	117749187	DELTA-stichotoxin-Hcr4a-like
LOC117746416	NC_046982	complement(6535329..6572992)	3.20854	0.0102142	117746416	phosphatase and actin regulator 1-like
LOC117737465	NC_046975	complement(5994556..6004216)	3.20135	0	117737465	LON peptidase N-terminal domain and RING finger protein 3-like isoform X2
fkbp5	NC_046970	15497779..15511644	3.19682	1.22571e-12	117730522	peptidyl-prolyl cis-trans isomerase FKBP5
LOC117742914	NC_046967	complement(11106495..11110129)	3.16526	1.73621e-07	117742914	OX-2 membrane glycoprotein-like
si:ch73-86n18.1	NC_046981	12602387..12610011	3.16292	0	117745486	C-type lectin domain family 4 member E
LOC117747584	NC_046983	complement(1901612..1905461)	3.14875	4.20587e-12	117747584	CD276 antigen-like
fhdc2	NC_046975	10355019..10364807	3.14518	0.00055107	117737435	FH2 domain-containing protein 1
dclk1a	NC_046979	complement(12282340..12324989)	3.14374	0.00181315	117742487	serine/threonine-protein kinase DCLK1a isoform X1
LOC117744286	NC_046980	complement(6231274..6237050)	3.14071	1.43826e-13	117744286	cytochrome P450 3A30-like
cxcl8a	NC_046966	4173097..4174275	3.1272	2.11482e-14	117737801	interleukin-8 isoform X1
vwa2	NC_046984	complement(10808328..10821013)	3.12578	0.00797705	117748877	von Willebrand factor A domain-containing protein 2
ddit4	NC_046984	12635489..12637395	3.11875	1.36895e-11	117749242	DNA damage-inducible transcript 4 protein
pglyrp5	NC_046978	complement(15166495..15167841)	3.11188	0.0114912	117741937	peptidoglycan recognition protein 5
LOC117737008	NC_046974	complement(25638463..25642747)	3.10568	0.0014905	117737008	lymphotoxin-alpha-like
inhbb	NC_046986	complement(23711705..23721041)	3.09199	4.36752e-11	117751029	inhibin beta B chain
LOC117742975	NC_046979	527829..530240	3.09094	0	117742975	early growth response protein 1-A-like
thrsp	NC_046978	10875866..10876285	3.08768	0.0365015	117741955	thyroid hormone-inducible hepatic protein
LOC117735254	NC_046973	3095746..3103437	3.08629	6.14838e-05	117735254	uncharacterized protein LOC117735254
LOC117742642	NC_046979	complement(15485730..15487143)	3.08527	0.039159	117742642	mitochondrial uncoupling protein 2-like
adra2a	NC_046966	complement(9127859..9130273)	3.07842	0	117733800	alpha-2A adrenergic receptor
vwa1	NC_046972	4730859..4741409	3.07165	0	117732955	von Willebrand factor A domain-containing protein 1
LOC117733019	NC_046966	complement(24499099..24505633)	3.06831	0	117733019	mitoferrin-2-like isoform X1
c5	NC_046974	935697..968708	3.06488	0.000295476	117736017	complement C5 isoform X1
LOC117730171	NC_046969	complement(26007729..26016693)	3.05825	0	117730171	complement C1q tumor necrosis factor-related protein 7
ldlrb	NC_046966	5582739..5591254	3.05733	1.10924e-14	117731396	low-density lipoprotein receptor
LOC117734059	NC_046972	complement(22947554..23004939)	3.0506	0.000298457	117734059	metabotropic glutamate receptor 7-like
kcnh2b	NC_046985	complement(17263526..17469556)	3.03987	0.0205959	117749441	potassium voltage-gated channel subfamily H member 2
ldha	NC_046971	complement(16970404..16976340)	3.0303	0	117731772	L-lactate dehydrogenase A chain
crema	NC_046982	18043066..18056909	3.02972	0	117747116	cAMP-responsive element modulator isoform X1
LOC117748866	NC_046984	complement(17194692..17198721)	3.00846	0.00329568	117748866	Usher syndrome type-1G protein homolog
LOC117748579	NC_046984	11010266..11026900	3.00549	5.36646e-13	117748579	integrin beta-3-like
LOC117728068	NC_046990	complement(2965720..2969980)	3.00295	0	117728068	mRNA decay activator protein ZFP36
peak3	NC_046969	complement(22006448..22009608)	3.00082	4.13307e-14	117729415	inactive tyrosine-protein kinase PEAK1
ptgis	NC_046970	complement(15940668..15947461)	2.99982	0.00299068	117730523	prostacyclin synthase
ccn1	NC_046969	complement(11067860..11070875)	2.99894	0	117729545	CCN family member 1
LOC117742580	NC_046967	11043041..11052601	2.9894	0	117742580	vascular endothelial growth factor C-like isoform X1
phlda2	NC_046971	17586790..17587837	2.98763	0	117732338	pleckstrin homology-like domain family A member 2
LOC117733927	NC_046966	complement(20820919..20824517)	2.97788	9.85486e-08	117733927	cell wall protein DAN4-like
gpr37a	NC_046971	complement(2513460..2520940)	2.96406	5.96081e-05	117732274	prosaposin receptor GPR37
il17a/f3	NC_046989	18554551..18556602	2.95992	0.0215393	117727495	interleukin 17a/f3 isoform X1
duox	NC_046971	complement(9714165..9726278)	2.94933	5.18801e-12	117731992	LOW QUALITY PROTEIN: dual oxidase 2
LOC117732976	NC_046972	5899835..5905987	2.94586	0.00670169	117732976	RING finger protein 223
glulb	NC_046969	9148752..9151501	2.9395	3.64201e-08	117729828	LOW QUALITY PROTEIN: glutamine synthetase
LOC117750309	NC_046986	2407661..2434417	2.93149	0.00465926	117750309	kinesin heavy chain-like
scube3	NC_046972	20547071..20610073	2.92638	0.0053688	117733521	signal peptide, CUB and EGF-like domain-containing protein 3
LOC117748747	NC_046966	complement(11915941..11917958)	2.9162	0	117748747	transcription factor jun-B-like isoform X1
LOC117737118	NC_046975	complement(13535022..13537091)	2.91275	0.00500419	117737118	endonuclease domain-containing 1 protein-like
m17	NC_046977	complement(10135448..10137094)	2.90479	1.47592e-09	117740950	IL-6 subfamily cytokine M17
gpnmb	NC_046976	complement(12733758..12740227)	2.89496	7.62743e-08	117739554	protein QNR-71 isoform X2
ppm1e	NC_046979	complement(1676093..1713038)	2.89187	0.000128472	117742712	protein phosphatase 1E
LOC117742381	NC_046967	complement(11284542..11294398)	2.87864	0.0220842	117742381	obscurin-like protein 1
LOC117747873	NC_046966	22287695..22317196	2.87666	0.00605323	117747873	uncharacterized protein LOC117747873 isoform X1
apba1a	NC_046974	complement(27068054..27108613)	2.87042	0.0385117	117736712	amyloid-beta A4 precursor protein-binding family A member 1 isoform X2
LOC117735327	NC_046973	13317455..13319354	2.86351	0	117735327	transcription factor jun-B-like
kif5ab	NC_046970	complement(18590395..18641501)	2.857	0.00239366	117731004	kinesin heavy chain isoform X1
LOC117729223	NC_046969	complement(8719192..8730889)	2.84318	8.57961e-07	117729223	uncharacterized protein LOC117729223
LOC117728858	NC_046966	5719463..5721299	2.84277	1.20932e-09	117728858	heme oxygenase-like
LOC117742265	NC_046979	complement(8334560..8337608)	2.84199	0.0129614	117742265	putative fibroblast growth factor 1
LOC117729650	NC_046969	20833334..20838154	2.83915	7.11565e-11	117729650	E-selectin-like
LOC117744319	NC_046980	complement(10190013..10380672)	2.82657	0.00028352	117744319	protocadherin-15-like isoform X2
abhd15a	NC_046978	2749924..2759172	2.82039	2.16319e-08	117741424	protein ABHD15
c9	NC_046977	complement(2219884..2224219)	2.81917	0.0317929	117740346	complement component C9
smtnl	NC_046978	complement(19085143..19108143)	2.81839	2.73844e-06	117741401	smoothelin, like
abhd3	NC_046989	8090499..8097092	2.81355	2.33766e-13	117727505	phospholipase ABHD3
LOC117749873	NC_046985	complement(2452877..2510016)	2.80545	2.29684e-11	117749873	collagen alpha-1(XVIII) chain-like isoform X2
l1cama	NC_046972	12711405..12750026	2.80027	8.90698e-10	117733546	neural cell adhesion molecule L1.2 isoform X1
slc2a3a	NC_046976	19544025..19562393	2.79887	0.0133817	117738758	solute carrier family 2, facilitated glucose transporter member 3a
nox1	NC_046975	16660397..16665594	2.79616	0.0232943	117737417	NADPH oxidase 1
tbc1d2	NC_046975	complement(23915497..23929374)	2.78815	0.000166357	117737599	TBC1 domain family member 2A isoform X1
socs1a	NC_046973	complement(3790499..3793193)	2.7815	1.10924e-14	117735604	LOW QUALITY PROTEIN: suppressor of cytokine signaling 1a
LOC117744513	NC_046980	complement(22477627..22480399)	2.7803	0.00318042	117744513	bryoporin-like
tagln	NC_046978	complement(17406707..17413496)	2.77947	2.19703e-12	117741717	transgelin isoform X1
LOC117737248	NC_046975	complement(23929240..23932640)	2.77852	0.00591642	117737248	basic salivary proline-rich protein 3-like
LOC117751523	NC_046987	complement(1825901..1831559)	2.77654	1.02384e-08	117751523	uncharacterized protein LOC117751523
LOC117741170	NC_046978	complement(19515518..19535215)	2.77448	1.09547e-05	117741170	A disintegrin and metalloproteinase with thrombospondin motifs 15-like
wls	NC_046982	17126566..17143398	2.76973	1.88571e-13	117746378	protein wntless homolog isoform X1
LOC117739539	NC_046976	6778740..6801307	2.76972	0.0399437	117739539	adhesion G protein-coupled receptor B1-like
LOC117744047	NC_046980	10422078..10433256	2.76753	0.000470298	117744047	filensin isoform X1
plek2	NC_046987	complement(17522797..17527448)	2.76199	0.0205959	117751524	pleckstrin-2
prokr1b	NC_046980	complement(10414265..10420365)	2.76191	0.00551532	117744075	prokineticin receptor 1b
LOC117733856	NC_046972	complement(15985776..15991337)	2.75526	0.00603466	117733856	3-hydroxyacyl-CoA dehydrogenase type-2-like
gem	NC_046981	complement(10089208..10091517)	2.74009	0.0265994	117745738	LOW QUALITY PROTEIN: GTP-binding protein GEM
il1fma	NC_046968	complement(8930113..8940897)	2.73902	1.69013e-07	117728203	LOW QUALITY PROTEIN: interleukin-1 family member A
LOC117749824	NC_046985	7408123..7410320	2.7293	0	117749824	OTU domain-containing protein 1
LOC117747540	NC_046983	complement(2950943..2972032)	2.72456	0.00530906	117747540	cytochrome P450 26B1 isoform X2
LOC117744375	NC_046980	complement(23069087..23095640)	2.72124	0.00228634	117744375	cytosolic phospholipase A2 zeta-like isoform X1
LOC117729659	NC_046969	6702030..6703949	2.72099	7.61982e-11	117729659	regulator of G-protein signaling 5-like
rrad	NC_046968	11450497..11453733	2.7189	1.63128e-10	117726134	GTP-binding protein RAD
LOC117748644	NC_046984	complement(14346240..14349556)	2.71298	5.09652e-14	117748644	suppressor of cytokine signaling 3-like
LOC117729407	NC_046969	complement(20032137..20036672)	2.7025	1.34143e-05	117729407	tropomyosin alpha-1 chain-like
LOC117736467	NC_046974	3775814..3776817	2.693	0.00169279	117736467	C-C motif chemokine 13-like
LOC117750035	NC_046986	7036015..7040650	2.69175	0	117750035	filamin A-interacting protein 1-like
LOC117740131	NC_046977	complement(11213685..11221999)	2.68997	2.61071e-06	117740131	uncharacterized protein LOC117740131
LOC117733692	NC_046972	19702793..19705793	2.6888	0.0160934	117733692	chitin-binding domain protein cbd-1-like
LOC117743234	NC_046979	9056196..9060466	2.68137	4.85715e-05	117743234	leucine-rich repeat neuronal protein 4
gadd45ab	NC_046969	9177907..9179908	2.67118	0	117730108	growth arrest and DNA-damage-inducible, alpha, b
tg	NC_046981	complement(1244174..1273213)	2.67015	0.0031327	117745735	thyroglobulin
LOC117727462	NC_046989	5213591..5218803	2.66539	1.70483e-09	117727462	mitochondrial basic amino acids transporter-like isoform X1
LOC117747747	NC_046983	complement(4851660..4853160)	2.66194	1.2556e-10	117747747	permeability factor 2-like
errfi1a	NC_046970	17246376..17252559	2.65392	1.22177e-12	117731239	ERBB receptor feedback inhibitor 1a
LOC117727197	NC_046989	16006693..16009830	2.65317	0.0036902	117727197	12-(S)-hydroxy-5,8,10,14-eicosatetraenoic acid receptor-like
itprip	NC_046980	complement(9972480..9977606)	2.64943	0	117744040	inositol 1,4,5-trisphosphate receptor-interacting protein
bmper	NC_046981	complement(1871379..1887604)	2.64229	0.0448285	117745746	BMP-binding endothelial regulator protein
mfsd14ba	NC_046977	20521666..20546140	2.6388	0.0089624	117740951	hippocampus abundant transcript-like protein 1
b3gnt5b	NC_046982	16621754..16625293	2.63815	1.52337e-09	117746989	lactosylceramide 1,3-N-acetyl-beta-D-glucosaminyltransferase B
brinp1	NC_046977	7979305..8077849	2.63435	0.0312487	117740590	BMP/retinoic acid-inducible neural-specific protein 1
ednraa	NC_046966	18908697..18918815	2.6263	0	117738548	endothelin receptor type Aa
mapk4	NC_046974	complement(20480819..20494955)	2.62626	8.03316e-05	117736871	mitogen-activated protein kinase 4 isoform X2
arl4d	NC_046984	16245215..16247652	2.6255	0.000236545	117748956	ADP-ribosylation factor-like protein 4D
LOC117745767	NC_046981	4136116..4140183	2.62384	3.15747e-14	117745767	nuclear receptor coactivator 7
abca12	NC_046986	13238495..13295817	2.60266	0.0127317	117750074	ATP-binding cassette sub-family A member 12 isoform X1
tmeff2a	NC_046986	complement(19169637..19259028)	2.59742	0.0158603	117750773	tomoregulin-2a
ch25hl3	NC_046974	8477060..8481190	2.59279	0	117735896	cholesterol 25-hydroxylase
LOC117725426	NC_046987	complement(20049348..20051738)	2.58722	0.000160712	117725426	growth arrest and DNA damage-inducible protein GADD45 beta-like
ltb4r	NC_046983	2211262..2215922	2.58541	1.24202e-12	117747550	leukotriene B4 receptor 1
LOC117730849	NC_046970	complement(16384311..16387283)	2.58351	0.00212485	117730849	tumor necrosis factor receptor superfamily member 5-like
arg2	NC_046987	17469838..17475442	2.58084	9.62293e-12	117751331	arginase-2, mitochondrial
msmo1	NC_046966	19773176..19777421	2.57671	0.000832214	117730014	methylsterol monooxygenase 1
tprn	NC_046977	15239680..15259793	2.57183	4.13307e-14	117740914	taperin
LOC117740183	NC_046977	10487816..10499708	2.57054	0.00101968	117740183	LOW QUALITY PROTEIN: bone morphogenetic protein 1-like
pmepa1	NC_046970	24436131..24465076	2.56624	2.59198e-07	117731184	protein TMEPAI
arl5c	NC_046973	16596735..16600488	2.56407	1.90297e-06	117735537	putative ADP-ribosylation factor-like protein 5C
ajm1	NC_046977	19512649..19527611	2.56165	1.11117e-07	117740270	apical junction component 1 homolog isoform X1
dusp8a	NC_046971	17722107..17759795	2.56011	3.82253e-10	117731944	dual specificity protein phosphatase 8a isoform X1
zgc:154093	NC_046990	complement(1912101..1921764)	2.55646	1.10924e-14	117728353	cdc42 effector protein 3
zbtb21	NC_046979	complement(19817541..19824234)	2.54421	0	117742677	zinc finger and BTB domain-containing protein 21 isoform X2
LOC117731718	NC_046971	25349350..25353580	2.54213	1.28718e-05	117731718	olfactomedin-like
LOC117745377	NC_046981	6735203..6753161	2.53906	5.37977e-07	117745377	tumor necrosis factor receptor superfamily member 11B-like
smtnb	NC_046974	17492612..17536340	2.53856	2.11482e-14	117736016	smoothelin isoform X1
calb2a	NC_046971	complement(21786579..21803842)	2.52885	0.048314	117732416	calbindin 2a
vgf	NC_046983	14145831..14150635	2.52203	0.0145182	117747769	neurosecretory protein VGF
trib3	NC_046970	complement(23369430..23375309)	2.51804	1.27497e-12	117730338	tribbles homolog 3
LOC117731755	NC_046971	25043639..25048250	2.51755	0.017941	117731755	argininosuccinate lyase-like
slc16a3	NC_046984	1092161..1105391	2.51635	0.0245082	117748302	monocarboxylate transporter 4
creg1	NC_046967	complement(378600..381124)	2.5113	0.00214478	117746526	protein CREG1
higd1a	NC_046982	20357052..20359533	2.50985	0	117747021	HIG1 domain family member 1A, mitochondrial
LOC117733177	NC_046972	complement(20933446..20943345)	2.50163	0	117733177	rho-related GTP-binding protein Rho6-like
cmip	NC_046971	complement(24362376..24400767)	2.50141	1.10924e-14	117731703	C-Maf-inducing protein
atp2a1	NC_046973	6808514..6824571	2.50137	0.00457927	117734549	sarcoplasmic/endoplasmic reticulum calcium ATPase 1
LOC117727818	NC_046989	complement(3156490..3159838)	2.49238	0.000906872	117727818	uncharacterized protein LOC117727818
cacna1ha	NC_046973	3284098..3403665	2.48316	6.71229e-09	117735244	LOW QUALITY PROTEIN: voltage-dependent T-type calcium channel subunit alpha-1H
si:dkey-21a6.5	NC_046987	complement(11313239..11319326)	2.48286	0.000381175	117751720	proprotein convertase subtilisin/kexin type 5
acta2	NC_046984	complement(19157098..19174647)	2.47291	7.97157e-09	117748376	actin, aortic smooth muscle
LOC117731722	NC_046971	complement(25339105..25343718)	2.47081	2.56698e-05	117731722	olfactomedin-4-like
itpkcb	NC_046978	complement(5405045..5419678)	2.46694	0	117741358	inositol-trisphosphate 3-kinase Cb isoform X1
plekhg5b	NC_046972	17552280..17587272	2.46598	8.89332e-14	117733094	pleckstrin homology domain-containing family G member 5 isoform X3
LOC117732259	NC_046971	complement(7997951..8024198)	2.46438	1.19007e-06	117732259	contactin-1a-like
LOC117750249	NC_046986	complement(510221..520551)	2.46201	7.02746e-09	117750249	interleukin-1 receptor type 2
LOC117732566	NC_046971	2472423..2482536	2.46199	4.24064e-08	117732566	hyaluronidase-4
LOC117744459	NC_046980	complement(13694744..13698872)	2.45176	1.62029e-05	117744459	arginine vasopressin-induced protein 1-like
tubb5	NC_046981	12712924..12717540	2.44257	0.0392178	117745466	tubulin beta-5 chain
pdik1l	NC_046976	complement(16018911..16028656)	2.43808	7.63482e-08	117738951	serine/threonine-protein kinase pdik1l isoform X1
LOC117745115	NC_046966	complement(9930074..9948363)	2.43661	0.0023872	117745115	complement C3-like
tnip2	NC_046966	20565675..20570785	2.4279	1.10924e-14	117731986	TNFAIP3-interacting protein 2 isoform X1
marcksl1b	NC_046976	complement(18791313..18794391)	2.41825	1.55131e-05	117738799	MARCKS-related protein 1-B
ccdc80l2	NC_046977	11071419..11077282	2.41564	0.0250962	117740226	coiled-coil domain-containing protein 80
shroom4	NC_046983	complement(3799631..3840198)	2.41388	2.11482e-14	117748116	protein Shroom4
st3gal3a	NC_046969	complement(4434720..4465356)	2.41296	9.13315e-05	117729527	ST3 beta-galactoside alpha-2,3-sialyltransferase 3a isoform X1
crim1	NC_046987	9429224..9470906	2.41195	0	117751246	cysteine-rich motor neuron 1 protein isoform X1
chsy3	NC_046977	complement(19273361..19280804)	2.41056	0.000504116	117740474	chondroitin sulfate synthase 3
LOC117740051	NC_046977	4440797..4444157	2.40328	0.0261279	117740051	proteinase-activated receptor 2-like
LOC117740967	NC_046977	4436132..4439366	2.4011	0	117740967	proteinase-activated receptor 1-like
mafk	NC_046973	complement(4689248..4699949)	2.39976	8.89332e-14	117734594	transcription factor MafK isoform X1
plpp2a	NC_046987	20086867..20102142	2.39757	1.10924e-14	117751333	phospholipid phosphatase 2
LOC117732907	NC_046971	complement(27012709..27021391)	2.39709	0.017566	117732907	uncharacterized protein LOC117732907
clip2	NC_046979	3390428..3429883	2.39321	6.03428e-14	117743252	LOW QUALITY PROTEIN: CAP-Gly domain-containing linker protein 2
hspb9	NC_046973	complement(11433063..11434538)	2.38942	1.85248e-05	117735392	heat shock protein beta-9
cebpb	NC_046972	18583125..18584728	2.38768	3.15377e-10	117734010	CCAAT/enhancer-binding protein beta
LOC117740992	NC_046967	9239112..9253373	2.38479	8.77298e-09	117740992	A disintegrin and metalloproteinase with thrombospondin motifs 5
cdo1	NC_046974	complement(22895233..22899739)	2.38325	7.90953e-11	117736375	cysteine dioxygenase type 1
acsl4a	NC_046975	complement(7608646..7616754)	2.38117	0	117737090	long-chain-fatty-acid--CoA ligase 4
igfbp3	NC_046969	complement(7457579..7471330)	2.38064	0.00178916	117729588	insulin-like growth factor-binding protein 3
kcnk3a	NC_046989	9814589..9843137	2.38064	0.0329178	117727514	potassium channel subfamily K member 3a
LOC117731937	NC_046971	2501909..2507378	2.37874	0.00425369	117731937	hyaluronidase PH-20-like
atf5b	NC_046978	complement(19694321..19699736)	2.3783	7.58328e-07	117741174	uncharacterized protein atf5b isoform X2
si:ch211-25d12.7	NC_046970	complement(3320890..3323837)	2.37171	6.93395e-07	117731452	src-like-adapter 2
rhoub	NC_046978	complement(4879139..4885411)	2.36956	2.54756e-05	117741929	ras homolog family member Ub
LOC117736465	NC_046974	3779417..3780859	2.36913	3.44932e-07	117736465	C-C motif chemokine 19-like
midn	NC_046969	22859554..22881817	2.36729	1.22598e-10	117730032	LOW QUALITY PROTEIN: midnolin
fsta	NC_046974	complement(21769706..21776351)	2.36604	0.000945769	117736978	follistatin-A isoform X2
LOC117741529	NC_046978	complement(5779149..5780228)	2.36325	5.1675e-05	117741529	uncharacterized membrane protein C3orf80
ero1a	NC_046968	complement(28711776..28721248)	2.36011	0.029968	117728830	ERO1-like protein alpha
cnn1b	NC_046973	12946575..12953707	2.35894	2.4883e-10	117735048	calponin-1
LOC117746064	NC_046967	complement(6538705..6580555)	2.35359	1.1139e-11	117746064	vang-like protein 1 isoform X2
gask1b	NC_046975	complement(20930083..20937824)	2.34993	1.33596e-10	117737086	Golgi-associated kinase 1B
snx10b	NC_046981	complement(8994740..8996202)	2.34843	6.17031e-06	117745641	sorting nexin-10B
LOC117745742	NC_046981	complement(1112033..1118180)	2.34635	0.0293793	117745742	protein S100-A14-like isoform X2
pdgfd	NC_046978	complement(1459990..1505530)	2.34438	0.000132285	117741616	platelet-derived growth factor D
ier2b	NC_046966	complement(25020703..25022253)	2.34381	0	117738828	immediate early response 2b
LOC117740849	NC_046977	complement(4426888..4430227)	2.34122	4.13307e-14	117740849	LOW QUALITY PROTEIN: proteinase-activated receptor 3-like
LOC117732684	NC_046971	complement(3406109..3411344)	2.33587	0.017594	117732684	opioid growth factor receptor-like isoform X1
eva1c	NC_046979	11821290..11827830	2.32586	6.22767e-09	117742466	protein eva-1 homolog C isoform X2
cacna1ab	NC_046966	24856497..25004298	2.32523	0.0160986	117729425	LOW QUALITY PROTEIN: calcium channel, voltage-dependent, P/Q type, alpha 1A subunit, b
lcat	NC_046971	complement(22756163..22762568)	2.32366	0.00078494	117732756	phosphatidylcholine-sterol acyltransferase
frmd6	NC_046987	18217218..18239284	2.3168	3.74101e-13	117751103	FERM domain-containing protein 6 isoform X1
LOC117732747	NC_046971	6165605..6166834	2.31102	5.232e-10	117732747	dispanin subfamily A member 2b-like
sdc4	NC_046970	26929458..26941698	2.2985	1.10924e-14	117730273	syndecan-4 isoform X1
nab1b	NC_046967	complement(1261301..1277231)	2.29179	3.3115e-13	117741922	NGFI-A-binding protein 1b
myo7ab	NC_046979	5355709..5387986	2.29167	0.0207869	117742350	unconventional myosin-VIIa isoform X1
LOC117743209	NC_046979	complement(6642798..6703136)	2.28786	1.11237e-06	117743209	polypeptide N-acetylgalactosaminyltransferase 10-like isoform X2
glipr2l	NC_046981	9620246..9624737	2.28069	1.15792e-11	117745722	GLI pathogenesis-related 2, like
egr1	NC_046975	complement(11189217..11193312)	2.27742	1.10924e-14	117737288	early growth response protein 1 isoform X2
LOC117739499	NC_046976	complement(17000160..17016245)	2.27421	0.0109362	117739499	trafficking kinesin-binding protein 1-like isoform X2
xkr9	NC_046985	9661755..9664368	2.27293	0.0202058	117749561	XK-related protein 9 isoform X2
myom1b	NC_046985	6311574..6336279	2.26961	0.00534658	117749536	M-protein, striated muscle
LOC117738745	NC_046976	19953463..19963085	2.26899	0.0486082	117738745	chromodomain-helicase-DNA-binding protein 4-like
ptprub	NC_046981	complement(7658609..7792658)	2.26288	0.00109623	117745197	receptor-type tyrosine-protein phosphatase U isoform X1
pck1	NC_046970	complement(24476187..24481047)	2.26073	0.00107218	117731497	phosphoenolpyruvate carboxykinase, cytosolic
cd27	NC_046981	complement(12292945..12297019)	2.25961	0.026684	117745498	tumor necrosis factor receptor superfamily member 6
LOC117745274	NC_046981	14623866..14625963	2.25873	6.02123e-12	117745274	cornifelin-like
rdh12l	NC_046985	complement(4710663..4716583)	2.25048	1.61864e-11	117749323	retinol dehydrogenase 12, like
LOC117745559	NC_046981	complement(14273210..14280132)	2.24825	7.78423e-11	117745559	endoribonuclease ZC3H12A
nfat5b	NC_046968	14298418..14329900	2.24772	4.7789e-12	117728733	nuclear factor of activated T-cells 5 isoform X1
nfkbiaa	NC_046989	complement(19668897..19671225)	2.24748	4.52571e-13	117727519	nuclear factor of kappa light polypeptide gene enhancer in B-cells inhibitor, alpha a
tp53i3	NC_046987	complement(18340733..18344703)	2.24319	1.09203e-05	117751125	quinone oxidoreductase PIG3 isoform X1
smim18	NC_046966	4593330..4596398	2.22751	0.000129582	117731693	small integral membrane protein 18
LOC117740116	NC_046977	complement(4353650..4370769)	2.22517	1.21211e-09	117740116	ceramide transfer protein-like isoform X3
ephb6	NC_046981	12038007..12069063	2.22234	0.000282468	117745430	ephrin type-B receptor 5
adgrl4	NC_046969	complement(17305971..17319628)	2.22143	8.78794e-12	117729610	adhesion G protein-coupled receptor L4 isoform X2
plcd4b	NC_046986	complement(5475075..5486551)	2.21751	6.03428e-14	117750156	1-phosphatidylinositol 4,5-bisphosphate phosphodiesterase delta-4 isoform X2
rtn4r	NC_046974	complement(6484802..6528936)	2.21582	0.00181055	117736427	reticulon-4 receptor
ptger4a	NC_046974	complement(18865260..18868613)	2.21375	0.0408867	117736964	prostaglandin E receptor 4 (subtype EP4) a
ptch1	NC_046974	19865730..19909754	2.21187	9.82642e-08	117736350	protein patched homolog 1
fbn2b	NC_046969	complement(18457644..18515496)	2.21095	2.43537e-10	117730072	fibrillin-2b
nfkbiab	NC_046987	complement(5589750..5593084)	2.20719	2.42717e-11	117751264	nuclear factor of kappa light polypeptide gene enhancer in B-cells inhibitor, alpha b
LOC117727772	NC_046989	2604111..2609669	2.20656	9.53036e-05	117727772	uncharacterized protein LOC117727772 isoform X1
c8a	NC_046982	15641174..15646942	2.20459	0.0343322	117746672	complement component C8 alpha chain
nav2a	NC_046968	25632076..25714979	2.20241	0.000512227	117750142	neuron navigator 2
dusp2	NC_046974	complement(22581294..22583963)	2.20232	4.17582e-06	117736979	dual specificity protein phosphatase 2
si:ch73-335l21.2	NC_046983	complement(8163104..8167606)	2.2007	0.0202585	117747405	RING finger protein 224
igsf21a	NC_046970	complement(22828985..22978145)	2.19499	0.014423	117731242	immunoglobulin superfamily member 21a isoform X2
ell	NC_046969	21931010..21962304	2.19485	2.11482e-14	117729159	RNA polymerase II elongation factor ELL
LOC117727562	NC_046989	12423916..12451266	2.19337	1.03569e-12	117727562	rho-associated protein kinase 2-like
LOC117748930	NC_046984	complement(14464902..14472091)	2.19205	8.21741e-08	117748930	uncharacterized protein LOC117748930
slc37a4a	NC_046978	complement(15090978..15096034)	2.19179	8.71616e-07	117741386	glucose-6-phosphate exchanger SLC37A4a isoform X1
s100a10a	NC_046976	complement(7038876..7040456)	2.18945	2.34572e-07	117739540	protein S100-A10a isoform X1
LOC117726366	NC_046988	complement(4288998..4291805)	2.18808	1.32397e-07	117726366	GTPase IMAP family member 7-like
adam8a	NC_046980	complement(12483302..12492172)	2.1846	1.34808e-13	117743736	disintegrin and metalloproteinase domain-containing protein 8a
sema4ba	NC_046971	12172903..12208778	2.18412	1.25945e-10	117732386	sema domain, immunoglobulin domain (Ig), transmembrane domain (TM) and short cytoplasmic domain, (semaphorin) 4Ba
mettl24	NC_046989	complement(8945449..8974582)	2.18238	0.00180044	117727171	methyltransferase-like protein 24
f8	NC_046975	14828393..14841810	2.18079	8.53362e-08	117737129	coagulation factor VIII
LOC117748190	NC_046983	complement(5572095..5576375)	2.18068	0.00158982	117748190	diamine acetyltransferase 2-like
LOC117733714	NC_046972	complement(7444917..7460139)	2.17936	1.5655e-08	117733714	LOW QUALITY PROTEIN: uncharacterized protein LOC117733714
si:ch73-52p7.1	NC_046980	complement(7468538..7474817)	2.17843	4.38626e-05	117744180	uncharacterized protein si:ch73-52p7.1
csf3a	NC_046984	complement(7951421..7953876)	2.1762	3.80494e-05	117748479	colony stimulating factor 3 (granulocyte) a isoform X4
si:dkey-206d17.12	NC_046976	complement(4573034..4581161)	2.17491	3.05503e-05	117739487	ribonuclease ZC3H12A
plin2	NC_046983	11547737..11551112	2.16994	9.58371e-06	117747870	perilipin-2
igflr1	NC_046981	complement(8119703..8122755)	2.16936	8.7369e-13	117745349	IGF-like family receptor 1 isoform X2
LOC117740556	NC_046977	14884218..14897411	2.16398	2.07831e-08	117740556	ras-GEF domain-containing family member 1B-B-like
smad7	NC_046977	7154620..7171895	2.15863	9.79592e-14	117740884	mothers against decapentaplegic homolog 7
snai2	NC_046982	complement(19823944..19826226)	2.15387	2.68119e-09	117747039	zinc finger protein SNAI2
cx43	NC_046989	complement(17915099..17921284)	2.153	1.48928e-06	117727678	gap junction alpha-1 protein
LOC117747649	NC_046983	11971977..12004984	2.1454	0.012853	117747649	leucine-rich repeat and fibronectin type-III domain-containing protein 4
otud7a	NC_046971	complement(11310964..11343154)	2.14314	0.00360093	117732894	OTU domain-containing protein 7A
dysf	NC_046983	2773425..2841839	2.14196	3.36219e-12	117748106	dysferlin
dusp23b	NC_046987	18260243..18262785	2.13697	0.00526797	117751150	dual specificity protein phosphatase 23b
actb1	NC_046966	21494561..21498287	2.13466	1.8279e-07	117739169	actin, cytoplasmic 1
timp2b	NC_046973	complement(19453608..19460702)	2.13116	7.1938e-09	117734863	LOW QUALITY PROTEIN: metalloproteinase inhibitor 2b
LOC117739360	NC_046976	complement(22509269..22512771)	2.12557	0.00216497	117739360	atrial natriuretic peptide receptor 1-like, partial
marveld1	NC_046980	13698449..13699232	2.12377	7.86282e-06	117744460	MARVEL domain-containing protein 1
LOC117746279	NC_046967	10554265..10577615	2.12357	0	117746279	microtubule-associated protein 2-like
dhcr24	NC_046969	complement(24893839..24903458)	2.12335	1.12569e-06	117729599	delta(24)-sterol reductase
bcl3	NC_046981	13600631..13616431	2.11806	1.18324e-09	117745411	B-cell lymphoma 3 protein homolog isoform X1
ccdc146	NC_046988	complement(9561061..9601927)	2.11371	0.00156352	117726514	coiled-coil domain-containing protein 146
LOC117728110	NC_046968	7795314..7821085	2.11088	0.0209631	117728110	collagen and calcium-binding EGF domain-containing protein 1-like
gadd45ga	NC_046974	complement(19468766..19470465)	2.10821	2.10693e-09	117736875	growth arrest and DNA-damage-inducible, gamma a isoform X2
il17rel	NC_046988	complement(6497623..6509052)	2.10795	6.61463e-05	117726470	putative interleukin-17 receptor E-like isoform X1
plekha7a	NC_046971	complement(4593017..4690650)	2.10791	0	117731810	pleckstrin homology domain-containing family A member 7 isoform X10
LOC117730054	NC_046969	complement(27415007..27417220)	2.10757	4.36353e-06	117730054	growth arrest and DNA damage-inducible protein GADD45 beta-like
LOC117747015	NC_046982	15262860..15268727	2.09986	6.96871e-09	117747015	annexin A13-like isoform X1
ctsla	NC_046974	complement(4589629..4593873)	2.09375	4.79749e-06	117736179	cathepsin La isoform X2
LOC117737366	NC_046975	complement(11583406..11584646)	2.09319	0.000655113	117737366	C-X-C motif chemokine 10-like
LOC117731397	NC_046970	complement(16837252..16842717)	2.09203	0.000492431	117731397	kazrin-A-like isoform X2
LOC117731325	NC_046970	complement(19219007..19224928)	2.09106	1.85116e-11	117731325	PRELI domain containing protein 3B-like
LOC117726169	NC_046988	complement(15858745..15873387)	2.08623	1.94202e-08	117726169	apoptosis facilitator Bcl-2-like protein 14
filip1l	NC_046967	complement(11505664..11512991)	2.08375	2.23529e-08	117742213	filamin A-interacting protein 1-like
LOC117750018	NC_046986	complement(23810893..23822725)	2.07911	1.02097e-11	117750018	LOW QUALITY PROTEIN: interleukin-10 receptor subunit beta-like
s1pr3a	NC_046969	20508691..20512229	2.07603	1.40024e-06	117730157	sphingosine 1-phosphate receptor 3a
LOC117728687	NC_046968	27759878..27767383	2.07556	2.40796e-08	117728687	uncharacterized protein KIAA0895-like
vwf	NC_046971	complement(13134636..13154117)	2.07537	0.00074457	117732767	von Willebrand factor
rab24	NC_046979	5479095..5488231	2.07444	1.0477e-09	117743187	ras-related protein Rab-24
mybpc3	NC_046968	complement(12178149..12206507)	2.07263	0.00306854	117749607	myosin-binding protein C, cardiac-type
tgm2b	NC_046970	1928964..1938062	2.06945	8.45443e-07	117730741	protein-glutamine gamma-glutamyltransferase 2
s1pr5a	NC_046973	complement(13434381..13437744)	2.06695	2.83461e-12	117734460	sphingosine 1-phosphate receptor 5a
cbfa2t2	NC_046970	19682574..19718356	2.06236	5.72797e-09	117731433	protein CBFA2T2 isoform X1
ydjc	NC_046974	complement(27287895..27296729)	2.06105	4.66783e-09	117736734	carbohydrate deacetylase isoform X2
gas1a	NC_046974	23466251..23467744	2.05947	5.08919e-10	117736548	growth arrest-specific protein 1a
LOC117745393	NC_046967	complement(5586511..5605420)	2.0559	0.0139708	117745393	transmembrane protein 47-like
tbxa2r	NC_046969	15182393..15200349	2.05186	1.04039e-12	117729595	thromboxane A2 receptor isoform X1
si:ch211-132p1.2	NC_046975	23905552..23912236	2.0478	3.16805e-07	117737606	proteinase-activated receptor 4 isoform X2
ext1c	NC_046976	complement(5300843..5364446)	2.04542	2.15529e-06	117738620	exostosin-1c
LOC117744031	NC_046980	5376030..5430631	2.04337	0.000634797	117744031	echinoderm microtubule-associated protein-like 6 isoform X1
pskh1	NC_046971	23121459..23129048	2.04299	4.10433e-08	117732305	serine/threonine-protein kinase H1 homolog
tle3a	NC_046971	complement(10561000..10578523)	2.04244	8.55728e-09	117732111	transducin-like enhancer protein 3-A isoform X8
slc34a1b	NC_046975	complement(11839627..11853281)	2.04162	0.041054	117737352	sodium-dependent phosphate transport protein 2A isoform X1
tshz3a	NC_046971	18402905..18419675	2.04122	9.04523e-10	117732686	teashirt homolog 3 isoform X1
LOC117748818	NC_046984	complement(8762710..8782572)	2.0377	0.0385272	117748818	ankyrin repeat and fibronectin type-III domain-containing protein 1
LOC117750277	NC_046986	complement(18890030..18906572)	2.03441	0.0350966	117750277	poly(rC)-binding protein 3 isoform X3
LOC117742671	NC_046967	11261671..11263785	2.03021	2.14671e-08	117742671	C-X-C chemokine receptor type 1-like isoform X1
slc2a1b	NC_046970	21963896..21981611	2.02725	3.82831e-10	117730609	solute carrier family 2, facilitated glucose transporter member 1
surf4l	NC_046974	815181..826805	2.0262	0.024223	117736920	surfeit 4, like
LOC117749606	NC_046985	5070623..5074954	2.02501	2.23801e-07	117749606	inositol monophosphatase 1-like
LOC117729557	NC_046969	3657708..3727390	2.02378	1.91686e-07	117729557	cadherin-2-like
emilin2a	NC_046982	complement(12024237..12040544)	2.02327	7.11351e-10	117745944	EMILIN-2 isoform X2
LOC117726010	NC_046988	13828995..13946617	2.02094	8.03742e-07	117726010	ankyrin repeat and BTB/POZ domain-containing protein BTBD11-A isoform X1
samsn1a	NC_046978	complement(16361671..16368332)	2.02056	1.88561e-06	117741233	SAM domain-containing protein SAMSN-1a
LOC117748626	NC_046984	complement(14252377..14278066)	2.01886	0.000126369	117748626	neurotrypsin-like isoform X2
mmp14b	NC_046982	complement(5876064..5888810)	2.01647	6.23794e-10	117746697	matrix metalloproteinase-14b isoform X1
acot7	NC_046972	9389557..9443369	2.01157	4.08063e-05	117734155	cytosolic acyl coenzyme A thioester hydrolase isoform X3
grb10b	NC_046981	complement(5086223..5137537)	2.00877	0.000218258	117745865	growth factor receptor-bound protein 10 isoform X2
ssh2a	NC_046978	16589669..16615591	2.00566	0	117741269	protein phosphatase Slingshot homolog 2 isoform X2
si:dkey-38p12.3	NC_046983	complement(8292317..8305529)	2.00432	0.000345311	117747685	rho guanine nucleotide exchange factor 15 isoform X2
oclna	NC_046977	2599940..2607882	2.00337	0.00270883	117740940	occludin
b4galt5	NC_046972	complement(23672395..23698232)	2.0033	2.91138e-08	117733725	beta-1,4-galactosyltransferase 5
egr3	NC_046974	complement(13373518..13379084)	2.00006	2.2457e-05	117736514	early growth response protein 3
cdh11	NC_046980	3674350..3694726	1.99601	4.16048e-07	117744272	cadherin-11
LOC117741239	NC_046978	complement(181698..236030)	1.99301	3.34719e-10	117741239	MAP/microtubule affinity-regulating kinase 4-like isoform X5
LOC117746458	NC_046982	complement(19441811..19499756)	1.99177	1.05339e-07	117746458	adhesion G protein-coupled receptor L2-like isoform X1
LOC117735243	NC_046966	13554280..13566685	1.99042	0.000403379	117735243	nocturnin-like isoform X1
ptprfa	NC_046969	4077009..4350802	1.98066	6.91171e-07	117729457	protein tyrosine phosphatase receptor type Fa isoform X1
LOC117734945	NC_046973	4067359..4070620	1.97741	0.0207897	117734945	pentraxin-4
hcar1-3	NC_046984	complement(18590566..18593029)	1.97539	2.41942e-05	117748374	hydroxycarboxylic acid receptor 1
LOC117731438	NC_046970	complement(28030636..28033380)	1.97051	0.00918461	117731438	GTPase IMAP family member 7-like
hsd3b7	NC_046973	5941449..5949913	1.96921	3.2681e-11	117735269	3 beta-hydroxysteroid dehydrogenase type 7
zgc:65895	NC_046967	4069825..4090884	1.96395	2.50109e-07	117741109	TSC22 domain family protein 1 isoform X1
stim2b	NC_046983	5690498..5721659	1.96331	6.49183e-07	117747848	stromal interaction molecule 2 isoform X1
ctsl.1	NC_046987	13787009..13790325	1.96184	0.0023352	117751378	cathepsin L.1
nfil3-5	NC_046966	11776631..11786137	1.95929	9.66717e-12	117734197	nuclear factor, interleukin 3 regulated, member 5
cspg4	NC_046971	complement(5517285..5579262)	1.95906	3.99559e-09	117732788	chondroitin sulfate proteoglycan 4
LOC117735580	NC_046973	complement(5611146..5611933)	1.95699	0.0284802	117735580	hemoglobin subunit beta-2-like
bsna	NC_046972	complement(7627855..7728871)	1.9533	0.0195768	117733668	protein bassoon
ptafr	NC_046987	complement(14124497..14127079)	1.95072	3.42053e-07	117725257	platelet-activating factor receptor isoform X1
LOC117745861	NC_046981	47324..53217	1.94638	8.55506e-09	117745861	zinc transporter ZIP1-like
ndufs8b	NC_046975	13794649..13798629	1.94602	0.00153993	117737862	NADH:ubiquinone oxidoreductase core subunit S8b isoform X1
LOC117734208	NC_046972	10168131..10184577	1.94517	0.001903	117734208	N-terminal EF-hand calcium-binding protein 1-like isoform X1
LOC117733931	NC_046972	complement(22300233..22315237)	1.94349	1.74702e-05	117733931	proline-rich transmembrane protein 3
veph1	NC_046978	14342855..14402695	1.9374	0.00352154	117741473	ventricular zone-expressed PH domain-containing protein isoform X1
slc47a3	NC_046978	8001594..8013919	1.93029	0.00201075	117741604	multidrug and toxin extrusion protein 1 isoform X1
smad9	NC_046979	12269110..12275098	1.92844	0.000297755	117742488	mothers against decapentaplegic homolog 9
LOC117730784	NC_046970	complement(5612212..5650755)	1.92714	9.16457e-05	117730784	LOW QUALITY PROTEIN: A disintegrin and metalloproteinase with thrombospondin motifs 9-like
arhgef3	NC_046970	complement(24215617..24238874)	1.92352	3.0002e-10	117731268	rho guanine nucleotide exchange factor 3 isoform X1
nr1d2a	NC_046990	complement(10792380..10797986)	1.92208	4.11187e-07	117728332	nuclear receptor subfamily 1 group D member 2a
LOC117741292	NC_046978	6193066..6195992	1.92204	4.14369e-08	117741292	ras-related protein Rap-2b
hspb8	NC_046974	5670263..5679733	1.9133	2.92909e-09	117736419	heat shock protein beta-8
gfm1	NC_046978	5420534..5436181	1.91255	2.11735e-07	117741705	elongation factor G, mitochondrial
fgfbp1b	NC_046966	complement(19702244..19704234)	1.91126	0.00667367	117734121	fibroblast growth factor-binding protein 1
hspa5	NC_046977	complement(8737323..8741176)	1.91028	3.19293e-06	117740179	endoplasmic reticulum chaperone BiP
LOC117731395	NC_046970	complement(16842792..16931802)	1.90967	2.15673e-09	117731395	kazrin-like isoform X1
aldh1a2	NC_046968	15235092..15256234	1.90559	8.42934e-12	117749088	retinal dehydrogenase 2
vgll3	NC_046986	complement(14355670..14358353)	1.89982	0.00302743	117750745	transcription cofactor vestigial-like protein 3
LOC117734930	NC_046973	complement(7914244..7917705)	1.89659	5.47162e-10	117734930	cell death-inducing p53-target protein 1 homolog
ebi3	NC_046987	20297371..20300714	1.89389	0.000438947	117751481	interleukin-27 subunit beta
ntn1a	NC_046966	complement(6727763..6778793)	1.89358	0.0384185	117728593	netrin-1a
LOC117747623	NC_046983	complement(11435519..11440485)	1.89339	0.000877028	117747623	protein NLRC3-like isoform X1
LOC117747972	NC_046983	complement(10542920..10570947)	1.89301	0.00329092	117747972	inactive ubiquitin carboxyl-terminal hydrolase 53-like
LOC117749383	NC_046985	complement(4740423..4747423)	1.89265	0.00299131	117749383	carbonic anhydrase 1 isoform X2
LOC117742059	NC_046966	complement(4212196..4310561)	1.88849	0.00199562	117742059	ankyrin-2-like
LOC117744140	NC_046980	8492066..8542155	1.88736	0.000130504	117744140	protein bicaudal C homolog 1-like
slc2a3b	NC_046981	12026296..12036385	1.88621	3.12131e-06	117745456	solute carrier family 2, facilitated glucose transporter member 3
bhlhe40	NC_046970	5452024..5455412	1.88332	2.61121e-11	117731323	class E basic helix-loop-helix protein 40
apln	NC_046975	16848714..16871228	1.88131	1.05999e-07	117737587	apelin
LOC117750947	NC_046986	10280085..10281764	1.87854	1.045e-08	117750947	cytochrome c-like
unc5b	NC_046980	complement(15713107..15758896)	1.87602	4.81076e-10	117744392	netrin receptor UNC5B isoform X3
ptprua	NC_046976	complement(15598599..15750514)	1.87503	1.97946e-08	117739176	receptor-type tyrosine-protein phosphatase U isoform X2
LOC117745930	NC_046982	complement(16664661..16672030)	1.87069	1.64015e-05	117745930	receptor-interacting serine/threonine-protein kinase 2-like isoform X2
dpydb	NC_046982	complement(214481..236770)	1.86338	3.62424e-05	117746356	dihydropyrimidine dehydrogenase
nes	NC_046981	complement(1994189..2001566)	1.86312	6.53508e-07	117745124	nestin
atpv0e2	NC_046966	complement(24548353..24555049)	1.86197	0.00100343	117733254	ATPase H+ transporting V0 subunit e2
cxcl19	NC_046983	complement(4843844..4844679)	1.85926	2.39746e-05	117747746	C-X-C motif chemokine 19
itga5	NC_046972	16454942..16491195	1.85716	3.73836e-08	117733001	LOW QUALITY PROTEIN: integrin alpha-5
LOC117732852	NC_046971	8524500..8533590	1.85002	2.41942e-05	117732852	LOW QUALITY PROTEIN: netrin-4-like
LOC117751327	NC_046968	7932999..7933601	1.84936	0.0171909	117751327	growth arrest-specific protein 1
nab2	NC_046970	11874207..11881482	1.84861	0.0019822	117730958	NGFI-A-binding protein 2 isoform X1
LOC117749503	NC_046985	complement(1201325..1214815)	1.8423	0.0170199	117749503	uncharacterized protein C18orf63-like isoform X2
LOC117750175	NC_046986	complement(16636335..16666741)	1.84068	1.38288e-06	117750175	fibronectin-like
LOC117729391	NC_046969	15326127..15410358	1.83982	0.0160934	117729391	adhesion G-protein coupled receptor D2
c20h8orf34	NC_046985	9407497..9457460	1.8385	0.0139336	117749680	uncharacterized protein C8orf34 homolog
si:ch211-284o19.8	NC_046982	19281235..19295238	1.83745	0.00103899	117746862	protein lifeguard 1 isoform X3
dusp5	NC_046966	complement(9241229..9246466)	1.83656	2.88243e-06	117732145	LOW QUALITY PROTEIN: dual specificity protein phosphatase 5
csrnp1b	NC_046985	complement(8128661..8138943)	1.83524	2.48106e-06	117749280	cysteine/serine-rich nuclear protein 1b
ugdh	NC_046966	3729432..3734316	1.83306	2.94539e-09	117732192	UDP-glucose 6-dehydrogenase
bcl2l1	NC_046972	4354074..4376566	1.83	7.33276e-09	117733597	bcl-2-like protein 1
si:ch211-57n23.1	NC_046976	9984691..9986966	1.82989	0.0205808	117739453	uncharacterized protein si:ch211-57n23.1
LOC117747782	NC_046983	complement(13791818..13797074)	1.82825	0.0048362	117747782	interleukin-13 receptor subunit alpha-1-like isoform X2
slc38a2	NC_046988	complement(3589134..3599956)	1.82597	5.61101e-07	117726193	LOW QUALITY PROTEIN: sodium-coupled neutral amino acid transporter 2
lamc2	NC_046982	22813038..22832706	1.82114	0.00630749	117746424	LOW QUALITY PROTEIN: laminin subunit gamma-2
LOC117740653	NC_046977	5389248..5441840	1.82065	0.0024241	117740653	LOW QUALITY PROTEIN: netrin-G2
si:ch211-153b23.5	NC_046975	complement(10600542..10602282)	1.81982	0.00368791	117737476	glutamine amidotransferase-like class 1 domain-containing protein 3A, mitochondrial
tpgs1	NC_046987	complement(20142849..20146219)	1.81959	0.00209295	117751709	tubulin polyglutamylase complex subunit 1
LOC117727109	NC_046989	15745295..15811834	1.81913	0.00292098	117727109	regulator of G-protein signaling 6-like isoform X1
afap1l1a	NC_046975	complement(8358422..8380275)	1.81848	2.94581e-06	117737822	actin filament-associated protein 1-like 1 isoform X3
si:ch211-156j16.1	NC_046972	complement(10003881..10013210)	1.81835	2.09896e-06	117733221	cytochrome c1
si:dkey-196h17.9	NC_046987	22273619..22288358	1.81738	0.00681341	117751647	exocyst complex component 3
LOC117725476	NC_046987	complement(15469017..15474894)	1.80878	1.99352e-07	117725476	pituitary tumor-transforming gene 1 protein-interacting protein-like
etv6	NC_046988	complement(4716328..4739050)	1.80716	1.02407e-09	117725902	transcription factor ETV6 isoform X2
si:zfos-943e10.1	NC_046969	15213999..15227420	1.80669	1.6876e-08	117729193	LOW QUALITY PROTEIN: GRAM domain-containing protein 2B
zak	NC_046986	complement(10797062..10817974)	1.8061	3.8957e-09	117750921	mitogen-activated protein kinase kinase kinase 20 isoform X1
phlda3	NC_046972	14083982..14086387	1.8011	0.000102389	117733464	pleckstrin homology-like domain family A member 3
ugp2b	NC_046980	complement(2184192..2201770)	1.80064	1.4886e-11	117743763	UDP-glucose pyrophosphorylase 2b isoform X1
snrkb	NC_046971	22670180..22682717	1.80029	2.81985e-09	117732694	SNF related kinase b
icam3	NC_046973	complement(5819911..5840989)	1.79965	2.85277e-06	117734732	hemicentin-1
p4ha1b	NC_046980	8133662..8148757	1.79906	0.000330759	117744163	prolyl 4-hydroxylase subunit alpha-1b isoform X3
acap3a	NC_046972	17306989..17369000	1.79585	1.34842e-05	117733101	arf-GAP with coiled-coil, ANK repeat and PH domain-containing protein 3
spint1a	NC_046987	9120206..9128560	1.79462	7.85676e-05	117751467	kunitz-type protease inhibitor 1a isoform X1
galnt13	NC_046986	complement(12332098..12374171)	1.79227	0.00289688	117750329	polypeptide N-acetylgalactosaminyltransferase 13
clic4	NC_046987	complement(7478622..7497301)	1.79189	2.8881e-08	117751438	LOW QUALITY PROTEIN: chloride intracellular channel protein 4
LOC117747953	NC_046983	complement(12756463..12759938)	1.79087	0.0189299	117747953	uncharacterized protein LOC117747953
fpr1	NC_046981	complement(7930241..7941534)	1.78877	1.31456e-05	117745397	chemokine-like receptor 1 isoform X1
LOC117747497	NC_046983	complement(1510279..1526816)	1.78872	0.0416627	117747497	protein FAM160A1-like
myom2a	NC_046966	complement(24130468..24169103)	1.78472	0.00982915	117732360	myomesin-2
LOC117740633	NC_046977	complement(13470662..13476095)	1.78392	0.00119905	117740633	regulator of G-protein signaling 7-binding protein B-like isoform X4
LOC117750900	NC_046986	complement(17731112..17732993)	1.78014	4.79749e-06	117750900	ADP-ribosylation factor-like protein 4C
LOC117730048	NC_046966	9713758..9728455	1.77216	6.46005e-08	117730048	adhesion G protein-coupled receptor E1 isoform X1
pmp22b	NC_046984	15258851..15265329	1.77165	1.95796e-07	117748444	peripheral myelin protein 22b
tinagl1	NC_046976	complement(10621754..10643488)	1.76672	1.35475e-05	117738676	tubulointerstitial nephritis antigen-like
rab42b	NC_046981	complement(13929202..13932735)	1.76613	6.38456e-07	117745099	ras-related protein Rab-42b isoform X2
LOC117726318	NC_046988	6512613..6534165	1.76406	9.76271e-08	117726318	protein phosphatase 1H-like
peli3	NC_046983	14678869..14702625	1.76172	0.0422839	117748193	E3 ubiquitin-protein ligase pellino homolog 1
cd248a	NC_046983	complement(14589793..14593555)	1.76129	9.46023e-06	117747826	CD248 molecule, endosialin a
tnika	NC_046987	18870897..18925023	1.76098	5.09637e-08	117751088	TRAF2 and NCK interacting kinase a isoform X7
tars3	NC_046968	7950242..7959535	1.75913	5.97477e-09	117726999	threonine--tRNA ligase 1, cytoplasmic isoform X1
prkar2aa	NC_046972	8439036..8478337	1.75911	0.000832615	117732998	protein kinase, cAMP-dependent, regulatory, type II, alpha A
manf	NC_046970	26973914..26985351	1.75728	1.33458e-08	117730274	mesencephalic astrocyte-derived neurotrophic factor
LOC117730114	NC_046969	complement(22640534..22642147)	1.75039	0.000944262	117730114	trypsin-like isoform X2
slc25a25a	NC_046974	complement(2416953..2423288)	1.74981	3.026e-07	117736725	calcium-binding mitochondrial carrier protein SCaMC-2-A
rnd3a	NC_046967	complement(7047440..7058267)	1.7496	0.000297438	117746029	rho family GTPase 3a
jun	NC_046982	15797108..15799288	1.74585	3.77e-10	117746578	transcription factor AP-1
ccl35.1	NC_046971	25454376..25458012	1.74159	0.000328066	117731753	chemokine (C-C motif) ligand 35, duplicate 1
cdkn1a	NC_046970	14371793..14376055	1.74099	1.47072e-07	117731143	cyclin-dependent kinase inhibitor 1 isoform X1
aldh18a1	NC_046984	11499937..11513512	1.73775	2.18639e-06	117748656	delta-1-pyrroline-5-carboxylate synthase isoform X1
dusp4	NC_046977	15011966..15021482	1.73561	2.02401e-05	117740803	dual specificity protein phosphatase 4
slc12a2	NC_046977	19449356..19502174	1.73559	4.03021e-10	117740268	solute carrier family 12 member 2
LOC117750953	NC_046986	7913233..7918569	1.73475	3.26618e-06	117750953	DCN1-like protein 1 isoform X2
tfpia	NC_046986	complement(4812947..4846879)	1.73339	2.00576e-08	117750442	tissue factor pathway inhibitor a isoform X2
LOC117729269	NC_046969	complement(23884139..23896915)	1.7333	1.99352e-07	117729269	LOW QUALITY PROTEIN: palladin-like
LOC117728851	NC_046968	29093937..29105428	1.73005	2.40958e-05	117728851	circadian-associated transcriptional repressor-like
LOC117728337	NC_046990	complement(10759331..10766969)	1.72864	1.62611e-05	117728337	proline-rich transmembrane protein 1-like isoform X2
LOC117727475	NC_046989	18278221..18280172	1.72854	2.1363e-06	117727475	thrombomodulin-like
slc6a8	NC_046972	24973794..25007208	1.72662	0.000279582	117733040	sodium- and chloride-dependent creatine transporter 1 isoform X1
lsp1a	NC_046971	1714810..1742404	1.7251	1.55799e-08	117732906	non-muscle caldesmon isoform X1
iffo2b	NC_046970	17512011..17533779	1.72342	8.59477e-05	117731448	intermediate filament family orphan 2 isoform X1
tmem170b	NC_046976	complement(4489455..4497153)	1.72166	0.000168396	117739404	transmembrane protein 170B
LOC117727624	NC_046989	18274423..18276097	1.72009	3.0679e-05	117727624	thrombomodulin-like
wnk4a	NC_046984	complement(15797225..15833055)	1.71923	0.00658563	117748473	serine/threonine-protein kinase WNK4
gfpt2	NC_046975	complement(11550849..11568810)	1.7175	0.00102106	117737682	glutamine--fructose-6-phosphate aminotransferase
klf6a	NC_046985	complement(15114595..15119819)	1.71656	2.19328e-09	117749393	Krueppel-like factor 6a
adora2aa	NC_046974	8246253..8254482	1.7127	0.0200167	117736861	adenosine A2a receptor a isoform X1
LOC117731969	NC_046971	complement(6934884..6960837)	1.71165	0.0133397	117731969	transcriptional enhancer factor TEF-3-like
LOC117749137	NC_046984	16806446..16816554	1.70771	0.0430362	117749137	calcium-binding and coiled-coil domain-containing protein 2-like, partial
ppp1r15b	NC_046971	complement(4700977..4704508)	1.70501	1.50418e-07	117731820	protein phosphatase 1 regulatory subunit 15B
arhgap32a	NC_046978	7061509..7082616	1.70447	1.34571e-05	117741065	rho GTPase-activating protein 32
acvr1ba	NC_046972	13040981..13055026	1.70364	2.22169e-08	117733259	activin A receptor type 1Ba
LOC117726422	NC_046988	complement(12734379..12747437)	1.70278	0.000232607	117726422	proline-rich transmembrane protein 4
LOC117750141	NC_046986	1418450..1453714	1.70201	6.52706e-05	117750141	LOW QUALITY PROTEIN: integrin alpha-V-like
bmp2b	NC_046989	complement(4295039..4300960)	1.69999	0.000277532	117727327	bone morphogenetic protein 2b
hyou1	NC_046979	21680100..21697011	1.69736	8.58135e-07	117742369	hypoxia up-regulated protein 1
upp1	NC_046981	9378729..9384609	1.69717	0.00391755	117745793	uridine phosphorylase 1 isoform X1
actn1	NC_046987	complement(17792882..17837957)	1.69378	3.49002e-06	117725282	alpha-actinin-1 isoform X4
LOC117745932	NC_046982	complement(16655074..16661545)	1.6932	0.00809985	117745932	Y+L amino acid transporter 2-like isoform X1
agrn	NC_046972	complement(5945182..6149437)	1.69314	0.000139242	117734185	LOW QUALITY PROTEIN: agrin
LOC117746141	NC_046982	complement(15877328..15926718)	1.69102	5.82094e-08	117746141	cAMP-specific 3\\',5\\'-cyclic phosphodiesterase 4B-like isoform X1
efna5b	NC_046974	19219432..19306943	1.68957	0.0106818	117736366	ephrin-A5b isoform X1
frem1a	NC_046983	15588785..15618672	1.68874	0.000211579	117747440	FRAS1-related extracellular matrix protein 1a
LOC117749395	NC_046985	13172132..13175358	1.68296	0.00115118	117749395	sialic acid-binding Ig-like lectin 14 isoform X1
m1ap	NC_046983	complement(6947893..6975514)	1.68063	8.73691e-07	117747878	meiosis 1 arrest protein
limk1a	NC_046978	complement(3148631..3192392)	1.67915	2.06706e-08	117741629	LIM domain kinase 1a isoform X1
coro6	NC_046979	complement(13075119..13089079)	1.67866	0.00181055	117742649	coronin-6
zgc:92242	NC_046975	6375475..6385561	1.6782	8.82027e-05	117737701	SH2 domain-containing protein 4A
LOC117727144	NC_046989	complement(884850..890557)	1.67465	0.00108808	117727144	interferon-induced protein 44-like
rgcc	NC_046986	18265104..18269631	1.67178	7.26668e-05	117750297	regulator of cell cycle RGCC
tnip1	NC_046975	complement(9277908..9291889)	1.66981	3.16475e-05	117737101	TNFAIP3-interacting protein 1 isoform X4
LOC117735462	NC_046973	14020187..14024852	1.66966	3.52049e-08	117735462	peripheral myelin protein 22-like
pstpip1b	NC_046968	20014598..20021132	1.66541	5.19553e-05	117725899	proline-serine-threonine phosphatase-interacting protein 1b isoform X1
asap3	NC_046987	complement(13646964..13669330)	1.66531	1.68656e-05	117725375	arf-GAP with SH3 domain, ANK repeat and PH domain-containing protein 3 isoform X1
skila	NC_046982	complement(12551048..12581094)	1.65991	1.69299e-09	117747044	ski-like protein isoform X2
gsna	NC_046977	complement(16085147..16100692)	1.65871	2.0653e-05	117740059	gelsolin a
LOC117735202	NC_046973	7931441..7937457	1.65845	0.00508554	117735202	somatostatin receptor type 5-like isoform X1
ift27	NC_046966	complement(25831294..25836499)	1.65814	2.74412e-06	117730953	intraflagellar transport protein 27 homolog
arhgef5	NC_046981	complement(12092527..12104007)	1.6574	3.31299e-09	117745420	trichohyalin isoform X2
inpp5l	NC_046974	12963715..12980727	1.65668	7.53889e-11	117736764	inositol polyphosphate-5-phosphatase A
sema3bl	NC_046972	complement(8654437..8713207)	1.65667	3.11169e-05	117733293	sema domain, immunoglobulin domain (Ig), short basic domain, secreted, (semaphorin) 3bl isoform X1
epc2	NC_046986	2389908..2404472	1.65614	0.00012656	117750849	enhancer of polycomb homolog 2 isoform X1
cap2	NC_046976	10053560..10070125	1.65425	5.20997e-08	117739082	adenylyl cyclase-associated protein 2
wu:fb95e10	NC_046973	complement(12538119..12565068)	1.65354	1.79486e-07	117734904	microtubule-associated protein futsch
lmo4b	NC_046969	complement(9846582..9857346)	1.65337	0.000142773	117730091	LIM domain transcription factor LMO4b
LOC117748435	NC_046984	complement(7113275..7139606)	1.6499	0.00015095	117748435	cytohesin-3
smoc2	NC_046980	18260966..18281879	1.64745	0.00179702	117744123	SPARC-related modular calcium-binding protein 2
egr2b	NC_046984	2360690..2363305	1.64703	0.0246386	117749064	early growth response protein 2b
psd2	NC_046975	complement(6334072..6377097)	1.64628	2.89049e-07	117737699	PH and SEC7 domain-containing protein 2
LOC117738582	NC_046966	complement(20814351..20817445)	1.64606	0.000718192	117738582	vascular cell adhesion protein 1-like isoform X2
prr18	NC_046980	15509182..15512741	1.64544	0.0263348	117743643	proline-rich protein 18
igf1	NC_046988	13964348..13975195	1.64453	0.0370674	117726064	LOW QUALITY PROTEIN: insulin-like growth factor I
LOC117733569	NC_046972	5872771..5887562	1.64448	2.11776e-05	117733569	carbohydrate sulfotransferase 11-like
LOC117725591	NC_046968	27583887..27595904	1.64193	1.10192e-08	117725591	RNA-binding protein with multiple splicing 2-like
hivep1	NC_046976	complement(4415455..4461861)	1.64109	6.46184e-08	117739524	zinc finger protein 40 isoform X2
map2k1	NC_046971	complement(10831165..10841428)	1.63615	6.79074e-07	117732847	dual specificity mitogen-activated protein kinase kinase 1 isoform X2
irf1b	NC_046979	complement(1803653..1809400)	1.63512	0.000342484	117743280	interferon regulatory factor 1b
LOC117732945	NC_046966	23464108..23476115	1.63438	7.87938e-07	117732945	SERTA domain-containing protein 2-like isoform X1
rassf9	NC_046971	3890243..3899979	1.63399	1.9581e-06	117732862	ras association domain-containing protein 9
LOC117727701	NC_046989	complement(1391233..1493676)	1.63203	0.0016773	117727701	collagen alpha-1(XII) chain-like
shroom2a	NC_046969	26473080..26515042	1.62783	1.02004e-07	117729548	protein Shroom2 isoform X1
LOC117747185	NC_046966	8056472..8120498	1.62646	2.33253e-07	117747185	cytoplasmic phosphatidylinositol transfer protein 1-like isoform X1
hoxa5a	NC_046976	complement(13137146..13139711)	1.62553	1.41731e-05	117739052	homeobox protein Hox-A5a
LOC117739336	NC_046966	complement(7789160..7793328)	1.62533	0.00154248	117739336	uncharacterized protein LOC117739336 isoform X2
gpr1	NC_046986	complement(10199646..10202224)	1.62398	8.28219e-05	117750269	G-protein coupled receptor 1
cebpd	NC_046982	complement(19750160..19751637)	1.62375	6.11505e-06	117746843	CCAAT/enhancer-binding protein delta
pacsin1b	NC_046970	21796071..21817134	1.62332	0.0270221	117730851	protein kinase C and casein kinase substrate in neurons protein 1
nedd4a	NC_046968	15461375..15484018	1.61937	6.31798e-06	117747975	E3 ubiquitin-protein ligase NEDD4a
si:ch73-63e15.2	NC_046969	23419261..23471269	1.61759	1.266e-11	117730037	protein strawberry notch homolog 2 isoform X1
egln2	NC_046978	complement(4692542..4702104)	1.61627	0.00245845	117741644	egl nine homolog 2
LOC117738972	NC_046976	complement(7033610..7035415)	1.61371	0.0281724	117738972	ictacalcin-like
LOC117736982	NC_046974	complement(22608713..22609673)	1.61331	6.05549e-05	117736982	lymphocyte antigen 6G-like
LOC117731694	NC_046971	24174384..24229528	1.61295	3.68976e-06	117731694	rho family-interacting cell polarization regulator 1-like isoform X1
abtb2b	NC_046971	complement(17138415..17181449)	1.61289	0.0220842	117732808	ankyrin repeat and BTB/POZ domain-containing protein 2 isoform X2
pde10a	NC_046980	15547047..15580573	1.6128	2.94822e-06	117743650	cAMP and cAMP-inhibited cGMP 3\\',5\\'-cyclic phosphodiesterase 10A isoform X1
LOC117730498	NC_046970	14102649..14110334	1.6074	2.55709e-07	117730498	prostacyclin synthase-like isoform X1
mfsd10	NC_046974	7028608..7034650	1.60578	0.000224449	117736973	major facilitator superfamily domain-containing protein 10
cobl	NC_046981	complement(5140138..5191303)	1.60577	0.00161481	117745199	protein cordon-bleu isoform X1
mthfd2	NC_046974	complement(17469562..17473471)	1.60434	0.00131462	117736724	bifunctional methylenetetrahydrofolate dehydrogenase/cyclohydrolase, mitochondrial
ccn2a	NC_046989	5577487..5580507	1.60103	0.000595969	117727735	CCN family member 2a
galnt16	NC_046987	17184591..17215462	1.60044	2.74044e-05	117751509	polypeptide N-acetylgalactosaminyltransferase 16 isoform X1
LOC117728869	NC_046968	28993719..29058834	1.60043	0.0251555	117728869	C-myc promoter-binding protein-like
LOC117748385	NC_046984	complement(17638838..17651393)	1.60012	9.23832e-08	117748385	elongation of very long chain fatty acids protein 6-like
wu:fb13g09	NC_046975	complement(17986502..18010477)	1.59894	1.11518e-06	117737150	multidrug resistance-associated protein 5 isoform X1
LOC117744389	NC_046980	12563422..12565129	1.59741	5.43232e-05	117744389	C-X-C motif chemokine 10-like
LOC117737007	NC_046966	complement(6004032..6011754)	1.59659	0.000135564	117737007	uncharacterized protein LOC117737007 isoform X2
LOC117727145	NC_046989	complement(861375..869956)	1.59375	0.00391409	117727145	interferon-induced protein 44-like isoform X1
sema3aa	NC_046988	complement(13293819..13323205)	1.59069	1.49001e-07	117726079	semaphorin-3aa
LOC117734612	NC_046973	complement(12411436..12415111)	1.58498	0.0322533	117734612	mitochondrial glycine transporter A-like
LOC117734564	NC_046973	complement(1586867..1589549)	1.58341	0.00728835	117734564	heat shock 70 kDa protein 1
LOC117751706	NC_046987	8896279..8909185	1.58258	0.00645265	117751706	sodium-dependent lysophosphatidylcholine symporter 1-B-like
cfap99	NC_046987	complement(11320156..11324457)	1.58126	0.0392193	117751636	cilia- and flagella-associated protein 99
LOC117734407	NC_046966	21396925..21413429	1.58091	0.000125578	117734407	proto-oncogene vav-like isoform X1
tnfaip3	NC_046980	7168951..7179551	1.58088	0.00014407	117743681	tumor necrosis factor alpha-induced protein 3 isoform X1
LOC117751301	NC_046987	complement(3044448..3065790)	1.58063	0.013622	117751301	ovarian cancer G-protein coupled receptor 1 isoform X1
LOC117745200	NC_046981	5187250..5190117	1.58022	0.00152451	117745200	C-C chemokine receptor type 2 isoform X1
unc13a	NC_046969	complement(22274386..22313934)	1.57831	0.000783322	117729995	LOW QUALITY PROTEIN: protein unc-13 homolog A
tmcc1a	NC_046972	complement(22186910..22221249)	1.57725	3.93948e-06	117733943	transmembrane and coiled-coil domains protein 1 isoform X2
LOC117746432	NC_046982	22978399..22982654	1.5767	0.00221894	117746432	armadillo repeat-containing protein 1-like
sqstm1	NC_046975	complement(23784411..23791551)	1.57498	0.000120739	117737603	sequestosome-1 isoform X2
ntn4	NC_046988	14155277..14171942	1.57457	0.0164612	117726107	netrin-4
LOC117735176	NC_046973	14510847..14519105	1.57185	0.0303287	117735176	phosphomannomutase 1
ext1b	NC_046976	5735098..5825943	1.56957	0.000312076	117739586	LOW QUALITY PROTEIN: exostosin-1b
lifra	NC_046974	complement(22864970..22879927)	1.569	2.10732e-05	117736900	LIF receptor subunit alpha a
LOC117741182	NC_046978	complement(20117734..20119454)	1.56869	1.28715e-06	117741182	uncharacterized protein LOC117741182 isoform X2
gpr84	NC_046970	13061135..13063863	1.56768	0.000460293	117730252	G-protein coupled receptor 84
LOC117751535	NC_046987	complement(20307903..20323294)	1.56692	0.00487415	117751535	cytokine receptor-like factor 1 isoform X1
spry4	NC_046979	complement(8284937..8292213)	1.56619	0.000130537	117742951	protein sprouty homolog 4
LOC117750187	NC_046968	6770948..6805423	1.56471	0.000350073	117750187	myocyte-specific enhancer factor 2A-like
LOC117732476	NC_046966	24178405..24195700	1.56469	6.2899e-05	117732476	hexokinase-1-like isoform X1
mdfic	NC_046988	complement(10170778..10193293)	1.56391	5.54374e-09	117726266	myoD family inhibitor domain-containing protein
pnp5b	NC_046982	complement(21346567..21352560)	1.56324	0.000487784	117746067	purine nucleoside phosphorylase 5b
plpp3	NC_046969	complement(25059072..25084312)	1.56261	1.39724e-06	117729208	phospholipid phosphatase 3 isoform X1
LOC117732656	NC_046971	11175191..11183425	1.56205	2.36822e-07	117732656	circadian-associated transcriptional repressor
kctd12.1	NC_046986	complement(22303514..22305401)	1.55992	0.00277549	117750661	BTB/POZ domain-containing protein KCTD12.1
LOC117746979	NC_046982	complement(9558780..9565005)	1.55926	8.86631e-06	117746979	protein FAM102B-like isoform X1
kdrl	NC_046975	complement(15744273..15784941)	1.55881	5.56258e-06	117737823	LOW QUALITY PROTEIN: vascular endothelial growth factor receptor kdr-like
LOC117738661	NC_046976	2670361..2688604	1.55791	0.0157776	117738661	sodium/potassium-transporting ATPase subunit alpha-3-like
ckap4	NC_046988	complement(13562073..13565182)	1.55772	0.000295009	117725891	cytoskeleton-associated protein 4
pkd1a	NC_046966	10258572..10316166	1.55766	4.73371e-09	117729569	polycystin-1
LOC117737526	NC_046975	7137735..7140949	1.55481	2.19215e-07	117737526	type-2 angiotensin II receptor-like
fbln1	NC_046971	6557050..6584509	1.55471	0.0308275	117732311	LOW QUALITY PROTEIN: fibulin-1
prkaa2	NC_046969	25087747..25098008	1.55429	2.18147e-07	117729339	5\\'-AMP-activated protein kinase catalytic subunit alpha-2 isoform X3
LOC117746918	NC_046982	11077989..11079931	1.55283	2.88081e-07	117746918	transcription factor jun-D-like
LOC117729343	NC_046969	complement(5733662..5742623)	1.5513	0.00750927	117729343	complement factor H-like
LOC117734603	NC_046973	complement(7301850..7379428)	1.55112	0.00638095	117734603	LOW QUALITY PROTEIN: voltage-dependent P/Q-type calcium channel subunit alpha-1A-like
si:ch211-264f5.6	NC_046976	complement(21223253..21240836)	1.54906	0.0252024	117739322	carcinoembryonic antigen-related cell adhesion molecule 5
zgc:162730	NC_046978	complement(2145595..2148621)	1.54455	0.000162756	117741398	mRNA decay activator protein ZFP36 isoform X2
si:dkey-174n20.1	NC_046974	5866076..5868423	1.5443	0.0286662	117736255	retinol dehydrogenase 14
atp6v0ca	NC_046973	6873815..6878678	1.54209	0.000149643	117735238	ATPase H+ transporting V0 subunit ca
gadd45aa	NC_046982	complement(17170765..17173003)	1.54081	0.000423872	117745927	growth arrest and DNA-damage-inducible, alpha, a
irf10	NC_046972	complement(21562950..21569921)	1.54071	0.000285661	117733963	interferon regulatory factor 10 isoform X2
musk	NC_046977	complement(17616382..17641895)	1.54	5.7371e-05	117740495	muscle, skeletal receptor tyrosine-protein kinase isoform X1
abcb9	NC_046974	26992420..27002681	1.53829	0.0270189	117735935	ATP-binding cassette sub-family B member 9
LOC117728349	NC_046990	complement(7744677..7746983)	1.53798	2.06491e-05	117728349	calcium homeostasis modulator protein 5-like
ccn1l2	NC_046974	24586170..24590268	1.53794	0.0242638	117736491	cellular communication network factor 1, like 2
LOC117746995	NC_046982	16373443..16375218	1.53785	0.000197163	117746995	regulator of G-protein signaling 13-like
qars1	NC_046972	22321666..22330800	1.53738	2.65019e-06	117733939	glutamine--tRNA ligase isoform X1
myo1d	NC_046984	complement(16507419..16550141)	1.53301	0.000150575	117748939	unconventional myosin-Id
LOC117742375	NC_046979	15584715..15597990	1.53257	1.07477e-06	117742375	plastin-3-like
klf9	NC_046974	complement(15815276..15819483)	1.53134	0.00972737	117736946	Krueppel-like factor 9
col21a1	NC_046980	12104403..12132275	1.5308	0.000153552	117744027	collagen alpha-1(XXI) chain
LOC117726102	NC_046988	complement(4797841..4812577)	1.52985	6.08722e-05	117726102	metalloproteinase inhibitor 3-like
LOC117730126	NC_046969	complement(113566..116345)	1.52907	6.11429e-06	117730126	Krueppel-like factor 2
hbegfa	NC_046975	complement(9390953..9394521)	1.5247	2.85205e-06	117738045	heparin-binding EGF-like growth factor a isoform X2
LOC117743939	NC_046980	21349795..21359043	1.51922	4.03375e-06	117743939	ras-related protein ORAB-1-like
ano5a	NC_046971	complement(10016146..10034064)	1.5192	1.61874e-05	117732461	anoctamin-5
si:ch211-195b15.8	NC_046973	10361068..10366149	1.51856	0.0240455	117735672	tyrosine-protein phosphatase MSG5
LOC117729760	NC_046969	complement(20015898..20030803)	1.5179	0.000233849	117729760	tropomyosin alpha-4 chain isoform X1
LOC117732005	NC_046971	complement(11435840..11439413)	1.51754	5.61188e-06	117732005	LOW QUALITY PROTEIN: annexin A2-like
LOC117748002	NC_046966	22904713..22932685	1.51694	0.000781405	117748002	nidogen-1-like
plekhn1	NC_046972	complement(11279047..11292199)	1.51666	0.000118135	117734205	pleckstrin homology domain-containing family N member 1 isoform X2
rab1ba	NC_046983	complement(14705510..14715730)	1.5159	5.7371e-05	117747986	zRAB1B, member RAS oncogene family a
LOC117746663	NC_046982	7611943..7616184	1.51122	4.39582e-05	117746663	glutamine synthetase
LOC117734184	NC_046972	complement(11931065..11933351)	1.50934	0.0354293	117734184	uncharacterized protein LOC117734184
si:ch73-103b9.2	NC_046968	16404842..16407954	1.50691	0.0401673	117728597	uncharacterized protein si:ch73-103b9.2
slc2a6	NC_046973	complement(4061343..4066256)	1.50606	0.00720943	117734946	solute carrier family 2, facilitated glucose transporter member 6
si:ch211-114m9.1	NC_046973	complement(18766623..18789227)	1.50215	0.0402367	117735076	rho GTPase-activating protein 44
spns2	NC_046979	18938343..18994842	1.5015	0.000283753	117742783	LOW QUALITY PROTEIN: protein spinster homolog 2
gata2a	NC_046970	complement(6582263..6595776)	1.50105	1.01964e-07	117730627	endothelial transcription factor GATA-2a isoform X2
podxl	NC_046988	2154415..2158613	1.50043	1.77013e-06	117726201	podocalyxin
si:dkey-32e6.3	NC_046972	complement(4091273..4098966)	1.49928	4.68422e-05	117733234	uncharacterized protein si:dkey-32e6.3
angpt1	NC_046976	5557149..5603861	1.49827	4.27963e-05	117739144	angiopoietin-1
LOC117740502	NC_046977	4920577..4940106	1.49775	0.000153661	117740502	tenascin-like
eif4g2a	NC_046968	complement(13949613..13958165)	1.49267	6.51017e-05	117751512	eukaryotic translation initiation factor 4 gamma 2a, partial
si:dkey-237i9.8	NC_046966	14492181..14507268	1.49194	5.61101e-07	117733656	platelet endothelial cell adhesion molecule isoform X1
LOC117729403	NC_046969	complement(18124064..18135236)	1.49168	6.78438e-05	117729403	slit homolog 1 protein
si:ch211-196i2.1	NC_046977	15436303..15517083	1.49073	0.0167165	117740377	collagen alpha-1(I) chain
fndc3ba	NC_046987	18796085..18832161	1.48999	0.0036902	117751613	fibronectin type III domain containing 3Ba
mertka	NC_046980	complement(15483587..15496611)	1.48933	0.000737278	117743642	tyrosine-protein kinase Mer isoform X2
parvb	NC_046971	7099644..7116527	1.48663	5.98538e-05	117732903	beta-parvin isoform X1
LOC117727796	NC_046989	3047213..3049611	1.48618	0.0432257	117727796	uncharacterized protein LOC117727796 isoform X1
LOC117738667	NC_046976	6163782..6217797	1.48539	4.4434e-05	117738667	oxysterol-binding protein-related protein 10
hspa8	NC_046979	21712911..21717265	1.48247	5.47519e-05	117742816	heat shock cognate 71 kDa protein
si:ch211-11k18.4	NC_046973	complement(6833107..6838263)	1.48175	2.72968e-05	117734548	uncharacterized protein si:ch211-11k18.4
mmp9	NC_046972	complement(11945976..11950385)	1.48139	0.00114132	117734183	matrix metalloproteinase-9
thbs1b	NC_046989	complement(15156105..15168000)	1.47808	0.00158496	117727098	thrombospondin-1
fgl2a	NC_046988	9591441..9600960	1.47657	0.000507785	117726224	fibrinogen-like 2a
LOC117736034	NC_046974	1369378..1373106	1.47449	0.000325782	117736034	actin, cytoplasmic 1-like
sik2b	NC_046978	4075717..4117515	1.47391	4.53701e-07	117741996	serine/threonine-protein kinase SIK2 isoform X1
ablim2	NC_046983	16163563..16274799	1.47383	0.000297257	117747897	actin-binding LIM protein 2 isoform X1
LOC117733185	NC_046972	complement(7508547..7583603)	1.47375	0.00013509	117733185	protein SOGA1-like isoform X2
socs1b	NC_046966	complement(22203141..22208176)	1.47209	0.00273852	117738860	suppressor of cytokine signaling 1b
LOC117744095	NC_046980	complement(9854801..9903205)	1.47008	4.03782e-07	117744095	SH3 and PX domain-containing protein 2A-like isoform X2
LOC117732751	NC_046966	23025739..23030166	1.46973	0.0114636	117732751	E3 ubiquitin-protein ligase TRIM21-like
clmn	NC_046987	complement(2505618..2555820)	1.46397	0.000228111	117751292	calmin
ccnd1	NC_046968	1467821..1473226	1.46302	0.000263446	117727345	G1/S-specific cyclin-D1
samd4a	NC_046968	complement(28723571..28760727)	1.46268	4.17216e-06	117728819	protein Smaug homolog 1 isoform X4
LOC117744269	NC_046980	complement(6224139..6230768)	1.46267	0.000145913	117744269	cytochrome P450 3A56-like
lratd1	NC_046989	complement(6674221..6676595)	1.46225	0.0234427	117727873	protein LRATD1
plekhf1	NC_046968	complement(8660944..8663047)	1.46054	0.00580275	117726351	pleckstrin homology domain-containing family F member 1
stab2	NC_046988	17272348..17354035	1.45971	0.000507785	117726538	stabilin-2
si:ch211-214p13.7	NC_046986	8666988..8669457	1.45959	7.79284e-05	117750232	uncharacterized protein si:ch211-214p13.7
pdlim1	NC_046980	complement(21577539..21584654)	1.45925	1.60413e-05	117744279	PDZ and LIM domain protein 1
dnajb2	NC_046986	complement(13203271..13212926)	1.45778	8.92614e-05	117751053	dnaJ homolog subfamily B member 2 isoform X2
LOC117734515	NC_046966	22135447..22144203	1.45446	2.64109e-05	117734515	protein FAM83G isoform X1
LOC117741859	NC_046967	complement(1223192..1258431)	1.45419	2.61657e-06	117741859	glutaminase kidney isoform, mitochondrial isoform X1
ezrb	NC_046989	9738160..9766317	1.45363	5.56082e-05	117727194	ezrin b isoform X1
tgm1l1	NC_046982	complement(5393786..5409947)	1.45347	0.000501318	117746188	LOW QUALITY PROTEIN: protein-glutamine gamma-glutamyltransferase K
LOC117750011	NC_046986	9493889..9512736	1.4531	0.00365696	117750011	rho GTPase-activating protein 6-like
tuft1a	NC_046981	complement(10532639..10543873)	1.45091	1.34284e-07	117745862	tuftelin 1a
flrt2	NC_046989	19409057..19417010	1.44889	6.59876e-06	117727452	leucine-rich repeat transmembrane protein FLRT2
LOC117730987	NC_046970	complement(12306640..12319459)	1.44829	4.04389e-05	117730987	LIM domain and actin-binding protein 1-like
arhgap36	NC_046983	3982348..4016008	1.44785	5.04806e-05	117748004	rho GTPase-activating protein 36 isoform X1
calr	NC_046969	19398978..19405162	1.44512	8.33822e-05	117729562	calreticulin
myo6a	NC_046989	1789809..1854314	1.44349	9.69035e-06	117727206	myosin VIa isoform X1
cxcl12a	NC_046980	12602582..12608720	1.44214	0.015725	117743998	chemokine (C-X-C motif) ligand 12a (stromal cell-derived factor 1)
LOC117736126	NC_046974	17043701..17060475	1.44144	9.08402e-06	117736126	guanine nucleotide-binding protein G(q) subunit alpha
hivep3a	NC_046976	complement(15379501..15411641)	1.44122	0.00137867	117739602	transcription factor HIVEP3
dennd4c	NC_046983	complement(11553981..11581899)	1.44118	4.31891e-05	117747424	DENN domain-containing protein 4C isoform X2
LOC117749027	NC_046984	complement(9599274..9609156)	1.44114	1.29699e-05	117749027	transforming growth factor beta-1-induced transcript 1 protein-like isoform X2
mybl1	NC_046985	complement(9187782..9198880)	1.44108	0.01147	117749644	LOW QUALITY PROTEIN: myb-related protein A
ptpn12	NC_046988	complement(8633032..8671917)	1.44058	2.90678e-07	117726551	tyrosine-protein phosphatase non-receptor type 12 isoform X3
scinlb	NC_046982	17111897..17125257	1.44029	0.000790789	117746377	scinderin like b isoform X1
LOC117731414	NC_046970	complement(2177380..2194848)	1.4402	0.016511	117731414	tensin-3-like
luzp1	NC_046987	14132486..14174873	1.43925	5.48132e-09	117751248	leucine zipper protein 1 isoform X1
si:dkey-19b23.10	NC_046983	complement(12146618..12160970)	1.43652	0.00160897	117748009	uncharacterized protein si:dkey-19b23.10 isoform X1
LOC117726002	NC_046988	16278586..16280754	1.43646	0.0154447	117726002	histone H1-like
kctd14	NC_046990	2905095..2914069	1.43562	0.000908074	117728118	BTB/POZ domain-containing protein KCTD14 isoform X4
LOC117734778	NC_046973	12643086..12651989	1.43483	0.000593858	117734778	prostaglandin E2 receptor EP1 subtype-like
si:ch211-176g6.2	NC_046984	complement(3703621..3723756)	1.43444	0.000128982	117748861	ras-associating and dilute domain-containing protein isoform X2
tgfb1a	NC_046978	12481508..12491223	1.43407	0.000167282	117741227	transforming growth factor, beta 1a isoform X1
sema5a	NC_046985	10535751..10619422	1.43342	0.0408867	117749640	LOW QUALITY PROTEIN: semaphorin-5A
LOC117741180	NC_046978	19861576..19872468	1.43296	0.0304155	117741180	porphobilinogen deaminase-like isoform X1
LOC117735046	NC_046973	6770245..6792749	1.43263	1.35475e-05	117735046	Na(+)/H(+) exchange regulatory cofactor NHE-RF1-like isoform X1
gng12a	NC_046982	17144246..17167598	1.43227	0.000442714	117745928	guanine nucleotide-binding protein G(I)/G(S)/G(O) subunit gamma-12a
hspa13	NC_046978	complement(16357361..16361243)	1.43192	0.000125578	117741219	heat shock 70 kDa protein 13
slc38a4	NC_046988	complement(3626682..3655509)	1.43082	0.000170174	117726192	sodium-coupled neutral amino acid transporter 4
sash1b	NC_046987	complement(18452357..18491177)	1.42895	0.00791692	117751093	SAM and SH3 domain-containing protein 1 isoform X1
LOC117751440	NC_046987	8195254..8215376	1.42819	0.00657227	117751440	filamin-A-interacting protein 1-like
slc43a1a	NC_046975	complement(13693605..13714723)	1.42785	0.00834334	117737151	solute carrier family 43 member 1a
flna	NC_046972	complement(1894542..1942425)	1.42673	0.000764383	117733562	filamin-A isoform X3
st3gal2	NC_046971	21560397..21574222	1.42661	0.0395932	117732054	CMP-N-acetylneuraminate-beta-galactosamide-alpha-2,3-sialyltransferase 2
marcksl1a	NC_046987	7259723..7262667	1.42517	0.00137459	117751312	MARCKS-related protein 1-A
vmp1	NC_046978	complement(14689038..14702271)	1.42485	2.8825e-07	117741264	vacuole membrane protein 1 isoform X2
gp1bb	NC_046974	complement(22222939..22225074)	1.42374	0.000360287	117736587	platelet glycoprotein Ib beta chain
rtkn	NC_046974	complement(15627640..15678564)	1.42364	0.00107151	117736068	rhotekin isoform X1
eif4eb	NC_046987	6578812..6587498	1.42341	4.2974e-06	117751566	eukaryotic translation initiation factor 4eb
creld2	NC_046988	6342773..6346573	1.42162	3.64099e-05	117726487	LOW QUALITY PROTEIN: cysteine-rich with EGF-like domain protein 2
LOC117742754	NC_046979	14214931..14226214	1.42098	4.92075e-05	117742754	four and a half LIM domains protein 1-like
enc1	NC_046977	1938932..1946624	1.42082	0.0109172	117740459	ectoderm-neural cortex protein 1
bcar1	NC_046971	complement(26262034..26340730)	1.42057	1.48928e-06	117732825	breast cancer anti-estrogen resistance protein 1 isoform X1
si:ch211-39i2.2	NC_046975	6474047..6475455	1.42051	0.0023872	117737132	DNA damage-inducible transcript 4-like protein
irf2bp2b	NC_046966	complement(23106348..23108887)	1.41998	2.48996e-07	117732720	LOW QUALITY PROTEIN: interferon regulatory factor 2-binding protein 2-B
gnai1	NC_046988	complement(11433224..11447133)	1.41963	1.30037e-05	117726288	guanine nucleotide-binding protein G(i) subunit alpha-1
golt1bb	NC_046971	complement(8317078..8319475)	1.41877	0.00121522	117732255	golgi transport 1Bb
ralgapa1	NC_046987	complement(5610693..5663720)	1.41814	4.69758e-06	117751319	ral GTPase-activating protein subunit alpha-1 isoform X2
kremen1	NC_046974	complement(5797968..5839852)	1.41568	0.0070627	117736470	kremen protein 1 isoform X2
gareml	NC_046989	complement(14717205..14729218)	1.41559	0.0271271	117727507	GRB2-associated and regulator of MAPK protein
LOC117735065	NC_046973	20724999..20729462	1.41465	0.000465943	117735065	peroxisomal membrane protein PMP34 isoform X1
[truncated: 2,217 more rows]

## Sheet: LV_3d
File S1e. Differentially expressed genes (DEGs) in liver 3 days post infection (dpi) identified by reference genome-guided transcriptome assembly (log2FC≥1, FDR≤0.05)
[truncated: 59 more rows]

[truncated: 1 more sheets: LV_10d]
