# Supplementary material for: Multi-Organ Transcriptome Response of Lumpfish (Cyclopterus lumpus) to Aeromonas salmonicida Subspecies salmonicida Systemic Infection
Source: Microorganisms. 2022 Oct 26;10(11):2113. doi: 10.3390/microorganisms10112113 (PMC9692985; doi:10.3390/microorganisms10112113)
Supplement: Supplementary file 1 [file microorganisms-10-02113-s001.zip › microorganisms-1974933-supplementary2/microorganisms-1974933-supplementary/Supporting information/File S2.xlsx]

## Sheet: Sheet1
File S2a. Differentially expressed transcripts (DETs) in head kidney 3 days post infection (dpi) identified by reference genome-guided transcriptome assembly analysis (Log2foldchange≥1, p value≤0.05)
Name	Chromosome	Region	Log₂ fold change	FDR p-value	GeneID
hp_1	NC_046968	complement(join(11918121..11919160,11920751..11921034,11922972..11923024,11923367..11923491))	12.6986	0.00011117	117728778
LOC117729661_1	NC_046969	complement(join(25499098..25499512,25499607..25499679,25499764..25499971,25500081..25500228,25500311..25500507,25500596..25500738,25500976..25501141,25501270..25501458,25501543..25501674))	10.9263	0.0114162	117729661
LOC117733957_9	NC_046972	join(22633074..22633108,22634741..22634794,22634931..22635122,22635637..22635690,22635835..22635876,22635975..22636092,22636195..22636347,22636446..22636583,22636677..22636742,22636862..22637066,22637558..22637644,22637749..22637839,22638296..22638401,22638485..22638563,22638666..22639228)	10.8477	0.021091	117733957
pdxdc1_1	NC_046973	complement(join(8955401..8958630,8959164..8959262,8959677..8959773,8959924..8960016,8961147..8961268,8961350..8961468,8961828..8962002,8962091..8962196,8963996..8964066,8964702..8964762,8969746..8969796,8970051..8970176,8971437..8971538,8972095..8972143,8972559..8972643,8972777..8972855,8972947..8973015,8973355..8973544,8973824..8973973,8974250..8974333,8974936..8975004,8975086..8975229,8976252..…	10.8184	0.0128455	117734616
LOC117747638_6	NC_046983	complement(join(7161068..7161547,7161629..7161718,7161809..7161882,7161981..7162176,7162266..7162387,7162678..7162844,7162933..7163075,7163171..7163296,7163393..7163524,7163868..7164029,7164327..7164539,7164685..7164753,7165009..7165177,7165311..7165471,7165654..7165806,7165898..7166011,7166133..7166324,7166549..7166653,7166853..7167012,7167164..7167242,7167335..7167539,7167657..7167854,7168355..…	10.6821	0.0161303	117747638
klhl15_3	NC_046985	join(4027124..4027379,4030970..4031108,4031280..4031468,4031577..4031801,4032198..4032359,4032451..4032660,4032732..4032922,4033077..4037286)	10.1994	0.0363289	117749334
LOC117747638_2	NC_046983	complement(join(7161068..7161547,7161629..7161718,7161809..7161882,7161981..7162176,7162266..7162387,7162678..7162844,7162933..7163075,7163171..7163296,7163393..7163524,7163868..7164029,7164327..7164539,7164685..7164753,7165009..7165177,7165311..7165471,7165654..7165806,7165898..7166011,7166133..7166324,7166549..7166653,7166853..7167012,7167164..7167242,7167335..7167539,7167657..7167854,7168355..…	10.0425	0.0246006	117747638
LOC117751252_1	NC_046968	complement(join(12733956..12734144,12734624..12734762,12734906..12735005,12735103..12735207))	9.96903	0.0497195	117751252
LOC117750110_3	NC_046986	join(10002368..10002635,10005916..10006615,10008690..10008854,10008935..10009165,10009252..10009506,10011059..10011112,10011468..10011618,10011928..10011963,10013413..10017209)	9.66413	0.0495562	117750110
mast4_3	NC_046977	complement(join(4998998..5005534,5005633..5005817,5006473..5006609,5007947..5008069,5008856..5009082,5009438..5009641,5010157..5010371,5011322..5011443,5012176..5012285,5012851..5012973,5013559..5013660,5015266..5015431,5015513..5015645,5015882..5016020,5016114..5016322,5016467..5016558,5016681..5016742,5017863..5017995,5018719..5018820,5019593..5019802,5019911..5019986,5020070..5020224,5021780..…	8.51976	0.000577683	117740076
pde7a_1	NC_046985	complement(join(9127073..9128993,9129088..9129168,9129350..9129446,9130320..9130464,9130613..9130704,9130797..9130928,9131057..9131253,9132197..9132260,9132350..9132507,9133100..9133189,9135644..9135704,9146883..9147056,9147088..9147988))	8.38052	3.8858e-10	117749314
pld1b_3	NC_046985	complement(join(3966925..3969583,3970230..3970347,3970780..3970933,3971278..3971412,3972923..3972972,3973303..3973416,3974716..3974804,3975022..3975132,3975976..3976089,3976689..3976807,3976915..3977043,3979109..3979328,3979665..3979847,3980394..3980504,3980737..3980818,3981270..3981353,3981877..3982026,3982145..3982297,3982740..3982832,3983079..3983137,3983247..3983312,3983399..3983510,3983637..…	8.33315	1.59363e-05	117749432
pcnt_7	NC_046987	join(15541371..15541558,15542383..15542412,15544625..15544801,15545233..15545352,15546302..15546451,15546574..15547457,15547557..15547916,15548257..15548665,15548909..15549325,15549417..15549635,15550036..15550131,15550259..15550402,15550723..15550951,15551153..15551232,15551343..15551631,15551961..15552061,15552327..15552438,15552700..15552826,15553056..15553175,15553265..15553343,15553523..1555…	8.28176	0.00356333	117725489
zgc:172076_1	NC_046966	join(22634814..22635086,22635580..22635626,22635709..22635907,22636460..22636617,22636849..22636981,22637129..22637270,22637418..22637541,22637914..22638100,22638535..22639097)	8.19202	4.1149e-05	117725331
taok3a_2	NC_046974	complement(join(5478372..5479448,5481118..5481300,5481692..5481904,5482258..5482497,5483049..5483252,5484257..5484385,5484616..5484852,5488950..5489087,5490740..5490937,5491665..5491832,5495578..5495659,5497738..5497831,5497960..5498051,5498694..5498807,5499137..5499233,5499872..5499917,5500236..5500337,5500959..5501030,5502802..5503045,5509111..5509222,5514061..5514186,5528401..5528642))	8.18734	0.00355373	117736060
pot1_1	NC_046971	complement(join(2548830..2549184,2550579..2550684,2551592..2551686,2552307..2552392,2552883..2553018,2553447..2553655,2554911..2555067,2556474..2556500,2559494..2559585,2559702..2559895,2575304..2575459,2576562..2576855,2576966..2577096,2578616..2578742,2579765..2579848,2580512..2580619,2587985..2588085,2591166..2591238,2592147..2592304,2600243..2600335))	8.1027	0.00129923	117731864
LOC117729318_2	NC_046969	complement(join(5712868..5713384,5713807..5713986,5714424..5714609,5714981..5715169,5715393..5715584,5716010..5716086,5716573..5716678,5717624..5717782))	7.98167	0.00335465	117729318
zmynd8_10	NC_046970	join(3508904..3509017,3509439..3509504,3509716..3509808,3509877..3510007,3510253..3510308,3510434..3510511,3510634..3510749,3510843..3511342,3511417..3511551,3511699..3511854,3511980..3512498,3512642..3513196,3513286..3513482,3513665..3513745,3513848..3513926,3514026..3514265,3514459..3515178)	7.85858	0.021091	117730742
LOC117726356_1	NC_046988	join(3015200..3015226,3015383..3015474,3015724..3015826,3016154..3016271,3016812..3016991,3019000..3019298)	7.68068	0.00808257	117726356
clockb_3	NC_046966	join(5064938..5065060,5067103..5067194,5067525..5067685,5068051..5068139,5069128..5069187,5069508..5069656,5070210..5070301,5070948..5071037,5071160..5071280,5071852..5071965,5072062..5072180,5072317..5072399,5072704..5072810,5072897..5073044,5073216..5073291,5073994..5074138,5074359..5074456,5074607..5074789,5075056..5075214,5076072..5076284,5076875..5077104,5077221..5077350,5078910..5079044,507…	7.67922	0.0053242	117730508
LOC117736508_1	NC_046974	join(251263..251375,269642..269838,283231..283312,287027..287132,287414..287510,287584..287844,289060..289099,289190..289446,292826..292909,293637..293748,294819..294976,296130..296616,296687..296904,297450..297496,297693..297785,298630..298691,298870..299036,299180..300682)	7.29113	0.0208764	117736508
disc1_1	NC_046980	join(17135338..17135437,17135537..17135569,17135824..17135906,17140463..17141334,17142439..17142508,17143289..17143445,17144983..17145079,17145245..17145477,17148172..17148226,17149823..17149925,17150102..17150290,17157248..17157308,17164600..17164843,17167179..17167223,17172023..17172140,17174123..17175528)	7.13896	0.0053242	117744184
shroom3_6	NC_046977	join(20576464..20576597,20583501..20583719,20597728..20597853,20601310..20601528,20602345..20602670,20602759..20602984,20603796..20603851,20604063..20604540,20604780..20605073,20605875..20606310,20606567..20606700,20606971..20607120,20608092..20608558,20609379..20609606,20609781..20609988,20610215..20610512,20613027..20613106,20614413..20614444,20614788..20615541,20615659..20615917,20618027..2061…	6.97552	0.000575409	117740405
dop1b_5	NC_046986	complement(join(8973015..8974239,8974779..8974911,8975039..8975182,8975273..8975334,8975463..8975599,8975701..8975829,8976530..8976591,8978565..8978714,8978802..8978911,8979019..8979107,8979723..8979882,8979982..8980048,8980348..8980452,8980547..8980602,8980716..8980850,8980948..8981070,8981227..8981418,8981505..8981598,8981766..8983398,8983508..8983698,8984210..8984310,8984444..8984596,8984687..…	6.96764	0.0196021	117750409
fgg_1	NC_046966	join(20500780..20500842,20500938..20500985,20501080..20501266,20501436..20501520,20502411..20502541,20502895..20503028,20503391..20503575,20503764..20504041,20504190..20504597)	6.91844	2.19574e-11	117733981
cfi_1	NC_046983	complement(join(1046027..1046632,1047967..1048217,1048356..1048531,1048618..1048722,1048933..1049036,1049156..1049295,1049442..1049462,1049577..1049612,1049857..1049970,1050068..1050169,1050608..1050795,1051986..1052151,1052242..1052305,1052512..1052665,1052877..1053343,1053744..1054346))	6.81262	3.46575e-07	117748062
LOC117744082_1	NC_046980	join(17734091..17734150,17734371..17734473,17734611..17734706,17734846..17734956,17735070..17735186,17735290..17735400,17735497..17735668,17735752..17735849,17735940..17736330,17736439..17736581,17736853..17736987,17737200..17737345,17737429..17737596)	6.77593	0.00118397	117744082
LOC117727442_1	NC_046989	join(19105007..19105682,19105964..19106237,19106448..19106595,19106776..19107678)	6.77224	0	117727442
LOC117729809_1	NC_046969	join(6753891..6754100,6755031..6755144,6755386..6755473,6755678..6755844,6756177..6756284,6756610..6756696,6757099..6758065)	6.74397	0	117729809
LOC117732306_1	NC_046971	complement(join(14534383..14534447,14534601..14534749,14534828..14534910,14534996..14535113,14535227..14535404,14535506..14535609,14535821..14535939,14536055..14536501))	6.55153	0.00221986	117732306
lect2l_1	NC_046984	complement(join(19032166..19032470,19035720..19035871,19035958..19036069,19036889..19036930))	6.50128	4.04121e-09	117748394
LOC117740601_1	NC_046977	join(11664800..11664919,11665823..11665965,11666775..11666851,11666957..11667073,11667233..11667334,11667559..11667614,11667946..11668030,11668169..11668336,11668537..11668710,11668810..11668835)	6.47601	0	117740601
get4_5	NC_046984	join(5748964..5749016,5749305..5749383,5749647..5749728,5750373..5750522,5750951..5751089,5751411..5751551,5751891..5751966,5752546..5752618,5753395..5755737)	6.40007	0.0334581	117748545
ahsg2_1	NC_046982	join(16443913..16444381,16445073..16445183,16445325..16445406,16445522..16445676,16445789..16445845,16446004..16446075,16446178..16446988)	6.36938	4.79833e-08	117746824
LOC117731805_11	NC_046971	complement(join(5139777..5142299,5142790..5142932,5143270..5143511,5145998..5146121,5147127..5147258,5147406..5147511,5147637..5147765,5152950..5153142,5153507..5153568,5154360..5154471,5154576..5154623,5154991..5155179,5155272..5155388,5156059..5156282,5156449..5156552,5156648..5156745,5157538..5157732,5158409..5158493,5158803..5159843,5160529..5160830,5162247..5162396,5162503..5162625,5162980..…	6.35282	7.97436e-05	117731805
apoa1b_1	NC_046978	join(17379055..17379159,17379732..17379783,17379869..17380013,17380165..17380768)	6.30078	0	117741351
frmd4a_5	NC_046971	join(14195761..14195778,14199154..14199219,14204248..14204342,14205689..14205781,14207911..14207995,14210307..14210363,14211151..14211173,14212769..14212852,14212962..14213027,14213130..14213187,14213385..14213471,14217540..14217616,14218412..14218553,14218707..14218848,14220492..14220625,14220719..14220841,14222120..14222351,14222580..14222636,14222768..14223005,14223323..14223475,14223760..1422…	6.28574	4.20729e-05	117732102
apoc2_1	NC_046981	join(13660382..13660469,13660780..13660842,13660964..13661120,13661212..13661746)	6.27769	7.50897e-05	117745550
LOC117732254_1	NC_046971	join(14541172..14541523,14541618..14541802,14541899..14541996,14542225..14542382,14542464..14542656,14542747..14542978,14543088..14543163,14543425..14543510)	6.25219	4.69748e-05	117732254
habp2_1	NC_046984	complement(join(10942703..10942861,10942964..10943109,10943788..10943925,10944038..10944180,10944288..10944549,10944687..10944778,10945041..10945212,10945314..10945424,10945571..10945687,10946056..10946166,10946362..10946457,10946698..10946788))	6.23937	0.00413363	117749106
fgb_2	NC_046983	complement(join(1363885..1364255,1365255..1365445,1366066..1366160,1366621..1366743,1366826..1366945,1367600..1367714,1367821..1367927,1368287..1368401,1368532..1368600,1368895..1368997,1369333..1369439,1369525..1369557,1369848..1370130))	6.20405	2.8626e-11	117747536
apobb.1_1	NC_046989	join(12503324..12503378,12504459..12504491,12504605..12504717,12504809..12504954,12505073..12505220,12505344..12505496,12505898..12506022,12506136..12506221,12506330..12506774,12506876..12506990,12507073..12507219,12507308..12507519,12507645..12507840,12507929..12508108,12508195..12508398,12508504..12508671,12508768..12508973,12509207..12509389,12509473..12509603,12509712..12509922,12510013..1251…	6.16888	4.04121e-09	117727491
wdr3_1	NC_046986	complement(join(2876245..2876639,2876752..2876845,2877566..2877694,2877783..2877826,2877910..2877960,2878085..2878177,2878274..2878339,2878970..2879020,2879109..2879243,2880986..2881097,2881240..2881340,2882412..2882468,2882572..2882710,2883499..2883581,2884005..2884106,2884234..2884558,2884649..2884750,2884857..2884957,2885054..2885155,2885352..2885441,2885613..2885708,2886126..2886204,2887169..…	6.16045	0.00583485	117750895
LOC117739179_1	NC_046976	complement(join(14878267..14878393,14878586..14878745,14879207..14879313,14879503..14879635,14879728..14879846,14880039..14880201,14880925..14881034,14881406..14881562,14881646..14881706))	6.08021	0.000212909	117739179
rab44_4	NC_046970	complement(join(15469696..15470753,15470866..15470942,15471047..15471145,15471888..15472002,15472821..15472902,15472978..15473106,15473215..15473285,15473787..15473860,15474491..15479519,15480509..15480604))	6.07699	4.42758e-07	117730507
apoa2_1	NC_046981	join(13656261..13656322,13656540..13656584,13657080..13657311,13657529..13657969)	5.99595	0	117745525
f2_1	NC_046967	join(323875..323947,324450..324530,324639..324718,328070..328094,328356..328421,328591..328699,328857..328993,329123..329416,329497..329607,330038..330164,330243..330410,330482..330655,330737..330915,331065..331135,331218..331370)	5.94466	3.62898e-06	117746509
LOC117742524_1	NC_046979	complement(join(10614631..10615085,10615389..10615438,10615677..10615803,10616099..10616199,10616309..10616385,10616604..10616742,10616929..10617061,10617360..10617466,10618302..10618436,10618550..10618660,10618756..10618884,10619047..10619191,10620396..10620535,10620685..10620771,10620919..10621095,10621188..10621373,10621452..10621658,10621821..10621891,10622301..10622324))	5.90564	1.19865e-07	117742524
si:dkeyp-68b7.12_6	NC_046982	join(21314107..21314130,21314518..21314780,21315688..21315790,21315924..21316068,21316735..21316817,21316943..21317050,21317132..21317250,21317338..21317512,21317656..21317753,21318018..21318089,21318591..21319325,21319415..21319581,21319665..21320656,21321181..21323032)	5.84493	2.54379e-08	117746026
abcg2a_2	NC_046983	join(1825946..1826146,1826259..1826300,1828353..1828426,1828527..1828648,1831734..1831793,1831967..1832081,1832185..1832337,1833664..1833821,1835749..1835851,1836933..1836981,1837070..1837168,1837266..1837364,1837956..1838101,1838809..1838891,1839951..1840040,1840699..1840823,1841175..1841329,1842088..1842177,1842304..1842380,1842836..1843307)	5.79113	0.00127007	117747518
fuom_4	NC_046980	complement(join(12519207..12519420,12519752..12519825,12519928..12520026,12520140..12520210,12520529..12520705))	5.72315	0.0299176	117744273
kng1_1	NC_046969	complement(join(5052615..5053441,5053920..5054018,5054104..5054214,5054291..5054460,5055474..5055549,5055837..5055953,5056156..5056302,5056713..5056796,5056887..5057117))	5.63144	1.70336e-06	117729837
LOC117745115_1	NC_046966	complement(join(9930074..9930215,9930441..9930585,9931339..9931422,9931540..9931632,9932519..9932608,9932739..9932841,9932931..9933020,9933432..9933522,9933684..9933724,9933842..9933931,9934084..9934146,9934272..9934427,9934504..9934581,9934903..9934988,9935349..9935499,9936344..9936439,9936568..9936727,9936862..9936937,9937237..9937443,9937842..9937931,9938031..9938094,9938291..9938503,9938732..…	5.56112	3.40413e-07	117745115
LOC117736261_1	NC_046974	join(22829759..22829776,22830537..22830669,22830765..22830877,22830974..22831165,22831282..22831429,22831514..22831696,22831789..22832017,22832129..22832318)	5.52994	2.56853e-10	117736261
LOC117751046_1	NC_046968	complement(join(12738139..12738395,12738893..12739031,12739175..12739274,12739372..12739476))	5.49071	0.000111874	117751046
LOC117731082_1	NC_046970	join(6484828..6484859,6485162..6485197,6485383..6485403,6485704..6485739,6486000..6486035,6486316..6486336,6486597..6486632,6486813..6486836,6487261..6487418,6487565..6487669,6487812..6487974,6488144..6488254,6488392..6488520,6488737..6488853,6488944..6489112,6489220..6489345,6489457..6489638,6490075..6490260,6490368..6490507,6490701..6490861,6491035..6491061,6491176..6491229,6491778..6491891,649…	5.43094	3.25295e-12	117731082
LOC117736742_1	NC_046974	join(12024805..12025447,12025559..12025629,12025754..12025947,12026078..12026225,12026320..12026514)	5.42608	0.00168242	117736742
serpind1_1	NC_046974	join(22044653..22044915,22045070..22045714,22045839..22045987,22046080..22046201,22046336..22046483,22046607..22046798)	5.4178	0.00309692	117735990
kdm5c_1	NC_046972	join(19035172..19035279,19037215..19037362,19038239..19038316,19038429..19038551,19038668..19038838,19039069..19039203,19041977..19042033,19044193..19044316,19044641..19044915,19045213..19045371,19045939..19046058,19046153..19046311,19047449..19047630,19047770..19047932,19048024..19048143,19048235..19048429,19048602..19048783,19048912..19049036,19049126..19049273,19049353..19049443,19049582..1904…	5.41719	4.58209e-06	117732999
LOC117733973_3	NC_046972	join(22285461..22285636,22286730..22286862,22286969..22287088,22287170..22287270,22288216..22288527,22288646..22288820,22288889..22289031,22289074..22290036)	5.35365	0.0127234	117733973
serpinc1_1	NC_046969	join(27629780..27630145,27630305..27630520,27630626..27630763,27636028..27636246,27637591..27637765,27638071..27638135,27638272..27638893)	5.29166	0.00226308	117729796
acta2_2	NC_046984	complement(join(19157099..19157698,19157778..19157959,19158266..19158457,19158532..19158693,19160084..19160168,19164953..19165063,19165152..19165280,19165605..19165785,19174627..19174647))	5.2491	3.49217e-09	117748376
LOC117745961_1	NC_046967	complement(join(3827338..3827422,3827520..3827624,3827722..3827886,3828397..3828461,3830428..3830573,3831439..3831565,3832580..3832588))	5.22036	0.045204	117745961
LOC117735697_1	NC_046973	complement(join(6061634..6062910,6063007..6063218,6063317..6063455,6063581..6064153))	5.10027	0.0142642	117735697
plg_1	NC_046989	join(15904457..15904505,15905567..15905702,15905777..15905883,15906546..15906660,15906763..15906902,15907123..15907243,15907393..15907511,15907882..15908044,15908157..15908281,15908549..15908708,15909394..15909587,15909663..15909811,15910489..15910582,15911494..15911608,15912694..15912768,15912860..15913000,15913537..15913643,15914456..15914601,15914833..15914994)	5.07372	0.00671775	117727600
ly97.3_1	NC_046982	join(13822410..13822516,13822765..13822834,13823222..13823344,13823704..13823917)	5.06908	0.0208706	117746867
LOC117735659_1	NC_046966	join(5118861..5119077,5119523..5119665,5119959..5120020,5120125..5120238,5120312..5120410,5120492..5120708)	5.06886	1.11468e-05	117735659
LOC117741201_1	NC_046978	complement(join(19936848..19936978,19937181..19937222,19937322..19937427,19937514..19937582,19937809..19937899,19938031..19938149,19938953..19939165,19939290..19939477,19939801..19939963,19941229..19941303,19941595..19941751,19941925..19942000,19942188..19942364,19942532..19942615,19943252..19943303,19943378..19943499,19943580..19943706,19943863..19944088,19945781..19945931,19946040..19946136,199…	4.9381	8.91571e-07	117741201
LOC117730483_1	NC_046970	join(14972952..14973023,14973718..14973878,14973994..14974098,14974396..14974558,14974659..14974769,14975133..14975261,14975408..14975524,14975716..14975884,14975964..14976074,14977124..14977305,14977435..14977614,14977723..14977844,14978262..14978491,14978930..14978941,14987331..14987396,14987513..14987620,14987726..14987894,14988439..14988587,14988777..14988861,14988973..14989248)	4.88385	0.000626309	117730483
LOC117727123_2	NC_046989	complement(join(1687479..1689811,1695200..1695378,1696813..1696986,1697848..1698100,1701821..1702043))	4.84049	0.0208706	117727123
si:dkeyp-68b7.12_7	NC_046982	join(21314116..21314139,21314518..21314780,21315688..21315790,21315924..21316068,21316735..21316817,21316943..21317050,21317132..21317250,21317338..21317512,21317656..21317753,21318018..21318089,21318591..21319325,21319415..21319581,21319665..21320656,21321181..21323032)	4.72068	1.94917e-09	117746026
LOC117741202_1	NC_046978	join(19960840..19960941,19961073..19961253,19962783..19962939,19963463..19963515,19963870..19963890,19964585..19964750,19964833..19964917,19965017..19965167,19965531..19965648,19965729..19965838,19965915..19966082,19967507..19967734,19968427..19968487,19968572..19968717,19968927..19969076,19969290..19969433,19969534..19969630,19969739..19969889,19971656..19971881,19972038..19972164,19972245..1997…	4.68992	0.0053242	117741202
LOC117739247_1	NC_046976	complement(join(21733232..21733242,21735682..21735786,21735884..21736048,21736225..21736289,21736545..21736690,21737290..21737406))	4.46822	0.0495562	117739247
LOC117729272_1	NC_046969	complement(join(10120558..10120621,10120730..10120835,10121308..10121364,10121455..10121594,10121737..10121828,10122165..10122236,10122402..10122457,10122557..10122663,10122888..10123016,10123141..10123280,10123934..10124138,10124397..10124609,10124738..10124894,10125099..10125313,10125414..10125458,10125557..10125697,10126212..10126351,10126615..10126756,10126883..10127045,10127515..10127606,101…	4.46469	1.56465e-05	117729272
LOC117751320_2	NC_046987	complement(join(5669815..5671019,5671113..5671290,5671382..5671434,5671611..5671745,5672362..5672520,5672839..5672952,5673098..5673183,5673839..5673906,5674199..5674295,5674400..5674501,5674588..5674658,5674749..5674816,5674901..5674991,5675112..5675288,5675509..5675631,5675781..5675885,5676013..5676084,5676193..5676303,5676858..5676929,5677253..5677341,5677493..5677514,5677679..5677810,5679464..…	4.42929	0.01067	117751320
LOC117743986_2	NC_046980	complement(join(22837151..22838135,22838418..22838561,22839816..22839946,22841204..22841422,22841548..22841680,22842003..22842094,22842219..22842361,22843116..22843360,22843563..22843748,22843845..22843973,22844579..22844751,22845274..22845418,22845583..22845738,22846086..22846226,22846642..22846826,22846857..22847037,22847472..22847560,22850617..22850731,22851860..22852286))	4.36623	0.000251876	117743986
LOC117748063_1	NC_046983	join(1349854..1349968,1350562..1350666,1351827..1352010,1355144..1355289,1356472..1356570,1356661..1356816,1357837..1358449,1359106..1360017)	4.36354	1.63103e-06	117748063
ero1a_1	NC_046968	complement(join(28711776..28711976,28712084..28712220,28712333..28712419,28715046..28715115,28715250..28715496,28715909..28716001,28716113..28716139,28716213..28716274,28716539..28716659,28717135..28717208,28717429..28717493,28717572..28717613,28718279..28718362,28720084..28720200,28720989..28721248))	4.36239	0.0151485	117728830
hpxb_1	NC_046967	join(6622053..6622170,6622747..6622772,6622919..6623002,6624079..6624236,6624320..6624473,6624830..6625042,6625131..6625223,6625713..6625843,6625951..6626098,6626208..6626561)	4.16692	3.3971e-05	117745061
LOC117734564_1	NC_046973	complement(join(1586867..1588968,1589418..1589549))	3.69538	4.1149e-05	117734564
LOC117741002_3	NC_046967	join(1718472..1718604,1718852..1719012,1720409..1720531,1720961..1721092,1721489..1721953,1723077..1723258,1723796..1724423,1724466..1724659)	3.62731	0.0299176	117741002
LOC117736344_1	NC_046974	complement(join(27868994..27870379,27870683..27870837,27871001..27871159,27871247..27871387,27872518..27872688,27872779..27872884,27872989..27873146,27874200..27874358,27875039..27875233,27876253..27876419,27876500..27876753,27877426..27877586,27877668..27877787,27877875..27877981,27878661..27878766,27878850..27878934,27879030..27879117,27879237..27879348,27880272..27880451,27881411..27881582))	3.46158	0.00256764	117736344
msmo1_1	NC_046966	join(19773176..19773288,19774346..19774639,19774777..19774925,19775397..19775523,19775719..19775873,19776708..19777421)	3.27294	0.0208706	117730014
acta1b_1	NC_046968	complement(join(18040016..18040426,18040558..18040739,18040846..18041037,18041379..18041540,18041869..18042193,18042783..18042919,18043802..18043851))	3.15411	0.0264901	117728618
fabp4a_1	NC_046976	complement(join(9626721..9626993,9627521..9627622,9627804..9627979,9628197..9628564))	2.33374	0.0154573	117739439
c14h5orf15_1	NC_046979	complement(join(2386520..2387097,2387326..2388060,2388133..2388500,2392729..2392888))	2.2086	0.0170334	117743292
vgll4l_1	NC_046974	join(11723084..11723283,11724895..11725018,11725109..11725352,11725911..11725992,11726142..11726894)	1.98928	0.0131809	117736996
arhgef38_1	NC_046966	join(17014280..17014593,17018450..17018634,17019792..17019909,17019996..17020143,17020253..17020270,17020462..17020661,17020785..17020921,17021162..17021266,17021369..17021488,17022406..17022780,17022866..17023003,17023480..17023681,17025028..17025329,17026103..17026741)	1.98591	0.0127234	117738302
si:cabz01007794.1_1	NC_046983	join(2340602..2340770,2341427..2342382,2342507..2342695,2342801..2342896,2342992..2343127,2343282..2343434,2343531..2344138)	1.84191	0.0109999	117747532
rab44_2	NC_046970	complement(join(15469696..15470753,15470866..15470942,15471047..15471145,15471888..15472002,15472821..15472902,15472978..15473106,15473215..15473285,15473787..15473860,15474491..15480267,15480509..15480634))	-1.85058	0.024509	117730507
smap2_3	NC_046976	complement(join(13382506..13385528,13385609..13386495,13386649..13386829,13387437..13387594,13387741..13387798,13388161..13388220,13388446..13388610,13389751..13389884,13398226..13398661))	-2.04584	0.000185934	117738699
kmt2a_3	NC_046978	join(3349386..3349685,3358668..3358740,3358886..3362268,3362864..3363041,3364617..3364845,3364979..3365670,3365770..3365843,3365969..3366208,3366289..3366435,3367562..3367660,3367928..3368048,3368252..3368365,3368609..3368793,3369025..3369201,3369699..3369809,3370000..3370073,3372030..3372241,3372339..3372433,3372516..3372653,3372746..3372904,3373120..3373231,3373319..3373397,3373482..3373642,337…	-2.0913	0.0127171	117741232
ankrd52a_3	NC_046972	complement(join(16305570..16315203,16315496..16315587,16315862..16315944,16316044..16316126,16316228..16316373,16316844..16316927,16317033..16317120,16317221..16317440,16317963..16318080,16318204..16318291,16318422..16318623,16318722..16318793,16319107..16319218,16319916..16319981,16320195..16320335,16320457..16320525,16320631..16320748,16320847..16320929,16321521..16321635,16321731..16321815,163…	-2.14923	0.0235278	117733237
LOC117747833_1	NC_046983	complement(join(4508408..4508621,4508753..4508818,4509099..4509155,4509394..4509456,4509608..4509696,4509793..4509808,4509931..4510041,4510153..4510416,4511997..4512254,4513268..4513564,4514340..4514609,4514753..4514788,4514893..4515383))	-2.44804	0.00670819	117747833
LOC117730291_3	NC_046970	complement(join(14233132..14234180,14234311..14234421,14234516..14234689,14235036..14235156,14235275..14235438,14235524..14235650,14235958..14236121,14236228..14236359,14236564..14236758,14236914..14237043,14237147..14237236,14237317..14237455,14238599..14238785,14238884..14238995,14240741..14240871,14241419..14241549,14255195..14255576))	-2.50742	0.0225643	117730291
LOC117728761_17	NC_046966	complement(join(5727958..5732449,5735622..5735710,5738041..5738188,5739777..5739946,5743758..5743886,5747958..5748032,5748986..5749113,5749415..5749450,5749993..5750116,5750226..5750300,5750647..5750709,5798276..5798807,5820883..5821065))	-3.00785	0.0193607	117728761
znf1035_5	NC_046981	complement(join(7892906..7902261,7902347..7902409,7911034..7911502))	-3.61307	0.024509	117745081
acaca_15	NC_046979	join(16617639..16617848,16618959..16619217,16620524..16620656,16620892..16621030,16621201..16621310,16621405..16621486,16621589..16621687,16622008..16622114,16622198..16622308,16622481..16622690,16622816..16622986,16623594..16623755,16623878..16624041,16624216..16624366,16624584..16624687,16624788..16625015,16625160..16625310,16625427..16625561,16626147..16626293,16626405..16626593,16627383..1662…	-3.86069	0.0468975	117742271
LOC117747837_1	NC_046983	complement(join(4447470..4447880,4448160..4448216,4448454..4448516,4448668..4448756,4448853..4448868,4448991..4449101,4449213..4449476,4451058..4451315,4452297..4452593,4453198..4453464,4453608..4453643,4453748..4453819,4454011..4454125))	-4.32304	0.0197933	117747837
rdh12l_7	NC_046985	complement(join(4710663..4712049,4712723..4712915,4713032..4713241,4715016..4715120,4715214..4715369,4716028..4716143,4716390..4716582))	-4.32418	0.00460942	117749323
ncor1_4	NC_046979	complement(join(18134136..18136570,18136680..18136856,18136956..18137150,18137236..18137289,18137546..18137691,18138235..18138378,18138476..18138693,18138809..18138957,18139266..18139424,18139622..18140271,18140417..18140543,18140801..18141013,18141465..18141614,18142014..18142211,18142430..18142669,18142966..18143272,18143484..18143734,18143838..18143921,18144014..18144139,18144237..18144405,181…	-4.65223	0.0223781	117742402
LOC117738738_2	NC_046976	join(19747994..19748235,19748709..19748924,19751114..19751223,19752398..19752649,19754969..19755087,19755219..19755490,19755593..19755723,19756077..19756215,19756948..19757114,19757225..19757458,19758257..19758460,19758576..19758784,19759054..19759185,19759299..19759398,19759481..19759672,19760597..19760797,19760920..19761057,19761548..19761669,19761966..19762139,19762238..19762379,19762499..1976…	-4.90263	0.0342938	117738738
kazna_6	NC_046972	complement(join(9839165..9841450,9841831..9841967,9843090..9843279,9844913..9845083,9845654..9845790,9856047..9856238,9881396..9881503,9936843..9937401))	-4.93015	0.00727476	117732972
abcg2a_3	NC_046983	join(1825946..1826300,1828353..1828426,1828527..1828648,1831734..1831793,1831967..1832081,1832185..1832337,1833664..1833821,1835749..1835851,1836933..1836981,1837070..1837168,1837266..1837364,1837956..1838101,1838809..1838891,1839951..1840040,1840699..1840823,1841175..1841329,1842088..1842177,1842304..1842380,1842836..1843032,1843195..1843213)	-5.21173	0.00054103	117747518
slc39a6_5	NC_046982	join(22323664..22323791,22328503..22328671,22329110..22329761,22329851..22330007,22330616..22330798,22330890..22331059,22331492..22331683,22331774..22331858,22332157..22332534,22335133..22335213,22335353..22335543,22338017..22341137)	-6.14705	0.0154573	117746033
bicral_4	NC_046984	join(14587097..14587349,14589321..14589374,14589635..14589680,14589940..14589988,14590114..14590179,14590453..14591733,14591827..14591863,14591963..14592003,14592112..14592161,14592270..14592415,14592520..14592614,14592707..14592809,14592910..14595944)	-6.17946	0.0131809	117748312
insrb_1	NC_046969	complement(join(18638508..18646249,18646707..18646841,18646937..18647066,18647193..18647355,18647479..18647589,18648351..18648580,18648701..18648768,18648942..18649038,18649272..18649428,18650363..18650511,18650902..18651055,18651425..18651563,18652948..18653146,18653248..18653415,18654518..18654768,18655024..18655150,18655687..18655901,18655983..18656127,18656380..18656519,18661921..18662054,186…	-6.19015	1.84615e-05	117729437
LOC117746146_7	NC_046982	join(9732819..9732980,9739335..9739870,9741145..9741277,9741500..9741628,9741750..9741827,9742398..9742517,9742830..9743027,9743809..9744070,9744582..9744994,9745081..9745204,9745818..9747033)	-6.54862	0.0136031	117746146
katnb1_1	NC_046968	join(31163083..31163192,31163527..31163634,31164269..31164409,31164596..31164726,31164809..31164926,31165625..31165725,31165812..31165853,31166214..31166297,31166464..31166579,31167017..31167088,31167168..31167318,31167407..31167597,31171920..31172068,31176021..31176071,31176727..31176791,31176874..31177080,31177246..31177395,31177530..31177606,31178577..31178651,31178922..31179038,31179123..3117…	-6.65689	0.0204163	117728755
pam_2	NC_046977	join(20907909..20908102,20913144..20913265,20914433..20914553,20915798..20915855,20916265..20916352,20917031..20917122,20918246..20918329,20918661..20918709,20918857..20918924,20921127..20921207,20921289..20921365,20928428..20928531,20928777..20928970,20929132..20929191,20946120..20946249,20946802..20946918,20947056..20947128,20948056..20948266,20949850..20950053,20951183..20951298,20951433..2095…	-6.70052	0.0402751	117740491
aff4_8	NC_046979	complement(join(8167949..8171990,8172691..8172911,8173186..8173229,8173377..8173470,8173674..8173745,8174305..8174441,8175316..8175379,8175731..8175828,8176169..8176403,8176746..8176831,8177746..8177897,8178041..8178788,8179039..8179183,8179584..8179676,8179900..8179963,8180434..8180461,8180831..8180917,8181090..8181128,8181427..8182225,8183294..8183330,8185185..8185227))	-6.75437	4.07489e-06	117743240
LOC117746219_4	NC_046982	complement(join(10730180..10731265,10731755..10731866,10732039..10732136,10732326..10732461,10732727..10732849,10733299..10733316,10733648..10733792,10733979..10734114,10734269..10734274,10734520..10734602,10734836..10735101,10738569..10738690,10740084..10740396))	-6.92623	3.34589e-12	117746219
LOC117747834_1	NC_046983	join(4482379..4482508,4482613..4482648,4497313..4497588,4499117..4499413,4499843..4500106,4500475..4500738,4500850..4500960,4501083..4501098,4501195..4501283,4501436..4501486,4501688..4501747,4502090..4502254)	-6.9675	6.02888e-06	117747834
LOC117749435_1	NC_046985	join(14751867..14751942,14752170..14752318,14753450..14753726,14755923..14756019,14756102..14756197,14756942..14757006,14759636..14759774,14760082..14760153,14760355..14760399,14760569..14760645,14760903..14761137,14761522..14761663,14765896..14766030,14766642..14766756,14766846..14769172)	-7.16497	0.0495562	117749435
sbf1_8	NC_046988	join(2402863..2403103,2419699..2419784,2421328..2421465,2422050..2422175,2422624..2422734,2428445..2428550,2428903..2429035,2429167..2429275,2430379..2430492,2433975..2434052,2434484..2434597,2434712..2434840,2434926..2435024,2435726..2435933,2436181..2436293,2436467..2436616,2436703..2436771,2437015..2437176,2437276..2437541,2438566..2438738,2438846..2438919,2440301..2440493,2440618..2440745,244…	-7.26801	0.0053242	117725938
LOC117741101_6	NC_046978	join(8190097..8190218,8190344..8190476,8190646..8190772,8190961..8191010,8191229..8191370,8191453..8191571,8191699..8191759,8191833..8192016,8192954..8193077,8193169..8193293,8193398..8193465,8193591..8193727,8193969..8194087,8194491..8194684,8194802..8195099,8195583..8195788,8195869..8196919,8197060..8197251,8197360..8197562,8197782..8197900,8197977..8198200,8198310..8198500,8198861..8198960,819…	-7.37827	0.0359798	117741101
LOC117748978_1	NC_046984	complement(join(11492261..11492708,11493301..11493511,11493939..11494113))	-7.4121	0.0197933	117748978
pms2_4	NC_046984	complement(join(7087684..7088271,7088606..7088775,7088903..7089003,7089093..7089260,7089346..7090162,7090280..7090432,7090516..7090600,7090745..7090844,7090945..7091042,7091306..7091473,7092115..7092298,7092385..7092487,7092575..7092661,7092862..7093004,7093275..7093366,7094146..7094243))	-8.0047	0.00147082	117748429
LOC117734602_8	NC_046973	join(12674736..12674807,12676039..12676134,12676948..12677171,12677339..12677513,12678519..12678666,12680012..12680103,12681697..12681792,12681908..12682025,12682136..12682233,12682315..12682426,12682557..12682670,12683319..12683524,12683628..12683804,12683916..12684197,12684805..12684940,12685072..12685119,12686476..12686898,12687223..12687967)	-8.46128	0.000302838	117734602
herc2_4	NC_046969	join(26810931..26811097,26812554..26812663,26813659..26813752,26813858..26813989,26818016..26818238,26818734..26818834,26820193..26820334,26820414..26820518,26820611..26820782,26821500..26821673,26822478..26822666,26822751..26822902,26823619..26823776,26823853..26823966,26824503..26824754,26826376..26826569,26829294..26829494,26829567..26829795,26831344..26831468,26832734..26832912,26833009..2683…	-10.2083	0.0363289	117729997
atxn7l1_2	NC_046988	complement(join(9476903..9480759,9481231..9481482,9481850..9482371,9483023..9483144,9483667..9483919,9484763..9485019,9486394..9486476,9488531..9488928,9489075..9489273,9489748..9489847))	-10.2289	0.0363289	117726008
pfkfb4b_8	NC_046970	complement(join(13468982..13470877,13471134..13471196,13471718..13471847,13471957..13472061,13472163..13472309,13473462..13473669,13473757..13473878,13474052..13474108,13474188..13474262,13474367..13474433,13474904..13475000,13475131..13475247,13476649..13476893))	-10.2813	0.0359798	117730603
LOC117734602_3	NC_046973	join(12674677..12674789,12676039..12676134,12676948..12677171,12677339..12677513,12678519..12678666,12680012..12680103,12681697..12681792,12681908..12682019,12682136..12682233,12682315..12682426,12682557..12682670,12683319..12683524,12683628..12683804,12683916..12684197,12684805..12684940,12685072..12685119,12686476..12686898,12687223..12687967)	-10.495	0.0326382	117734602
tbc1d14_1	NC_046983	complement(join(12689769..12691613,12691701..12691959,12692045..12692154,12692884..12693012,12694843..12694914,12695002..12695090,12695205..12695285,12696966..12697072,12697858..12697975,12698120..12698202,12699735..12699859,12708328..12708451,12713987..12714761,12717117..12717279,12717655..12717731))	-10.5142	0.0378832	117747473
nsd1a_1	NC_046975	join(11050244..11050461,11051335..11051512,11051689..11051775,11052141..11053003,11053444..11053585,11053778..11053950,11054032..11055874,11056073..11056197,11056607..11056826,11057013..11057116,11057217..11057255,11057363..11057575,11057666..11057761,11057858..11057981,11058071..11058271,11058921..11059100,11059664..11059820,11059914..11060119,11060250..11060362,11060458..11060727,11060814..1106…	-10.5854	0.024509	117737432
tdrkh_10	NC_046984	join(2918920..2918992,2921038..2921198,2921297..2921391,2922155..2922356,2922543..2922682,2922759..2923101,2923207..2923373,2924113..2924288,2924578..2924642,2924746..2924888,2924987..2925085,2926278..2926332,2926771..2926853,2926942..2927433)	-10.6167	0.0208706	117748309
tulp4a_2	NC_046989	complement(join(11302835..11305705,11305871..11309367,11309500..11309593,11309861..11310032,11310612..11310756,11312070..11312304,11312519..11312743,11313094..11313260,11313437..11313544,11316836..11317016,11317559..11317720,11318775..11318903,11330791..11331071))	-10.6873	0.0270973	117727263
LOC117748848_5	NC_046968	join(24654315..24654409,24675546..24676432,24699588..24699813,24710472..24710559,24712470..24714945,24715077..24715446,24716580..24716960,24717203..24717281,24718415..24718932)	-10.846	0.024509	117748848
LOC117742516_3	NC_046979	complement(join(14789006..14790221,14798575..14798689,14798794..14798901,14799045..14799160,14799651..14799736,14800849..14800981,14801689..14801754,14801920..14802127,14802296..14803269))	-10.9874	0.0114162	117742516
kif2c_2	NC_046982	join(8377618..8377659,8377866..8377944,8378032..8378126,8378454..8378555,8378813..8378861,8379463..8379600,8380007..8380120,8380450..8380544,8380665..8380760,8380855..8380909,8381032..8381194,8381483..8381573,8381684..8381747,8381978..8382069,8382188..8382330,8382422..8382635,8382863..8382973,8383148..8383215,8383351..8383429,8383524..8383604,8383712..8383805,8384180..8384348)	-11.0084	0.0111585	117746447
LOC117736156_2	NC_046974	complement(join(3387893..3388532,3406323..3408066))	-11.31	0.0225643	117736156
LOC117745174_1	NC_046967	complement(join(657024..657158,657705..657814,657912..657951,658730..658827,658919..659052,661133..661200,661391..661522,661631..661792,662315..662390,667451..667623,668419..668470,668841..668952,669036..669188,669404..669539,670127..670205,670307..670402,670939..671088,671177..671298,676266..676416,676510..676637,678395..678471,682332..682494))	-11.5437	0.0171935	117745174
csde1_7	NC_046972	complement(join(4686584..4688005,4688114..4688246,4688601..4688764,4688863..4689041,4689171..4689290,4689402..4689514,4689630..4689808,4689915..4690022,4691163..4691333,4691420..4691590,4691718..4691933,4692062..4692187,4692287..4692415,4692814..4692895,4692983..4693080,4693262..4693348,4693892..4694058,4694140..4694338,4697428..4698147,4700697..4700829))	-12.3566	0.00129896	117734211

## Sheet: Sheet2
File S2b. Differentially expressed transcripts (DETs) in head kidney 10 days post infection (dpi) identified by reference genome-guided transcriptome assembly analysis (Log2foldchange≥1, p value≤0.05).
Name	Chromosome	Region	Log₂ fold change	FDR p-value	GeneID
LOC117751252_1	NC_046968	complement(join(12733956..12734144,12734624..12734762,12734906..12735005,12735103..12735207))	14.0029	1.73479e-06	117751252
LOC117728776_1	NC_046968	complement(join(12725453..12725641,12726121..12726259,12726403..12726502,12726600..12726704))	13.9779	1.88965e-06	117728776
tmem154_2	NC_046966	complement(join(19588857..19589998,19591019..19591061,19591622..19591698,19592950..19593004,19593332..19593511,19593874..19593927,19594150..19594203,19595065..19595172,19595276..19595456))	13.2936	0.000104989	117735899
klf1_11	NC_046966	join(11761928..11761981,11762127..11762186,11763016..11763781,11763899..11765433)	12.9633	0.000444491	117731811
LOC117734407_5	NC_046966	join(21399462..21399488,21399876..21399992,21401414..21401475,21402684..21402749,21402842..21402950,21403769..21403864,21403974..21404042,21404236..21404339,21404424..21404523,21405021..21405116,21405522..21405590,21405746..21405832,21405935..21406020,21406129..21406264,21406348..21406457,21406963..21407064,21407161..21407255,21407370..21407392,21407563..21407599,21407984..21408141,21409408..2140…	12.9445	0.000269012	117734407
LOC117728096_1	NC_046990	join(9590714..9591138,9591246..9591323,9591487..9591766)	12.763	0	117728096
csf3a_2	NC_046984	complement(join(7951421..7952081,7952173..7952313,7952406..7952513,7953154..7953329,7953746..7953870))	12.7439	7.41016e-05	117748479
susd6_3	NC_046989	complement(join(15048015..15050350,15050812..15051284,15052357..15052495,15052623..15052817,15053197..15053391,15071024..15071203,15076531..15076660))	12.6846	0.000120333	117727869
zranb1b_5	NC_046980	join(9122170..9122265,9123752..9124803,9128821..9129008,9130158..9130311,9131453..9131524,9133605..9133803,9134617..9134737,9134991..9135120,9136758..9136987,9137207..9138996)	12.6746	7.41016e-05	117744231
hp_1	NC_046968	complement(join(11918121..11919160,11920751..11921034,11922972..11923024,11923367..11923491))	12.5867	6.40891e-05	117728778
prpf4_2	NC_046977	join(3614693..3614786,3615675..3615855,3615934..3616120,3616516..3616603,3616759..3616838,3616999..3617092,3617180..3617274,3617381..3617439,3617657..3617780,3617945..3618034,3618133..3618255,3618503..3618610,3618917..3619035,3619168..3619274,3619396..3619608)	12.2894	0.000420289	117740234
camk1b_3	NC_046970	join(1214116..1214199,1218307..1218438,1221030..1221104,1222765..1222903,1222984..1223110,1223386..1223461,1224887..1224999,1225365..1225443,1225535..1225622,1225963..1226062,1226213..1228639)	12.0513	0.00106603	117730720
LOC117728629_15	NC_046968	join(24158867..24159359,24159931..24160177,24160747..24160847,24161042..24161105,24162445..24162489,24168664..24168726,24169429..24169503,24175704..24175905,24176422..24176438,24178940..24179062,24179748..24179798,24180205..24180360,24181224..24181359,24181686..24181861,24182392..24182468,24182574..24182823,24183667..24183914,24184114..24184261,24184355..24184505,24185633..24185709,24186067..2418…	12.0417	0.0011991	117728629
gng12a_3	NC_046982	join(17148214..17148350,17165144..17165252,17165533..17167598)	11.9276	0.000589784	117745928
snupn_2	NC_046971	complement(join(5474153..5475143,5475278..5475358,5475818..5475895,5476087..5476184,5476595..5476691,5478903..5479007,5479217..5479400,5479862..5480026,5480794..5480814))	11.8878	0.00135288	117732661
klhl15_3	NC_046985	join(4027124..4027379,4030970..4031108,4031280..4031468,4031577..4031801,4032198..4032359,4032451..4032660,4032732..4032922,4033077..4037286)	11.7441	0.00172943	117749334
LOC117727889_13	NC_046968	complement(join(3465140..3465545,3466409..3466582,3467204..3467377,3468443..3468616,3469684..3469857,3470179..3471964,3472623..3472714,3472820..3473051))	11.7239	0.00351922	117727889
gpx3_2	NC_046975	join(9274657..9274749,9276093..9276210,9276815..9276914,9277243..9277767)	11.6726	0.00158381	117737102
tmem94_7	NC_046984	join(2894203..2894301,2897399..2897518,2897828..2897955,2899816..2900021,2900373..2900524,2900904..2901006,2901146..2901232,2901474..2901614,2902061..2902117,2903778..2903882,2904671..2904844,2904961..2905182,2905313..2905625,2906137..2906310,2906408..2906510,2906652..2906860,2906960..2907141,2907699..2907831,2908025..2908140,2908365..2908464,2909105..2909213,2909822..2910014,2910103..2910180,291…	11.6209	0.00198011	117748307
kifc3_5	NC_046968	complement(join(31184207..31185097,31190594..31190723,31190998..31191150,31192490..31192719,31193387..31193516,31195275..31195398,31195665..31195795,31195920..31196024,31196108..31196289,31197090..31197201,31197527..31197657,31197737..31197884,31204561..31204734,31204806..31205066,31209435..31209578,31209853..31209918,31210906..31210994,31211230..31211311,31211501..31211628,31215584..31215624))	11.5819	0.0040561	117748907
scaf8_3	NC_046987	join(8058151..8058201,8062820..8062901,8074077..8074121,8074432..8074593,8075292..8075448,8075573..8075700,8075883..8076059,8076147..8076226,8076351..8076462,8076616..8076750,8076968..8077077,8077234..8077427,8077538..8077638,8077940..8078053,8078252..8078408,8078659..8078789,8079068..8079209,8079301..8079348,8079454..8079660,8079805..8083156)	11.5795	0.00308317	117725421
si:ch211-217a12.1_2	NC_046985	join(10983335..10983440,10983538..10983713,10988436..10988525,10988669..10988777,10988969..10989102,10989548..10989791,10989915..10989994,10990601..10990737,10990901..10991075,10991681..10991836,10991936..10992048,10992391..10992916)	11.5741	0.00416734	117749958
hnrnpc_13	NC_046983	join(2272509..2272630,2276295..2276542,2277930..2278002,2278091..2278138,2278234..2278517,2278603..2278739,2279354..2280153)	11.4905	0.00460849	117747562
LOC117750279_1	NC_046968	complement(join(18535619..18537851,18538357..18538412,18541347..18541410,18541539..18541592,18541830..18541965,18542500..18542550,18542783..18542873,18543399..18543531,18543673..18543728,18544702..18544785,18545977..18546071,18546195..18546235,18546521..18546610,18546806..18546907,18547924..18548046,18548538..18548946,18549277..18549423))	11.3999	0.00468072	117750279
tnip2_3	NC_046966	join(20565679..20565851,20567304..20567951,20568433..20568750,20568860..20568949,20569047..20569310,20569446..20569562,20569658..20570785)	11.3991	0.00206268	117731986
LOC117728251_1	NC_046990	join(9578695..9578749,9587832..9588007,9588115..9588192,9588356..9588625)	11.3847	0	117728251
optn_3	NC_046988	join(4240865..4240989,4241607..4241731,4241953..4242155,4242593..4242757,4242910..4243085,4243314..4243407,4243650..4243765,4243903..4244052,4244283..4244367,4244459..4244617,4244727..4244869,4245142..4245224,4245377..4246136)	11.2786	0.00590396	117726405
urb2_2	NC_046968	join(18058908..18058989,18059488..18059628,18060120..18060296,18060452..18061629,18061726..18061864,18061996..18064519,18064834..18064994,18065246..18065356,18066485..18066727,18068865..18068961,18069758..18069885,18071792..18072739)	11.2476	0.00605236	117728703
ipo4_2	NC_046985	complement(join(13132005..13132501,13132776..13132845,13133286..13133390,13133515..13133647,13133771..13133997,13134102..13134227,13134654..13134698,13134829..13135022,13135247..13135352,13135718..13135775,13136048..13136125,13136220..13136350,13136439..13136550,13137419..13137542,13137761..13137874,13138021..13138134,13138389..13138518,13138870..13138978,13139207..13139316,13139506..13139559,131…	11.1995	0.00383584	117749550
lmf1_3	NC_046984	complement(join(4998046..4998587,4999068..4999180,4999633..4999816,5000808..5000961,5002071..5002251,5002349..5002516,5005643..5005708,5011842..5011990,5013123..5013133,5013645..5013954,5014606..5014626))	11.1978	0.00639762	117748540
crot_3	NC_046981	join(10258253..10258367,10260164..10260345,10260462..10260586,10260678..10260786,10261626..10261719,10261853..10261978,10262090..10262191,10262340..10262423,10262516..10262623,10262727..10262857,10262937..10263060,10263155..10263233,10263954..10264047,10264606..10264725,10265450..10267228)	11.1928	0.00428083	117745035
plcb3_3	NC_046983	join(12241313..12241635,12241783..12241938,12252905..12252991,12265383..12265451,12267106..12267243,12267595..12267674,12267773..12267826,12268102..12268174,12269186..12269286,12269467..12269633,12270564..12270710,12270792..12270949,12271645..12271727,12272258..12272342,12272765..12272912,12273049..12273150,12273239..12273312,12273399..12273495,12273774..12273858,12274020..12274144,12274298..1227…	11.1877	0.0036631	117748011
edem2_2	NC_046972	complement(join(25832952..25833612,25834525..25834646,25834802..25834946,25835232..25835356,25835451..25835592,25837096..25837307,25837898..25838003,25838097..25838136,25838285..25838395,25840023..25840141))	11.1785	0.00447407	117733043
taf1c_2	NC_046977	join(18439136..18439560,18440124..18440235,18442515..18442604,18442842..18442903,18443000..18443250,18443414..18443545,18443637..18443754,18443851..18443922,18444015..18444150,18444695..18444823,18445386..18445584,18445676..18445813,18446332..18447704,18449781..18450311)	11.1129	0.00496324	117740299
spata2l_3	NC_046971	join(25912477..25912585,25913115..25913481,25913710..25914003,25914353..25916089)	11.0777	0.00199981	117732072
LOC117747994_5	NC_046983	complement(join(9486526..9489578,9489705..9489772,9489877..9489934,9490037..9490121,9490986..9491180,9492016..9492047))	10.9979	0.00881363	117747994
ripor2_3	NC_046976	join(9868624..9868783,9887240..9887360,9890910..9891065,9891396..9891474,9892602..9892625,9893064..9893117,9899166..9899315,9899982..9900045,9900374..9900417,9900626..9900751,9900926..9901074,9901804..9901933,9903306..9904064,9904611..9904795,9905138..9905300,9905420..9905552,9905726..9905887,9906123..9906296,9906816..9907015,9907139..9907249,9907726..9907816,9908087..9909742)	10.9968	0.00590396	117738737
LOC117748827_3	NC_046984	join(9741649..9741761,9742169..9742219,9742441..9742592,9742728..9742855,9742958..9743135,9743286..9743341,9744125..9744247,9744787..9744929,9745872..9747470)	10.9956	0.00885697	117748827
LOC117733957_9	NC_046972	join(22633074..22633108,22634741..22634794,22634931..22635122,22635637..22635690,22635835..22635876,22635975..22636092,22636195..22636347,22636446..22636583,22636677..22636742,22636862..22637066,22637558..22637644,22637749..22637839,22638296..22638401,22638485..22638563,22638666..22639228)	10.9721	0.00895779	117733957
cep170b_1	NC_046987	complement(join(9176948..9179150,9179265..9179316,9179398..9179491,9179929..9180017,9180116..9180244,9180641..9180764,9181002..9181248,9182068..9183627,9183748..9183886,9184659..9184820,9185019..9185551,9185641..9186126,9186911..9187039,9189505..9189655,9189995..9190053,9190868..9190946,9191628..9191717,9195015..9195152,9195872..9196103))	10.9559	0.00585528	117751393
ahr1b_1	NC_046967	complement(join(1326495..1328396,1330959..1332225,1332300..1332441,1333641..1333750,1333832..1334037,1335101..1335225,1335297..1335423,1336178..1336267,1337636..1337739,1340696..1340883,1341455..1341475,1343878..1344177))	10.8979	0.00671374	117741662
dcun1d3_3	NC_046984	complement(join(7890547..7892561,7895087..7895631,7895800..7895841,7896823..7896905,7897081..7897308))	10.8891	0.0101712	117748574
anapc1_1	NC_046980	complement(join(1121502..1122203,1124947..1125078,1126689..1126878,1126953..1127048,1130791..1130877,1131620..1131758,1132377..1132444,1132545..1132622,1133949..1134066,1134159..1134245,1135785..1135981,1136512..1136659,1136740..1136792,1137855..1137929,1138026..1138104,1139307..1139389,1140964..1141098,1141207..1141298,1141505..1141586,1141656..1141808,1144048..1144188,1145145..1145275,1145979..…	10.8405	0.0103641	117743746
gab2_6	NC_046978	join(11155745..11155891,11156122..11156422,11166363..11166591,11168311..11168906,11169699..11169796,11169979..11170258,11170427..11170517,11170666..11170768,11170890..11171012,11171126..11173715)	10.8299	0.00833368	117741098
LOC117735558_1	NC_046973	complement(join(5623052..5623262,5623449..5623656,5623749..5623861))	10.8165	0.0040209	117735558
il1rl1_2	NC_046986	complement(join(419860..422175,422656..422801,422942..423106,424462..424599,424702..424850,426463..426589,427184..427249,433097..433247,433457..433637,433708..433957,434579..434819))	10.7902	0.00384692	117751041
LOC117748799_2	NC_046984	join(12016170..12016251,12016341..12016390,12017230..12017382,12017470..12017522,12017635..12017862,12018008..12018158,12018720..12018777,12018885..12019723)	10.7822	0.011031	117748799
supt20_5	NC_046979	join(12245732..12245963,12246127..12246252,12246541..12246667,12246778..12246881,12247067..12247183,12247354..12247407,12247607..12247746,12247944..12248094,12248525..12248581,12248712..12248789,12249285..12249454,12249551..12249583,12249697..12249808,12250071..12250176,12250814..12250969,12251770..12252082,12252167..12252282,12252950..12253005,12253426..12253536,12254558..12254648,12256578..1225…	10.7467	4.6969e-06	117742395
LOC117730618_3	NC_046970	complement(join(3469922..3472060,3472201..3472396,3472500..3472737,3472850..3473128,3473213..3473575,3474040..3474211,3474379..3474496,3474617..3474829,3475021..3475260,3475464..3475587,3475683..3476656,3476783..3477366,3477458..3477605,3478194..3478337,3478589..3478675,3478832..3479011,3479182..3479356,3479565..3479665,3480921..3481081,3481309..3481413,3497031..3497166))	10.7466	0.0112736	117730618
arhgap27l_8	NC_046973	complement(join(305816..308462,308554..308659,318783..318917,319052..319129,319206..319304,319471..319584,322921..322993,323079..323177,323521..323622,327726..327813,330493..330560,345163..345258,345343..345426,345839..345898,347611..347769,347844..348023,350909..351106,359546..360417,360517..360579,360912..361282))	10.7411	0.0114565	117735691
plcb3_2	NC_046983	join(12241313..12241635,12241780..12241938,12252905..12252991,12265383..12265451,12267106..12267243,12267595..12267674,12267773..12267826,12268102..12268174,12269186..12269286,12269467..12269633,12270564..12270710,12270792..12270949,12271645..12271727,12272258..12272342,12272765..12272912,12273049..12273150,12273239..12273312,12273399..12273495,12273774..12273858,12274020..12274144,12274298..1227…	10.7058	0.00745287	117748011
pargl_7	NC_046977	join(2852190..2852342,2853544..2853606,2853851..2854152,2854986..2855111,2855246..2855332,2855629..2855700,2855780..2855866,2856473..2856633,2856849..2856928,2858460..2858532,2858626..2858701,2858819..2858966,2859839..2859917,2859988..2860096,2861291..2861387,2861473..2861601,2861696..2863597)	10.7015	0.011541	117740619
LOC117730271_2	NC_046970	complement(join(26835909..26836446,26836992..26837105,26837181..26837258,26838333..26838441,26840447..26840504,26841410..26841482,26841751..26841786))	10.6901	0.0116081	117730271
tle2b_3	NC_046969	join(20333528..20334013,20334209..20334299,20343786..20343883,20345917..20345980,20360991..20361035,20378201..20378263,20379721..20379795,20381836..20382016,20383746..20383762,20386540..20386680,20388020..20388073,20390816..20390983,20391439..20391589,20392227..20392396,20393521..20393597,20394497..20394746,20395671..20395918,20396459..20396606,20397486..20397636,20397805..20397881,20399924..2040…	10.6677	0.00788016	117729303
LOC117732454_4	NC_046971	join(9836073..9836210,9836302..9836397,9836631..9836802,9837079..9837223,9837347..9837503,9837577..9837720,9838124..9838205,9838312..9838419,9838561..9838667,9838774..9839039,9839132..9839213,9839297..9839437,9839550..9839675,9839900..9839983,9840249..9840374,9840661..9840758,9840880..9840966,9841079..9841187,9841295..9841506,9841586..9841742,9842531..9842770,9842856..9843104,9843701..9843794,984…	10.6461	0.0123403	117732454
LOC117728128_1	NC_046990	complement(join(9593067..9593308,9593472..9593549,9593657..9593885))	10.6158	0	117728128
usp32_5	NC_046990	complement(join(68843..72084,73003..73095,73185..73630,73846..74071,74172..74363,75192..75312,75487..75573,76010..76194,76364..76575,76667..76778,77174..77325,77411..77585,79188..79361,79613..79718,79809..79947,80366..80440,80518..80599,81123..81277,82820..82937,83599..83739,84997..85178,85668..85854,86341..86443,86528..86589,86682..86765,87081..87143,88309..88424,88766..88873,89010..89141,93749.…	10.5935	0.00977609	117728022
mef2cb_3	NC_046974	complement(join(14343556..14346257,14346630..14346765,14347090..14347219,14348596..14348768,14353697..14353744,14354543..14354720,14357410..14357553,14371743..14371946,14380761..14380974,14401714..14401993))	10.5885	0.012901	117736012
dennd3a_3	NC_046976	complement(join(7930191..7932552,7932655..7932792,7933077..7933195,7933300..7933372,7933588..7933654,7933894..7934048,7935623..7935720,7937621..7937728,7938046..7938175,7938874..7939044,7939162..7939341,7940118..7940197,7940986..7941208,7941475..7941631,7942184..7942343,7942410..7942615,7943103..7943206,7943294..7943390,7943543..7943698,7943988..7944103,7944352..7944471,7944607..7944705,7944954..…	10.5123	0.0142141	117739479
csf3a_1	NC_046984	complement(join(7951421..7952081,7952173..7952313,7952406..7952513,7953154..7953326,7953746..7953876))	10.4801	0.00691508	117748479
LOC117732205_1	NC_046971	complement(join(2083613..2084155,2084789..2084919,2085234..2085315,2085722..2085818,2086609..2086733,2086824..2087147,2087460..2087618,2088540..2088741))	10.4659	0.0154574	117732205
LOC117742855_1	NC_046979	complement(join(13627526..13628193,13628312..13628418,13628665..13628745,13629167..13629250,13629329..13629392,13629609..13629686,13629775..13629872,13629951..13630007,13630546..13630779))	10.4489	0.0157731	117742855
get4_5	NC_046984	join(5748964..5749016,5749305..5749383,5749647..5749728,5750373..5750522,5750951..5751089,5751411..5751551,5751891..5751966,5752546..5752618,5753395..5755737)	10.4361	3.0239e-06	117748545
zer1_2	NC_046977	complement(join(21400699..21403570,21403937..21404039,21404125..21404222,21404484..21404672,21405620..21405735,21406832..21406951,21407052..21407093,21407218..21407433,21410447..21410620,21410710..21410856,21410985..21411099,21411187..21411360,21412653..21413107,21416114..21416264,21416378..21416587,21417795..21417909))	10.3933	0.0173634	117740342
lysmd3_5	NC_046974	join(15615364..15615394,15616345..15616620,15617568..15619241)	10.3791	0.0174528	117736577
srrm1_8	NC_046987	complement(join(7497903..7498760,7498912..7499085,7499556..7499742,7499835..7500308,7500409..7500495,7500582..7500729,7500930..7501016,7501701..7501781,7501951..7502159,7502333..7502452,7502579..7502764,7503087..7503308,7503413..7503507,7503849..7504019,7506547..7506842))	10.317	0.0193049	117751259
fpr1_1	NC_046981	complement(join(7930241..7931263,7939707..7940785,7941426..7941534))	10.3161	0.0111945	117745397
LOC117741087_8	NC_046978	join(16520475..16520658,16523388..16523423,16526961..16526993,16527224..16527448,16527550..16527653,16528560..16528638,16529416..16529469,16530073..16530156,16530246..16530346,16530814..16530943,16531123..16531278,16531509..16531580,16532167..16532253,16532397..16532537,16534424..16534573,16534753..16534898,16535012..16535110,16535233..16535353,16536504..16536606,16536755..16536828,16537097..1653…	10.3032	0.0131224	117741087
zmynd8_10	NC_046970	join(3508904..3509017,3509439..3509504,3509716..3509808,3509877..3510007,3510253..3510308,3510434..3510511,3510634..3510749,3510843..3511342,3511417..3511551,3511699..3511854,3511980..3512498,3512642..3513196,3513286..3513482,3513665..3513745,3513848..3513926,3514026..3514265,3514459..3515178)	10.2591	0.000105208	117730742
basp1_3	NC_046982	join(21841033..21841138,21854300..21856277)	10.2481	0.0211027	117746074
LOC117751260_1	NC_046968	complement(join(12729615..12729894,12730374..12730512,12730656..12730755,12730853..12730957))	10.2475	0	117751260
abcc2_2	NC_046980	join(13134346..13134509,13135986..13136162,13136511..13136651,13136728..13136868,13137067..13137189,13137350..13137405,13137487..13137730,13137861..13138045,13138656..13138800,13138988..13139242,13139594..13139659,13139988..13140125,13140209..13140355,13140433..13140517,13140653..13140719,13140836..13140962,13141869..13142045,13147075..13147242,13147644..13147827,13148002..13148137,13148398..1314…	10.2406	0.014076	117743835
rsph4a_2	NC_046969	join(4577397..4578212,4580014..4580236,4588321..4588551,4590875..4591306,4591384..4591522,4593668..4593785,4593884..4595018)	10.2204	0.0219891	117729889
sf3b1_7	NC_046986	complement(join(4718720..4719891,4721171..4721285,4721407..4721508,4721846..4722018,4723113..4723217))	10.2128	0.0144499	117750042
cd4-1_3	NC_046981	join(12587301..12587343,12593099..12593222,12596255..12596325,12596413..12596574,12596663..12596812,12597262..12597504,12597588..12597956,12598724..12598981,12599122..12599222,12599344..12599384,12599581..12600116)	10.1881	0.023045	117745461
atxn2_5	NC_046974	complement(join(23267437..23268288,23268974..23269151,23269820..23270025,23270418..23270609,23270699..23270825,23271423..23271616,23272139..23272211,23272795..23272812,23273493..23273639,23273764..23273827,23274134..23274483,23274591..23274661,23274753..23274860,23274937..23275101,23275413..23275598,23277816..23277988,23279671..23279859,23280104..23280195,23280403..23280527,23282216..23282230,232…	10.1799	0.0228269	117735963
arid2_1	NC_046988	join(3541040..3541159,3543155..3543340,3543464..3543557,3544506..3544603,3554178..3554311,3557647..3557865,3558123..3558190,3559050..3559119,3559408..3559670,3561098..3561194,3561281..3561490,3561636..3561800,3562710..3562788,3562910..3563044,3563181..3563392,3563787..3566140,3568224..3568372,3568461..3568599,3568693..3568778,3568929..3569046,3569460..3569551,3569758..3569869)	10.1573	0.0135304	117726367
alox12_1	NC_046983	complement(join(14285455..14286166,14287176..14287346,14287426..14287526,14288495..14288616,14289711..14289880,14289972..14290085,14290403..14290606,14292617..14292760,14292878..14293050,14294542..14294648,14295259..14295381,14295471..14295552,14296515..14296716,14296822..14296968,14299611..14299926,14300471..14300488))	10.132	0.0189249	117747621
c6h16orf70_5	NC_046971	join(20796871..20797089,20797855..20797989,20798119..20798201,20799092..20799175,20799530..20799573,20799899..20799978,20800084..20800178,20802049..20802146,20802783..20802895,20803471..20803604,20804726..20804809,20805775..20805857,20806525..20806568,20806699..20806748,20807283..20807341,20807563..20807635,20808733..20810922)	10.1127	0.0254279	117732638
LOC117748768_2	NC_046984	complement(join(12914174..12916195,12916462..12916590,12917601..12917706,12919164..12919272,12919698..12919776,12923982..12924129,12925277..12925352,12925526..12925586,12925687..12925766,12927734..12927888,12928906..12928998,12932229..12932303,12932551..12932637,12933226..12933348,12933773..12933984,12934390..12934518,12934625..12934713,12934807..12935253))	10.1028	0.0190849	117748768
edaradd_1	NC_046980	complement(join(22927778..22930135,22930720..22930768,22932832..22932899,22933550..22933592,22933934..22933988,22946008..22946063))	10.069	0.025776	117743870
psmg2_2	NC_046976	join(9108806..9108867,9109537..9109708,9110343..9110401,9110650..9110768,9110857..9111036,9111271..9111391,9111697..9112019)	10.0285	0.0274995	117739382
LOC117737271_11	NC_046966	complement(join(10643079..10644317,10644971..10645174,10645490..10645630,10645734..10646330,10646448..10646528))	10.0101	0.0278946	117737271
LOC117737128_2	NC_046966	complement(join(14590024..14590898,14591854..14591961,14592057..14593834,14593977..14594119,14594222..14594331,14594461..14594575,14594777..14594890,14595023..14595163,14595251..14595382,14595755..14595833,14595928..14596304))	9.97914	0.01311	117737128
LOC117748626_2	NC_046984	complement(join(14252377..14255257,14255436..14255704,14255815..14255937,14256772..14257267,14258017..14258237,14258854..14258995,14259300..14259478,14261618..14261765,14261955..14262133,14262246..14262384,14263147..14263389,14274630..14274672,14277701..14277892))	9.97517	0.0118276	117748626
LOC117751046_1	NC_046968	complement(join(12738139..12738395,12738893..12739031,12739175..12739274,12739372..12739476))	9.96309	0	117751046
LOC117737113_2	NC_046975	complement(join(13579653..13581362,13582592..13582693,13582904..13582971,13583076..13583117,13583231..13583427,13583834..13584026,13584218..13584368,13584580..13584707,13585106..13585174,13585751..13585904,13585982..13586099,13586214..13586403,13586532..13586754,13586868..13587108,13587211..13587492,13588177..13588439,13588606..13588725,13597213..13597365))	9.90947	0.0233876	117737113
LOC117743812_6	NC_046980	join(6014003..6014121,6014750..6014858,6015218..6015307,6015502..6015624,6015884..6016022,6016562..6016746,6017527..6017575,6017848..6018054,6018413..6018524,6018743..6018814,6018985..6019131,6019595..6019757,6019885..6020043,6020186..6020311,6020705..6020835,6020958..6021078,6021564..6021768,6022286..6022446,6023469..6023945,6024200..6025377,6026261..6026399,6026741..6026863,6027000..6027042,602…	9.90936	0.0261842	117743812
slc41a2b_4	NC_046988	join(1981263..1981370,1982347..1982350,1982457..1983039,1985918..1986025,1987940..1988011,1988577..1988721,1988888..1989034,1991737..1991884,1992413..1992492,1996812..1996943,1997466..1997614,2007624..2010182)	9.89975	0.0321668	117726095
zgc:92140_3	NC_046969	complement(join(21666890..21668365,21669315..21669375,21670107..21670174,21673129..21673214,21679731..21679860,21686885..21687126))	9.88125	0.0233876	117729309
fam222a_1	NC_046974	complement(join(18420521..18427342,18444759..18444901,18485938..18485994))	9.87967	0.0325238	117736693
cdc7_3	NC_046982	join(17039404..17039598,17039825..17039915,17040261..17040347,17040511..17040646,17040952..17041045,17041220..17041362,17041553..17041877,17042108..17042224,17042362..17042537,17042702..17042784,17043329..17043478,17043601..17044072,17044387..17044865)	9.87867	0.0321668	117746765
aass_4	NC_046971	complement(join(2244970..2244988,2245149..2245669,2245935..2246408,2246489..2246665,2247106..2247194,2248678..2248793,2251561..2251656,2252226..2252393,2252503..2252643,2252980..2253088,2253298..2253408,2254974..2255103,2256008..2256129,2259006..2259073,2260246..2260305,2260385..2260496,2261347..2261469,2261647..2261792,2264232..2264359,2264681..2264759,2264864..2265010,2265101..2265168,2265920..…	9.85352	0.0325238	117732281
senp8_2	NC_046968	complement(join(24936729..24938067,24938819..24938972))	9.85287	0.02347	117750146
zdbf2_7	NC_046967	join(118211..118239,121463..121491,121567..121597,122068..122164,122268..122422,124484..125072,125143..125247,125336..125685,126151..126301,126375..127583)	9.82818	0.0332387	117745836
ubtf_5	NC_046973	complement(join(17241675..17244070,17244138..17244275,17244359..17244412,17244527..17244574,17244654..17244843,17244930..17245018,17245096..17245206,17245838..17245978,17246158..17246313,17246567..17246674,17246793..17246834,17246932..17247073,17247156..17247289,17247390..17247500,17247582..17247708,17247805..17247869,17247985..17248140,17248232..17248315,17248458..17248630,17251386..17251494))	9.79102	0.0348056	117734489
ddhd2_1	NC_046974	complement(join(18791578..18793422,18793540..18793708,18794793..18794897,18795067..18795228,18795334..18795436,18795691..18795846,18796466..18796630,18797135..18797230,18797670..18797789,18797912..18797973,18798063..18798271,18798390..18798531,18798620..18798709,18798803..18798923,18799060..18799149,18799305..18799498,18799862..18800054,18801344..18801547,18802366..18802521))	9.74356	0.0178826	117736103
slc6a4a_4	NC_046978	join(16568000..16568109,16571652..16572551,16574849..16574983,16575445..16575667,16577494..16577632,16577855..16577989,16578088..16578191,16578430..16578557,16578644..16578756,16579445..16579576,16579958..16580057,16580157..16580257,16580402..16580569,16582332..16584067)	9.74162	0.0325707	117741895
il6st_10	NC_046977	join(18956167..18956185,18956843..18956920,18957858..18958166,18958598..18958745,18959520..18959677,18959797..18959951,18962488..18962650,18963593..18963672,18964689..18964905,18965385..18965555,18966489..18966590,18967950..18968096,18968222..18968362,18968600..18968696,18969751..18969865,18970045..18971776)	9.72566	0.0231729	117740125
kdm6ba_3	NC_046983	complement(join(7212962..7214583,7214719..7214889,7215147..7215273,7215546..7215687,7215769..7215956,7216303..7216417,7216548..7216696,7216842..7216910,7216995..7217122,7217323..7217528,7217998..7218103,7218395..7218521,7218745..7222433,7222565..7223125,7223392..7223574,7223713..7223883,7224057..7224134,7224252..7224537,7224708..7224803,7224996..7225119,7225632..7225752,7236234..7236696))	9.69401	0.0173468	117748010
cdkal1_2	NC_046981	complement(join(6360118..6361513,6374162..6374326,6377987..6378070,6413799..6413861,6421473..6421653,6442502..6442647,6451696..6451862,6476587..6476690,6491357..6491477,6496510..6496558,6499962..6500058,6527026..6527110,6557873..6557985,6558786..6558970))	9.69082	0.0387109	117745221
LOC117733050_6	NC_046972	complement(join(25219599..25221262,25222477..25222561,25222683..25222796,25223697..25223890,25225323..25225502,25225585..25225722,25235781..25235860,25235941..25236025,25236113..25236293,25236455..25236604,25236685..25236708))	9.67924	0.0393943	117733050
aasdhppt_2	NC_046978	join(1683874..1684121,1684214..1684273,1684423..1684536,1685304..1685433,1686209..1686330,1687067..1687228,1689303..1689362,1689628..1690402)	9.65581	0.0394476	117742004
atrip_4	NC_046970	join(23358382..23358577,23359182..23359516,23360071..23360153,23360702..23360872,23360950..23361062,23361338..23361474,23361565..23361663,23361960..23362065,23362529..23362696,23363191..23363446,23363782..23363835,23364055..23364239,23364796..23364932,23365066..23365157,23366250..23366336,23366415..23366484,23366600..23366821,23367987..23368371)	9.6393	0.0208267	117731049
LOC117735592_2	NC_046973	join(14926488..14926554,14928713..14929413,14929641..14929787,14930006..14930185,14930406..14933476)	9.63315	0.0231729	117735592
trim9_1	NC_046987	complement(join(18120351..18125787,18126518..18126680,18126945..18127194,18129750..18129888,18131810..18131955,18132517..18132670,18133464..18133574,18141116..18141238,18142262..18142357,18154353..18155235))	9.62945	0.0298628	117751101
LOC117741659_2	NC_046978	complement(join(18882010..18883054,18883570..18883725,18883826..18883946,18884210..18884304,18884656..18884755,18884855..18884940,18885746..18885896,18886358..18886482,18887191..18887229,18887351..18887419,18887504..18887834,18888829..18889176))	9.61386	0.0422156	117741659
ubox5_3	NC_046974	join(18926231..18926310,18927402..18927465,18928273..18928374,18928646..18929403,18929511..18930133,18930235..18930420,18930612..18931844)	9.60777	0.0424531	117736746
LOC117745326_4	NC_046981	complement(join(3672654..3674325,3674602..3674722,3675535..3675721,3676558..3676695,3677364..3677489,3679653..3679742,3684915..3685060,3688919..3689289,3689467..3689611))	9.58088	0.0325596	117745326
focad_1	NC_046983	join(15440758..15440867,15444368..15444439,15444921..15444995,15445953..15446107,15447072..15447170,15452627..15452728,15453006..15453225,15454030..15454239,15454313..15454400,15455273..15455466,15456309..15456569,15463040..15463144,15463269..15463370,15463457..15463584,15463732..15463858,15463956..15464090,15464394..15464444,15465200..15465283,15466225..15466366,15466519..15466707,15467072..1546…	9.55381	0.0323382	117747410
tiparp_2	NC_046978	complement(join(14508374..14509228,14510707..14510964,14512419..14512721,14515971..14516158,14516609..14516798,14524038..14525094,14525740..14525961))	9.49795	0.0377469	117741139
si:dkey-17m8.1_3	NC_046981	complement(join(11900273..11901265,11901421..11901510,11901663..11901761,11901840..11901953,11902385..11902556,11902730..11902878,11903012..11903079,11903218..11903298,11903425..11903467,11903600..11903741,11903883..11903930,11904032..11904118,11904314..11904437,11904555..11904695,11905257..11905310,11905476..11905603,11905723..11905765,11905921..11906073,11906289..11906346,11906698..11906966,119…	9.49499	1.67693e-07	117745106
paqr4a_2	NC_046973	join(6072726..6073502,6073631..6073773,6078488..6078706,6080162..6082247)	9.49344	0.0497315	117734839
pot1_1	NC_046971	complement(join(2548830..2549184,2550579..2550684,2551592..2551686,2552307..2552392,2552883..2553018,2553447..2553655,2554911..2555067,2556474..2556500,2559494..2559585,2559702..2559895,2575304..2575459,2576562..2576855,2576966..2577096,2578616..2578742,2579765..2579848,2580512..2580619,2587985..2588085,2591166..2591238,2592147..2592304,2600243..2600335))	9.46002	5.42693e-05	117731864
tmc6b_4	NC_046966	complement(join(10611693..10612302,10612384..10612470,10612623..10612701,10612863..10613039,10613436..10613569,10613914..10613989,10614091..10614186,10614289..10614386,10614544..10614634,10614734..10614903,10615533..10615688,10615833..10615977,10616100..10616314,10616848..10617105,10618255..10618339,10618424..10618532,10618636..10618791,10619874..10620041,10621701..10621831,10622571..10622756,106…	9.45654	0.045652	117737246
LOC117740150_2	NC_046977	join(6760338..6760450,6763003..6763998,6765068..6765163,6765255..6765437,6765540..6765752,6765952..6766050,6766152..6766248,6766363..6766509,6766724..6766851,6766976..6767120,6767256..6767427,6767644..6767778,6768059..6768224,6768466..6768591,6768940..6769161,6769333..6769485,6769571..6769703,6770358..6770561,6770738..6770959,6771320..6771493,6771734..6771848,6771964..6772081,6772349..6772550,677…	9.45016	0.0387109	117740150
LOC117736772_3	NC_046974	complement(join(6764666..6764907,6765163..6765299,6765773..6765860,6766121..6766171,6766283..6766399,6766496..6766758,6766838..6766912,6767026..6767201,6767288..6767454,6767569..6767730,6768283..6768404,6769656..6769883,6769975..6770065,6770535..6770624,6770730..6770791,6770993..6771207,6771301..6771407,6771487..6771771,6772016..6772178,6772270..6772416,6772495..6772566,6772942..6773053,6773134..…	9.43936	0.0472974	117736772
LOC117728251_2	NC_046990	join(9578696..9578749,9587821..9588007,9588115..9588192,9588356..9588522)	9.38985	5.02687e-12	117728251
csnk1da_2	NC_046973	complement(join(11293340..11294818,11296513..11296622,11296716..11296884,11297467..11297615,11297708..11297878,11297980..11298208,11298332..11298480,11299832..11299942,11303731..11303970))	9.37332	0.0411877	117734636
c9orf72_2	NC_046987	join(6648278..6648720,6649552..6650023,6651193..6651288,6651875..6651939,6652806..6652878,6653648..6653764,6654521..6654756,6654924..6654981,6656080..6656189,6659046..6659879)	9.35742	0.0411877	117751392
cers2b_2	NC_046981	join(11241710..11241903,11245644..11245817,11246363..11246480,11246582..11246700,11251156..11251213,11251447..11251497,11252093..11252185,11252622..11252750,11253066..11253172,11253275..11253428,11254542..11255127)	9.3305	0.0462096	117745282
plekhg5b_1	NC_046972	join(17552280..17552610,17553350..17553450,17562432..17562573,17562858..17562957,17563147..17563207,17563493..17563584,17563677..17563813,17566522..17566688,17577770..17577955,17579186..17579356,17580449..17580544,17580788..17580988,17581684..17581794,17581924..17582073,17582431..17582568,17582671..17582790,17582941..17583073,17583674..17583789,17583889..17584046,17584543..17585595,17585779..1758…	9.31851	0.0426856	117733094
b3gntl1_2	NC_046966	join(10103088..10103165,10103785..10103880,10106607..10106702,10106916..10107040,10108690..10108825,10108943..10109011,10109165..10109239,10110167..10110699)	9.28291	0.0451359	117735197
ubxn4_1	NC_046986	join(23822707..23822823,23826632..23826734,23829005..23829123,23829514..23829649,23831084..23831201,23831674..23831728,23832541..23832705,23833924..23834051,23835168..23835270,23835747..23835878,23836289..23836503,23837034..23837752)	9.25555	0.0476237	117750014
slc9a7_1	NC_046969	join(26716089..26716440,26720844..26721046,26721143..26721220,26721923..26721999,26723126..26723238,26724943..26725048,26725671..26725812,26725937..26726042,26727479..26727567,26728192..26728305,26729154..26729265,26729384..26729537,26731143..26731196,26733483..26733546,26734587..26734669,26736960..26737065,26741964..26744939)	9.22276	0.0359514	117729481
ebf1a_2	NC_046975	join(8500095..8500228,8501068..8501224,8502310..8502373,8503022..8503077,8504404..8504477,8505945..8506013,8529150..8529231,8529994..8530135,8532504..8532634,8534251..8534377,8541606..8541694,8545021..8545086,8545620..8545782,8546966..8547145,8549117..8549314,8549533..8549601,8550800..8553687)	9.15204	0.0495328	117737340
itpr3_5	NC_046972	join(25406340..25406377,25425688..25425758,25442510..25442668,25442891..25442989,25443425..25443508,25443839..25443985,25445569..25445664,25445923..25445967,25446069..25446208,25447941..25448040,25451383..25451543,25452091..25452232,25452309..25452473,25453140..25453312,25453410..25453529,25453909..25453990,25454385..25454500,25454621..25454872,25487986..25488130,25488234..25488378,25488630..2548…	9.11602	0.04875	117733021
LOC117745317_3	NC_046981	complement(join(7829371..7831108,7831203..7831410,7831574..7831760,7831868..7831960,7832037..7832234,7832586..7832688,7832809..7832850,7832939..7836537,7837081..7837593,7838357..7838860,7839384..7839498))	9.09799	0.0487514	117745317
si:ch211-25d12.7_1	NC_046970	complement(join(3320890..3321387,3321764..3321893,3321972..3322124,3322220..3322323,3322638..3322724,3322810..3322909,3323008..3323096,3323528..3323837))	9.08951	0.0366653	117731452
LOC117734862_2	NC_046973	complement(join(2849033..2850134,2850832..2850980,2851135..2851206,2851297..2851373,2851455..2851566,2852240..2852388,2854093..2854205,2854319..2854399,2854854..2854972,2856311..2856377,2858393..2858475,2859138..2859352))	8.9254	0.0431299	117734862
LOC117728775_1	NC_046968	complement(join(12721108..12721388,12721868..12722006,12722150..12722249,12722347..12722451))	8.80455	0	117728775
LOC117741324_3	NC_046978	complement(join(18923813..18925491,18925584..18925707,18926337..18926410,18926975..18927107,18927210..18927336,18927787..18927930,18928604..18928812,18929829..18929962,18930043..18930135,18930912..18931378))	8.53595	1.21742e-08	117741324
st3gal3b_1	NC_046982	join(11487868..11487987,11488991..11489164,11489336..11489561,11491987..11492134,11497216..11497278,11497767..11497808,11499057..11499099,11500399..11500491,11503855..11503949,11506894..11506957,11507050..11507145,11507387..11507573,11515866..11516012,11517852..11517998,11520757..11524205)	8.35004	0.00667882	117747122
ighmbp2_2	NC_046971	join(10466677..10466885,10467402..10467484,10467636..10467805,10467898..10468093,10468182..10468279,10468432..10468595,10468723..10468923,10469011..10469158,10469248..10469422,10469957..10470139,10470238..10470356,10470437..10470531,10470723..10470846,10470930..10471606,10471658..10471865,10471959..10472158,10472659..10472930)	8.33262	0.000383323	117732529
znf646_3	NC_046984	join(8101317..8101392,8102707..8105548,8105740..8106819,8107856..8111435)	8.23183	0.00063331	117748328
LOC117736610_2	NC_046974	join(23318170..23318284,23319215..23319305,23319397..23319445,23320790..23320958,23321142..23321213,23321307..23321413,23321482..23321578,23321749..23323281,23323431..23323545,23323875..23323925,23324025..23324109,23324604..23324742,23325359..23325465,23326217..23326310,23326410..23326547,23328751..23329005)	8.22968	2.17924e-07	117736610
mast4_3	NC_046977	complement(join(4998998..5005534,5005633..5005817,5006473..5006609,5007947..5008069,5008856..5009082,5009438..5009641,5010157..5010371,5011322..5011443,5012176..5012285,5012851..5012973,5013559..5013660,5015266..5015431,5015513..5015645,5015882..5016020,5016114..5016322,5016467..5016558,5016681..5016742,5017863..5017995,5018719..5018820,5019593..5019802,5019911..5019986,5020070..5020224,5021780..…	8.20095	0.00122557	117740076
st6gal2a_2	NC_046986	complement(join(7813058..7816794,7824853..7825027,7827324..7827425,7828156..7828253,7834400..7835499,7835586..7835642,7845044..7845138))	8.19209	3.2788e-05	117750186
LOC117737874_1	NC_046966	complement(join(13353082..13354704,13355877..13355976,13356106..13356248,13356376..13356640,13357084..13357241))	8.18627	0.0128898	117737874
LOC117729318_2	NC_046969	complement(join(5712868..5713384,5713807..5713986,5714424..5714609,5714981..5715169,5715393..5715584,5716010..5716086,5716573..5716678,5717624..5717782))	8.17946	0.00196256	117729318
nppc_1	NC_046969	join(15723396..15723608,15724688..15724981,15726338..15726749)	8.16516	0.00215269	117729785
wdhd1_3	NC_046968	complement(join(28786492..28786901,28791208..28791343,28791422..28791570,28791856..28792017,28792465..28792496,28792619..28792812,28792895..28793118,28794062..28794193,28795538..28795652,28797767..28797923,28798036..28798173,28798753..28798994,28799100..28799284,28799371..28799552,28799642..28799840,28800684..28800822,28800904..28801010,28801896..28801988,28802075..28802170,28802247..28802297,288…	8.11974	4.97666e-07	117728813
LOC117746061_2	NC_046982	complement(join(21156093..21157001,21157337..21157491,21157743..21157856,21158235..21158410,21158541..21158594,21158712..21158784,21159189..21159454,21162370..21162505))	8.1142	5.29923e-06	117746061
capn15_2	NC_046984	join(8879468..8879549,8883859..8884006,8894479..8896123,8901116..8901324,8903103..8903286,8904416..8904639,8905430..8905555,8906916..8907068,8909114..8909275,8909369..8909604,8909692..8909861,8910586..8910764,8912299..8915537)	8.04153	0.00134126	117748487
akap11_8	NC_046986	join(18392349..18392389,18392485..18392538,18392689..18392798,18393697..18393961,18394283..18398687,18398948..18399088,18401020..18401142,18402893..18402939,18403566..18403765,18404548..18407258)	8.02217	3.12781e-07	117749997
LOC117738771_2	NC_046976	join(19709715..19709871,19713964..19714242,19715379..19715681,19716260..19716364,19716451..19716540,19718923..19719627)	8.01206	9.5246e-12	117738771
gatad2ab_4	NC_046969	complement(join(23101320..23102601,23102773..23102998,23103127..23103521,23103608..23103857,23104390..23104590,23104731..23104847,23104955..23105026,23105220..23105348,23105449..23105572,23108735..23109043,23121185..23121360))	7.97765	0.0012923	117729348
LOC117730441_1	NC_046970	complement(join(25584442..25585311,25585482..25585755,25586030..25586095,25586273..25586374,25593322..25593397))	7.95121	0.000345856	117730441
pde7a_1	NC_046985	complement(join(9127073..9128993,9129088..9129168,9129350..9129446,9130320..9130464,9130613..9130704,9130797..9130928,9131057..9131253,9132197..9132260,9132350..9132507,9133100..9133189,9135644..9135704,9146883..9147056,9147088..9147988))	7.94553	1.03094e-05	117749314
pld1b_3	NC_046985	complement(join(3966925..3969583,3970230..3970347,3970780..3970933,3971278..3971412,3972923..3972972,3973303..3973416,3974716..3974804,3975022..3975132,3975976..3976089,3976689..3976807,3976915..3977043,3979109..3979328,3979665..3979847,3980394..3980504,3980737..3980818,3981270..3981353,3981877..3982026,3982145..3982297,3982740..3982832,3983079..3983137,3983247..3983312,3983399..3983510,3983637..…	7.85182	0.00285119	117749432
map3k14a_2	NC_046973	join(4402682..4402788,4406947..4407226,4407315..4407396,4407484..4407706,4407990..4408379,4408462..4408596,4408681..4408810,4409044..4409172,4410597..4410701,4410800..4410957,4411079..4411229,4411522..4411821,4411921..4412030,4412200..4412338,4412435..4412535,4412634..4413053)	7.82769	0.00168525	117734462
pik3c3_3	NC_046983	join(5068071..5068187,5068985..5069173,5069310..5069453,5069636..5069765,5069982..5070008,5071012..5071098,5071261..5071362,5071459..5071530,5071806..5071910,5072374..5072466,5072576..5072761,5072933..5073063,5073506..5073587,5073789..5073856,5073971..5074076,5074163..5074279,5074414..5074545,5074782..5074910,5075094..5075163,5075324..5075388,5075472..5075556,5075642..5075716,5075806..5075974,507…	7.66936	9.18675e-05	117747790
msh3_3	NC_046974	join(22619024..22619114,22619247..22619581,22619908..22620147,22620318..22620434,22620531..22620648,22620799..22620938,22621732..22621898,22625325..22625434,22625799..22625913,22626503..22626587,22627622..22627731,22629208..22629340,22631099..22631286,22632002..22632170,22632404..22632468,22634003..22634119,22634393..22634500,22635759..22635873,22636446..22636603,22642740..22642926,22654411..2265…	7.50421	0.0149381	117736064
pnp4b_2	NC_046981	complement(join(600275..600503,600624..600703,601528..601718,601929..602104,602226..602329,602614..602786,606773..607030,993039..993246))	7.49356	0.0366653	117745581
ern2_3	NC_046966	complement(join(22086473..22087877,22087978..22088045,22088144..22088267,22088377..22088504,22088640..22088787,22088973..22089172,22089288..22089384,22089751..22089940,22090218..22090308,22090415..22090510,22090680..22090806,22091786..22091974,22092181..22092314,22093079..22093229,22093470..22093548,22093757..22093982,22094119..22094178,22095074..22095175,22095735..22095857,22095952..22096024,220…	7.48005	0.00117931	117731145
eme1_4	NC_046984	complement(join(3495118..3496179,3497284..3497473,3497566..3497681,3498162..3498300,3498412..3498533,3499716..3499811,3500012..3500139,3500230..3500886,3501038..3501177))	7.46304	0.0375489	117748712
st13_2	NC_046973	complement(join(14597751..14598388,14599046..14599137,14599367..14599427,14599767..14599883,14600074..14600176,14600639..14600749,14600897..14600981,14601096..14601162,14601304..14601374,14602689..14602779,14602889..14602940,14603107..14603147))	7.40871	0.00139352	117734615
LOC117730345_2	NC_046970	join(6617829..6618137,6618542..6618702,6619414..6619500,6619658..6619761,6619854..6619974,6620058..6620104,6620461..6620575,6620706..6620994,6621073..6621221,6621301..6621544,6621650..6621909,6622147..6622322,6622428..6622884)	7.40235	0.00957853	117730345
hamp_1	NC_046981	complement(join(15947889..15948345,15948505..15948582,15948683..15948963))	7.39251	0	117745265
LOC117727753_3	NC_046968	join(25233128..25233175,25233753..25233906,25234974..25235095,25235202..25235256,25235505..25235548,25235689..25235830,25235918..25235996,25236162..25236237,25236630..25236743,25237380..25237473,25237583..25237788,25237962..25238105,25238873..25238953,25239378..25239449,25239613..25240697)	7.38677	0.001676	117727753
LOC117748777_1	NC_046984	4747759..4751796	7.37615	0	117748777
tomm6_2	NC_046970	join(15382033..15382149,15382303..15383377)	7.36975	0.00152019	117731037
pnp4b_1	NC_046981	complement(join(600275..600503,600624..600703,601528..601718,601929..602104,602226..602329,602614..602786,606773..606983,993039..993246))	7.35035	0.0028385	117745581
mmp13b_1	NC_046978	join(16275461..16275598,16275779..16275889,16276179..16276306,16276425..16276573,16276727..16276852,16276933..16277088,16277232..16277352,16277770..16277903,16277991..16278150,16278261..16278364,16278451..16279316)	7.33185	0	117741716
chia.1_1	NC_046970	complement(join(9161315..9161859,9162245..9162371,9162567..9162683,9163185..9163367,9163933..9164056,9164300..9164424,9165434..9165599,9165720..9165776,9167171..9167375,9167484..9167513,9168953..9169021,9169261..9169335))	7.30257	0.0429267	117730880
LOC117731805_11	NC_046971	complement(join(5139777..5142299,5142790..5142932,5143270..5143511,5145998..5146121,5147127..5147258,5147406..5147511,5147637..5147765,5152950..5153142,5153507..5153568,5154360..5154471,5154576..5154623,5154991..5155179,5155272..5155388,5156059..5156282,5156449..5156552,5156648..5156745,5157538..5157732,5158409..5158493,5158803..5159843,5160529..5160830,5162247..5162396,5162503..5162625,5162980..…	7.29319	4.6969e-06	117731805
LOC117730923_3	NC_046966	complement(join(25732130..25732398,25733452..25733501,25733856..25733901,25734661..25734720,25734807..25735063,25735902..25735960))	7.2028	0.00736907	117730923
LOC117736885_1	NC_046974	join(5136951..5137073,5137494..5137740,5138141..5138305,5139227..5139360,5139489..5140179)	7.17728	0	117736885
tnk2b_12	NC_046982	complement(join(15511225..15513679,15513999..15514129,15515401..15515496,15517030..15518241,15518389..15518822,15519092..15519214,15519787..15519878,15520188..15520382,15520624..15520733,15521043..15521189,15521331..15521457,15521876..15521995,15522954..15523117,15523922..15524074,15524356..15524625,15526517..15526587,15527573..15527750,15537863..15538074,15538192..15538303,15549014..15549061))	7.09546	0.000988313	117745920
atg16l1_5	NC_046978	complement(join(21741327..21741696,21741776..21741877,21742196..21742243,21742309..21742458,21742570..21742675,21742755..21742875,21743263..21743334,21746578..21746648,21746874..21746979,21747460..21747565,21749244..21749303,21757113..21757199,21757273..21757338,21757413..21757594,21758122..21758191,21758284..21758357,21758454..21758544,21758610..21758703,21758778..21758889,21759659..21759762,217…	7.05963	0.00448876	117741441
bahd1_5	NC_046987	complement(join(11831164..11831301,11832920..11832999,11833111..11833270,11833577..11833989,11837279..11839025,11852845..11853255))	6.77198	0.00724147	117725223
lasp1_3	NC_046973	join(16627516..16627627,16627754..16627838,16632214..16632321,16635559..16635634,16636323..16636429,16636553..16638178)	6.72755	0.000387246	117735510
nucb1_4	NC_046973	complement(join(3132175..3132589,3132687..3132798,3132893..3133063,3133507..3133596,3133695..3133787,3133959..3134017,3134112..3134202,3134318..3134503,3134870..3134973,3135680..3135812,3135911..3136018,3136118..3136238,3137289..3137360))	6.72322	0.0100638	117735255
wu:fj29h11_12	NC_046984	complement(join(185364..186157,186239..186395,186516..186642,188070..188285,188369..188500,189603..189717,190676..190760,191601..191749,191925..192208,192358..192543,193739..193825,194124..194250,195780..195960,196046..196283,196398..196657,198479..198660,199156..199298,200221..200404,200529..200710,203669..203881,204421..204663,204806..204956,205603..205715,205798..205948,206079..206198,206338..…	6.70852	0.0255479	117749240
wdr3_1	NC_046986	complement(join(2876245..2876639,2876752..2876845,2877566..2877694,2877783..2877826,2877910..2877960,2878085..2878177,2878274..2878339,2878970..2879020,2879109..2879243,2880986..2881097,2881240..2881340,2882412..2882468,2882572..2882710,2883499..2883581,2884005..2884106,2884234..2884558,2884649..2884750,2884857..2884957,2885054..2885155,2885352..2885441,2885613..2885708,2886126..2886204,2887169..…	6.68319	0.0110702	117750895
LOC117739248_1	NC_046976	complement(join(11803038..11803809,11804036..11804179,11804268..11804366,11804533..11804720,11804805..11804930))	6.67628	1.72116e-12	117739248
lipea_5	NC_046976	join(4030123..4030170,4031435..4031704,4032315..4032599,4032830..4032920,4033010..4033155,4033255..4033440,4033960..4034112,4034304..4034448,4035075..4035302,4035782..4036173,4036309..4037199)	6.64314	0.000814885	117739107
LOC117727793_1	NC_046989	join(2366644..2366824,2368171..2368289,2368406..2368627,2374954..2375130,2375279..2375414,2375507..2375629,2377036..2377284,2377709..2377823)	6.60841	0.0262334	117727793
LOC117728629_1	NC_046968	join(24158867..24159359,24159931..24160177,24160747..24160847,24161042..24161105,24162445..24162489,24168664..24168726,24169429..24169533,24173323..24173361,24175701..24175905,24176380..24176438,24178940..24179062,24179748..24179798,24180205..24180360,24181224..24181359,24181686..24181861,24182392..24182468,24182574..24182823,24183667..24183914,24184114..24184261,24184355..24184505,24185633..2418…	6.59682	0.0011089	117728629
LOC117728777_1	NC_046968	complement(join(12717688..12717854,12718334..>12718476))	6.58463	0.00198011	117728777
LOC117730900_2	NC_046970	complement(join(15122245..15127815,15127985..15128037,15128125..15128532))	6.56486	0.00150797	117730900
mef2aa_4	NC_046971	complement(join(12910950..12914566,12914757..12914880,12915024..12915153,12918176..12918360,12923704..12923763,12925884..12926097,12927486..12927620,12943922..12944125,12967387..12967553))	6.55808	0.0227802	117732191
ppfibp2b_25	NC_046971	join(23926697..23926718,23929937..23930164,23931126..23931218,23934012..23934123,23935621..23935755,23936645..23936706,23936800..23936875,23936956..23937038,23937127..23937194,23937284..23937349,23937503..23937563,23939940..23940084,23946034..23946169,23946332..23946451,23947284..23947434,23948142..23948253,23948333..23948421,23948659..23948781,23949663..23949788,23949872..23950060,23952716..2395…	6.549	0.00955464	117731788
rnf11b_2	NC_046969	join(19453199..19453458,19453585..19453865,19463544..19463713,19464601..19467726)	6.5449	0.0325596	117730047
stk17b_1	NC_046986	complement(join(22577600..22580410,22581171..22581350,22581682..22581730,22582149..22582275,22582925..22583063,22586832..22587453))	6.48145	6.0017e-08	117749995
syvn1_2	NC_046975	complement(join(6032890..6034137,6034231..6034349,6034560..6034743,6035068..6035199,6035329..6035475,6036017..6036174,6036400..6036516,6038049..6038114,6038320..6038419,6038661..6038787,6039622..6039725,6040237..6040285,6040453..6040605,6040708..6040800,6040899..6041050,6042490..6042619))	6.39943	4.35389e-06	117737470
LOC117728839_2	NC_046968	join(29645491..29645571,29645617..29645680,29645777..29645884,29647266..29647529,29647602..29647760,29647851..29648087,29648192..29648332,29648543..29648653,29648723..29649248)	6.37858	0.0127723	117728839
pgm1_1	NC_046969	join(11799457..11799546,11802060..11802222,11802425..11802568,11802781..11802906,11803042..11803232,11803637..11803791,11803925..11804040,11804149..11804284,11804775..11804958,11805148..11805282,11806900..11807650)	6.37142	5.25281e-05	117729549
mideasa_2	NC_046989	complement(join(9478644..9479665,9480149..9480315,9480438..9480551,9480744..9480887,9481388..9481476,9481659..9481734,9481893..9481996,9482118..9482245,9482396..9482462,9482568..9482910,9483981..9484199,9485575..9487275,9489626..9489723))	6.3462	0.0105799	117727045
LOC117739425_1	NC_046976	complement(join(20374105..20375286,20378094..20378276,20379041..20379440,20379686..20379763))	6.27185	0	117739425
slc17a9b_2	NC_046972	join(23103572..23103957,23106113..23106310,23106603..23106742,23107170..23107269,23108248..23108378,23108476..23108572,23109412..23109508,23109934..23110021,23110124..23110158,23110257..23110372,23111152..23111207,23111365..23111394,23111726..23111925,23112047..23113662)	6.25704	0.00318431	117733372
sh3glb1a_5	NC_046985	complement(join(13651697..13652942,13653390..13653627,13654216..13654316,13654542..13654631,13657018..13657110,13658005..13658138,13658496..13658624,13659375..13659489))	6.23611	9.44427e-05	117749371
oscp1a_1	NC_046976	join(4588594..4588705,4588889..4588918,4589548..4589702,4590083..4590250,4590453..4590533,4590656..4590759,4591713..4591841,4591951..4592005,4592537..4592682,4592766..4592826,4593221..4593687)	6.1723	0.000444472	117739035
hipk2_4	NC_046971	join(18666106..18666207,18672230..18673406,18702628..18702751,18703401..18703520,18704734..18704820,18708035..18708219,18708336..18708498,18710503..18710725,18711391..18711512,18716862..18716992,18717940..18718122,18718277..18718606,18719413..18719657,18719784..18719929,18720252..18726439)	6.15485	0.0471857	117731890
serpine1_1	NC_046983	join(14127925..14128053,14129437..14129675,14129800..14130024,14130146..14130340,14130440..14130638,14130760..14130860,14130974..14131060,14131754..14131837,14131944..14132777)	6.14951	3.00841e-12	117747966
c2cd3_1	NC_046978	complement(join(8505305..8505547,8508531..8508639,8509034..8509775,8510690..8510880,8510982..8511128,8511662..8511795,8511882..8512087,8512183..8512247,8512338..8512476,8512575..8512922,8512999..8513598,8513683..8513763,8513864..8514132,8514592..8514727,8514809..8514981,8515066..8515249,8515345..8515528,8516310..8516553,8516992..8517143,8517285..8517530,8517809..8517940,8518173..8518291,8518388..…	6.14861	0.00138778	117741339
LOC117727005_1	NC_046989	complement(5170452..5171832)	6.08021	0.0033599	117727005
igflr1_3	NC_046981	complement(join(8119703..8120888,8121099..8121191,8121402..8121482,8121573..8121650,8121862..8121903,8121988..8122015,8122336..8122531,8122639..8122751))	6.05326	0.0154574	117745349
zgc:172076_1	NC_046966	join(22634814..22635086,22635580..22635626,22635709..22635907,22636460..22636617,22636849..22636981,22637129..22637270,22637418..22637541,22637914..22638100,22638535..22639097)	6.04934	0.0337516	117725331
si:dkeyp-115e12.6_3	NC_046975	complement(join(15382570..15384619,15385465..15385596,15385815..15386031,15387001..15387088,15387225..15387586,15388248..15389138,15389425..15390890,15391356..15391491,15392085..15392207,15394156..15394284,15394429..15394554,15395050..15395243,15396994..15397255,15397650..15397702,15398008..15398102,15398278..15398474,15398674..15398845,15399039..15399135,15400836..15401054))	5.99833	0.0161559	117737269
LOC117745182_3	NC_046981	join(13330323..13330343,13330579..13330923,13331236..13334286)	5.99479	1.73479e-06	117745182
atat1_1	NC_046976	complement(join(170425..173830,174382..174466,175465..175568,177920..178133,178950..179024,181432..181477,185587..185700,188125..188182,188415..188506,192092..192152,192515..193056))	5.96799	0.0088965	117738580
si:dkeyp-68b7.12_6	NC_046982	join(21314107..21314130,21314518..21314780,21315688..21315790,21315924..21316068,21316735..21316817,21316943..21317050,21317132..21317250,21317338..21317512,21317656..21317753,21318018..21318089,21318591..21319325,21319415..21319581,21319665..21320656,21321181..21323032)	5.94918	1.52112e-05	117746026
pum2_5	NC_046989	join(12556568..12556735,12558181..12558523,12560034..12560102,12560489..12560594,12560938..12561029,12561145..12561317,12561550..12561838,12561925..12562018,12562189..12562296,12562462..12562601,12563677..12563797,12564483..12564623,12564778..12565077,12565173..12565400,12565604..12565871,12566001..12566130,12566248..12566382,12566509..12566646,12567133..12567258,12567530..12567601,12568527..1256…	5.93523	0.00957853	117727492
slc25a14_2	NC_046979	join(2656203..2656394,2657833..2657971,2658494..2658588,2660965..2661050,2661362..2661457,2662554..2662678,2662771..2662984,2663263..2666947)	5.88735	0.0247213	117742742
znf395b_5	NC_046989	complement(join(18520792..18523658,18524753..18524859,18525078..18525173,18527098..18527425,18527659..18527759,18527875..18528074,18528768..18528880,18529054..18529211,18529435..18529535,18530600..18530696))	5.87378	0.00285454	117727080
mmp13a_2	NC_046979	complement(join(23210107..23210288,23210721..23210824,23210908..23211067,23211147..23211280,23211375..23211504,23211677..23211838,23212150..23212278,23213016..23213164,23213249..23213496,23213627..23213769))	5.86138	2.96783e-09	117742356
sema7a_5	NC_046971	complement(join(11088581..11090429,11090523..11090578,11090802..11090947,11091079..11091191,11091363..11091558,11092142..11092250,11092710..11092897,11093945..11094087,11094379..11094489,11094666..11094768,11094994..11095124,11095253..11095294,11096566..11096655))	5.83988	6.17342e-05	117731799
lrrc14b_1	NC_046976	join(10000112..10000484,10000694..10001322,10001801..10002887)	5.77956	0.0254279	117739214
slc4a1a_1	NC_046973	complement(join(17253091..17253903,17254007..17254180,17254855..17255024,17255120..17255361,17255448..17255614,17256423..17256512,17256596..17256841,17256951..17257145,17257236..17257384,17257496..17257699,17258110..17258317,17258432..17258616,17258712..17258754,17258838..17258907,17259011..17259146,17259257..17259422,17259500..17259546,17259959..17260071,17262363..17262627))	5.73261	0.000104215	117734488
LOC117750454_1	NC_046968	complement(join(15572450..15574015,15574170..15574304,15574727..15574859,15574949..15575131,15575205..15575365,15575486..15575635,15575731..15575851,15575949..15576082,15576257..15576427,15576542..15576905,15577029..15577211,15577331..15577465,15578734..15578914))	5.68831	2.52431e-05	117750454
LOC117742448_2	NC_046979	join(1422782..1422950,1423263..1423308,1426770..1426846,1427164..1427308,1430308..1430441,1430742..1430796,1430881..1431009,1432302..1432424,1433767..1433862,1440993..1441109,1443992..1444090,1445020..1445172,1445256..1445390,1445482..1445565,1445834..1446008,1446086..1446312,1446814..1446994,1447082..1447146,1447358..1449543)	5.66771	0.0305793	117742448
rcor1_3	NC_046987	join(23621310..23621614,23622414..23622494,23622679..23622731,23622839..23623000,23623080..23623198,23630496..23630574,23630794..23630844,23631507..23631653,23632007..23632084,23632201..23632258,23634164..23634414,23635232..23635561)	5.59176	0.0408681	117725355
LOC117735100_2	NC_046973	complement(join(19904870..19906130,19906212..19906361,19907233..19907295,19907787..19907878,19908483..19908609,19909592..19909750,19910845..19910950,19911539..19911698,19913226..19913392,19914491..19914592,19914680..19914793,19916210..19916342,19927831..19928397))	5.57603	0.00812034	117735100
wdr75_2	NC_046986	join(5796700..5796809,5797056..5797185,5797716..5797781,5798135..5798234,5798548..5798672,5798870..5798940,5799185..5799301,5800058..5800146,5800230..5800388,5800501..5800560,5800978..5801093,5801245..5801420,5801548..5801705,5802242..5802416,5804070..5804164,5804254..5804349,5805013..5805182,5805355..5805414,5805684..5805824,5805958..5806049,5806284..5807237)	5.56646	0.0262334	117750836
LOC117730598_3	NC_046970	join(16095145..16095291,16096488..16096665,16096780..16096938,16097081..16097150,16097568..16097641,16098335..16098418,16098711..16098771,16099164..16099229,16099331..16099491,16099692..16099789,16099921..16100008,16100085..16100153,16100530..16100596,16101389..16101483,16101591..16101732,16102182..16102270,16102381..16102557,16102734..16102874,16102966..16103052,16103200..16103385,16103480..1610…	5.54344	0.000197781	117730598
azin1b_1	NC_046976	complement(join(10170502..10172026,10172134..10172351,10172859..10172968,10173177..10173342,10173748..10173822,10173986..10174199,10174418..10174590,10174824..10174997,10175158..10175342,10176730..10176911))	5.52057	0.0348056	117739005
il11b_1	NC_046976	join(18986801..18986909,18992708..18992874,18993250..18993345,18993446..18993613,18994300..18995216)	5.49863	0.0193049	117738802
LOC117734166_7	NC_046972	complement(join(19144990..19146066,19146156..19146261,19146343..19146896,19147000..19147175,19147279..19147477,19147579..19147614,19147721..19147777,19148130..19148235,19148404..19148490,19148662..19148802,19148906..19149034))	5.45813	1.04407e-06	117734166
LOC117740295_2	NC_046977	complement(join(16636457..16637898,16638013..16638281,16638374..16638480,16638707..16638862,16638964..16639092,16639170..16639442,16639538..16639641,16640465..16640600,16640688..16640825,16642065..16642409,16643470..16643519))	5.39613	0.0116039	117740295
LOC117749383_2	NC_046985	complement(join(4740423..4741951,4743231..4743386,4743492..4743554,4743683..4743775,4744277..4744395,4745958..4746155,4746413..4746609))	5.39353	0.00172943	117749383
cul4a_1	NC_046968	complement(join(10919910..10920762,10920879..10921031,10921143..10921315,10921412..10921517,10921603..10921716,10921991..10922098,10922239..10922324,10922557..10922667,10922786..10922890,10923017..10923209,10923316..10923434,10923653..10923720,10924131..10924213,10924332..10924421,10924515..10924677,10924757..10924830,10924919..10924988,10925833..10925936,10926274..10926389,10927242..10927376,109…	5.37835	0.0411101	117747654
zgc:162730_1	NC_046978	complement(join(2145595..2147625,2147782..2147864,2148475..2148621))	5.36901	1.63598e-06	117741398
si:dkey-229b18.3_1	NC_046986	complement(join(8941214..8942224,8942416..8942556,8943067..8943273,8943517..8945483,8946311..8946539,8946713..8946780,8947065..8947448,8947545..8948481))	5.36879	0.0407702	117750256
LOC117747795_2	NC_046983	join(9164568..9165078,9177528..9177605,9178250..9178288,9180732..9180794,9183473..9183623,9187860..9187923,9194741..9194860,9195384..9197627)	5.36603	0.0179357	117747795
LOC117738903_1	NC_046966	complement(join(7187146..7188203,7188892..7189102,7189664..7190524,7191493..7191835))	5.36047	0.000383323	117738903
LOC117749552_3	NC_046966	complement(join(22269431..22270555,22270719..22270829,22272074..22272243,22272380..22272543,22273010..22273110,22273195..22273262,22273341..22273520,22273604..22273805,22274337..22274474,22274570..22274650,22274724..22274824,22274906..22275029,22275710..22275808,22276299..22276374,22276449..22276572))	5.31877	0.0123493	117749552
LOC117743626_5	NC_046980	join(17763659..17763835,17766944..17767007,17767155..17767217,17767408..17767511,17767733..17767969,17771561..17771775,17787424..17787605,17790985..17791084,17804019..17804139,17811564..17812404)	5.31053	0.0138257	117743626
stim1a_3	NC_046978	complement(join(9311574..9313298,9314017..9314080,9315525..9315754,9316208..9316308,9316560..9316727,9317463..9317640,9322366..9322543,9327035..9327149,9328573..9328703,9331508..9331640,9332307..9332476))	5.31018	0.0114565	117741694
tnika_8	NC_046987	join(18905192..18905337,18905466..18905532,18905650..18905857,18906338..18906454,18909166..18909411,18909735..18910319,18913158..18913322,18913582..18913848,18913998..18914104,18914265..18914380,18914953..18915050,18916187..18916255,18916459..18916565,18916774..18916885,18917081..18917233,18917507..18917609,18917737..18917907,18918032..18918175,18918789..18918923,18919244..18919344,18919469..1891…	5.2951	0.0116039	117751088
tnfaip8l2b_1	NC_046981	complement(join(2676191..2677094,2677504..2677842,2681610..2681689))	5.29378	6.78168e-07	117745895
LOC117732235_1	NC_046971	complement(join(8131541..8133279,8136069..8136264,8145465..8145656,8145997..8146054,8146659..8146830,8147804..8147898,8148204..8148355,8149125..8149274,8149935..8151060,8151144..8151239,8151554..8151711))	5.28584	0.0436093	117732235
c7b_1	NC_046977	join(13449571..13449659,13450868..13450923,13451133..13451208,13451685..13451826,13452148..13452292,13452420..13452558,13452844..13452972,13453166..13453409,13453776..13453889,13454065..13454231,13455020..13455248,13455417..13455588,13455914..13456001,13456144..13456276,13456505..13456696,13457501..13457594,13457707..13457882,13458339..13459556)	5.28307	1.09405e-10	117740323
LOC117749020_5	NC_046984	complement(join(9502010..9502602,9502788..9502959,9503068..9503247,9503493..9503602,9503720..9503861,9504018..9504199,9504427..9504490,9505768..9505902,9506399..9506468,9506556..9506899,9507320..9507381,9507571..9507645,9507851..9507961,9508052..9508138,9508231..9508673,9508896..9509144,9509818..9509909,9510520..9511063))	5.24579	0.00051428	117749020
LOC117741239_5	NC_046978	complement(join(181698..185244,187830..187874,192004..192288,195291..195394,196012..196232,196332..196527,197975..198084,199064..199163,199252..199371,200002..200238,200543..200599,201057..201127,202110..202175,202267..202315,234945..235335))	5.2241	0.00250003	117741239
LOC117742691_3	NC_046979	join(19076947..19076966,19078188..19078287,19078433..19078571,19082837..19082927,19084504..19084614,19095291..19095524,19099223..19099354,19107253..19107333,19107717..19107833,19111164..19111225,19125177..19125686)	5.21019	0.00463436	117742691
herc1_4	NC_046968	complement(join(29106365..29106946,29107814..29108119,29109308..29109460,29110570..29110822,29111280..29111356,29111452..29111617,29112272..29112441,29112534..29112703,29113331..29113469,29113557..29113726,29114251..29114353,29114435..29114557,29114763..29114918,29115006..29115187,29115364..29115502,29116822..29116947,29117026..29117091,29117185..29117484,29118042..29118215,29118291..29118392,291…	5.2049	0.0237162	117728807
LOC117733692_1	NC_046972	join(19702793..19702857,19703407..19703438,19704571..19704597,19704809..19705793)	5.20225	0.0244502	117733692
LOC117745577_1	NC_046981	join(614192..614732,616163..619181)	5.19236	0.0421299	117745577
LOC117747447_3	NC_046983	join(14987936..14988065,14990198..14990481,14990804..14991540,14991735..14992668)	5.18275	0.00808481	117747447
ube2d2_2	NC_046975	complement(join(6400215..6401529,6403173..6403266,6403716..6403821,6404303..6404334,6407284..6407347,6409020..6409291))	5.17251	0.000496239	117738021
kars1_7	NC_046968	join(14333662..14333684,14334375..14334519,14334622..14334787,14334884..14334977,14335377..14335563,14335892..14336017,14336122..14336241,14336426..14336588,14336902..14337075,14337249..14337334,14337429..14337514,14337602..14337728,14337857..14338000,14338741..14339419)	5.14471	0.00569373	117726666
slc35b3_2	NC_046985	join(12939030..12939193,12939719..12939949,12940198..12940319,12940474..12940628,12941719..12941826,12942005..12942102,12942242..12942334,12942574..12942685,12942905..12942974,12943519..12944544)	5.14102	0.0053651	117749792
krit1_2	NC_046976	join(7618324..7618441,7618581..7618732,7618831..7618960,7619048..7619291,7619484..7619599,7619813..7619956,7620086..7620242,7620659..7620766,7621254..7621410,7621634..7621785,7621860..7622026,7622152..7622239,7622342..7622548,7623127..7623243,7623447..7623761)	5.13762	0.00971283	117738865
LOC117735697_1	NC_046973	complement(join(6061634..6062910,6063007..6063218,6063317..6063455,6063581..6064153))	5.13639	0.0179357	117735697
cd164_1	NC_046989	join(11357616..11357857,11358471..11358542,11362915..11362983,11363849..11363926,11364034..11367824)	5.11656	1.06294e-05	117727000
si:dkeyp-110a12.4_1	NC_046987	join(18557378..18557485,18558783..18558943,18559572..18559660,18559773..18559877,18562151..18562311,18562395..18562530,18562920..18563014,18563454..18563622,18563859..18563970,18564110..18564737)	5.08838	0.0110601	117751124
slc8b1_3	NC_046974	join(18703072..18703400,18703507..18703559,18704009..18704066,18704215..18704320,18704447..18704614,18705078..18705191,18705279..18705356,18705478..18705620,18705755..18705896,18706014..18706135,18706420..18706573,18707142..18707222,18707328..18707392,18707527..18708106)	5.05345	0.00484972	117736214
LOC117725477_1	NC_046987	join(9757015..9757156,9757254..9757328,9757582..9758141,9758256..9758334,9758438..9758527,9758627..9758736,9759066..9759191,9759633..9759729,9759841..9760008,9760104..9760280,9760375..9760548,9760658..9760938,9761022..9761240,9761350..9761457,9761863..9762022,9762124..9762242,9762530..9762764,9762892..9763119,9763205..9763476,9763572..9763669,9763760..9763899,9763995..9765428)	5.04243	1.90803e-11	117725477
LOC117725172_2	NC_046987	join(8231896..8232076,8233255..8233366,8236998..8237114,8237220..8237363,8237943..8237996,8239174..8239437,8239533..8239697,8240197..8240370,8240539..8240829,8240944..8241546,8242181..8242459,8242540..8242815,8242920..8243192,8247919..8248188,8250321..8250587,8250822..8251014,8251125..8251249,8252868..8253017,8253116..8253235,8253357..8253521,8253622..8253768,8254421..8254560,8255348..8255477,825…	5.04221	0.000284531	117725172
LOC117725172_3	NC_046987	join(8231896..8232076,8233255..8233366,8236998..8237114,8237220..8237363,8237943..8237996,8239174..8239437,8239533..8239697,8240197..8240370,8240539..8240829,8240944..8241546,8242181..8242459,8242540..8242815,8242920..8243192,8247919..8248188,8250321..8250587,8250822..8251014,8251125..8251249,8252868..8253017,8253116..8253235,8253357..8253521,8253622..8253768,8254421..8254560,8255348..8255477,825…	4.98004	0.00919223	117725172
znf362b_4	NC_046972	join(10085606..10085654,10087271..10087334,10087594..10087855,10088219..10088323,10088774..10089092,10089590..10089814,10090176..10090254,10090409..10090567,10091415..10093639)	4.9501	0.0284184	117733739
LOC117743900_4	NC_046966	join(6288866..6288958,6312706..6312891,6316659..6316787,6316935..6317016,6317225..6317362,6321254..6321371,6323947..6324042,6324280..6324376,6326437..6326488,6327003..6329052)	4.94362	0.000634944	117743900
c12h2orf42_3	NC_046977	join(4766298..4768045,4769286..4770495,4770598..4770717,4771233..4771334,4772057..4772164,4772794..4772894,4773010..4773197)	4.93038	0.0457955	117740122
LOC117732398_1	NC_046971	join(8401968..8402204,8412616..8412812,8416448..8416530,8417968..8418016,8419222..8419356,8420206..8420285,8421487..8421648,8422209..8422272,8423888..8424007,8424694..8424906,8425059..8425202,8425685..8430464)	4.9214	0.00399955	117732398
si:dkeyp-68b7.12_7	NC_046982	join(21314116..21314139,21314518..21314780,21315688..21315790,21315924..21316068,21316735..21316817,21316943..21317050,21317132..21317250,21317338..21317512,21317656..21317753,21318018..21318089,21318591..21319325,21319415..21319581,21319665..21320656,21321181..21323032)	4.90937	8.49403e-06	117746026
LOC117728044_3	NC_046990	complement(join(10942018..10944364,10944988..10945081,10945184..10945306,10946027..10946178,10946951..10947177,10948273..10948361))	4.86912	0.0179357	117728044
xpo1a_1	NC_046966	complement(join(23750833..23751338,23751727..23751823,23752114..23752273,23753064..23753198,23753307..23753475,23753585..23753779,23753884..23753990,23755551..23755734,23755824..23755958,23756034..23756197,23756302..23756458,23756575..23756756,23756871..23757009,23757222..23757404,23757726..23757884,23759576..23759704,23760247..23760366,23760452..23760500,23760622..23760803,23760889..23760933,237…	4.86467	0.00775655	117732381
abl2_2	NC_046969	join(19332873..19333041,19333355..19333519,19335846..19336141,19336333..19336605,19336809..19336893,19337068..19337245,19337388..19337572,19337664..19337816,19338149..19338238,19338606..19338788,19340433..19345410)	4.86365	0.0390576	117729538
LOC117747642_1	NC_046983	complement(join(5030594..5032367,5033325..5033425))	4.83164	0.0274995	117747642
uts2r2_2	NC_046984	join(4158417..4158530,4162402..4162479,4163806..4163871,4164526..4164582,4166052..4166205,4168544..4168667,4175559..4176364)	4.82791	0.00171158	117748925
LOC117734944_2	NC_046973	join(3824228..3824465,3836034..3836116,3843726..3843837,3844012..3844140,3851681..3851837,3852321..3852455,3853787..3853883,3856750..3856893,3863920..3864093,3865564..3865655,3866583..3866645,3867657..3867795,3867917..3867997,3868706..3868813,3872935..3873075,3876605..3879609)	4.76807	0.0437336	117734944
rgs2_1	NC_046969	complement(join(6095218..6096060,6096193..6096359,6096555..6096616,6097015..6097104,6097194..6097330))	4.74736	1.59404e-05	117729477
si:ch211-160o17.4_2	NC_046970	complement(join(825860..827409,837356..837468,837552..837766,837923..838087,838303..838374,838670..838827,841950..842068,842211..842397,842482..842632,842708..842892,842983..843069,843257..843376,843500..843623,843746..843927,844012..844203,844590..845281,846160..846634))	4.74391	0.0426856	117730556
pfkfb3_1	NC_046988	complement(join(4129054..4130429,4132462..4132650,4132932..4133059,4133187..4133316,4133566..4133670,4133769..4133918,4134007..4134214,4134300..4134424,4134518..4134574,4134664..4134738,4134838..4134904,4135012..4135108,4135218..4135343,4136912..4137164))	4.7293	0.00969211	117726074
LOC117749879_1	NC_046985	join(1903346..1903540,1903640..1903748,1904139..1904213,1904344..1904535,1909646..1909724)	4.70273	2.94014e-06	117749879
LOC117733429_1	NC_046972	complement(join(13959142..13959845,13959957..13960025,13960154..13960213,13960399..13960467,13961019..13961120,13961214..13961371,13961469..13961583,13961661..13961933,13962747..13963031,13963493..13963765,13963934..13964224,13965297..13965557,13965816..13966097,13966324..13966599,13966697..13966987,13967643..13967711,13968785..13968820,13968937..13969071))	4.68242	0.0262334	117733429
ptx3a_1	NC_046978	complement(join(14351554..14353396,14355633..14356063,14356164..14356323,14358635..14358787,14359356..14359398,14360083..14360140))	4.66015	0	117741474
cntnap2b_3	NC_046982	join(2700738..2701099,2701265..2701412,2704290..2704493,2704644..2704828,2707467..2707610,2709253..2709511,2709611..2709760,2709989..2710151,2710259..2710365,2710443..2710562,2717516..2717631,2721416..2721500,2721772..2721928,2723816..2723943,2724071..2724241,2727739..2727957,2729208..2729444,2730154..2730387,2730483..2730616,2738356..2738449,2745847..2746077,2749988..2750062,2750479..2751234)	4.65535	0.00891009	117746162
si:dkey-192l18.9_2	NC_046985	join(5013144..5013650,5031682..5032299,5033145..5034588)	4.6388	0.032932	117749328
casp10_3	NC_046986	join(10234125..10234274,10234902..10235190,10235799..10235904,10236142..10236277,10236577..10236650,10236794..10236842,10237128..10237150,10237245..10237275,10237363..10237470,10237564..10237631,10237824..10237938,10238028..10238499,10238805..10239495)	4.62769	0.00745768	117750208
LOC117729231_1	NC_046969	complement(join(6103718..6105305,6105475..6105641,6105775..6105836,6106571..6106833))	4.60172	0.000419343	117729231
shroom3_4	NC_046977	join(20558355..20558448,20567833..20567987,20583501..20583719,20597728..20597853,20601310..20601528,20602345..20602670,20602759..20602984,20603796..20603851,20604063..20604540,20604780..20605073,20605875..20606310,20606567..20606700,20606971..20607120,20608092..20608558,20609379..20609606,20609781..20609988,20610215..20610512,20613027..20613106,20614413..20614444,20614788..20615541,20615659..2061…	4.5989	0.0316438	117740405
cxcl8a_1	NC_046966	join(4173097..4173348,4173443..4173575,4173693..4173779,4173918..4174275)	4.56605	0.0167688	117737801
LOC117730299_4	NC_046970	join(3516364..3516437,3519475..3520648,3521463..3521874,3522964..3523311,3524826..3525090,3527490..3528045,3528144..3528303,3528496..3528612,3528756..3528914,3529257..3529413,3529530..3530034,3530292..3530439,3530544..3530633,3530734..3530929,3532110..3537175)	4.56571	0.0325238	117730299
entpd1_2	NC_046984	join(13647801..13647921,13659576..13659703,13660144..13660261,13661363..13661513,13661813..13661972,13662097..13662300,13662491..13662748,13663070..13663183,13663310..13663447,13664918..13665596)	4.56385	0.0388648	117748513
maf1b_3	NC_046985	complement(join(6669362..6670404,6670522..6670614,6670789..6670908,6671011..6671132,6671252..6671414,6671534..6671656,6672665..6672819))	4.50941	0.014076	117749790
fkbp5_1	NC_046970	join(15497779..15498129,15503564..15503696,15503872..15504016,15504509..15504651,15505108..15505222,15505338..15505494,15506858..15506948,15507146..15507229,15507319..15507504,15507608..15507847,15509212..15511644)	4.50322	3.02621e-13	117730522
tcf3a_2	NC_046982	join(10001324..10001867,10005532..10005628,10006007..10006094,10014096..10014169,10014756..10014831,10015528..10015568,10015720..10015855,10016282..10016331,10017821..10017920,10018310..10018446,10018580..10018724,10018833..10018891,10019028..10019106,10020224..10020300,10020451..10020624,10020802..10020913,10021052..10021184,10022441..10022679,10026640..10026768,10027747..10029432)	4.5006	0.0020654	117747034
scinlb_3	NC_046982	join(17111971..17112016,17113938..17113984,17114099..17114286,17115391..17115545,17117228..17117389,17117524..17117673,17118353..17118451,17118999..17119131,17119274..17119362,17119544..17119759,17119859..17119989,17120135..17120225,17121437..17121607,17121692..17121869,17122862..17122977,17123536..17123613,17123784..17123844,17124481..17125257)	4.49404	0.000130866	117746377
LOC117729945_2	NC_046966	complement(join(14601375..14601661,14602066..14602141,14603700..14605190,14605717..14605857,14606003..14606505,14606965..14607098))	4.47854	0.0325238	117729945
cxcl8a_2	NC_046966	join(4173098..4173348,4173443..4173575,4173693..4173779,4173915..4174275)	4.46162	1.61726e-09	117737801
usf2_1	NC_046976	join(3959426..3960061,3960781..3960824,3961125..3961240,3963897..3964016,3964358..3964514,3964636..3964723,3965572..3965630,3965815..3965906,3966286..3966414,3966679..3968040)	4.45821	0.0315952	117739607
pglyrp6_1	NC_046973	join(12582774..12582938,12583204..12584007,12584092..12584302,12584383..12584677,12585220..12585261)	4.41663	0.0004529	117735045
serbp1a_5	NC_046969	join(23708150..23708532,23710065..23710248,23710761..23710919,23712232..23712306,23712495..23712666,23712833..23712877,23713012..23713230,23713424..23714796)	4.39235	0.000526191	117729958
ncoa4_2	NC_046980	complement(join(254290..255535,256771..256863,256982..257194,257479..258192,258395..258517,258762..258866,259131..259239,259340..259416,260164..260304,261509..261626,261905..262004))	4.37162	0.010539	117743654
oser1_2	NC_046970	complement(join(26962468..26963978,26965043..26965159,26965789..26965898,26967479..26967582,26967720..26967790))	4.35002	0.0349938	117730270
LOC117749219_1	NC_046984	join(4766964..4767352,4768923..4769634,4770282..4770607,4771473..4776486)	4.3367	0.00410844	117749219
rpf1_2	NC_046969	join(17775332..17775448,17775728..17775886,17775956..17776147,17778736..17779112,17779995..17780051,17780206..17780286,17780374..17780469,17780775..17780928,17781252..17781334,17781648..17781829,17781941..17782067,17782282..17782966)	4.33568	0.0348056	117729204
il13ra2_2	NC_046979	join(9147769..9147872,9148134..9148232,9148468..9148616,9151104..9151260,9151358..9151478,9151785..9151969,9152099..9152253,9152699..9152846,9154686..9154794,9155393..9156966)	4.3322	9.09823e-05	117743232
spag9b_5	NC_046984	complement(join(3871274..3873986,3874075..3874206,3874338..3874520,3875004..3875117,3875217..3875388,3875538..3875686,3875783..3875850,3875936..3876016,3876096..3876224,3876811..3876967,3877261..3877470,3877617..3877788,3877930..3878091,3878654..3878743,3878837..3878966,3879894..3880073,3881487..3881543,3882740..3882870,3883118..3883175,3883258..3883410,3884038..3884095,3884603..3884727,3885075..…	4.32954	0.00263616	117748556
clcn7_1	NC_046973	join(4071610..4071894,4073958..4074023,4074402..4074467,4074597..4074729,4074936..4075045,4075550..4075630,4075775..4075837,4076106..4076189,4076379..4076472,4076806..4076870,4076974..4077090,4077186..4077240,4077356..4077416,4078603..4078744,4079048..4079141,4079221..4079393,4079948..4079999,4080157..4080284,4080459..4080544,4081338..4081470,4081669..4081728,4081823..4081999,4082246..4082326,408…	4.30121	0.018153	117734943
LOC117729454_2	NC_046969	complement(join(8771400..8773644,8773746..8773847,8774541..8774706,8775022..8775149,8775894..8775968,8776181..8776302,8776391..8776451,8776606..8776703,8777658..8777721,8778419..8778560,8779218..8779356,8779629..8779854,8779937..8780082,8781299..8781400,8800774..8801088))	4.27848	0.0379143	117729454
LOC117730264_2	NC_046970	join(2831642..2831737,2833129..2833336,2833410..2833533,2833619..2833709,2833815..2833900,2834574..2834746,2834875..2834937,2835023..2835089,2835174..2835202,2835479..2835548,2835655..2836189)	4.2647	0.0191739	117730264
clint1a_3	NC_046975	join(8577363..8577562,8580899..8581003,8582203..8582299,8582654..8582762,8583166..8583330,8583459..8583468,8584091..8584307,8584401..8584482,8585092..8585157,8585650..8585930,8587427..8587619,8587749..8590192)	4.26213	0.00046193	117737270
tent5c_1	NC_046986	complement(join(2940588..2941939,2943215..2943303))	4.25919	0.00447407	117750736
eprs1_2	NC_046968	complement(join(6968942..6969892,6970076..6970140,6970237..6970315,6970719..6970879,6971043..6971216,6971391..6971588,6971792..6971947,6972118..6972219,6972372..6972451,6972596..6972668,6972811..6973020,6973133..6973184,6975749..6976020,6976101..6976310,6976464..6976724,6976871..6976903,6977641..6977868,6978979..6979212,6979507..6979668,6979754..6979936,6980493..6980610,6980702..6980814,6980913..…	4.25002	0.000132052	117748107
LOC117743745_2	NC_046980	join(7369060..7369146,7376661..7376751,7376950..7377031,7377884..7378065,7378733..7378872,7379733..7379867,7380512..7380609,7380925..7381006,7381428..7381513,7381763..7381871,7382584..7382669,7383782..7383981,7384685..7386145)	4.23129	0.000142766	117743745
mroh1_3	NC_046981	join(3879356..3879484,3879843..3879930,3880067..3880212,3880663..3880794,3880897..3881059,3881344..3881442,3881543..3881694,3882287..3882427,3882602..3882694,3883936..3884014,3884247..3884360,3884541..3884614,3884753..3884875,3884968..3885075,3885165..3885309,3885444..3885484,3885763..3885904,3886055..3886107,3886263..3886370,3886454..3886573,3886685..3886807,3886884..3887030,3888743..3888865,388…	4.22687	1.59404e-05	117745167
LOC117735394_2	NC_046973	complement(join(20120467..20121216,20121316..20121509,20122375..20122461,20123051..20123195,20123461..20123539,20123648..20123701,20123819..20124041,20124135..20124359,20124651..20124709,20125479..20125967))	4.20117	0.0214888	117735394
LOC117730728_3	NC_046966	complement(join(25970868..25972623,25972883..25972961,25973059..25973152,25977203..25977419,25977502..25977635,25977839..25977926,25978191..25978600))	4.18133	0.00477319	117730728
rasgrp4_3	NC_046978	complement(join(12303252..12304305,12305055..12305221,12305331..12305450,12305693..12305729,12305820..12305967,12306062..12306171,12306306..12306410,12306729..12306809,12306899..12307174,12308103..12308219,12308305..12308478,12308683..12308824,12309005..12309132,12309237..12309293))	4.17241	0.00466363	117741287
pde4ba_1	NC_046969	complement(join(12333623..12337311,12337413..12337595,12338242..12338364,12338475..12338629,12338745..12338844,12339002..12339166,12339282..12339565,12342654..12342747,12351706..12351818,12379139..12379191,12381202..12381272,12381525..12381561,12382868..12383062,12435111..12435349))	4.14603	6.59119e-05	117730136
LOC117745292_1	NC_046981	complement(join(9596423..9597202,9598765..9598929,9599051..9599093,9602798..9602908,9603009..9603103,9603214..9603492,9604206..9604293,9604388..9604458,9604544..9604651,9604998..9605629))	4.12793	8.43016e-13	117745292
thrap3b_2	NC_046976	complement(join(4605623..4607787,4608033..4608206,4608698..4608926,4609791..4609966,4610563..4610638,4610793..4610904,4611048..4611214,4611473..4612081,4612579..4613409,4619471..4619625,4622401..4622805))	4.09575	0.0436431	117738677
plekho2_2	NC_046968	join(3538033..3538260,3544950..3545099,3545324..3545446,3547244..3547348,3548527..3548838,3548944..3551748)	4.08388	0.0138599	117749734
dmtn_8	NC_046977	join(318654..319037,319899..319945,325643..325687,326354..326456,328376..328420,328866..328994,330053..330150,330235..330352,330427..330467,330849..330894,331274..331281,331969..332034,332261..332341,333967..335123)	4.0654	0.0103641	117740568
adam8a_1	NC_046980	complement(join(12483302..12484210,12484477..12484557,12484670..12484720,12484824..12484874,12484979..12485026,12485192..12485390,12485490..12485601,12485909..12485993,12486078..12486164,12486256..12486436,12486528..12486609,12486706..12486901,12487072..12487161,12487261..12487438,12487538..12487680,12487774..12487855,12487938..12488107,12488738..12488806,12488972..12489049,12489788..12490019,124…	4.0612	1.04407e-06	117743736
il10_1	NC_046970	complement(join(11634550..11635013,11635133..11635195,11635932..11636096,11636264..11636323,11636502..11636811))	4.05475	0.00122557	117730862
LOC117740232_1	NC_046977	join(13544347..13544526,13544797..13544873,13546066..13546708)	4.04375	0.00468072	117740232
LOC117734652_2	NC_046973	join(510709..510882,512359..512497,517576..517739,517825..517992,519416..519613,519693..519860,526783..526956,530666..530863,534617..534728,534940..535234)	4.02043	0.000137608	117734652
si:dkey-92f12.2_1	NC_046966	complement(join(26022911..26024307,26024419..26024508,26025846..26026019,26026350..26026465,26026569..26026662,26027466..26027591,26027680..26027853,26028035..26028070,26028146..26028193,26028293..26028328,26028684..26028787,26029106..26029165,26029258..26029542,26029838..26029941,26031518..26031626,26033935..26034172))	3.99083	0.0240166	117730743
ddit4_1	NC_046984	join(12635489..12635641,12635920..12636152,12636267..12637395)	3.9744	1.57363e-12	117749242
foxg1c_1	NC_046978	complement(15161713..15164134)	3.95029	0.01311	117741395
rbp7b_1	NC_046970	join(16446930..16447066,16447415..16447593,16447747..16447848,16448096..16448362)	3.94658	0.002059	117731300
fam49a_6	NC_046989	complement(join(18879278..18881334,18884306..18884376,18884484..18884610,18885049..18885128,18885256..18885372,18885893..18885970,18886074..18886210,18886672..18886777,18886904..18887025,18916936..18917034))	3.94558	0.0208195	117727185
LOC117730957_1	NC_046970	complement(join(11893629..11894702,11894803..11894981,11895073..11895275,11895442..11895605,11895851..11895980,11896659..11897500,11899004..11899156))	3.92976	0.0311814	117730957
ceacam1_1	NC_046981	join(13283171..13283301,13283716..13283973,13284657..13284951,13288779..13289087,13290721..13291002,13291118..13291384,13291458..13291544,13292584..13292607,13293931..13294221,13295093..13295374,13295485..13295748,13296458..13296733,13296961..13297221,13297331..13297591,13297706..13297957,13298044..13298319,13298786..13299040,13299516..13300106)	3.92405	0.00745768	117745820
slu7_2	NC_046975	join(11064456..11064605,11064816..11064972,11065583..11065736,11065820..11065900,11066031..11066195,11066343..11066537,11066733..11066830,11066916..11066983,11067665..11067804,11068081..11068242,11068337..11068438,11068536..11068613,11068738..11068860,11068970..11069500)	3.90756	0.0349029	117737825
LOC117727165_1	NC_046989	join(14388337..14388492,14388960..14392352)	3.89637	0.00139352	117727165
sh3kbp1_3	NC_046985	join(2037375..2037590,2043319..2043476,2050186..2050300,2051643..2051749,2052547..2052685,2052912..2052991,2054560..2054649,2059411..2059480,2060631..2060725,2060805..2060900,2060983..2061034,2063007..2063113,2063335..2063454,2063806..2064017,2064318..2064381,2064797..2066499)	3.86055	0.00629921	117749338
unc13d_1	NC_046984	complement(join(3996800..3997218,3997388..3997608,3997690..3997813,3997895..3998015,3998093..3998176,3998274..3998345,3998509..3998623,3998708..3998787,3998872..3998946,3999056..3999262,3999343..3999438,3999533..3999685,3999902..4000019,4000304..4000434,4000531..4000582,4000868..4000965,4001061..4001117,4001205..4001295,4001392..4001513,4002135..4002252,4002941..4003041,4003134..4003226,4003306..…	3.85796	0.00670171	117748783
LOC117729317_1	NC_046969	complement(join(5833446..5833670,5834868..5835029,5836443..5836604,5837196..5837357,5838771..5838932,5839524..5839685,5841099..5841260,5843382..5843540,5843996..5844184,5844272..5844448,5844780..5844938,5845239..5845406,5846006..5846173,5846803..5846982,5847166..5847357,5847458..5847640,5849102..5849284,5849462..5849538,5849707..5849812,5850047..5850229,5850343..5850572))	3.85369	0.0023474	117729317
rgs5b_1	NC_046982	complement(join(16270002..16270571,16270689..16270852,16270949..16271010,16271118..16271207,16271319..16271467))	3.84825	1.37461e-06	117746569
ier3_1	NC_046974	1454973..1456170	3.82681	0.00476683	117736048
LOC117732398_2	NC_046971	join(8401969..8402204,8412616..8412812,8416448..8416530,8417968..8418016,8419222..8419356,8420206..8420285,8421487..8421648,8422209..8422272,8423888..8424007,8424694..8424906,8425056..8425202,8425685..8430464)	3.80554	0.00201761	117732398
mcm2_4	NC_046970	complement(join(26107403..26107922,26108521..26108676,26108758..26108940,26109023..26109097,26109237..26109401,26109505..26109617,26110078..26110204,26110289..26110460,26111856..26111934,26112019..26112112,26112278..26112469,26113707..26113841,26113914..26114121,26114216..26114337,26114437..26114534,26114634..26114772,26114851..26114981,26115496..26115668,26115947..26116140,26118011..26118082))	3.78194	0.0300685	117731055
LOC117728177_2	NC_046990	join(1258997..1259117,1259580..1260088,1261832..1262039,1262418..1262537,1262698..1263009,1263940..1264028,1266673..1266829,1267636..1268201)	3.7702	0.0110601	117728177
add3a_3	NC_046966	complement(join(9341295..9344128,9346482..9346574,9349287..9349410,9351875..9351961,9352053..9352157,9352872..9353129,9353897..9354073,9355241..9355339,9355974..9356117,9356444..9356593,9360263..9360343,9360767..9360918,9361976..9362114,9368011..9368311))	3.73126	0.0046468	117734102
LOC117742692_3	NC_046967	complement(join(11088219..11088726,11091210..11091311,11091756..11092040,11093095..11093424,11093791..11094114,11094262..11094394,11095524..11095584))	3.71508	0.014076	117742692
hpxb_1	NC_046967	join(6622053..6622170,6622747..6622772,6622919..6623002,6624079..6624236,6624320..6624473,6624830..6625042,6625131..6625223,6625713..6625843,6625951..6626098,6626208..6626561)	3.71489	0.00812034	117745061
LOC117745875_1	NC_046981	join(6754609..6754711,6756067..6756439,6756676..6756855,6756967..6757048,6757162..6758008)	3.68623	0.0114565	117745875
serbp1a_6	NC_046969	join(23708150..23708532,23710065..23710248,23710761..23710919,23712232..23712306,23712498..23712666,23712833..23712877,23713012..23713230,23713424..23714796)	3.63502	0.00171158	117729958
LOC117725454_1	NC_046987	complement(join(9930758..9933981,9934192..9934227,9934377..9934740))	3.61286	0.0372979	117725454
m17_1	NC_046977	complement(join(10135448..10136204,10136360..10136508,10136962..10137094))	3.60548	4.90654e-06	117740950
irak4_1	NC_046971	complement(join(7626359..7626739,7627129..7627293,7627693..7627755,7628292..7628478,7628831..7628940,7629021..7629135,7629434..7629498,7629592..7629755,7630462..7630626,7631417..7631562,7631713..7631811,7631949..7632069))	3.59371	0.00608799	117731873
pip4k2aa_3	NC_046985	complement(join(11142082..11146288,11146438..11146541,11146788..11147028,11147206..11147319,11150625..11150741,11153980..11154018,11154239..11154385,11155251..11155403,11156654..11156750,11156849..11156946,11157586..11158270))	3.53314	0.00777998	117749861
LOC117733054_1	NC_046972	join(24956947..24958120,24958166..24958615)	3.52287	0.000444491	117733054
LOC117732368_1	NC_046971	join(2494907..2495040,2497508..2498469,2498714..2498803,2498898..2499510)	3.50977	9.18675e-05	117732368
LOC117742796_2	NC_046967	complement(join(11176492..11177582,11177786..11177945,11178492..11178665,11178818..11178942,11179181..11179305,11180367..11180481))	3.4923	0.0444719	117742796
prdm1b_2	NC_046976	join(5219329..5219514,5219810..5220050,5221476..5222395,5222513..5222641,5223386..5225333)	3.46071	1.83351e-07	117738701
LOC117743722_8	NC_046980	join(5362752..5362837,5364096..5364119,5366584..5366791,5367688..5367826,5369793..5369862,5370060..5370106,5370476..5370534,5370819..5372040)	3.4411	0.00775655	117743722
ttc27_2	NC_046980	join(22623164..22623339,22623567..22623669,22624861..22625019,22625266..22625399,22626997..22627109,22627718..22627784,22635867..22635980,22637396..22637491,22638888..22639010,22641264..22641491,22641812..22641910,22642559..22642611,22643585..22643750,22645833..22646030,22646122..22646233,22646528..22646628,22647306..22647618)	3.43759	0.0351214	117744290
pam_5	NC_046977	join(20916386..20916897,20917031..20917122,20918246..20918329,20918661..20918709,20918857..20918924,20921127..20921207,20921289..20921365,20928428..20928531,20928777..20928970,20929132..20929191,20946120..20946249,20946802..20946918,20947056..20947128,20948056..20948266,20949850..20950053,20951183..20951298,20951433..20951529,20951784..20951834,20953177..20953404,20954369..20954428,20956711..2095…	3.43291	0.00889156	117740491
kctd14_4	NC_046990	join(2907795..2908725,2910286..2910450,2911483..2911957,2912728..2914069)	3.41037	8.02662e-05	117728118
socs3a_1	NC_046973	complement(join(19336304..19337655,19338326..19338569))	3.39696	2.30097e-07	117734887
nlrc5_1	NC_046971	complement(join(21676587..21678183,21678352..21678435,21679103..21679186,21679684..21679761,21679875..21679958,21680056..21680139,21680594..21680677,21686761..21686844,21686935..21687033,21687713..21687796,21687960..21688043,21688135..21688209,21688319..21688402,21688490..21688573,21688676..21688759,21689157..21689204,21689460..21689519,21689684..21689770,21689982..21690065,21690395..21690478,216…	3.37771	0.0135856	117731792
si:ch211-204d2.4_3	NC_046974	complement(join(18754171..18755822,18755952..18756029,18756753..18756876,18757103..18757173,18757267..18757335,18757438..18757527,18757779..18757910,18758960..18759057,18759789..18759845,18759975..18760031))	3.30208	0.0120582	117736117
pfkfb3_2	NC_046988	complement(join(4129054..4130429,4132462..4132650,4132932..4133059,4133187..4133316,4133566..4133670,4133769..4133918,4134007..4134214,4134300..4134424,4134518..4134574,4134664..4134738,4134838..4134904,4135012..4135108,4135218..4135346,4136912..4137164))	3.27621	0.000383323	117726074
gulp1a_5	NC_046986	join(4895070..4895147,4912629..4912711,4927859..4927940,4937646..4937707,4939721..4939792,4942054..4942152,4942243..4942380,4942514..4942630,4943510..4943596,4944369..4944504,4944633..4944727,4946271..4947019)	3.22803	0.0351033	117750162
fosab_1	NC_046989	join(7864669..7864957,7865346..7865570,7865679..7865786,7865907..7867058)	3.22394	0.0120582	117727588
mtmr1a_7	NC_046983	complement(join(14357499..14358883,14359501..14359633,14359831..14359988,14361020..14361112,14361288..14361335,14361434..14361592,14361678..14361863,14361948..14362136,14366613..14366762,14367663..14367746,14367955..14368053,14368149..14368256,14368350..14368444,14368898..14368985,14369674..14369742,14370529..14370536))	3.21238	0.0100638	117747934
LOC117734936_2	NC_046973	join(3968249..3968461,3969898..3969949,3974584..3974682,3981127..3981174,3982196..3984226,3984355..3984535,3984644..3985107,3985298..3985429,3985532..3985726,3988174..3988356,3988493..3988662,3988871..3988948,3989187..3989354,3990728..3990847,3991111..3991191,3991411..3991500,3991615..3991789,3991910..3992035,3992493..3992663,3992766..3992906,3993339..3993446,3993587..3993817,3994344..3994417,399…	3.19844	0.0023474	117734936
bin1b_2	NC_046967	complement(join(1622303..1623241,1623336..1623437,1623531..1623584,1625364..1625406,1626747..1626791,1626878..1626933,1627023..1627098,1627217..1627302,1628269..1628376,1628487..1628582,1629027..1629121,1629226..1629280,1629458..1629538,1635262..1635409))	3.12231	0.00670171	117745552
batf2_1	NC_046983	complement(join(12446823..12449348,12451061..12451180,12452656..12452943))	3.12207	0.0393964	117747885
ntd5_1	NC_046981	join(11676469..11676584,11677765..11677899,11678195..11678386,11682286..11682412,11683448..11683524,11684308..11684490,11684699..11684896,11685035..11685559)	3.12082	3.62753e-05	117745871
zmp:0000000926_1	NC_046972	join(21545014..21545204,21557824..21559561,21559847..21561597)	3.116	0.00547855	117733944
mafk_2	NC_046973	complement(join(4689248..4693432,4693512..4693590,4699739..4699843))	3.09624	0.0312498	117734594
ssh2b_2	NC_046979	complement(join(13090733..13093608,13094051..13095089,13095520..13095720,13095819..13095965,13096135..13096181,13096529..13096657,13096845..13096938,13097047..13097241,13097377..13097442,13097538..13097603,13097697..13097818,13097909..13097973,13098114..13098226,13100493..13100620))	3.0776	0.00063331	117743277
LOC117733297_1	NC_046972	join(19285825..19286206,19286720..19286839,19286949..19287086,19287279..19287351,19287448..19287551,19287846..19288007,19288140..19289867)	3.0609	0.000439446	117733297
LOC117731718_1	NC_046971	join(25349350..25349549,25349665..25349823,25350551..25350763,25351366..25351498,25352476..25353580)	3.05119	4.90862e-06	117731718
crema_2	NC_046982	join(18052770..18053099,18054991..18055150,18055466..18056909)	3.04169	0.000161486	117747116
cnot6a_2	NC_046975	complement(join(11779509..11784254,11784380..11784582,11785609..11785842,11786068..11786222,11789089..11789243,11789548..11789705,11790131..11790199,11790336..11790491,11790590..11790675,11790919..11791105,11792055..11792176,11793320..11793384))	3.03098	0.00812034	117737185
tefb_1	NC_046973	complement(join(14556098..14558679,14558919..14559169,14559279..14559478,14559763..14559965,14560420..14560995,14564920..14565171))	3.02178	0.00171158	117734543
itgb2_2	NC_046986	join(25194251..25194330,25197174..25197222,25198846..25198943,25201919..25202120,25206244..25206485,25208746..25208904,25209228..25209323,25209414..25209503,25209670..25209807,25210355..25210545,25211201..25211433,25213337..25213556,25213687..25213901,25214813..25214979,25218725..25219267)	3.0143	0.0323609	117750253
plekhg5b_4	NC_046972	join(17573281..17573707,17577770..17577955,17579186..17579356,17580449..17580544,17580788..17580988,17581684..17581794,17581924..17582073,17582431..17582568,17582671..17582790,17582941..17583073,17583674..17583789,17583889..17584046,17584543..17585595,17585779..17587272)	2.99552	0.0248921	117733094
LOC117731722_1	NC_046971	complement(join(25339105..25340004,25340137..25340305,25341419..25341643,25341889..25342042,25342998..25343216,25343315..25343434,25343540..25343718))	2.99095	6.3653e-06	117731722
LOC117742914_1	NC_046967	complement(join(11106495..11107721,11107806..11107899,11108362..11108667,11108839..11109090,11109532..11109621,11109835..11110129))	2.98819	0.0366653	117742914
LOC117742279_2	NC_046979	complement(join(14194565..14196153,14196289..14196349,14196661..14196766,14196950..14197151,14197265..14197398,14197693..14197868,14198106..14198223))	2.9743	0.00592697	117742279
egr1_1	NC_046975	complement(join(11189217..11191011,11191138..11191788,11192599..11193312))	2.94269	0.00135288	117737288
tfpi2_1	NC_046976	complement(join(12308977..12310115,12310373..12310546,12310859..12311038,12311471..12311665,12311755..12311842))	2.9388	0.0127723	117738897
LOC117749020_1	NC_046984	complement(join(9501995..9502693,9502788..9502959,9503068..9503247,9503493..9503602,9503720..9503861,9504018..9504199,9504427..9504490,9505768..9505902,9506399..9506468,9506556..9506899,9507320..9507381,9507571..9507645,9507851..9507961,9508052..9508138,9508231..9508673,9508896..9509144,9509818..9509909,9511077..9511198,9511537..9511696,9511802..9511873,9512092..9512148,9512414..9512453,9513231..…	2.93493	0.0451359	117749020
atf3_1	NC_046989	join(2781904..2782015,2783230..2783488,2783581..2783688,2783984..2786114)	2.92859	0.000797461	117727812
ccl35.1_1	NC_046971	join(25454376..25454508,25455247..25455364,25457380..25458012)	2.9259	0.000990068	117731753
btg1_1	NC_046988	complement(join(12632365..12633318,12636409..12637063))	2.90934	0.00230064	117726399
LOC117750224_1	NC_046986	join(10205409..10205801,10206488..10206702,10207180..10207256,10210805..10210868,10211860..10211942,10212079..10212142,10212506..10212578,10213070..10213143,10213337..10213402,10213595..10213663,10214621..10214787,10215605..10215689,10215779..10215866,10216975..10217026,10218385..10218484,10218570..10218641,10218733..10218819,10218945..10219025,10219140..10219190,10219299..10219362,10219496..1021…	2.89553	7.41016e-05	117750224
u2surp_2	NC_046985	complement(join(7543791..7544299,7544427..7544603,7544692..7544819,7544916..7545026,7545132..7545279,7545366..7545417,7545529..7545609,7545736..7545925,7546050..7546187,7546302..7546389,7546484..7546563,7546681..7546843,7546962..7547125,7547269..7547335,7547430..7547534,7550395..7550606,7550725..7550890,7551535..7551617,7551723..7551758,7551899..7551987,7552142..7552212,7552314..7552438,7552578..…	2.88414	0.0320935	117749615
pde10a_4	NC_046980	join(15566628..15566695,15567385..15567434,15567557..15567697,15567960..15568171,15569011..15569061,15569512..15569570,15569863..15569914,15570523..15570665,15571170..15571262,15571562..15571748,15572686..15572828,15573399..15573482,15573566..15573716,15573842..15573997,15574912..15575084,15575217..15575328,15575443..15575523,15576370..15576458,15578033..15580573)	2.87851	0.00134994	117743650
ulk2_1	NC_046990	complement(join(53567..56093,57133..57268,57427..57584,57834..57952,58073..58251,58397..58638,58777..58914,59127..59236,59821..59999,60090..60355,60875..60955,61060..61260,61738..61747))	2.85222	0.000793003	117727930
bcl3_4	NC_046981	join(13600631..13601177,13601550..13601670,13608062..13608170,13613318..13613519,13614628..13614716,13614838..13614915,13615300..13615467,13615953..13616034,13616143..13616431)	2.8346	0.0457955	117745411
gmip_2	NC_046973	complement(join(18146741..18148225,18149713..18149815,18150960..18151284,18151377..18151576,18151701..18151838,18151950..18152126,18152223..18152365,18152456..18152545,18152661..18152723,18152816..18152907,18153184..18153374,18153885..18154022,18154200..18154361,18154587..18154667,18154803..18154910,18155072..18155136,18156378..18156498,18158578..18158617,18158816..18158909))	2.80795	0.0189226	117735118
sh3bp1_2	NC_046984	complement(join(5784171..5785248,5786309..5786652,5786765..5786936,5787737..5787834,5788308..5788421,5788528..5788608,5788695..5788776,5789416..5789527,5790271..5790407,5790495..5790585,5790692..5790760,5790853..5790940,5791063..5791139,5791395..5791506,5791830..5791906,5791996..5792100,5792355..5792397,5794241..5794422))	2.80023	0.00812034	117748484
LOC117734930_4	NC_046973	complement(join(7914244..7914691,7914834..7914978,7916080..7916121,7916315..7916469,7917574..7917698))	2.79986	0.0495328	117734930
socs1a_1	NC_046973	complement(join(3790499..3791980,3792842..3793193))	2.77825	0.0015702	117735604
rcc2_1	NC_046972	join(106082..106181,107368..107582,108099..108192,110453..110596,110740..110871,111104..111192,114337..114451,114679..114845,114935..115115,115266..115371,115552..115624,115759..115836,116329..117336)	2.77216	0.0424623	117733253
fam49bb_5	NC_046985	join(5940718..5940842,5943295..5943377,5944506..5944627,5945429..5945534,5948854..5948993,5950510..5950587,5952884..5953000,5953087..5953166,5953252..5953378,5953770..5953840,5955210..5956016)	2.76932	0.0433031	117749294
fkbp5_2	NC_046970	join(15499207..15499515,15503564..15503696,15503872..15504016,15504509..15504651,15505108..15505222,15505338..15505494,15506858..15506948,15507146..15507229,15507319..15507504,15507608..15507847,15509212..15511644)	2.76806	0.000246814	117730522
tnip2_1	NC_046966	join(20565675..20565851,20567304..20567951,20568433..20568750,20568860..20568949,20569047..20569310,20569446..20569562,20569661..20570785)	2.76634	0.0259329	117731986
snx10b_1	NC_046981	complement(join(8994740..8995088,8995307..8995516,8995663..8995764,8995878..8995978,8996066..8996202))	2.75108	0.00134126	117745641
blk_1	NC_046989	join(7286520..7286721,7287173..7287259,7287403..7287493,7287672..7287702,7288198..7288288,7288372..7288470,7288595..7288698,7288798..7288947,7289360..7289512,7289611..7289790,7290777..7290853,7291555..7291705,7292712..7292843,7292956..7293622)	2.74236	0.0325707	117727474
gas7b_3	NC_046984	join(822109..822275,846954..847071,857595..857672,861778..861831,865449..865538,866151..866266,866471..866545,871391..871469,877217..877345,877934..878057,881824..881903,882275..882373,882654..884800)	2.72991	0.0321668	117748786
gadd45ga_2	NC_046974	complement(join(19468766..19469600,19469769..19469980,19470104..19470205,19470321..19470464))	2.72195	0.003206	117736875
LOC117728858_1	NC_046966	join(5719463..5719572,5719697..5719747,5719970..5720081,5720161..5720376,5720491..5720763,5720869..5721299)	2.71431	9.33949e-05	117728858
dusp1_1	NC_046975	join(9831701..9832405,9832629..9832774,9832889..9833108,9833811..9835108)	2.70679	0.00136033	117737683
c6_1	NC_046977	complement(join(13460138..13460326,13460806..13461050,13461182..13461269,13461753..13461947,13462096..13462228,13462843..13462954,13463255..13463423,13463577..13463802,13463914..13464080,13464201..13464323,13464633..13464876,13465323..13465517,13466116..13466254,13466775..13466916,13467023..13467167,13467510..13467669,13467859..13468004))	2.68347	0.00139352	117740631
vcanb_1	NC_046977	complement(join(3346383..3347822,3349218..3349399,3350164..3350308,3351639..3351721,3353165..3353323,3355881..3355994,3356110..3356223,3369360..3369656,3370942..3371069,3371235..3371409,3373199..3373624,3374863..3374940,3376482..3376728,3377162..3377344))	2.64922	0.00288595	117740445
dusp4_1	NC_046977	join(15011966..15012596,15014029..15014156,15016050..15016269,15018430..15021482)	2.64328	0.0321668	117740803
tnip2_4	NC_046966	join(20567127..20567951,20568433..20568750,20568860..20568949,20569047..20569310,20569446..20569562,20569658..20570785)	2.63753	0.00123683	117731986
LOC117732566_1	NC_046971	join(2472423..2472618,2476311..2477301,2479339..2479428,2480305..2482536)	2.62955	0.0420307	117732566
nkl.4_2	NC_046987	complement(join(13035129..13035311,13035820..13035974,13036063..13036140,13036446..13036531,13036608..13036809))	2.62177	0.00106422	117751494
bcl3_3	NC_046981	join(13600631..13601177,13601550..13601670,13608062..13608170,13613318..13613519,13614628..13614716,13614838..13614915,13615300..13615479,13615953..13616034,13616143..13616431)	2.59952	0.0392434	117745411
gpcpd1_3	NC_046989	complement(join(4216335..4217626,4220319..4220479,4220584..4220719,4221071..4221207,4221690..4221755,4221979..4222037,4222243..4222282,4222698..4222775,4222928..4223020,4223106..4223160,4223304..4223433,4223558..4223720,4223888..4224131,4224399..4224522,4224869..4224910,4227026..4227110,4227266..4227283))	2.59249	0.0128015	117727079
mibp2_2	NC_046968	complement(join(23730893..23731146,23731233..23731327,23731418..23731524,23731617..23731688,23731781..23731970,23732411..23732501,23733086..23733112))	2.5661	0.0129604	117728648
cd226_1	NC_046985	complement(join(10193924..10195455,10195953..10196007,10196914..10197016,10197605..10197985,10198102..10198425,10199147..10199354))	2.56558	0.0025743	117749939
LOC117734930_1	NC_046973	complement(join(7914244..7914691,7914834..7914978,7916080..7916121,7916315..7916474,7917574..7917705))	2.56379	0.000275896	117734930
sik1_1	NC_046986	complement(join(8207062..8207958,8208080..8208269,8208374..8208628,8208716..8208941,8209045..8209155,8209269..8209418,8209656..8209876,8209979..8210102,8210201..8210325,8210588..8210749,8210854..8210917,8213537..8213653,8213743..8213926,8214423..8214777))	2.56367	0.0312168	117750095
timp2b_1	NC_046973	complement(join(19453608..19454998,19455091..19455214,19455328..19455433,19455518..19455617,19460210..19460348,19460501..19460702))	2.547	0.000142766	117734863
LOC117726048_1	NC_046988	join(16010858..16011042,16016821..16016923,16017778..16017875,16018041..16018115,16018193..16018294,16019206..16019295,16019493..16019576,16020999..16021568)	2.54574	0.00835325	117726048
tfpi2_2	NC_046976	complement(join(12309537..12310115,12310373..12310546,12310859..12311038,12311471..12311641,12311755..12311862))	2.54297	0.00247156	117738897
tfpi2_3	NC_046976	complement(join(12309537..12310118,12310373..12310546,12310859..12311038,12311471..12311641,12311755..12311862))	2.48293	0.000278788	117738897
LOC117725426_1	NC_046987	complement(join(20049348..20050376,20050580..20050805,20050924..20051025,20051535..20051738))	2.48072	0.0458638	117725426
batf_1	NC_046989	join(7639932..7640267,7641276..7641380,7643994..7644854)	2.4731	0.025776	117727184
wls_5	NC_046982	join(17132713..17132922,17133089..17133104,17135064..17135188,17135677..17135838,17135977..17136113,17139161..17139329,17139523..17139579,17139697..17139794,17139993..17140056,17140749..17140892,17141028..17141111,17141291..17141459,17142421..17143398)	2.46369	0.000525747	117746378
LOC117748747_1	NC_046966	complement(join(11915941..11917226,11917467..11917958))	2.44993	0.0077049	117748747
cyth1a_2	NC_046973	complement(join(19349542..19351438,19351874..19352028,19352279..19352347,19352456..19352532,19356072..19356183,19356262..19356410,19357431..19357543,19357733..19357813,19358954..19359072,19359176..19359242,19359924..19359988,19362472..19362554,19378850..19379047))	2.41944	0.0243828	117734509
cltca_2	NC_046979	join(19040051..19040408,19048881..19049088,19052117..19052385,19052511..19052672,19052792..19052905,19053450..19053623,19055945..19056142,19056434..19056634,19057024..19057176,19057385..19057507,19057911..19058048,19058144..19058308,19058428..19058608,19059325..19059488,19060687..19060812,19060911..19061053,19061569..19061803,19061935..19062057,19062139..19062284,19062379..19062562,19062647..1906…	2.40653	0.00549725	117742788
agt_1	NC_046980	complement(join(8875398..8876009,8876126..8876282,8876717..8876865,8876976..8877100,8877404..8877770,8877952..8878398,8879662..8879697))	2.36402	0.0461661	117744132
LOC117742905_1	NC_046967	join(11131836..11132016,11143436..11143622,11144195..11144354,11144591..11144759,11145774..11145847,11145921..11145986,11146805..11149261)	2.35127	0.00935952	117742905
LOC117749415_1	NC_046985	complement(join(5036221..5037030,5037139..5037243,5037800..5037877,5037998..5038237,5038336..5038401,5038505..5038564,5038811..5038871,5039466..5039569,5040812..5040989))	2.31803	0.000444491	117749415
adgrl4_1	NC_046969	complement(join(17305971..17306800,17307365..17307533,17307727..17307818,17307955..17308021,17308564..17308784,17309099..17309302,17310108..17310287,17311775..17311974,17312455..17312568,17312737..17312920,17313409..17313588,17314599..17314669,17315047..17315196,17315933..17316082,17318974..17319123,17319541..17319628))	2.30768	0.00687313	117729610
LOC117729650_1	NC_046969	join(20833334..20833404,20833519..20833591,20833716..20834123,20834256..20834360,20834447..20834638,20834799..20834990,20835148..20835336,20835441..20835626,20835754..20835960,20836107..20836319,20836424..20836609,20836737..20836943,20837090..20837272,20837369..20837498,20837593..20838154)	2.29758	0.0075753	117729650
tgm2b_1	NC_046970	join(1928964..1929278,1931707..1931886,1932732..1932950,1933470..1933588,1933858..1933986,1934088..1934265,1934356..1934488,1935575..1935678,1935763..1936002,1936218..1936493,1936571..1936731,1936967..1937103,1937595..1938062)	2.29636	0.0210217	117730741
rnf121_2	NC_046979	complement(join(15050126..15050830,15050947..15051073,15051197..15051259,15051333..15051374,15051458..15053422,15053905..15054006,15054799..15054932,15055031..15055151,15056383..15056490,15056619..15056773,15057485..15057626,15057917..15057954,15059716..15059886))	2.27623	0.00977609	117742439
clmpb_2	NC_046978	complement(join(15312117..15317512,15319996..15320137,15320641..15320763,15322055..15322222,15324763..15324967,15329717..15329868,15375589..15376119))	2.27396	0.0488371	117741220
tdh_1	NC_046989	join(7217976..7218164,7219698..7219892,7220258..7220300,7220435..7220505,7221170..7221319,7221409..7221581,7221796..7221886,7222184..7222453,7222752..7223668)	2.27334	0.0021638	117727477
LOC117744389_1	NC_046980	join(12563422..12563509,12563676..12563805,12563897..12563980,12564576..12565129)	2.26028	0.00885697	117744389
LOC117742691_4	NC_046979	join(19076948..19076966,19078188..19078287,19078433..19078571,19082837..19082927,19084504..19084614,19095291..19095524,19099223..19099354,19107253..19107333,19107717..19107833,19111164..19111225,19125177..19125279,19126496..19129366)	2.25792	0.0120582	117742691
LOC117728100_1	NC_046990	join(2321670..2321970,2335290..2335347,2336270..2336360,2336438..2336502,2337369..2337424,2337685..2337732,2337944..2337986,2338454..2338526,2338752..2338883,2339020..2339082,2339328..2339409,2341235..2341351,2341559..2341640,2341880..2341929,2342605..2342657,2342736..2342783,2344654..2344674,2344778..2344823,2345891..2346044,2346303..2346406,2346537..2346578,2347227..2347305,2347379..2347455,234…	2.23507	0.0121025	117728100
hm13_2	NC_046972	complement(join(25696046..25697823,25699909..25699994,25700119..25700221,25700322..25700442,25700536..25700593,25700798..25700923,25701419..25701504,25701819..25701907,25703175..25703257,25703360..25703458,25707480..25707515,25709995..25710027))	2.23242	0.0434985	117733056
LOC117736465_1	NC_046974	join(3779417..3779547,3780331..3780448,3780548..3780662,3780751..3780859)	2.23125	0.00748472	117736465
lcat_1	NC_046971	complement(join(22756163..22757278,22757939..22758134,22758247..22758471,22759237..22759332,22759510..22759625,22760421..22760577,22762131..22762568))	2.16998	0.0138257	117732756
tcirg1b_4	NC_046975	join(12135079..12135222,12136312..12136434,12136796..12136874,12137000..12137148,12137272..12137367,12137511..12137572,12137664..12137790,12137931..12138013,12138108..12138201,12138368..12138580,12138666..12138816,12138931..12139070,12139187..12139344,12139435..12139525,12139621..12139739,12139883..12140096,12140591..12140701,12140786..12140884,12140986..12141106,12141273..12141444,12142347..1214…	2.15245	0.0104025	117737296
si:ch73-86n18.1_1	NC_046981	join(12602387..12602819,12603992..12604102,12606267..12606398,12606508..12606659,12607814..12607935,12608565..12610011)	2.13057	0.0151286	117745486
LOC117746995_1	NC_046982	join(16373443..16373663,16373778..16373837,16373926..16373987,16374071..16374237,16374346..16375218)	2.10065	0.00955464	117746995
pde4ba_3	NC_046969	complement(join(12333632..12337311,12337413..12337595,12338242..12338364,12338475..12338629,12338745..12338844,12339002..12339166,12339282..12339565,12342654..12342747,12348122..12348491))	2.09911	0.0274995	117730136
hck_2	NC_046972	join(3060411..3062476,3070316..3070461,3073859..3073892,3074399..3074495,3074652..3074747,3074902..3075005,3075602..3075751,3076448..3076600,3076686..3076868,3077403..3077479,3078792..3078945,3079224..3079355,3079966..3081714)	2.09774	0.0367388	117733005
s1pr4_2	NC_046969	join(18801538..18801556,18802102..18804163)	2.09754	0.0156226	117730082
tdh_2	NC_046989	join(7218947..7219126,7219698..7219892,7220258..7220300,7220435..7220505,7221170..7221319,7221409..7221581,7221796..7221886,7222184..7222453,7222752..7223668)	2.0736	0.0241454	117727477
bcl6aa_2	NC_046969	join(1236396..1236526,1238815..1238986,1239090..1239311,1239402..1240376,1240608..1240789,1240893..1241060,1241185..1241315,1241526..1241663,1241774..1243125)	2.05815	0.0255488	117729400
LOC117743861_1	NC_046980	join(4700670..4701038,4714329..4714392,4723342..4723504,4723869..4723903,4724005..4724093,4724329..4724461,4724594..4724736,4724846..4724942,4725055..4725353,4725477..4725650,4736043..4736197,4742530..4742668,4743029..4743217,4744784..4744930,4745173..4747571)	2.04805	0.0259329	117743861
csf3r_6	NC_046981	join(14610367..14610535,14612977..14613051,14613225..14613521,14613724..14613856,14613989..14614155,14614498..14614667,14615125..14615275,14615550..14615632,14615752..14615959,14616067..14616255,14616434..14616535,14616809..14616955,14617037..14617177,14617287..14617383,14617473..14617551,14618138..14618972)	2.04301	0.0321668	117745079
LOC117747747_1	NC_046983	complement(join(4851660..4852098,4852588..4852668,4852750..4852858,4852973..4853160))	2.03878	0.0103641	117747747
LOC117733976_1	NC_046972	join(21991607..21992136,21994640..21994834,21995581..21995734,21996238..21996405,21996501..21997365)	2.02191	0.0149381	117733976
il12rb2l_4	NC_046973	complement(join(8038346..8039103,8039287..8039365,8039759..8039825,8039927..8040088,8041193..8041339,8041470..8041574,8041811..8042005,8042215..8042446,8042561..8042637,8043374..8043515,8043722..8044140,8044263..8044380))	1.93927	0.0438473	117735037
lipeb_1	NC_046981	join(13501043..13501206,13509072..13509313,13509966..13510250,13511250..13511340,13512289..13512434,13512810..13512995,13513842..13513994,13516521..13516665,13517390..13517617,13518615..13518800,13519671..13519852,13520562..13520828,13521274..13525281)	1.88959	0.0105799	117745886
bmf2_1	NC_046989	join(7575886..7576046,7578477..7578728,7580047..7580264,7583196..7587248)	1.8594	0.0370766	117727296
rdh12l_5	NC_046985	complement(join(4710663..4711127,4711932..4712049,4712723..4712915,4713032..4713241,4715016..4715120,4715214..4715369,4716028..4716143,4716390..4716582))	1.83707	0.0248921	117749323
nfkbiaa_1	NC_046989	complement(join(19668897..19669287,19669393..19669653,19669761..19669849,19669960..19670167,19670268..19670373,19670903..19671225))	1.79521	0.0202095	117727519
LOC117726350_1	NC_046988	join(4336582..4337263,4339095..4339194,4339464..4339622,4341149..4341305,4341399..4341537,4342122..4342253,4342381..4342531,4342919..4342987,4343300..4345778)	1.76035	0.0225624	117726350
stk10_4	NC_046979	join(7454271..7454295,7454484..7454648,7459255..7459303,7460022..7460171,7462205..7462277,7463908..7464102,7464754..7464835,7468228..7468362,7470258..7470596,7470682..7471098,7473412..7473536,7474202..7474325,7475146..7475325,7475525..7475617,7475808..7475937,7476497..7476621,7476831..7477019,7477104..7477229,7477390..7477503,7478109..7479928)	1.75739	0.0370766	117743189
si:ch211-195b13.1_1	NC_046976	complement(join(4099726..4101579,4101947..4102036,4102148..4102303,4102406..4102501,4102610..4102733,4102839..4102951,4103054..4103185,4103308..4103391,4103498..4103555,4103673..4103713,4103803..4103881,4104514..4104589,4105051..4105401))	1.71456	0.0470912	117738922
LOC117729520_1	NC_046969	join(17005382..17005643,17007541..17007622,17007817..17007912,17008103..17008212,17008649..17008783,17009468..17009525,17009718..17009795,17010644..17010796,17010923..17011044,17011324..17011376,17011646..17011784,17014750..17015873)	-1.7078	0.0429029	117729520
gsta.1_1	NC_046980	join(12350562..12351139,12351231..12351349,12351459..12351510,12351730..12351862,12351958..12352093,12352245..12352370,12352520..12352836)	-1.73698	0.0488371	117744364
echs1_1	NC_046980	complement(join(12526951..12527842,12527942..12528009,12528102..12528221,12528581..12528685,12528792..12528891,12529474..12529601,12529677..12529874,12531230..12531392))	-1.77151	0.0210217	117744474
LOC117735282_1	NC_046973	complement(join(19465695..19466953,19467047..19467338,19467425..19467559,19467665..19467874,19468857..19468964,19469211..19469650))	-1.79941	0.0189694	117735282
zgc:56095_3	NC_046984	join(9193824..9194076,9194201..9194304,9194509..9194655,9194749..9194874,9195145..9195688)	-1.83358	0.045652	117748417
LOC117746802_1	NC_046982	complement(join(12264366..12264826,12264904..12264930,12265075..12265233,12266409..12266525,12266619..12266786,12267013..12267178,12267453..12267682,12268312..12268414,12268727..12268786,12269006..12269133,12270553..12270658,12270822..12270964,12271086..12271186,12272399..12272460,12272566..12272732,12272928..12272966,12273171..12273324,12273495..12273567,12273720..12273837,12274163..12274362,122…	-1.8342	0.0280365	117746802
LOC117733679_1	NC_046966	complement(join(13800753..13802687,13802770..13802833,13803339..13803433,13803551..13803683,13803779..13803848,13804467..13804542,13805395..13805503,13806071..13806252,13806781..13806878,13807703..13807800,13807891..13807935,13808068..13808110,13809726..13809874,13810103..13810171,13810304..13810405,13811400..13811660))	-1.91929	0.0482522	117733679
aldob_1	NC_046975	complement(join(12077056..12077318,12077557..12077756,12077853..12078027,12078137..12078220,12078311..12078471,12078567..12078621,12078717..12078928,12079033..12079145,12079601..12079731))	-1.96999	0.0462096	117737831
ak4_3	NC_046969	join(12119578..12120284,12121119..12121238,12123308..12123480,12124445..12124563,12125470..12127139)	-1.97729	0.0395514	117729611
tmx2a_1	NC_046975	complement(join(13682738..13683295,13683381..13683510,13683637..13683702,13684341..13684447,13684860..13684936,13685586..13685699,13686324..13686384,13686520..13686792))	-1.99466	0.0208267	117737886
epcam_1	NC_046980	join(20204033..20204469,20205055..20205153,20205266..20205527,20205612..20205677,20205803..20205869,20205979..20206077,20206201..20206398,20206502..20206546,20206637..20207026)	-2.00167	0.0451359	117744493
LOC117746979_1	NC_046982	complement(join(9558780..9559613,9559870..9559933,9560471..9560607,9560817..9560997,9561113..9561208,9561563..9561666,9562458..9562504,9562811..9562927,9563413..9563442,9563669..9563789,9564773..9565005))	-2.06304	0.0293516	117746979
LOC117747423_1	NC_046968	join(3627874..3627984,3628413..3628443,3628529..3628594,3629334..3629486,3630261..3630378,3630515..3630693,3631653..3631734,3632085..3632209,3632404..3632490,3632724..3632970)	-2.06461	0.0169552	117747423
slc40a1_1	NC_046986	complement(join(5810025..5813021,5813477..5814112,5814218..5814463,5814832..5814958,5816520..5816635,5816949..5817108,5817452..5817519,5817645..5818085))	-2.08788	0.0069847	117750275
ndrg1a_1	NC_046976	complement(join(11658114..11659287,11659779..11659830,11660194..11660229,11660695..11660742,11661168..11661219,11661309..11661365,11661504..11661607,11661704..11661760,11661880..11661966,11662522..11662582,11662679..11662741,11663134..11663254,11663574..11663679,11665869..11665904,11666863..11666937,11670705..11670869))	-2.09165	0.0337516	117738634
si:ch211-153b23.5_1	NC_046975	complement(join(10600542..10600906,10600993..10601194,10601284..10601455,10601656..10601768,10602139..10602211))	-2.09779	0.014762	117737476
selenop_1	NC_046974	join(19514807..19515186,19515558..19515782,19516169..19516381,19516476..19516593,19516715..19518440)	-2.10433	0.024311	117736767
mal2_1	NC_046981	complement(join(6669686..6671061,6671659..6671856,6673189..6673359,6674120..6674548))	-2.13143	0.0375489	117745902
dhrs1_1	NC_046982	complement(join(5826398..5826995,5827074..5827154,5827330..5827399,5827481..5827624,5827735..5827867,5828066..5828145,5828269..5828412,5828608..5828756,5829493..5829615))	-2.17435	0.0352262	117746710
aspa_1	NC_046979	join(17904529..17905125,17906818..17907013,17907727..17907820,17907956..17908063,17909421..17909530,17909624..17910776)	-2.18198	0.0325238	117742486
LOC117733111_1	NC_046972	join(18096133..18096321,18098418..18099884,18100163..18101201)	-2.19124	0.0370761	117733111
agxt2_1	NC_046977	join(7077473..7077617,7078441..7078529,7078681..7078871,7078977..7079100,7079202..7079296,7079740..7079833,7080155..7080248,7080984..7081084,7081327..7081419,7081889..7082021,7082303..7082391,7082521..7082670,7083499..7083597,7083916..7084336)	-2.22884	0.00590396	117740433
LOC117746388_1	NC_046982	join(7823038..7823361,7824208..7824390,7824519..7824776,7825170..7825268,7825578..7825595,7825947..7827101)	-2.22983	0.0111273	117746388
grhprb_1	NC_046966	join(4145024..4145255,4145632..4145765,4145862..4145934,4146024..4146140,4146235..4146323,4146437..4146541,4146657..4146792,4146906..4147036,4147684..4147886)	-2.23325	0.0410569	117734692
si:ch211-153b23.3_1	NC_046975	complement(join(10613960..10614526,10614618..10614712,10614857..10615022,10615126..10615288,10615417..10615608,10615707..10615816,10615917..10616021,10616118..10616210,10616293..10617807,10617896..10618081,10618515..10618539))	-2.23335	0.00977609	117737523
gstt1a_1	NC_046974	complement(join(2245666..2246202,2246755..2246931,2247911..2248061,2249371..2249458,2250451..2250624))	-2.25317	0.00590396	117736320
irg1l_1	NC_046975	join(10618744..10618922,10619342..10619396,10619536..10619723,10620118..10620210,10620924..10621129,10621754..10622857)	-2.26487	0.0256459	117737657
LOC117743225_1	NC_046979	join(2812207..2812495,2813297..2813420,2814340..2814446,2814550..2814646,2814843..2814919,2815029..2815186,2815595..2816010)	-2.27858	0.0222732	117743225
csrp2_1	NC_046988	complement(join(2980081..2980321,2981931..2982024,2982853..2982982,2984300..2984468,2986579..2986701,2988757..2988871))	-2.29522	0.0491698	117726068
LOC117746746_1	NC_046982	complement(join(16044557..16045802,16045969..16046140,16047713..16047798))	-2.31782	0.0154574	117746746
LOC117751013_1	NC_046968	join(7847059..7847195,7847582..7848461,7848570..7848696,7848852..7848941,7849038..7849161,7849330..7849416,7849528..7850624)	-2.34694	0.0166937	117751013
atp1b1b_1	NC_046967	complement(join(12490467..12491765,12493839..12493922,12494098..12494282,12494494..12494649,12495173..12495301,12498200..12498407))	-2.35542	0.031215	117745480
aldh5a1_1	NC_046981	complement(join(195761..196522,197501..197559,197957..198120,201389..201547,201620..201763,202176..202319,202397..202513,203471..203641,203718..203801,206898..207137,207222..207346))	-2.3665	0.0415062	117745565
LOC117740608_1	NC_046967	join(11311414..11311600,11311988..11312098,11314452..11314511,11315422..11315523,11315660..11315761,11315845..11315958,11316045..11316179,11316492..11316609,11316702..11316970,11317050..11317358,11317773..11317907,11318067..11318259,11318344..11318519,11318615..11318751,11319158..11319308,11319432..11319600,11319703..11319857,11319957..11320080,11320170..11320315,11320414..11320544,11322444..1132…	-2.36932	0.0238778	117740608
dnase1_1	NC_046973	join(12311451..12311557,12312073..12312211,12313160..12313248,12313457..12313543,12314956..12315071,12315338..12315450,12315564..12315718,12315853..12315946,12316897..12317091)	-2.3912	0.0219534	117735266
LOC117747429_1	NC_046968	complement(join(3578752..3578858,3579723..3579809,3580000..3580124,3580488..3580569,3581332..3581510,3581647..3581764,3583790..3583942,3584664..3584729,3584815..3584845,3585283..3585396))	-2.3949	0.000127422	117747429
si:ch211-243g18.2_1	NC_046977	complement(join(11114366..11114909,11115907..11115935,11116096..11116313,11117075..11117200,11117548..11117712,11118918..11119074,11119630..11119712,11120179..11120304,11120422..11120695,11122213..11122257))	-2.40372	0.0351155	117740980
pyroxd2_1	NC_046980	join(13436587..13436850,13437055..13437074,13437268..13437361,13437660..13437733,13437846..13438001,13438113..13438266,13438395..13438456,13438541..13438638,13438729..13438870,13438965..13439099,13439178..13439250,13440595..13440748,13441091..13441242,13441462..13441568,13441908..13442028,13442310..13443220)	-2.40482	0.039498	117744083
tnfsf10_1	NC_046985	join(1874697..1874912,1875852..1875977,1879797..1879842,1879943..1880062,1880469..1880713,1881282..1883120)	-2.41	0.0254647	117749953
LOC117736257_1	NC_046974	join(18276383..18276529,18277120..18277315,18277412..18277526,18277757..18277833,18278244..18278309,18278532..18278586,18278776..18278880,18278957..18279039,18279244..18279361,18279584..18279682,18279763..18281028)	-2.41766	0.0461661	117736257
smim22_1	NC_046973	join(8722116..8722219,8722806..8722942,8723900..8723970,8724286..8724649)	-2.42285	0.0334609	117735151
LOC117740954_1	NC_046967	join(6367977..6368076,6368725..6369039,6369500..6369758,6369833..6369996,6370088..6370575)	-2.43189	0.00748472	117740954
sfxn1_1	NC_046975	complement(join(11030362..11033235,11033418..11033465,11034364..11034413,11034652..11034701,11034865..11034992,11035199..11035284,11035571..11035646,11035750..11035848,11036354..11036524,11036628..11036797,11038580..11038674))	-2.43926	0.0198206	117737164
calml4a_1	NC_046968	complement(join(24541921..24542408,24544293..24544481,24545466..24545606,24545761..24545791,24545904..24546134))	-2.45295	0.00532414	117726294
slc28a1_1	NC_046971	join(11919940..11920027,11920203..11920282,11920364..11920440,11920746..11920837,11920923..11921112,11921206..11921347,11922309..11922422,11923261..11923335,11923410..11923490,11923610..11923690,11923854..11923979,11924844..11924974,11925057..11925225,11925611..11925808,11925950..11926031,11926116..11926214,11926292..11926397,11926558..11926678)	-2.46634	0.0105799	117732446
pdzk1_2	NC_046986	join(8635771..8635821,8637268..8637477,8638284..8638497,8639173..8639502,8639594..8639790,8639867..8640097,8640171..8640482,8640877..8641981)	-2.4784	0.0447208	117750504
pnp6_1	NC_046971	complement(join(21808837..21810026,21810296..21810486,21810875..21811050,21814938..21815041,21815139..21815308,21817117..21817323))	-2.48868	0.0269528	117732898
ftcd_1	NC_046967	complement(join(159116..159382,159471..159566,159774..159912,160072..160115,160243..160404,162175..162301,162396..162457,162561..162692,162774..162911,163485..163664,163791..163879,164991..165119,165654..165837,166092..166181))	-2.48941	0.0174528	117745277
mppe1_1	NC_046982	join(14386827..14387569,14387706..14387814,14389335..14389438,14390353..14390433,14391487..14391595,14391894..14391974,14393715..14393837,14394067..14394207,14394539..14395390)	-2.49154	0.0075753	117747014
LOC117740586_1	NC_046977	complement(join(2687504..2687665,2689184..2689307,2691910..2692040,2692595..2692691,2693521..2693690,2694211..2694369,2694446..2694589,2695719..2695876,2696687..2696863,2696965..2697299,2698267..2699000))	-2.49376	0.0197462	117740586
dpys_1	NC_046990	join(8457040..8457407,8458586..8458744,8458926..8459105,8460514..8460703,8460857..8461013,8461224..8461365,8461825..8461967,8464174..8464381,8464928..8465361)	-2.50189	0.0370761	117728132
lgals2b_1	NC_046966	join(25406317..25406389,25407672..25407745,25407861..25408032,25411642..25412062)	-2.51232	0.0151286	117743836
slc13a3_2	NC_046972	complement(join(18481317..18482090,18482166..18482303,18485573..18485734,18485895..18486007,18487069..18487166,18487285..18487389,18487485..18487577,18487799..18487924,18488012..18488191,18488762..18488831,18489469..18489647,18490293..18490558,18491146..18491253))	-2.51494	0.0252169	117733523
LOC117740493_1	NC_046977	join(2194319..2194523,2195022..2195184,2195299..2195391,2195671..2195811,2196143..2196280,2196386..2196505,2196601..2196790,2196883..2197028)	-2.52587	0.0215887	117740493
ezra_1	NC_046987	complement(join(17070456..17070775,17072637..17072918,17074196..17074288,17074802..17074962,17075865..17075975,17076116..17076296,17076659..17076755,17077067..17077213,17078300..17078383,17079301..17079575,17080360..17080455,17081128..17081211,17082943..17083305))	-2.52764	0.0300685	117725441
mst1rb_1	NC_046970	complement(join(3028427..3029263,3029944..3030080,3030555..3030720,3030864..3030973,3031114..3031295,3031417..3031497,3031596..3031799,3031926..3032015,3032193..3032349,3032603..3032749,3032892..3033110,3033225..3033324,3033426..3033605,3033786..3033922,3034058..3034193,3035318..3035478,3035588..3035758,3036182..3036304,3036393..3036569,3039724..3041023,3043696..3043781))	-2.52887	0.0453374	117730944
bdh2_1	NC_046966	complement(join(16140936..16141292,16141756..16141848,16142024..16142082,16142292..16142405,16142543..16142603,16142971..16143079,16143669..16143765,16144741..16144819,16145876..16145966,16147584..16147666))	-2.56166	0.000470903	117738590
akr1a1a_1	NC_046974	join(16343396..16343518,16343620..16343739,16344062..16344213,16344788..16344983,16345091..16345140,16345239..16345388,16345482..16345641,16345920..16346514)	-2.56484	0.0150374	117736093
abcc2_1	NC_046980	join(13134346..13134509,13135986..13136162,13136511..13136651,13136728..13136868,13137067..13137189,13137350..13137405,13137487..13137730,13137861..13138045,13138623..13138800,13138988..13139242,13139594..13139659,13139988..13140125,13140209..13140355,13140433..13140517,13140653..13140719,13140836..13140962,13141869..13142045,13147075..13147242,13147644..13147827,13148002..13148137,13148398..1314…	-2.57283	0.0193049	117743835
LOC117745050_1	NC_046981	join(14123292..14123762,14126523..14126667,14126822..14126866,14126957..14127084,14127228..14127352,14127488..14127642,14127822..14127928,14128715..14128905,14129036..14129169,14129495..14129559,14129850..14129932,14130414..14131035)	-2.58401	0.0135856	117745050
selenbp1_1	NC_046981	complement(join(791990..792267,793515..793633,793728..793820,793899..794020,794103..794181,795678..795859,795969..796151,796305..796425,803769..803954,806032..806144,808341..808394,813082..813311))	-2.59172	0.0111273	117745578
slc26a6_1	NC_046972	join(8384901..8385040,8385334..8385469,8385925..8386064,8386313..8386423,8387575..8387750,8388215..8388379,8388827..8388988,8389087..8389169,8389323..8389470,8389559..8389672,8390688..8390765,8391200..8391295,8391618..8391724,8391902..8391971,8392492..8392584,8394924..8395037,8395196..8395342,8395822..8395876,8398776..8398903,8400676..8401078)	-2.59267	0.0114565	117733276
LOC117747079_1	NC_046982	join(6075319..6075697,6075779..6075882,6075993..6076147,6079636..6079804,6079901..6080021,6080415..6080509,6080647..6080861,6081121..6081229,6081535..6081741,6082597..6082922)	-2.59559	0.00748472	117747079
cltrn_1	NC_046969	complement(join(26285254..26285365,26285453..26285647,26286354..26286470,26286562..26286647,26287888..26287946,26293408..26293508))	-2.60036	0.00383584	117729899
LOC117744449_2	NC_046967	complement(join(5895542..5896029,5896115..5896188,5896700..5896772,5896876..5896934,5897020..5897119,5897499..5897553,5897816..5898010,5898131..5898200,5898474..5898572,5898666..5898713,5898882..5898997,5899133..5899186,5899411..5899481,5899631..5899729,5900039..5900077,5900989..5901118,5901207..5901304,5901388..5901542,5902561..5902681,5902868..5902940,5903174..5903226,5903310..5903384,5903535..…	-2.60139	0.00690561	117744449
nedd4l_4	NC_046977	complement(join(7021433..7023330,7023924..7023996,7024389..7024485,7025068..7025175,7025309..7025368,7025548..7025608,7025734..7025807,7025937..7026032,7026298..7026368,7026512..7026633,7027640..7027869,7028680..7028745,7029134..7029192,7029586..7029640,7031242..7031319,7031989..7032186,7034429..7034608,7035626..7035763,7037281..7037340,7039565..7039642,7039778..7039966,7040075..7040210,7040792..…	-2.6021	0.00808481	117740814
frmd3_1	NC_046974	complement(join(21333283..21337208,21337928..21338162,21345224..21345348,21345606..21345674,21346449..21346523,21348199..21348287,21350810..21350873,21351741..21351829,21353459..21353546,21354868..21354991,21356840..21356937,21358623..21358701,21364236..21364278,21365669..21365773,21386345..21386706))	-2.62321	0.0359514	117736316
gas8_1	NC_046968	join(15727098..15727699,15727771..15727866,15728720..15728917,15729271..15729471,15729597..15729651,15729725..15729927,15730030..15730179,15730329..15730409,15730547..15730756,15730838..15730903,15731007..15732457)	-2.63109	0.0404959	117748455
ephx5_1	NC_046980	join(15999302..15999411,15999497..15999576,15999669..15999882,15999991..16000171,16000294..16000503,16000584..16000713,16001036..16001247,16001396..16001504,16001629..16001754,16001862..16002218)	-2.63351	0.01311	117743845
acsf2_1	NC_046984	complement(join(16977660..16977888,16978101..16978169,16978258..16978368,16978928..16979069,16979207..16979358,16979752..16979859,16986251..16986327,16986454..16986545,16987114..16987265,16987426..16987521,16988997..16989159,16990346..16990464,16990555..16990608,16990908..16991036,16992351..16992546,16994303..16994546))	-2.6478	0.0388647	117748735
LOC117745322_1	NC_046981	join(8074204..8074297,8074732..8076445)	-2.65814	0.000229359	117745322
LOC117741318_1	NC_046978	join(6302633..6302966,6305963..6306139,6307383..6307418,6309097..6309258,6317851..6317931,6318316..6318411,6318504..6318622,6318793..6318861,6319326..6319460,6320027..6320128,6320241..6320377,6320509..6320602,6321077..6321205,6323802..6323900,6324004..6324081,6324301..6324404,6324747..6324805,6324914..6325033,6325393..6325526,6325938..6326003,6328556..6328651,6328806..6328882,6329069..6331535)	-2.65844	0.0235361	117741318
aldh5a1_2	NC_046981	complement(join(195761..196522,197501..197559,197957..198120,201389..201547,201620..201763,202176..202319,202397..202513,203471..203641,203718..203801,206898..207331))	-2.68554	0.0316654	117745565
ttc36_1	NC_046978	complement(join(11525318..11525656,11526486..11526674,11526930..11527130))	-2.6915	0.0440876	117741656
cdh17_1	NC_046981	complement(join(10076867..10077749,10077872..10077988,10078470..10078580,10078681..10078905,10079112..10079242,10080321..10080565,10080977..10081165,10081249..10081325,10081394..10081618,10082152..10082302,10082409..10082540,10082638..10082843,10083297..10083449,10083741..10083899,10084531..10084666,10084774..10084911,10085516..10085611,10085827..10085840,10086130..10086175,10087695..10087786))	-2.69741	0.0179357	117745739
slc5a10_1	NC_046966	complement(join(22129798..22130921,22131040..22131133,22131861..22132076,22133879..22134047,22134164..22134314,22134417..22134524,22142168..22142303,22144784..22144989,22145079..22145159,22145232..22145337,22145441..22145545,22145904..22145963,22146615..22146719,22147349..22147378))	-2.70865	0.018153	117734527
pipox_1	NC_046990	complement(join(1382363..1383439,1386201..1386276,1387090..1387239,1390384..1390536,1392902..1393084,1398944..1399157,1401345..1401493,1403949..1404297))	-2.72256	0.0244844	117728174
pdlim4_1	NC_046979	complement(join(1526602..1529630,1531746..1531884,1534778..1534935,1535347..1535831,1546087..1546168,1555982..1556133,1569794..1570094))	-2.72265	0.0144908	117743230
slc20a1a_1	NC_046974	join(11730584..11730689,11732839..11733479,11733601..11733741,11734052..11734137,11734554..11734650,11735543..11735662,11735852..11736061,11736152..11736623,11736708..11736893,11736978..11737062,11737197..11737721)	-2.74063	0.00590396	117736999
hoga1_1	NC_046966	complement(join(24411200..24411393,24412186..24412319,24416198..24416294,24422015..24422149,24422242..24422369,24423965..24424093,24425212..24425678))	-2.7474	0.012901	117733045
LOC117743992_1	NC_046980	join(4793103..4793194,4793562..4793962,4794524..4794627,4794832..4794986,4795215..4795383,4795676..4795799,4799144..4799244,4799366..4799580,4799764..4799872,4800541..4800747,4801399..4802369)	-2.75642	0.0144499	117743992
myo6a_2	NC_046989	join(1789812..1790031,1799142..1799262,1801581..1801650,1801909..1801982,1803386..1803515,1804460..1804565,1805169..1805224,1805752..1805849,1805939..1806103,1806690..1806770,1809596..1809776,1810019..1810163,1814521..1814678,1815152..1815243,1815953..1816025,1821076..1821203,1822218..1822313,1822500..1822670,1824217..1824255,1824357..1824450,1829536..1829666,1829752..1829829,1830752..1830881,183…	-2.76626	0.0323609	117727206
LOC117728773_1	NC_046968	complement(join(7576970..7577675,7577785..7577866,7578111..7578251,7578744..7578911,7579122..7579232,7579419..7579510,7580021..7580168,7580248..7580303,7580408..7580541,7580690..7580766,7581368..7581543,7581636..7581701,7581862..7581927,7582220..7582363,7582492..7582605,7583082..7583236,7583988..7584114,7584313..7584452,7584774..7584916,7585677..7586401,7589970..7590130))	-2.7693	0.00769891	117728773
eps8l3b_1	NC_046972	join(11640003..11640085,11640176..11640272,11652780..11652872,11653022..11653131,11653233..11653297,11653387..11653545,11654058..11654207,11654358..11654443,11654539..11654675,11654866..11654984,11655141..11655279,11655424..11655500,11655634..11655708,11655792..11655937,11656830..11657073,11657495..11657611,11657701..11657789,11657892..11658024,11658105..11659511)	-2.76939	0.00589189	117733323
mfsd4ab_1	NC_046972	complement(join(19614098..19614588,19614691..19614811,19614915..19614985,19615082..19615229,19615331..19615504,19615650..19615765,19615906..19616068,19616177..19616419,19616554..19616752,19616854..19617174))	-2.78724	0.00655038	117733689
LOC117741448_1	NC_046978	complement(join(21770635..21771263,21772038..21772146,21772363..21772407,21772499..21772666,21772814..21772876,21773554..21773715,21774079..21774102,21777595..21778119))	-2.78804	0.000918887	117741448
dnah5_1	NC_046981	join(5292055..5292144,5299009..5299143,5299320..5299404,5299678..5299835,5300712..5300930,5301393..5301530,5302004..5302180,5302311..5302424,5302577..5302684,5303145..5303267,5303445..5303660,5304534..5304641,5304970..5305055,5305606..5305813,5305945..5306058,5306275..5306481,5306695..5306775,5308130..5308220,5308466..5308611,5309167..5309344,5309476..5309730,5309920..5310116,5310277..5310370,531…	-2.79172	0.0238778	117745220
slc9a3.1_2	NC_046976	complement(join(4007100..4008087,4008634..4008699,4008796..4008850,4009130..4009303,4009859..4009985,4010403..4010539,4010640..4010769,4010859..4010929,4011023..4011112,4011210..4011412,4011501..4011721,4011819..4011996,4012173..4012251,4013424..4013584,4014325..4014627,4015846..4016765))	-2.79305	0.0232231	117739547
tspan35_1	NC_046973	join(12989505..12989751,12991613..12991690,12992098..12992313,12993819..12993893,12994013..12994120,12994216..12994353,12994497..12994589,12994776..12995300)	-2.80232	0.0020654	117735203
nostrin_1	NC_046986	complement(join(11308695..11308853,11308939..11309031,11309128..11309392,11310351..11310476,11310578..11310666,11310810..11310918,11311255..11311380,11311467..11311565,11311936..11312061,11312149..11312247,11313052..11313114,11313208..11313289,11313384..11313446,11313640..11313723,11313814..11313899,11314052..11314120))	-2.80299	0.0274995	117750929
pdzk1ip1_1	NC_046969	complement(join(818279..819351,819734..819814,822308..822428,823338..823463))	-2.80838	0.0028385	117729143
tmc4_1	NC_046981	complement(join(11536795..11537026,11537185..11537263,11537420..11537575,11537796..11537926,11538056..11538239,11538319..11538416,11538978..11539104,11539706..11539863,11539955..11540113,11540256..11540403,11540632..11540777,11541771..11541856,11542537..11542686,11542821..11542969,11543887..11544073,11544249..11544490))	-2.83681	0.0114565	117745230
LOC117743223_1	NC_046979	join(16035269..16035495,16037512..16037666,16037751..16037835,16038055..16038830)	-2.8371	0.00211868	117743223
LOC117741294_5	NC_046978	complement(join(20669254..20670850,20677331..20677452,20677819..20677974,20678062..20678184,20680814..20680952,20681731..20681847,20681923..20682023,20682323..20682433,20682618..20682732,20683507..20683625,20683712..20683972,20684451..20684704,20703479..20703717,20706295..20706759,20714339..20714501))	-2.86152	0.0164618	117741294
LOC117745261_1	NC_046981	complement(join(10606865..10607126,10608491..10608640,10608790..10608914))	-2.87405	0.00557055	117745261
elf3_1	NC_046970	join(1250041..1250177,1250318..1250424,1250988..1251221,1251389..1251490,1251579..1251716,1251809..1251895,1251979..1252098,1252283..1252478,1252906..1253515)	-2.88053	0.0359514	117730721
khk_3	NC_046970	join(25437455..25437706,25439883..25439999,25441117..25441251,25443874..25443946,25445489..25445635,25445741..25445829,25446465..25446622,25448095..25448748)	-2.88099	0.0138257	117730428
parm1_1	NC_046977	join(13528219..13528249,13528422..13528716,13530226..13530404,13531767..13532678,13536699..13536777,13537067..13537990)	-2.90919	0.00461272	117740731
vill_1	NC_046985	complement(join(8332291..8332778,8333468..8333788,8333991..8334059,8334287..8334475,8335594..8335738,8336452..8336597,8336729..8336908,8337183..8337341,8337458..8337595,8337718..8337818,8338029..8338182,8338292..8338390,8338475..8338553,8338645..8338850,8339692..8339802,8340113..8340221,8340594..8340793,8340911..8340985,8341101..8341184,8344262..8344352))	-2.90987	0.0219962	117749466
acmsd_1	NC_046986	complement(join(20413733..20413876,20414130..20414228,20414440..20414612,20414747..20414842,20415621..20415714,20415881..20416117,20416785..20416834,20416912..20417008,20417802..20417846,20419343..20419579,20455000..20455054))	-2.91442	0.0383905	117750333
si:ch211-153b23.5_2	NC_046975	complement(join(10600543..10600906,10600993..10601194,10601284..10601455,10601656..10601768,10602175..10602282))	-2.92013	0.000104215	117737476
tspan34_1	NC_046966	complement(join(5864662..5865004,5865532..5865624,5865733..5865870,5866255..5866362,5866467..5866541,5867151..5867363,5868145..5868238,5869602..5869674))	-2.93324	0.0325596	117734625
LOC117750636_1	NC_046986	join(9871604..9871839,9875467..9875628,9875712..9875793,9875881..9875985,9876094..9876624)	-2.9354	0.0261408	117750636
gpt2l_1	NC_046982	complement(join(20690854..20691623,20692348..20692460,20693476..20693631,20694462..20694636,20694753..20694889,20694964..20695043,20695525..20695768,20696336..20696469,20696577..20696685,20696870..20696959,20699961..20700603))	-2.94299	0.0112945	117746005
si:ch73-196l6.5_1	NC_046976	join(3758531..3758597,3760607..3761637,3762746..3762869,3763027..3763254)	-2.94337	0.01628	117739116
cdh16_1	NC_046968	join(11453931..11454101,11454580..11454621,11454730..11454828,11456561..11456695,11457031..11457160,11457878..11458036,11460391..11460587,11465135..11465260,11466751..11466901,11467792..11468004,11468927..11469003,11471753..11471944,11474530..11474771,11474858..11474988,11475271..11475510,11479097..11479213,11481094..11481210,11481356..11481847)	-2.94975	0.0135304	117751443
si:dkey-87o1.2_1	NC_046981	join(10400834..10401226,10401386..10401440,10401801..10401918,10402102..10402683)	-2.95983	0.039498	117745374
baiap2l2a_1	NC_046973	complement(join(15108701..15108784,15109204..15109244,15110598..15110778,15111705..15111770,15112451..15112634,15113299..15113368,15114330..15114428,15115354..15115485,15115572..15115652,15115861..15115932,15116016..15116077,15117247..15117333,15118559..15118634,15118966..15119074))	-2.9606	0.0258165	117734837
cx32.3_1	NC_046989	13796272..13797403	-2.96117	0.0237182	117727259
xpnpep2_1	NC_046975	complement(join(16791738..16792226,16793402..16793491,16793608..16793684,16793826..16793885,16794325..16794429,16794641..16794710,16794989..16795049,16795138..16795209,16796076..16796153,16796290..16796399,16796729..16796818,16797695..16797896,16798011..16798092,16798604..16798705,16800296..16800439,16800607..16800693,16801544..16801648,16802449..16802512,16802689..16802799,16803084..16803145,168…	-2.96967	0.0235361	117737586
c4h1orf210_1	NC_046969	join(11175694..11175851,11179586..11180173,11180419..11180613,11181801..11182810)	-2.98322	0.00288595	117729776
LOC117727652_1	NC_046989	complement(join(21114642..21115172,21115247..21115313,21115506..21115565,21116261..21116302,21116432..21117832,21117917..21118081,21118646..21118821,21118924..21119067,21119164..21119370,21122196..21122408,21122490..21122629,21122712..21122770,21122866..21122972,21123198..21123239,21124267..21124305,21124415..21124459,21124595..21124639,21127695..21127736,21127988..21128029,21129112..21129282,211…	-2.9837	0.025776	117727652
LOC117734699_1	NC_046966	complement(join(16402446..16402525,16402801..16403007,16403125..16403233,16403319..16403533,16404213..16404322,16404419..16404542,16404630..16404798,16404936..16405090,16405444..16405547,16406020..16406426))	-2.98838	0.00667882	117734699
prr15lb_1	NC_046984	complement(join(16693091..16694314,16700541..16700798))	-2.99012	0.0211548	117748762
LOC117750785_1	NC_046986	join(3145082..3145190,3145404..3145799,3147018..3147189,3149476..3149654,3149774..3149870,3149949..3150231)	-3.00896	0.0179751	117750785
ca7_2	NC_046968	complement(join(11495844..11497706,11499157..11499312,11499431..11499493,11499999..11500094,11500257..11500375,11502278..11502475,11503132..11503266))	-3.00951	0.00569373	117750885
cables1_2	NC_046982	join(20564941..20565631,20571256..20571348,20576859..20576967,20577654..20577810,20577929..20578032,20580038..20580144,20580256..20580463,20580953..20582468)	-3.0109	0.0231729	117746795
LOC117751612_1	NC_046987	join(18655833..18655958,18656424..18656514,18657851..18658011,18658152..18658281,18658385..18658517,18658796..18658877,18659610..18659775,18659860..18660002,18660113..18660208,18660356..18660560,18660884..18660962,18661651..18661765,18661858..18661991,18662108..18662231,18662609..18662742,18662874..18663012)	-3.01776	0.0202095	117751612
aldh8a1_1	NC_046989	join(6928034..6928269,6928806..6928953,6930185..6930340,6930432..6930581,6930751..6931007,6931567..6931728,6931825..6932688)	-3.03275	0.020798	117727457
zgc:92313_1	NC_046984	join(9351251..9351551,9351757..9351869,9352018..9352097,9352445..9352716,9353566..9353726,9353956..9354811)	-3.03846	0.0280664	117748511
LOC117727123_1	NC_046989	complement(join(1687479..1689811,1695200..1695378,1696813..1696986,1697848..1698100,1702062..1702129,1703150..1703701))	-3.05193	0.0445874	117727123
ddah1_4	NC_046969	join(11077337..11077394,11077485..11077808,11118686..11118785,11120284..11120357,11125541..11125660,11131462..11131605,11135296..11137609)	-3.05221	0.0438473	117729546
rbm47_10	NC_046966	complement(join(3317209..3320352,3321193..3321383,3323060..3323269,3323803..3323826,3324291..3324618,3324747..3325614,3334948..3335842))	-3.05905	0.00955464	117738662
si:ch211-93g23.2_1	NC_046967	join(10310691..10310824,10311194..10311354,10311855..10312071,10312812..10312915,10313172..10313309,10313635..10313736)	-3.06157	0.0150374	117745975
atp8b5b_1	NC_046977	join(17523491..17523515,17524276..17524359,17524531..17524589,17524666..17524779,17525025..17525123,17525243..17525304,17525464..17525536,17525810..17525880,17526031..17526113,17526385..17526543,17527666..17527754,17527885..17528078,17528190..17528398,17528489..17528532,17528636..17528801,17529012..17529200,17529681..17529796,17529891..17530055,17530387..17530498,17530721..17530826,17531146..1753…	-3.0746	0.0421299	117740747
enpep_1	NC_046987	join(2979248..2980023,2981533..2981674,2986108..2986242,2986375..2986495,2986872..2987026,2988022..2988135,2988232..2988366,2988446..2988511,2988620..2988685,2989455..2989615,2990362..2990444,2991238..2991374,2993626..2993681,2993766..2993916,2994721..2994794,2994920..2995024,2995276..2995449,2996750..2996890,2998663..2998744,2999349..2999611)	-3.07922	0.00691508	117725103
c1qtnf9_1	NC_046985	complement(join(8960335..8961186,8961364..8961426,8961523..8961901))	-3.09768	0.000772688	117749638
itga3b_1	NC_046984	join(7526714..7527130,7539404..7539531,7540594..7540676,7541552..7541789,7542001..7542099,7542198..7542402,7544418..7544611,7545083..7545171,7545270..7545406,7545530..7545616,7545706..7545770,7545892..7546037,7546231..7546377,7546491..7546588,7547227..7547395,7547550..7547624,7547707..7547786,7547979..7548056,7548174..7548276,7548600..7548776,7550412..7550543,7551064..7551177,7551342..7551440,755…	-3.09854	0.0366653	117749250
pklr_1	NC_046981	join(11314051..11314151,11316829..11316993,11317389..11317480,11317583..11317714,11318705..11318891,11319519..11319792,11320482..11320632,11321223..11321375,11321506..11321672,11323009..11323075,11324385..11324499,11324643..11324749)	-3.10292	0.0110244	117745239
slc6a19b_1	NC_046981	join(8578800..8578998,8580567..8580707,8580790..8580927,8581021..8581202,8581286..8581396,8582096..8582208,8582277..8582405,8582514..8582670,8582804..8583008,8583094..8583253,8583397..8583559,8583680..8583844)	-3.10495	0.0208195	117745782
slc41a1_1	NC_046970	complement(join(7125131..7128643,7129570..7129718,7129859..7129993,7130433..7130512,7131402..7131549,7132381..7132527,7135744..7135888,7139337..7139408,7143714..7143821,7150159..7151298,7152951..7153265))	-3.10536	0.00406334	117731190
kl_1	NC_046979	complement(join(12516270..12516816,12517787..12517913,12518324..12518429,12518662..12518769,12519080..12519258,12519628..12519823,12520380..12520615,12521208..12521357,12521925..12522030,12522242..12522404,12522539..12522618,12522724..12523154,12523570..12524350))	-3.10897	0.0134295	117743172
LOC117750337_1	NC_046986	complement(join(18958552..18958836,18959051..18959163,18959466..18959663,18960753..18961073,18961181..18961213,18961625..18961753,18961921..18961985,18962159..18962318,18962474..18962605,18962692..18962726,18962806..18962859,18963221..18963251,18963550..18963615,18964436..18964501,18964632..18964685,18964824..18964859,18965035..18965112,18965214..18965273,18965983..18966018,18966222..18966254,189…	-3.12486	0.0140837	117750337
tmprss2_1	NC_046979	complement(join(20309763..20310004,20311023..20311175,20311335..20311477,20311656..20311751,20311846..20312018,20312109..20312277,20312446..20312486,20312645..20312761,20313357..20313486,20315755..20315871,20315971..20316063,20318222..20318414,20318577..20318633,20318955..20319020))	-3.13304	0.018153	117742694
f11r.1_2	NC_046979	join(14386488..14386733,14389535..14389594,14390177..14390293,14390715..14390858,14390995..14391197,14391288..14391390,14391645..14391752,14392195..14392207,14392363..14392429,14392591..14392911)	-3.20059	0.0422156	117743294
LOC117741301_1	NC_046978	complement(12537210..12537947)	-3.20699	0.00472462	117741301
bin2a_1	NC_046972	join(16375425..16375759,16378465..16378569,16378641..16378724,16378857..16378905,16378993..16379087,16379234..16379329,16379822..16379929,16380008..16380093,16380179..16380254,16380342..16380425,16380807..16381405,16381497..16381566,16381657..16382154)	-3.21618	0.000589784	117734207
LOC117750916_1	NC_046968	complement(join(21356120..21356329,21357031..21358581,21358724..21358850))	-3.24216	0.0287215	117750916
LOC117730964_1	NC_046970	join(11852267..11852374,11853176..11853385,11853868..11853967,11854366..11854556,11854642..11854817,11854943..11855059,11855152..11855237,11855489..11855582,11855712..11855792,11856066..11856201,11856352..11856459)	-3.26465	0.0237182	117730964
nipsnap1_1	NC_046974	complement(join(5258370..5258434,5259007..5259090,5259760..5259854,5259954..5259985,5260829..5260969,5261165..5261235,5261572..5261666,5261948..5261993,5262617..5262735,5264376..5264476))	-3.29448	0.0182231	117735850
aqp8b_1	NC_046973	complement(join(21149869..21150459,21151687..21151821,21151930..21152144,21152227..21152353,21152704..21153077))	-3.29826	0.00225142	117735415
zgc:162396_1	NC_046986	join(20274120..20274488,20274591..20274751,20274868..20275084,20275866..20275966,20276097..20276234,20276392..20276642)	-3.33976	0.000230767	117750605
kcnj15_1	NC_046979	complement(join(1501679..1502764,1504516..1504610))	-3.34194	0.0494225	117743091
zgc:194930_1	NC_046983	join(6626541..6626792,6635128..6635180,6638604..6640938)	-3.37978	0.00981184	117747785
LOC117735441_1	NC_046973	complement(join(5655795..5656005,5656197..5656404,5656497..5656633))	-3.38964	0.00497842	117735441
gapdh_1	NC_046981	join(12263257..12263301,12263713..12263759,12264770..12264869,12265037..12265143,12265277..12265367,12265473..12265588,12265789..12265870,12266007..12266158,12266266..12266344,12266677..12266760,12266844..12266941,12267032..12267374)	-3.38981	0.00194552	117745477
LOC117745785_1	NC_046981	complement(join(8621985..8622232,8622373..8622513,8622629..8622741,8622955..8623070,8623171..8623353,8623454..8623696,8624772..8624900,8625817..8626008,8626115..8626342,8626697..8626824,8626897..8627045,8627121..8627314,8627453..8627575,8628001..8628171,8628451..8628591,8628782..8628946,8629082..8629286,8631571..8631693,8631899..8632134,8632302..8632475,8633820..8633954,8634061..8634162,8634295..…	-3.40488	0.0460455	117745785
oatx_1	NC_046979	complement(join(11517..11671,11879..11940,15644..15752,16198..16352,21639..21698,23286..23401,23481..23604,23689..23857,24852..25006,27501..27604,30339..30468,30569..30642,30721..30885,32658..33546))	-3.45688	0.00468072	117743150
ppfibp2a_3	NC_046968	complement(join(16761505..16762672,16762768..16762956,16763052..16763177,16763519..16763641,16763778..16763866,16764153..16764264,16764483..16764633,16765191..16765319,16765718..16765859,16766760..16766898,16767088..16767148,16767235..16767302,16767391..16767515,16767674..16767752,16768398..16768459,16769214..16769325,16770717..16770809,16773090..16773221,16774886..16774999,16775933..16776019,167…	-3.45829	0.0240112	117728705
prkg3_1	NC_046989	join(8100295..8100385,8100863..8100925,8101041..8101167,8101362..8101528,8101681..8101794,8102028..8102133,8102295..8102358,8102619..8102696,8102813..8102901,8103519..8103584,8103761..8103808,8103921..8103962,8104115..8104226,8104639..8104775,8104872..8104961,8105366..8105507,8105608..8105771,8106093..8106209,8106545..8106607,8106735..8106810,8107586..8107672)	-3.46719	0.013455	117727574
srrm2_3	NC_046973	join(1802028..1802273,1803462..1803713,1803793..1803888,1804137..1804319,1804573..1804656,1805439..1805507,1805589..1805624,1805719..1805835,1805950..1806088,1806208..1808117,1808701..1809372,1809517..1809591,1809941..1810048,1810559..1810978)	-3.47723	0.0464219	117735540
slc26a6l_1	NC_046970	complement(join(15271733..15271759,15271867..15272012,15272103..15272157,15272831..15273247,15273451..15273561,15274428..15274520,15274603..15274672,15274846..15274952,15275100..15275195,15275361..15275438,15276280..15276393,15276523..15276670,15276776..15276858,15277167..15277319,15278424..15278588,15278679..15278854,15278940..15279050,15279255..15279394,15279578..15279717))	-3.5214	0.00231144	117730488
LOC117746874_5	NC_046982	complement(join(19388869..19388975,19389069..19389181,19389272..19389427,19389526..19389700,19389931..19390067,19390176..19390255,19390347..19390593,19390671..19390804,19391715..19391823,19391932..19392021,19392120..19392315,19393098..19393130))	-3.53984	0.0062476	117746874
lamb2l_1	NC_046972	complement(join(4164215..4165015,4165336..4165501,4165590..4165766,4165891..4166032,4166225..4166432,4166590..4166734,4166827..4167042,4167439..4167686,4167854..4168038,4168150..4168522,4168891..4168987,4169107..4169321,4169799..4170023,4170141..4170304,4170393..4170624,4171208..4171351,4171493..4171685,4172519..4172639,4173626..4173747,4173850..4174011,4174106..4174246,4177224..4177380,4177683..…	-3.55023	0.0293516	117734077
ugt5d1_1	NC_046979	complement(join(12219157..12219741,12220295..12221008,12221116..12221414,12221624..12221653))	-3.59174	0.0328587	117742698
bcam_2	NC_046981	complement(join(13679193..13679613,13681008..13681107,13681924..13682065,13684876..13685017,13685759..13685883,13686591..13686732,13687925..13688040,13688574..13688715,13688893..13689014,13690290..13690472,13690573..13690669,13690785..13690858,13692540..13692753,13692995..13693122,13723091..13723328))	-3.59354	0.0424393	117745796
lrp2a_1	NC_046986	join(11236221..11236305,11241018..11241125,11241559..11241681,11241920..11242036,11242451..11242561,11242710..11242823,11242944..11243060,11243592..11243735,11243841..11243960,11244334..11244462,11244976..11245145,11246731..11246954,11247412..11247618,11247788..11247990,11248199..11248339,11248458..11248661,11249233..11249425,11249911..11250036,11250215..11250345,11250564..11250701,11250804..1125…	-3.60318	0.00863943	117750293
slc8a2a_2	NC_046979	join(20856295..20856512,20856843..20856980,20857405..20857632,20857718..20857990,20858850..20859284,20859643..20860004,20860344..20860447,20862467..20862579,20863283..20863382,20863870..20864136,20864231..20865670)	-3.64135	0.000589784	117742536
LOC117733736_1	NC_046966	join(16597681..16597745,16597891..16598059,16598420..16598624,16598757..16598838,16598963..16599085,16599190..16599293,16599647..16599813,16599943..16600086,16601054..16601257,16601435..16601521,16601757..16601926,16602386..16602507,16602986..16603086,16603186..16603356,16603540..16603849)	-3.67942	4.4778e-08	117733736
LOC117745667_1	NC_046981	join(13269455..13269610,13270179..13270499,13271276..13271548,13271894..13272157,13273163..13273435,13273572..13273820,13275066..13275177,13275839..13275885,13279029..13279069,13279510..13281853)	-3.70103	0.020798	117745667
LOC117750636_2	NC_046986	join(9874226..9874491,9875467..9875628,9875712..9875793,9875881..9875985,9876094..9876624)	-3.73229	1.79755e-05	117750636
gdpd3a_1	NC_046973	join(6858304..6858904,6859321..6859363,6860128..6860263,6860522..6860567,6860696..6860814,6861083..6861172,6861344..6861477,6861620..6861679,6861905..6861956,6862985..6863420)	-3.75185	0.00191168	117734453
slc12a1_1	NC_046968	join(23522994..23523064,23523208..23523531,23524588..23524728,23525070..23525145,23526801..23526896,23527251..23527390,23527483..23527593,23527705..23527816,23527934..23528061,23528483..23528567,23528706..23528866,23528956..23529063,23529441..23529564,23529703..23529804,23530011..23530166,23530261..23530360,23530948..23531059,23531397..23531537,23532159..23532265,23532382..23532464,23532723..2353…	-3.75622	0.00771633	117750008
cpt1b_1	NC_046971	join(14555314..14555417,14556665..14556822,14557024..14557163,14557316..14557487,14557703..14557804,14558284..14558421,14558512..14558589,14558847..14558954,14559088..14559172,14559467..14559662,14559754..14559939,14560041..14560146,14560236..14560352,14560486..14560650,14560754..14560888,14561338..14561490,14561623..14561736,14561863..14561955,14562077..14562515)	-3.75861	0.0114565	117732288
phactr2_3	NC_046980	complement(join(7641169..7643367,7644272..7644348,7645321..7645458,7645883..7645944,7647651..7647706,7648165..7648321,7648861..7649036,7649681..7650221,7651314..7651559,7652392..7652523,7652713..7652787,7653357..7653542,7668024..7668134))	-3.77097	0.0416128	117744521
amn_1	NC_046973	complement(join(19177943..19179513,19179610..19179698))	-3.81597	0.0454261	117734817
slc5a1_1	NC_046977	join(10867545..10867649,10867752..10867857,10868291..10868371,10868500..10868708,10869273..10869408,10869526..10869633,10869726..10869876,10869962..10870130,10871239..10871454,10871572..10871683,10871766..10871980)	-3.82575	0.00448876	117740410
clstn3_1	NC_046981	join(12509968..12510275,12511145..12511211,12513959..12514081,12515497..12515707,12515890..12516098,12517144..12517293,12517679..12517864,12517949..12518236,12518822..12518934,12520423..12520582,12521308..12521367,12521518..12521666,12522721..12522869,12525813..12526039,12526217..12526378,12526965..12527110,12527255..12527390,12529174..12529358,12529451..12530444)	-3.84968	0.0223273	117745431
LOC117726506_1	NC_046988	complement(join(5399948..5400116,5400352..5400460,5400674..5400713,5400933..5401040,5401191..5401228,5401597..5401750,5401840..5401871,5401963..5402072,5402185..5402254,5402433..5402599,5402921..5403143,5403572..5403758,5403931..5404172,5404779..5404979,5405108..5405220,5406469..5406688,5406851..5406879,5407068..5407209,5407428..5407538,5407987..5408143,5408357..5408523,5408616..5408688,5408997..…	-3.88748	6.70837e-05	117726506
LOC117735509_1	NC_046973	join(5652335..5652449,5652614..5652836,5652941..5653126)	-3.89769	0.00258544	117735509
wu:fl23c11_1	NC_046972	join(22080947..22081562,22083728..22083755,22083843..22083977,22084174..22084293,22084387..22084502,22085272..22085383,22085703..22085744,22086725..22086834,22086933..22086995,22087094..22087154,22087236..22087468,22087964..22088011,22088258..22088309,22088466..22088561,22088663..22088701,22088981..22089964)	-4.01098	0.0161559	117733942
nat8l2_1	NC_046970	complement(join(20709883..20710566,20711793..20711881))	-4.04306	0.00014369	117731303
LOC117733742_15	NC_046972	join(21090303..21090369,21092623..21092693,21093273..21093436,21096639..21096752,21096961..21097053,21097285..21097372,21097468..21097523,21097638..21097715,21097830..21097945,21098065..21098540,21098738..21098866,21098988..21099149,21099485..21100003,21100642..21101100,21101194..21101330,21101427..21101507,21101596..21101674,21101813..21102052,21103566..21104783)	-4.13179	0.0269528	117733742
LOC117739187_1	NC_046976	join(15035788..15035929,15037043..15037183,15037266..15037403,15037796..15037977,15038093..15038203,15038289..15038401,15038486..15038614,15038709..15038865,15039054..15039258,15040769..15040928,15041038..15041200,15041494..15041688)	-4.14471	0.000383323	117739187
abca12_1	NC_046986	join(13238495..13238672,13239086..13239160,13239360..13239453,13240555..13240705,13241272..13241363,13241926..13241999,13242252..13242422,13242567..13242760,13243267..13243385,13243723..13243823,13244585..13244731,13245395..13245561,13246023..13246156,13246749..13246888,13247620..13247784,13248063..13248271,13249415..13249548,13250079..13250193,13250911..13253517,13254437..13254549,13254801..1325…	-4.24472	0.0438473	117750074
LOC117744071_2	NC_046980	complement(join(23105690..23106234,23106727..23106913,23107004..23107176,23114584..23114763,23114917..23115024,23115115..23115252,23115617..23115734,23116842..23117064,23122846..23122982,23123789..23123915,23124845..23124879,23125050..23125130,23125452..23125576,23126920..23126974,23127925..23127967,23128072..23128112,23128224..23128355,23128519..23128655,23128822..23128894,23131672..23131754,231…	-4.26618	0.0269805	117744071
LOC117729166_2	NC_046969	complement(join(21368519..21368570,21369275..21369448,21369537..21369664,21370162..21370276,21370365..21370421,21370557..21370637,21370781..21370968,21371450..21371507,21371611..21371995))	-4.41642	0.00547855	117729166
sult2st3_2	NC_046981	join(3858163..3858431,3859893..3860101,3860343..3860469,3860583..3860677,3860983..3861163,3861270..3861817)	-4.46017	0.036965	117745906
LOC117734659_1	NC_046973	complement(join(1014929..1015087,1015510..1015760,1015844..1015969,1016060..1016378,1016485..1016567,1016892..1017379))	-4.52283	0.0259329	117734659
LOC117744095_5	NC_046980	complement(join(9854801..9857776,9857973..9858092,9858674..9858723,9858869..9859176,9859258..9859375,9861357..9861440,9864121..9864234,9873756..9873884,9881271..9881302,9886276..9886367,9886499..9886584))	-4.55912	0.0255479	117744095
LOC117735559_1	NC_046973	complement(join(5628981..5629191,5629378..5629585,5629678..5629794))	-4.56194	0.044803	117735559
adgrd1_1	NC_046974	complement(join(10784848..10786614,10786695..10786787,10787013..10787054,10787152..10787278,10787381..10787472,10787585..10787651,10787834..10787900,10789680..10789833,10790238..10790349,10790476..10790579,10792576..10792699,10793211..10793284,10802423..10802564,10803422..10803497,10804749..10804856,10805200..10805323,10806592..10806642,10806768..10806917,10807428..10807495,10808594..10808851,108…	-4.71762	0.0420307	117735759
LOC117747834_1	NC_046983	join(4482379..4482508,4482613..4482648,4497313..4497588,4499117..4499413,4499843..4500106,4500475..4500738,4500850..4500960,4501083..4501098,4501195..4501283,4501436..4501486,4501688..4501747,4502090..4502254)	-4.95195	0.013085	117747834
palm3_2	NC_046966	join(5945613..5945654,5964713..5964765,5966528..5966608,5970133..5970260,5970727..5970799,5971813..5971843,5973233..5973280,5974345..5976156)	-4.97217	0.0259259	117737619
pgk1_2	NC_046979	complement(join(5458395..5458780,5458811..5458891,5459022..5459120,5459297..5459474,5459553..5459732,5459851..5459965,5461759..5461878,5461965..5462068,5463800..5463944,5464060..5464215,5464422..5464472,5466603..5466793))	-4.99364	0.000450711	117743246
LOC117733755_1	NC_046972	complement(join(9686788..9686793,9688252..9688492,9688601..9688715,9812091..9812265,9812387..9812532,9813250..9813386,9813510..9813632,9814049..9814146,9814234..9814322,9814542..9814587))	-5.32856	0.0285391	117733755
mideasa_3	NC_046989	complement(join(9478644..9479665,9480149..9480315,9480438..9480551,9480744..9480887,9481388..9481476,9481659..9481734,9481893..9481996,9482118..9482245,9482396..9482462,9482568..9482910,9483981..9484199,9485575..9487275,9488298..9488405))	-5.32928	0.00164911	117727045
nlrc5_2	NC_046971	complement(join(21676587..21678183,21678352..21678435,21679103..21679186,21679684..21679761,21679875..21679958,21680056..21680139,21680594..21680677,21686761..21686844,21686935..21687033,21687713..21687796,21687960..21688043,21688135..21688209,21688319..21688402,21688490..21688573,21688676..21688759,21689157..21689204,21689460..21689519,21689684..21689770,21689982..21690065,21690395..21690478,216…	-5.40419	0.0079046	117731792
LOC117746146_7	NC_046982	join(9732819..9732980,9739335..9739870,9741145..9741277,9741500..9741628,9741750..9741827,9742398..9742517,9742830..9743027,9743809..9744070,9744582..9744994,9745081..9745204,9745818..9747033)	-5.42587	0.0417595	117746146
si:dkeyp-68b7.12_3	NC_046982	join(21313690..21313942,21314518..21314780,21315688..21315790,21315924..21316068,21316735..21316817,21316943..21317050,21317132..21317250,21317338..21317512,21317656..21317753,21318018..21318089,21318591..21319325,21319415..21319581,21319665..21319736,21319833..21320656,21321181..21323032)	-5.457	0.0227172	117746026
LOC117750053_1	NC_046968	join(30384067..30384118,30384248..30384351,30384590..30384669,30384757..30384835,30384927..30385107,30385936..30386069,30386172..30386333)	-5.45828	0.0149988	117750053
LOC117726062_1	NC_046968	complement(join(30312028..30312189,30312308..30312441,30312647..30312827,30312913..30312994,30313350..30313429,30313790..30313893,30320004..30320055))	-5.46036	0.00590396	117726062
LOC117727888_5	NC_046989	join(9434649..9434681,9434976..9437097,9437451..9438225)	-5.53225	0.0254279	117727888
LOC117749435_2	NC_046985	join(14751895..14751942,14753450..14753726,14755923..14756019,14756102..14756197,14756942..14757006,14759636..14759774,14760082..14760153,14760355..14760399,14760569..14760645,14760903..14761137,14761522..14761663,14765896..14766030,14766642..14766756,14766846..14769172)	-5.58442	0.00546222	117749435
LOC117750045_1	NC_046968	join(30366652..30366703,30366979..30367082,30368133..30368212,30368571..30368652,30368738..30368918,30369124..30369257,30369376..30369537)	-5.58704	0.00784509	117750045
tasora_2	NC_046970	complement(join(24195522..24196625,24198048..24198126,24199761..24200475,24200859..24201008,24201107..24201285,24201413..24201521,24201606..24201765,24202161..24202283,24202734..24204121,24204419..24204871,24204985..24205222,24205578..24205732,24205984..24206112,24206486..24206669,24206759..24207031,24207183..24207430,24207917..24207991,24208212..24208284,24208452..24208555,24208749..24208852,242…	-5.67521	0.0244844	117731267
LOC117729564_1	NC_046969	join(7615569..7615608,7615992..7616080,7616886..7616983,7617088..7617213,7617451..7617587,7618136..7618278,7618425..7618577,7618913..7618930)	-5.74873	0.0150374	117729564
ftr82_2	NC_046979	join(19019816..19020193,19020629..19021247,19022840..19022935,19023035..19023268,19023566..19023725,19023824..19023880,19024084..19024152,19024364..19025697)	-5.78199	0.00417204	117743001
pcm1_7	NC_046966	join(19893385..19893552,19894758..19894882,19895188..19895436,19896238..19896564,19897721..19897891,19898440..19898559,19898746..19898932,19899228..19899337,19899658..19899931,19900027..19900177,19900524..19900742,19900936..19901102,19901410..19901630,19902452..19902594,19902739..19902868,19903129..19903299,19903435..19903613,19903998..19904210,19904291..19904570,19904904..19904974,19905069..1990…	-5.88565	0.000370014	117737343
cpb1_1	NC_046985	join(8045700..8045764,8046398..8046473,8046816..8046940,8047052..8047151,8047240..8047341,8047455..8047559,8047643..8047753,8047883..8047973,8048438..8048640,8049975..8050059,8050334..8050521)	-5.97293	0.0460455	117749608
LOC117730816_1	NC_046970	complement(join(20340904..20340965,20341102..20341251,20341458..20341600,20341687..20341823,20342317..20342442,20342863..20342963,20343115..20343212,20343528..20343586))	-6.00477	0.010866	117730816
dhrs9_2	NC_046986	complement(join(11284866..11285137,11285693..11285856,11285957..11286215,11287470..11287799,11288997..11289093))	-6.00604	0.0208585	117751042
tjp1b_3	NC_046971	complement(join(9648298..9648656,9649849..9649932,9650490..9650707,9650891..9651362,9651450..9651586,9651688..9651903,9652370..9652461,9653094..9653948,9655009..9655239,9655548..9655898,9656004..9656104,9656189..9656399,9656502..9656584,9656697..9656792,9656875..9657059,9657531..9657750,9657841..9657949,9658597..9658747,9659368..9659473,9660330..9660463,9662415..9662559,9662674..9662842,9663512..…	-6.01214	0.0359514	117732189
tdrkh_2	NC_046984	join(2917875..2917992,2918678..2918880,2918926..2919004,2921038..2921198,2921297..2921391,2922155..2922356,2922543..2922682,2922759..2923101,2923207..2923373,2924113..2924288,2924578..2924642,2924746..2924888,2924987..2925085,2926278..2926332,2926771..2926853,2926942..2927433)	-6.04331	0.0299146	117748309
lrrc6_2	NC_046982	complement(join(22169442..22171175,22178556..22178632,22179401..22179496,22184115..22184184,22184414..22184479,22185478..22185555,22189688..22189879,22190568..22190926,22191029..22191201,22194578..22194655,22194731..22194898,22196576..22196741))	-6.04711	0.00447942	117746047
fam193a_3	NC_046966	complement(join(20574674..20575766,20576132..20576213,20578801..20579704,20579850..20580089,20580301..20580487,20580607..20580889,20581139..20581513,20581606..20581828,20582121..20582399,20582793..20582939,20583096..20583252,20583409..20583651,20584489..20584601,20584692..20584766,20584856..20584930,20585057..20585204,20585461..20585585,20585725..20585965,20586636..20586803,20586900..20587075,205…	-6.23454	0.0469947	117731959
LOC117745193_2	NC_046981	join(13576754..13576793,13577012..13577162,13577281..13577531,13577627..13577763,13577883..13577984,13578092..13578139)	-6.26999	0.00114891	117745193
LOC117748848_6	NC_046968	join(24664269..24664388,24675546..24676432,24699588..24699813,24710472..24710559,24712470..24714945,24715077..24715446,24716580..24716960,24717203..24717281,24718415..24718932)	-6.36634	0.0116735	117748848
LOC117745194_1	NC_046981	complement(join(13571136..13571183,13571295..13571396,13571504..13571640,13571746..13571996,13572115..13572265,13572484..13572523))	-6.49071	0.000988313	117745194
aftpha_3	NC_046966	complement(join(23476868..23478468,23478569..23478692,23479264..23479347,23480019..23480082,23480198..23480320,23480417..23480473,23480572..23480701,23481055..23481230,23482445..23484137,23485942..23486314))	-6.59304	0.0110601	117732492
ela3l_1	NC_046974	join(15788644..15788666,15788927..15789126,15789364..15789452,15789626..15789723,15789911..15790039,15790419..15790555,15790792..15790937,15791199..15791351,15791476..15791493)	-6.68199	0.0191761	117736242
zfhx3_1	NC_046968	complement(join(14584904..14591531,14592007..14597541,14598049..14598172,14601634..14601834,14602392..14602528,14642065..14642296,14665235..14665731,14668360..14668933,14669085..14671598,14717348..14717742))	-6.85012	3.62753e-05	117728793
abi1a_9	NC_046985	complement(join(4634280..4634616,4634717..4634902,4637318..4637602,4639858..4639965,4640770..4640870,4643926..4644078,4644649..4644752,4645247..4645261,4648641..4648817,4660522..4660689,4669809..4670099))	-6.8505	0.0311525	117749360
ptprz1a_1	NC_046971	join(2177703..2177790,2200726..2200788,2202736..2202915,2205244..2205395,2206071..2206166,2209213..2209279,2209370..2209527,2213895..2214042,2216803..2216987,2217900..2218026,2221341..2221375,2221472..2223614,2226679..2226811,2229511..2229596,2229772..2229857,2231844..2231864,2232854..2232944,2233248..2233324,2234444..2234578,2234937..2235071,2235895..2236058,2236152..2236287,2237471..2237617,223…	-6.86992	0.0434214	117732807
mef2cb_4	NC_046974	complement(join(14343556..14346341,14346630..14346765,14347090..14347219,14348596..14348768,14353697..14353744,14354543..14354723,14357410..14357553,14371743..14371946,14380761..14380974,14401714..14401993))	-6.88704	0.0174528	117736012
LOC117745406_4	NC_046981	join(8605884..8606001,8606142..8606242,8609881..8609959,8610261..8610393,8610488..8610585,8613124..8613154,8613374..8613452,8614428..8614577,8615151..8615248,8615506..8615628,8615715..8615893,8616093..8616183,8616296..8616346,8616697..8616784,8617097..8617161,8617249..8617303,8617681..8619399)	-6.91664	0.0219891	117745406
ahr1b_16	NC_046967	complement(join(1326495..1328396,1330959..1332225,1332300..1332441,1333641..1333750,1333832..1334037,1335101..1335225,1335297..1335423,1336178..1336267,1337636..1337739,1340696..1340883,1341455..1342181,1342224..1342616,1342754..1343090,1343382..1343712))	-7.03051	0.00497074	117741662
ahr1b_18	NC_046967	complement(join(1326495..1328396,1330959..1332225,1332300..1332441,1333641..1333750,1333832..1334037,1335101..1335225,1335297..1335423,1336178..1336267,1337636..1337739,1340696..1340883,1341455..1343350,1343382..1343712))	-7.05791	0.0208195	117741662
arid2_2	NC_046988	join(3541113..3541259,3543155..3543340,3543464..3543557,3544506..3544603,3554178..3554311,3557647..3557865,3558123..3558190,3559050..3559119,3559408..3559670,3561098..3561194,3561281..3561490,3561636..3561800,3562710..3562788,3562910..3563044,3563181..3563392,3563787..3566140,3568224..3568372,3568461..3568599,3568693..3568778,3568929..3569046,3569460..3569551,3569758..3569869)	-7.08764	0.00451118	117726367
csde1_3	NC_046972	complement(join(4686584..4688005,4688114..4688246,4688601..4688764,4688863..4689041,4689171..4689290,4689402..4689514,4689630..4689808,4689915..4690022,4691163..4691333,4691450..4691590,4691718..4691933,4692062..4692187,4692287..4692415,4692814..4692895,4692983..4693080,4693262..4693348,4693949..4694058,4694140..4694338,4697428..4698147,4700697..4700829))	-7.14567	0.0392647	117734211
LOC117745055_2	NC_046981	complement(join(520856..521994,523483..523552,523644..523706,523821..523896,527681..527751,528315..528432,528524..528657,528750..528905,529553..529849))	-7.25609	0.00439988	117745055
kcnq5b_1	NC_046966	join(14855623..14856217,14923844..14923934,14924652..14924778,14926119..14926294,14928167..14928292,14930262..14930372,14930676..14930771,14931608..14931702,14933319..14933345,14939389..14939612,14941970..14942081,14946208..14946339,14946712..14946819,14948124..14948250,14948735..14950650)	-7.29421	0.00172943	117736222
arhgap17b_1	NC_046973	join(21155689..21156471,21159372..21159411,21164763..21164867,21166360..21166436,21166593..21166704,21166974..21167050,21167183..21167285,21167627..21167695,21167844..21167925,21168203..21168330,21168703..21168814,21168897..21168978,21169350..21169430,21169800..21169913,21170007..21170098,21170481..21170619,21171607..21171891,21172455..21172576,21172666..21173079,21174424..21175557)	-7.78302	0.000107202	117735400
LOC117745055_7	NC_046981	complement(join(520856..521994,523483..523552,523644..523706,523821..523896,527681..527751,528315..528432,528524..528657,528750..528905,529681..529838))	-7.80057	0.00741768	117745055
mbnl1_21	NC_046982	join(9185794..9186048,9197072..9198010,9213322..9213492,9213724..9213945,9215262..9215501,9216578..9216631,9217797..9217950,9221234..9221305,9221456..9224991)	-7.92967	0.015048	117745959
pfkfb4b_8	NC_046970	complement(join(13468982..13470877,13471134..13471196,13471718..13471847,13471957..13472061,13472163..13472309,13473462..13473669,13473757..13473878,13474052..13474108,13474188..13474262,13474367..13474433,13474904..13475000,13475131..13475247,13476649..13476893))	-8.10995	0.00171158	117730603
LOC117733161_1	NC_046972	complement(join(3509536..3510447,3510605..3510651,3510782..3511002,3511130..3511255,3511348..3511512,3511690..3511785,3511893..3511953,3512065..3512273,3513798..3514400))	-8.78028	6.78168e-07	117733161
gmeb1_3	NC_046976	complement(join(15776133..15777683,15778682..15778819,15779121..15779258,15779367..15779492,15779697..15779845,15780858..15780961,15781827..15781942,15782054..15782106,15782434..15782620,15783646..15783819))	-9.5336	0.0461661	117739094
LOC117747866_1	NC_046983	join(8422016..8422585,8424098..8424193,8425403..8425563,8435290..8435414,8435777..8435892,8436077..8436239,8436889..8437076,8437238..8437342,8438163..8438264,8438352..8438555,8438664..8440421)	-9.67685	0.0437336	117747866
atp6v0a1a_3	NC_046973	complement(join(15701040..15701885,15703048..15703219,15703397..15703514,15703978..15703995,15704494..15704601,15704701..15704808,15704917..15705133,15705236..15705354,15705606..15705696,15705801..15705967,15706131..15706270,15706494..15706644,15707222..15707434,15708856..15708949,15709039..15709121,15709214..15709340,15709936..15710018,15710725..15710853,15710934..15711031,15711173..15711251,157…	-9.71488	0.03917	117734825
LOC117733272_1	NC_046972	join(9815667..9815703,9815922..9816010,9816391..9816488,9816860..9816982,9817101..9817237,9817438..9817583,9818032..9818184,9818340..9818357)	-9.83854	0.04875	117733272
neflb_1	NC_046974	complement(join(10473320..10473924,10474000..10474397,10474517..10474641,10474787..10475857))	-9.9402	0.0312168	117736520
scaper_3	NC_046971	complement(join(11822250..11822954,11823196..11823244,11824087..11824278,11830027..11830176,11831568..11831802,11834018..11834173,11835850..11836079,11837634..11837757,11844951..11845066,11851478..11851604,11852032..11852097,11856159..11856295,11860255..11860362,11861566..11861718,11861807..11861888,11861998..11862140,11862249..11862404,11862680..11862820,11863243..11863354,11863691..11863808,118…	-9.95573	0.0282092	117732122
acaca_14	NC_046979	join(16617639..16617848,16618959..16619217,16620524..16620656,16620892..16621030,16621201..16621310,16621405..16621486,16621589..16621687,16622008..16622114,16622198..16622308,16622481..16622690,16622816..16622986,16623594..16623755,16623878..16624041,16624216..16624366,16624584..16624687,16624788..16625015,16625160..16625310,16625427..16625561,16626147..16626293,16626405..16626593,16627383..1662…	-9.99549	0.0375771	117742271
LOC117749164_2	NC_046984	join(15921666..15921845,15938795..15939310,15939567..15940163,15940246..15940368,15940815..15940961,15941535..15944389)	-10.0111	0.0266756	117749164
sorbs3_3	NC_046974	join(12994793..12995021,13000263..13000301,13000958..13001146,13001361..13001433,13001971..13002104,13002283..13002346,13003152..13003190,13003275..13003362,13004091..13004199,13005616..13005669,13005830..13005937,13006587..13006642,13008020..13008090,13008686..13008747,13008905..13008951,13009254..13009368,13009481..13009606,13010009..13010557,13010691..13010794,13010900..13011006,13012042..1301…	-10.1175	0.0231729	117736515
pip4k2aa_1	NC_046985	complement(join(11142082..11146288,11146438..11146541,11146788..11147028,11147206..11147319,11150625..11150741,11153980..11154018,11154239..11154385,11155251..11155403,11156654..11156750,11156849..11156946,11167811..11168795))	-10.2046	0.0212262	117749861
ppp1r9ala_3	NC_046986	join(10860559..10860632,10861268..10863333,10873275..10873407,10873680..10873800,10874181..10874285,10874619..10874745,10876104..10876262,10876403..10876456,10876978..10877207,10877497..10877593,10877686..10877812,10877982..10878133,10878726..10879041,10879124..10879181,10879266..10879337,10879783..10879978,10880539..10880583,10881513..10881629,10882591..10882779,10883028..10884325)	-10.3701	0.0167198	117750416
si:ch211-152p11.4_5	NC_046976	join(159469..159755,162885..163381,163909..163958,164057..164190,169070..169236,170555..171580)	-10.4631	0.0161564	117738581
bin1b_1	NC_046967	complement(join(1622303..1623241,1623336..1623437,1623531..1623584,1623761..1623967,1624218..1624238,1625013..1625183,1625364..1625406,1626878..1626933,1627023..1627098,1627217..1627302,1628269..1628376,1628487..1628582,1629027..1629121,1629226..1629280,1629458..1629538,1635262..1635409))	-10.5166	0.0149237	117745552
scpep1_1	NC_046973	complement(join(11317606..11317839,11318711..11318874,11319008..11319145,11319243..11319356,11319439..11319523,11320151..11320279,11320367..11320404,11320889..11320961,11321256..11321330,11321926..11322081,11322921..11323010,11323524..11323651,11323827..11323943,11324250..11324323))	-10.7905	0.0114565	117734637
cep170aa_3	NC_046980	complement(join(7013411..7016160,7016603..7016654,7016758..7016851,7016993..7017081,7017202..7017369,7017817..7017997,7018176..7018470,7019741..7021285,7021470..7021587,7022317..7022409,7024385..7024671,7024902..7025249,7029582..7029887,7030296..7030466,7034356..7034493,7036067..7036298,7036400..7036458,7036695..7036773,7038500..7038589,7042066..7042212,7042683..7042742,7052160..7052344))	-10.9813	0.00775655	117743867
LOC117740608_2	NC_046967	join(11311431..11311600,11311988..11312098,11314452..11314511,11315422..11315523,11315660..11315761,11315845..11315958,11316045..11316179,11316492..11316609,11316702..11316970,11317050..11317358,11317773..11317907,11318067..11318259,11318344..11318519,11318615..11318707,11337742..11337785,11337873..11338023,11338319..11338487,11338592..11338746,11338829..11338952,11339451..11339596,11339693..1133…	-11.0051	0.0120582	117740608
dennd10_3	NC_046980	join(21830876..21831033,21831120..21831174,21831606..21831802,21831929..21832008,21832115..21832263,21832552..21832663,21832762..21832862,21832986..21833093,21833202..21833296,21833415..21833625,21833674..21834536)	-11.1294	0.0101712	117743813
macc1_1	NC_046981	join(8713825..8713973,8715276..8715383,8715458..8717490,8717731..8717919,8718039..8719407)	-11.2527	0.00590396	117745907
sypl1_2	NC_046988	complement(join(9503235..9504891,9505355..9505546,9505631..9505835,9505942..9506060,9509375..9509493,9510203..9510290))	-11.3771	0.00496324	117726248
LOC117729160_2	NC_046969	join(5688477..5688943,5689215..5689358,5689726..5691199,5691356..5691451,5691561..5691653,5691739..5691885,5692121..5692360,5692454..5692521,5692662..5692803,5693392..5693522,5695561..5695736,5696329..5696474,5697380..5697465,5697572..5697784,5697897..5698101,5698620..5698768,5699276..5699404,5699920..5700114,5700342..5703976,5705282..5705612,5705805..5705954,5706063..5706254,5706492..5706684,570…	-11.8254	0.0046146	117729160
csde1_7	NC_046972	complement(join(4686584..4688005,4688114..4688246,4688601..4688764,4688863..4689041,4689171..4689290,4689402..4689514,4689630..4689808,4689915..4690022,4691163..4691333,4691420..4691590,4691718..4691933,4692062..4692187,4692287..4692415,4692814..4692895,4692983..4693080,4693262..4693348,4693892..4694058,4694140..4694338,4697428..4698147,4700697..4700829))	-12.1987	0.00172511	117734211

## Sheet: Sheet3
File S2c. Differentially expressed transcripts (DETs) in spleen 3 days post infection (dpi) identified by reference genome-guided transcriptome assembly analysis (Log2foldchange≥1, p value≤0.05).
Name	Chromosome	Region	Log₂ fold change	FDR p-value	GeneID
elf1_3	NC_046975	join(17058808..17059118,17075365..17075662,17076148..17076204,17079362..17079536,17080230..17080334,17080462..17080623,17080755..17080838,17081513..17081705,17081831..17082181,17083345..17086372)	11.1246	0.00180445	117737920
zmp:0000001200_2	NC_046986	join(10090423..10090835,10121696..10121812,10126520..10126609,10129000..10129082,10130270..10130339,10132302..10132397,10133225..10133359,10135648..10135822,10137205..10137257,10137861..10137935,10138023..10138163,10138851..10139063,10139367..10139489,10139826..10139908,10140389..10140511,10140726..10140805,10140907..10141094,10141268..10141333,10141415..10141507,10141597..10141720,10141835..1014…	11.0349	0.00184094	117750258
adpgk_1	NC_046971	complement(join(5292616..5294650,5294778..5294876,5295351..5295547,5295672..5295792,5296014..5296076,5296170..5296395,5297384..5297639,5298207..5298402))	10.2071	0.0211656	117732066
fgd4a_5	NC_046971	join(19370177..19370337,19373413..19373493,19381528..19381680,19382229..19382448,19384856..19385267,19386835..19386924,19387058..19387203,19387371..19387527,19387798..19387936,19388026..19388084,19388182..19388328,19388667..19388839,19389099..19389129,19389240..19389320,19389405..19389530,19390067..19390204,19390343..19390483,19390586..19390972)	10.1785	0.00880438	117732110
npat_3	NC_046978	complement(join(14702716..14703432,14704271..14705640,14705807..14705900,14706077..14706177,14706473..14707858,14708188..14708301,14708405..14708501,14708659..14708740,14708897..14708988,14709433..14709550,14710127..14710202,14710437..14710679,14711166..14711206,14711324..14711396,14711492..14711552,14711660..14711778,14712002..14712233))	10.1737	0.00887502	117741263
LOC117734153_6	NC_046972	complement(join(3159673..3162410,3162701..3163129))	10.1058	0.0153024	117734153
dub_3	NC_046979	complement(join(1247262..1247678,1249437..1249740,1250100..1250351,1250477..1250548,1250633..1250695,1251622..1251711,1258536..1258668))	10.0381	0.010986	117743076
parp4_2	NC_046986	complement(join(3093785..3094594,3094721..3094853,3095468..3095570,3095655..3095721,3096168..3097001,3097552..3098153,3098546..3098584,3098676..3098759,3098856..3098951,3099259..3099351,3099434..3099589,3099683..3099778,3099887..3099967,3100212..3100292,3101091..3101261,3101432..3101531,3101670..3101857,3102373..3102443,3102540..3102729,3103188..3103325,3103527..3103608,3103728..3103765,3106586..…	9.93105	0.0130796	117750123
chchd3a_4	NC_046988	join(7387275..7387515,7388560..7388859,7389412..7389517,7395762..7395855,7404237..7404417,7422530..7422613,7430745..7430815,7442388..7442523,7445603..7446302)	9.91043	0.0196712	117726235
cobll1a_8	NC_046967	complement(join(6114060..6114749,6114857..6116029,6117987..6118086,6118278..6118439,6118529..6118615,6118685..6118728,6119379..6119637,6119760..6119961,6120447..6120627,6120980..6121151))	9.90182	0.0321248	117745876
chfr_1	NC_046974	join(10012240..10012348,10013209..10013329,10014513..10014612,10014716..10014825,10014908..10014967,10015067..10015252,10016182..10016265,10017405..10017579,10017716..10017870,10018129..10018291,10018929..10019128,10019314..10019430,10019693..10019776,10021459..10021529,10021847..10021934,10022041..10022148,10022267..10022339,10023004..10026241)	9.87185	0.0142627	117736250
fam193a_3	NC_046966	complement(join(20574674..20575766,20576132..20576213,20578801..20579704,20579850..20580089,20580301..20580487,20580607..20580889,20581139..20581513,20581606..20581828,20582121..20582399,20582793..20582939,20583096..20583252,20583409..20583651,20584489..20584601,20584692..20584766,20584856..20584930,20585057..20585204,20585461..20585585,20585725..20585965,20586636..20586803,20586900..20587075,205…	9.81399	0.0352545	117731959
mctp2b_2	NC_046968	join(6808248..6808504,6814411..6814887,6816686..6816727,6817599..6817713,6821393..6821535,6821763..6821839,6822572..6822686,6822816..6822842,6824463..6824633,6825246..6825376,6825821..6826007,6827913..6828006,6828118..6828220,6828426..6828528,6828707..6828808,6828939..6829013,6830969..6831088,6833895..6834008,6835394..6835432,6837371..6837480,6837718..6837827,6838080..6838177,6839027..6839887)	9.8034	0.01458	117750174
fgfr2_4	NC_046980	join(17840409..17840558,17842663..17842918,17849957..17850214,17850537..17850611,17854683..17854852,17856542..17856665,17860320..17860510,17861698..17861842,17863372..17863565,17864330..17864469,17866608..17866729,17867569..17867679,17868635..17868825,17869570..17869692,17870756..17870826,17873409..17873546,17874167..17874272,17875713..17877413)	9.76384	0.0240583	117744023
dennd4c_4	NC_046983	complement(join(11553981..11556015,11556215..11556279,11556433..11556589,11556862..11556979,11557112..11557249,11557342..11557452,11557612..11557810,11557891..11558049,11558147..11558322,11558417..11558514,11558634..11558817,11558959..11560067,11560258..11560398,11560497..11560616,11560706..11560855,11560976..11561114,11561229..11561357,11561474..11561680,11561793..11561910,11562006..11562136,115…	9.76157	0.0166553	117747424
camk2g2_7	NC_046980	join(6339587..6339777,6340971..6341065,6359048..6359107,6360859..6360913,6361444..6361509,6364152..6364224,6367544..6367646,6368229..6368312,6368637..6368731,6370664..6370786,6371795..6371878,6371972..6372014,6376055..6376095,6379694..6379774,6382822..6382876,6385713..6385788,6386016..6386110,6386887..6387138,6387574..6390425)	9.71793	0.0166553	117743645
LOC117736610_2	NC_046974	join(23318170..23318284,23319215..23319305,23319397..23319445,23320790..23320958,23321142..23321213,23321307..23321413,23321482..23321578,23321749..23323281,23323431..23323545,23323875..23323925,23324025..23324109,23324604..23324742,23325359..23325465,23326217..23326310,23326410..23326547,23328751..23329005)	9.68673	0	117736610
LOC117734602_8	NC_046973	join(12674736..12674807,12676039..12676134,12676948..12677171,12677339..12677513,12678519..12678666,12680012..12680103,12681697..12681792,12681908..12682025,12682136..12682233,12682315..12682426,12682557..12682670,12683319..12683524,12683628..12683804,12683916..12684197,12684805..12684940,12685072..12685119,12686476..12686898,12687223..12687967)	9.68415	0.0176731	117734602
LOC117732945_1	NC_046966	join(23464108..23464463,23472770..23473730,23475408..23476115)	9.63958	0.019603	117732945
mcm2_3	NC_046970	complement(join(26107403..26107922,26108521..26108676,26108758..26108940,26109023..26109097,26109237..26109401,26109505..26109617,26110078..26110204,26110289..26110460,26111856..26111934,26112019..26112112,26112278..26112469,26113707..26113841,26113914..26114121,26114216..26114337,26114437..26114534,26114634..26114772,26114851..26114981,26115496..26115668,26115947..26116140,26118093..26118212))	9.61293	0.0203821	117731055
usp19_3	NC_046972	complement(join(4102017..4103375,4104872..4105047,4105155..4105321,4105727..4105879,4106837..4107053,4107438..4107548,4107651..4108045,4108660..4108803,4108971..4109089,4109189..4109329,4109912..4110013,4110133..4110243,4110343..4110453,4110570..4110728,4110920..4111053,4111913..4112105,4112266..4112489,4113667..4113782,4114362..4114433,4114534..4114690,4114902..4115268,4116236..4116799,4116997..…	9.60555	0.0196712	117733232
luzp1_2	NC_046987	join(14132486..14132896,14159601..14159943,14160382..14162662,14162954..14163543,14163663..14163824,14170034..14170318,14171005..14174873)	9.51091	0.0326999	117751248
arid1aa_2	NC_046981	join(7346423..7347676,7350213..7350431,7350550..7351155,7351285..7351380,7352136..7352376,7352939..7353028,7353130..7353300,7353867..7354197,7354315..7354460,7354546..7354631,7354749..7354958,7355055..7355259,7355419..7355572,7355722..7355888,7355993..7356179,7356659..7356784,7357281..7357380,7357593..7358466,7358594..7358724,7358825..7361949)	9.49254	0.0339484	117745057
LOC117751260_1	NC_046968	complement(join(12729615..12729894,12730374..12730512,12730656..12730755,12730853..12730957))	9.47337	0.0282386	117751260
mbnl1_17	NC_046982	join(9185793..9186048,9197072..9198010,9213322..9213492,9213724..9213945,9215262..9215501,9216578..9216631,9217797..9217950,9219674..9219762,9220422..9220466,9221234..9221305,9221456..9224991)	9.41641	0.0370003	117745959
haspin_1	NC_046966	join(3416208..3416351,3416445..3416683,3417388..3417534,3417811..3417963,3418594..3420337,3420574..3420718,3420808..3420959,3421096..3421284,3421626..3421711,3421857..3421919,3421996..3422087,3422713..3422792,3423017..3423105,3423666..3423808,3423921..3424023,3424658..3425086)	9.41389	0.0276154	117735804
mycbp2_7	NC_046986	complement(join(22326483..22327421,22327554..22327719,22328187..22328294,22328385..22328594,22328800..22328907,22329009..22329197,22329870..22329973,22330082..22330214,22330327..22330455,22330557..22330658,22330750..22330869,22331237..22331333,22331428..22331711,22332260..22332526,22332604..22332684,22332770..22332859,22332961..22333200,22333432..22333497,22333587..22333811,22333913..22334069,223…	9.35489	0.0408412	117750210
LOC117731866_2	NC_046971	join(2534033..2534187,2540606..2542573)	9.30968	0.043496	117731866
lpp_11	NC_046969	complement(join(1087151..1091220,1092013..1092133,1095802..1095980,1109861..1110030,1122804..1122900,1144853..1145449,1158841..1158963,1159063..1159082,1165062..1165165,1177075..1177262))	9.28314	0.0465158	117729200
ncoa2_1	NC_046985	complement(join(9599116..9600730,9601855..9602059,9602585..9602762,9603584..9604052,9604228..9604305,9604671..9604967,9605062..9605236,9605412..9605541,9605939..9606163,9606749..9606946,9607056..9607251,9612702..9614046,9614401..9614548,9615468..9615608,9616844..9616945,9619024..9619212,9620702..9620879,9623513..9623616,9627070..9627242,9628082..9628189,9637251..9637336,9651292..9651404))	9.15105	0.0491424	117749373
setd1ba_2	NC_046977	complement(join(10267837..10270156,10270259..10270396,10270509..10270628,10270720..10270845,10270930..10271096,10271319..10272608,10272709..10273089,10273177..10273249,10273339..10273550,10273634..10273727,10273810..10273983,10274740..10275489,10277018..10278121,10278702..10278823,10279773..10280043,10280338..10280436,10280710..10280861,10281091..10281869))	9.10109	0.0409671	117740988
LOC117729187_3	NC_046969	join(12972774..12972876,12977632..12978044,12979759..12979919,12980015..12980153,12980266..12980347,12980514..12980536,12980618..12980651,12981452..12981647,12981774..12981980,12982596..12982788,12983531..12983671,12983768..12983880,12984893..12986457)	9.04968	0.0418713	117729187
gal3st1b_2	NC_046977	join(10070294..10071434,10071621..10071778,10073339..10073481,10073580..10074851)	9.03443	0.0423929	117740290
dock10_2	NC_046978	join(4344185..4344448,4369524..4369643,4374218..4374307,4374758..4374840,4376643..4376715,4376972..4377100,4377405..4377539,4378360..4378546,4379426..4379514,4379848..4379931,4380100..4380258,4380431..4380679,4380790..4380912,4381455..4381537,4381657..4381779,4381892..4381971,4382111..4382298,4382451..4382516,4382635..4382727,4382875..4382998,4383121..4383242,4383424..4383507,4385090..4385182,438…	9.03388	0.041548	117741112
LOC117728330_3	NC_046990	complement(join(10713337..10713515,10713829..10713867,10714052..10719301,10719695..10720912,10721094..10721258,10721669..10721884,10722039..10722245,10722449..10722912,10723016..10723299,10724199..10724610))	8.99463	0.0473412	117728330
nrcama_4	NC_046988	complement(join(9905088..9905845,9907328..9907406,9907499..9907630,9910313..9910324,9910892..9911068,9911202..9911324,9911704..9911902,9912367..9912482,9912705..9912930,9913047..9913117,9913220..9913417,9913721..9913822,9914542..9914571,9914959..9915083,9915207..9915351,9915487..9915653,9915892..9916003,9916125..9916268,9916563..9916694,9916969..9917153,9917348..9917455,9919012..9919186,9919331..…	8.97927	0.0446976	117726027
zgc:91976_2	NC_046980	join(10034684..10034778,10046697..10047554,10047659..10047776,10048916..10049069,10049952..10050118,10050484..10052017)	8.959	0.0451728	117743933
abi2b_2	NC_046967	join(5024943..5025083,5028570..5028737,5028819..5028995,5030069..5030172,5032386..5032523,5033574..5033701,5036635..5036793,5041203..5041418,5041504..5043767)	8.89268	0.0484517	117741459
nlrc3l1_2	NC_046979	join(15045508..15045575,15046421..15046684,15046950..15047051,15047224..15047301,15047375..15047510,15047586..15047826,15047998..15048604,15048635..15050112)	8.87836	0.0475051	117742438
si:dkey-157g16.6_3	NC_046972	join(12365152..12365307,12366880..12367020,12377662..12382203)	8.84112	0.0484517	117733664
usp19_4	NC_046972	complement(join(4102017..4103375,4104872..4105047,4105155..4105321,4105727..4105879,4106837..4107053,4107438..4107548,4107651..4108045,4108660..4108803,4108971..4109089,4109189..4109329,4109912..4110013,4110133..4110243,4110343..4110453,4110570..4110728,4110920..4111053,4111913..4112105,4112266..4112495,4113667..4113782,4114362..4114433,4114534..4114690,4114902..4115268,4116236..4116799,4116997..…	8.04627	0.000433433	117733232
fbxl2_2	NC_046976	join(10833998..10834527,10839151..10839212,10842018..10842072,10842844..10842918,10843289..10843383,10843858..10844022,10844445..10844571,10845447..10845521,10845632..10845762,10846066..10846126,10846244..10846288,10846654..10846710,10846832..10847044,10847446..10849490)	7.74315	0.00470329	117738633
dop1b_5	NC_046986	complement(join(8973015..8974239,8974779..8974911,8975039..8975182,8975273..8975334,8975463..8975599,8975701..8975829,8976530..8976591,8978565..8978714,8978802..8978911,8979019..8979107,8979723..8979882,8979982..8980048,8980348..8980452,8980547..8980602,8980716..8980850,8980948..8981070,8981227..8981418,8981505..8981598,8981766..8983398,8983508..8983698,8984210..8984310,8984444..8984596,8984687..…	7.49577	0.0116019	117750409
dip2a_1	NC_046986	join(12839256..12840224,12882651..12882722,12887152..12887271,12887363..12887482,12891416..12891688,12895334..12895471,12896460..12896501,12898664..12898783,12899955..12900152,12900407..12900498,12900926..12901036,12901958..12902081,12902157..12902266,12902437..12902539,12903115..12903179,12903542..12903635,12904233..12904352,12904460..12904574,12905091..12905230,12905790..12905926,12906035..1290…	7.1684	0.00118104	117750143
LOC117726297_4	NC_046988	join(3428567..3428776,3429503..3430163,3431158..3431297,3431427..3431519,3431647..3431742,3431854..3431964,3432933..3433056,3433669..3433803,3433921..3435445)	7.12625	1.52243e-05	117726297
LOC117728761_15	NC_046966	complement(join(5727958..5732449,5735622..5735710,5738041..5738188,5739777..5739946,5747958..5748032,5748986..5749113,5749415..5749450,5749993..5750116,5750226..5750300,5750647..5750709,5798276..5798807,5820883..5821065))	7.09046	0.00149685	117728761
acaca_5	NC_046979	join(16617639..16617848,16618959..16619217,16620485..16620656,16620892..16621030,16621201..16621310,16621405..16621486,16621589..16621687,16622008..16622114,16622198..16622308,16622481..16622690,16622816..16622986,16623594..16623755,16623878..16624041,16624216..16624366,16624584..16624687,16624788..16625015,16625160..16625310,16625427..16625561,16626147..16626293,16626405..16626593,16627383..1662…	7.05076	0.0141518	117742271
st6gal2a_3	NC_046986	complement(join(7813058..7816794,7824853..7825027,7827324..7827425,7828156..7828253,7834400..7835499,7835586..7835642,7844344..7844463))	6.99742	0.00955747	117750186
clip1a_1	NC_046974	join(17236070..17236201,17236760..17236964,17240059..17240378,17241147..17241709,17242019..17242143,17242256..17242472,17242564..17242761,17242879..17242970,17244388..17244448,17246946..17247050,17248257..17249159,17249313..17249429,17249795..17249852,17249934..17250017,17250132..17250288,17250491..17250656,17250870..17251085,17252425..17254836,17255608..17255745,17255838..17255944,17256129..1725…	6.89213	0.00611977	117735789
st3gal3b_1	NC_046982	join(11487868..11487987,11488991..11489164,11489336..11489561,11491987..11492134,11497216..11497278,11497767..11497808,11499057..11499099,11500399..11500491,11503855..11503949,11506894..11506957,11507050..11507145,11507387..11507573,11515866..11516012,11517852..11517998,11520757..11524205)	6.75114	0.0142627	117747122
dnajb6b_1	NC_046985	complement(join(7003230..7004136,7004950..7005108,7011738..7011808,7011943..7012099,7012198..7012335,7016245..7016349,7016700..7016768,7017935..7018044,7021066..7021191,7026314..7026854))	6.44083	0.0470766	117749324
usp9_6	NC_046986	complement(join(21156506..21158823,21159128..21159226,21160400..21160429,21160868..21161080,21161215..21161371,21161482..21161570,21161654..21161874,21162180..21162365,21162491..21162620,21162786..21163011,21163092..21163215,21164605..21165361,21165501..21165642,21165742..21165915,21165999..21166186,21166335..21166555,21166643..21166850,21166944..21167090,21167214..21167360,21167477..21167585,211…	6.42207	0.0170549	117750242
csde1_6	NC_046972	complement(join(4686584..4688005,4688114..4688246,4688601..4688764,4688863..4689041,4689171..4689290,4689402..4689514,4689630..4689808,4689915..4690022,4691163..4691333,4691450..4691590,4691718..4691933,4692062..4692187,4692287..4692415,4692814..4692895,4692983..4693080,4693262..4693348,4693892..4694058,4694140..4694338,4697428..4698147,4700697..4700829))	6.25648	0.0130951	117734211
rttn_4	NC_046985	complement(join(10200148..10200318,10200440..10200509,10200889..10200992,10201826..10202099,10202500..10202693,10205083..10205209,10205640..10205717,10205905..10206002,10206350..10206455,10206635..10206837,10207673..10207810,10208726..10208876,10209209..10209299,10209668..10209869,10210188..10210275,10210390..10210484,10210572..10210770,10211413..10211490,10211848..10212006,10212416..10212526,102…	6.24032	0.0158267	117749422
LOC117733973_3	NC_046972	join(22285461..22285636,22286730..22286862,22286969..22287088,22287170..22287270,22288216..22288527,22288646..22288820,22288889..22289031,22289074..22290036)	6.2052	0	117733973
tbccd1_1	NC_046986	complement(join(18611803..18613462,18613849..18614379,18614648..18614834,18614958..18615207,18615435..18615551,18615692..18615850,18616214..18616454,18616546..18616610,18617425..18617606))	6.16588	0.0122715	117750886
dennd10_2	NC_046980	join(21830876..21831033,21831120..21831174,21831606..21831802,21831929..21832008,21832115..21832263,21832552..21832663,21832762..21832862,21832986..21833093,21833202..21833296,21833415..21833626,21833659..21834536)	6.06795	0.0100866	117743813
si:ch211-114n24.6_1	NC_046967	complement(join(1619103..1620091,1620171..1620319,1620400..1620622,1620706..1620757))	6.06471	0	117745611
LOC117728096_1	NC_046990	join(9590714..9591138,9591246..9591323,9591487..9591766)	5.81744	0.0409452	117728096
ncf1_3	NC_046979	complement(join(2712355..2712472,2712713..2712870,2713230..2713343,2713816..2713933,2714015..2714220,2714360..2714482,2714883..2714941,2715034..2715199,2717122..2717197,2717300..2717380,2717455..2717590))	5.56013	0.0290131	117743089
LOC117731987_4	NC_046971	complement(join(9764980..9765399,9765496..9765659,9765767..9765875,9766134..9766258,9766992..9767075,9769085..9769174,9770489..9770641,9770950..9771120,9771292..9771444,9771625..9771729,9771807..9772013,9772112..9772324,9772413..9772554,9773110..9773258,9773339..9773434,9773571..9773634,9774504..9774598,9774673..9775671,9777115..9777192))	5.46127	0.0431085	117731987
slc41a2b_3	NC_046988	join(1981258..1981370,1982460..1983039,1985918..1986025,1987940..1988011,1988577..1988721,1988888..1989034,1991737..1991884,1992413..1992492,1996812..1996943,1997466..1997614,2007624..2010182)	5.34451	0.0111559	117726095
atp6v0a1a_4	NC_046973	complement(join(15701443..15701885,15703048..15703219,15703397..15703514,15703978..15704022,15704494..15704601,15704701..15704808,15704917..15705133,15705236..15705354,15705606..15705696,15705801..15705967,15706131..15706270,15706494..15706644,15707222..15707434,15708856..15708949,15709039..15709121,15709214..15709340,15709936..15710018,15710725..15710853,15710934..15711031,15711173..15711251,157…	5.31687	0.00133823	117734825
LOC117751252_1	NC_046968	complement(join(12733956..12734144,12734624..12734762,12734906..12735005,12735103..12735207))	5.3151	0.0459673	117751252
LOC117727442_1	NC_046989	join(19105007..19105682,19105964..19106237,19106448..19106595,19106776..19107678)	5.18446	0.000719508	117727442
csde1_3	NC_046972	complement(join(4686584..4688005,4688114..4688246,4688601..4688764,4688863..4689041,4689171..4689290,4689402..4689514,4689630..4689808,4689915..4690022,4691163..4691333,4691450..4691590,4691718..4691933,4692062..4692187,4692287..4692415,4692814..4692895,4692983..4693080,4693262..4693348,4693949..4694058,4694140..4694338,4697428..4698147,4700697..4700829))	5.14761	0.0116338	117734211
serpinc1_1	NC_046969	join(27629780..27630145,27630305..27630520,27630626..27630763,27636028..27636246,27637591..27637765,27638071..27638135,27638272..27638893)	5.08629	0.0475051	117729796
mef2cb_4	NC_046974	complement(join(14343556..14346341,14346630..14346765,14347090..14347219,14348596..14348768,14353697..14353744,14354543..14354723,14357410..14357553,14371743..14371946,14380761..14380974,14401714..14401993))	4.81429	0.00892809	117736012
LOC117729809_1	NC_046969	join(6753891..6754100,6755031..6755144,6755386..6755473,6755678..6755844,6756177..6756284,6756610..6756696,6757099..6758065)	4.66252	0.0057533	117729809
LOC117738738_2	NC_046976	join(19747994..19748235,19748709..19748924,19751114..19751223,19752398..19752649,19754969..19755087,19755219..19755490,19755593..19755723,19756077..19756215,19756948..19757114,19757225..19757458,19758257..19758460,19758576..19758784,19759054..19759185,19759299..19759398,19759481..19759672,19760597..19760797,19760920..19761057,19761548..19761669,19761966..19762139,19762238..19762379,19762499..1976…	4.38728	2.36881e-09	117738738
ubr4_2	NC_046972	complement(join(9210589..9211632,9211882..9212044,9212297..9212387,9212703..9212927,9213093..9213287,9213783..9213908,9213990..9214132,9214305..9214418,9214561..9214779,9214952..9215051,9215175..9215348,9215566..9215756,9215889..9216005,9216164..9216271,9216609..9216736,9216894..9216981,9217289..9217369,9217547..9217744,9217855..9217976,9218236..9218409,9218555..9218636,9218942..9219083,9219323..…	4.34291	0.000403622	117733188
LOC117727236_2	NC_046989	complement(join(14310867..14315832,14316732..14316850,14317393..14317462,14317601..14317686,14318268..14318416,14318567..14318657,14318845..14318990,14321372..14321456,14322251..14322434,14323342..14323454,14323699..14323778,14324282..14324326,14324727..14324870,14325086..14325233,14325576..14325683,14326161..14326319,14326657..14326860,14339104..14339220,14339358..14339395,14339750..14339873,143…	4.26602	0.0141518	117727236
apoa2_1	NC_046981	join(13656261..13656322,13656540..13656584,13657080..13657311,13657529..13657969)	4.20405	0.00360274	117745525
LOC117740601_1	NC_046977	join(11664800..11664919,11665823..11665965,11666775..11666851,11666957..11667073,11667233..11667334,11667559..11667614,11667946..11668030,11668169..11668336,11668537..11668710,11668810..11668835)	4.16264	0.0266174	117740601
atp2a1_1	NC_046973	join(6808514..6808631,6809701..6809718,6810299..6810381,6813021..6813125,6814156..6814294,6815640..6815720,6815806..6815891,6816597..6816752,6816901..6817042,6817840..6818006,6818107..6818195,6818314..6818416,6818525..6818656,6818951..6819076,6819283..6819501,6819643..6819754,6819846..6820069,6820174..6820394,6820489..6820691,6820990..6821075,6821236..6821369,6822257..6822374,6822769..6822886,682…	4.06431	0.0230886	117734549
fgg_1	NC_046966	join(20500780..20500842,20500938..20500985,20501080..20501266,20501436..20501520,20502411..20502541,20502895..20503028,20503391..20503575,20503764..20504041,20504190..20504597)	4.0391	0.0469583	117733981
synpo2b_1	NC_046966	join(16420499..16421162,16421923..16424274)	4.01644	0.00537707	117730332
csde1_7	NC_046972	complement(join(4686584..4688005,4688114..4688246,4688601..4688764,4688863..4689041,4689171..4689290,4689402..4689514,4689630..4689808,4689915..4690022,4691163..4691333,4691420..4691590,4691718..4691933,4692062..4692187,4692287..4692415,4692814..4692895,4692983..4693080,4693262..4693348,4693892..4694058,4694140..4694338,4697428..4698147,4700697..4700829))	4.0148	0.00285043	117734211
hamp_1	NC_046981	complement(join(15947889..15948345,15948505..15948582,15948683..15948963))	3.98818	0	117745265
LOC117727281_1	NC_046989	join(10748960..10749177,10749471..10749633,10751064..10751268,10751411..10751492,10751617..10751739,10751883..10751986,10752748..10752920,10753058..10753201,10753311..10753514,10754954..10755040,10755142..10755308,10755421..10755542,10755624..10755724,10756073..10756243,10756366..10758345)	3.98506	0.00199376	117727281
fgb_2	NC_046983	complement(join(1363885..1364255,1365255..1365445,1366066..1366160,1366621..1366743,1366826..1366945,1367600..1367714,1367821..1367927,1368287..1368401,1368532..1368600,1368895..1368997,1369333..1369439,1369525..1369557,1369848..1370130))	3.82417	0.0486726	117747536
LOC117741202_1	NC_046978	join(19960840..19960941,19961073..19961253,19962783..19962939,19963463..19963515,19963870..19963890,19964585..19964750,19964833..19964917,19965017..19965167,19965531..19965648,19965729..19965838,19965915..19966082,19967507..19967734,19968427..19968487,19968572..19968717,19968927..19969076,19969290..19969433,19969534..19969630,19969739..19969889,19971656..19971881,19972038..19972164,19972245..1997…	3.80155	0.0118505	117741202
prx_3	NC_046978	join(13064843..13064963,13065810..13065969,13067805..13067998,13068277..13068542,13068819..13077759,13078063..13082455,13083681..13085668)	3.78317	0.000203164	117741075
LOC117728128_1	NC_046990	complement(join(9593067..9593308,9593472..9593549,9593657..9593885))	3.69907	0.0154193	117728128
LOC117741002_1	NC_046967	join(1718472..1718604,1718852..1719012,1720409..1720531,1720961..1721092,1721489..1721953,1723077..1723258,1723796..1724659)	3.66215	1.29229e-05	117741002
smc4_4	NC_046978	complement(join(5717329..5717621,5718043..5718226,5718301..5718533,5718655..5718837,5719427..5719600,5719783..5719927,5720579..5720768,5721016..5721142,5721270..5721422,5721985..5722061,5722231..5722456,5722759..5722920,5723117..5723302,5723484..5723717,5723852..5724016,5725771..5725921,5726347..5726487,5726729..5726856,5727378..5727542,5729319..5729495,5730481..5730672,5731252..5731442,5732163..…	3.43075	0.0437953	117741141
hp_1	NC_046968	complement(join(11918121..11919160,11920751..11921034,11922972..11923024,11923367..11923491))	3.28245	0.000995358	117728778
LOC117742524_1	NC_046979	complement(join(10614631..10615085,10615389..10615438,10615677..10615803,10616099..10616199,10616309..10616385,10616604..10616742,10616929..10617061,10617360..10617466,10618302..10618436,10618550..10618660,10618756..10618884,10619047..10619191,10620396..10620535,10620685..10620771,10620919..10621095,10621188..10621373,10621452..10621658,10621821..10621891,10622301..10622324))	3.26735	0.0117189	117742524
cenpf_6	NC_046968	join(18132423..18132547,18133176..18133347,18133536..18133661,18133747..18133817,18134001..18134137,18134405..18134490,18134571..18134844,18135037..18135239,18135385..18135510,18135601..18135729,18136088..18136210,18136345..18136480,18136569..18136698,18136821..18137100,18137362..18137568,18137853..18138061,18138319..18138448,18138837..18139115,18139206..18139772,18139979..18140152,18140382..1814…	3.20825	0.0217233	117747941
rabep2_2	NC_046973	complement(join(6826137..6826275,6826374..6826490,6827012..6827166,6827351..6827362,6827488..6827566,6828002..6828115,6828656..6828754,6828882..6828977,6829113..6829493,6829588..6829670,6830167..6830322,6831548..6831656))	3.19766	0.00226436	117734547
wu:fj29h11_4	NC_046984	complement(join(185364..186157,186239..186395,186516..186642,188070..188285,188369..188500,189603..189717,190676..190760,191601..191749,191925..192208,192358..192543,193739..193825,194124..194250,195780..195960,196046..196283,196398..196657,198479..198660,199156..199298,200221..200404,200529..200710,203669..203881,204421..204663,204806..204956,205603..205715,205798..205948,206079..206198,206338..…	3.16227	0.00243983	117749240
ptch2_1	NC_046982	join(8335231..8335377,8337056..8337248,8346085..8346274,8346368..8346437,8346538..8346629,8348951..8349059,8349170..8349256,8349370..8349491,8350480..8350627,8351746..8351877,8351985..8352140,8352244..8352336,8352428..8352553,8353409..8353796,8353920..8354444,8355016..8355158,8355312..8355492,8355598..8355878,8357399..8357536,8358088..8358230,8361275..8361668,8361769..8362333,8362508..8362704)	3.07112	8.46068e-06	117746573
LOC117738776_2	NC_046976	complement(join(19776541..19776636,19782330..19782419,19782506..19782610,19783189..19783491,19784235..19784513,19785939..19786205,19787668..19787799))	3.02396	0.000945303	117738776
si:dkey-22o22.2_1	NC_046981	complement(join(1376177..1376184,1376387..1376651,1376725..1376888,1377852..1378032,1378291..1378402,1378932..1379059,1379146..1379267,1383065..1383303,1383432..1383709,1385262..1385497,1386454..1386638,1387348..1387441,1387903..1388899,1389021..1389650,1390571..1390854,1392516..1392659,1395635..1395818,1396384..1396511,1396930..1397179,1398491..1398658,1399785..1399957,1400534..1400704,1400787..…	2.91105	0.0446976	117745741
nt5c2b_2	NC_046966	complement(join(11022636..11025687,11026574..11026750,11027074..11027134,11027456..11027507,11027866..11028036,11028146..11028212,11029029..11029136,11029248..11029289,11029409..11029492,11029607..11029660,11030408..11030501,11031111..11031168,11031372..11031463,11031611..11031706,11032002..11032119,11036815..11036888,11040618..11040737,11043910..11044126))	2.66926	0.0362689	117729920
fli1_3	NC_046978	join(15916140..15916349,15918205..15918289,15928054..15928265,15928522..15928676,15929721..15929924,15936877..15936945,15945094..15945153,15945907..15945966,15946619..15946666,15946844..15950517)	2.57216	0.00113051	117741261
pgr_1	NC_046978	join(11263906..11264783,11265320..11265429,11266367..11266483,11266700..11267005,11267318..11267462,11267641..11267771,11268094..11268251,11268375..11268687)	2.56934	0.00537707	117741258
vwf_1	NC_046971	complement(join(13134636..13134947,13135188..13135285,13135384..13135423,13135516..13135644,13136018..13136116,13136402..13136518,13136606..13136646,13136933..13137113,13137310..13137426,13137510..13137659,13137743..13137948,13138080..13138184,13138676..13138747,13138838..13138940,13139121..13139359,13139464..13139799,13139933..13140122,13140226..13140467,13140673..13140850,13140943..13140989,131…	2.51649	7.91668e-06	117732767
hck_4	NC_046972	join(3063133..3063250,3070316..3070461,3073859..3073892,3074399..3074495,3074652..3074747,3074902..3075005,3075602..3075751,3076448..3076600,3076686..3076868,3077403..3077479,3078792..3078945,3079224..3079355,3079966..3081428)	2.39607	0.0158267	117733005
vaspb_2	NC_046978	complement(join(15124775..15126410,15126507..15126564,15127955..15128027,15128605..15128661,15129205..15129244,15129360..15129387,15129535..15129586,15129805..15129935,15130197..15130489,15130724..15130836,15132231..15132297,15132951..15133131,15135091..15135262,15147630..15148133))	2.39558	0.000336514	117741211
atm_1	NC_046978	join(14712481..14712762,14712899..14713021,14713164..14713282,14713637..14713782,14713947..14714111,14714287..14714452,14714584..14714822,14715168..14715337,14715488..14715654,14715794..14716165,14716292..14716486,14716764..14716865,14717035..14717269,14717392..14717523,14717649..14717774,14718175..14718264,14718377..14718563,14718808..14719001,14719077..14719156,14719291..14719446,14719863..1471…	2.36471	0.0125168	117741262
usp53b_1	NC_046966	join(16436609..16436727,16437582..16437778,16438242..16438402,16438997..16439089,16439266..16439400,16439862..16439975,16440209..16440291,16441040..16441145,16442540..16442686,16442994..16443143,16443230..16443398,16445909..16446031,16446158..16446884,16448253..16448314,16449753..16449831,16449946..16450748,16451251..16451394)	2.3491	0.0432084	117735042
ptch1_1	NC_046974	join(19865730..19866030,19867750..19867942,19881699..19881888,19882168..19882237,19882385..19882476,19884100..19884298,19884445..19884566,19886652..19886799,19888502..19888633,19888792..19888947,19889148..19889246,19890151..19890276,19892519..19892637,19893168..19893897,19894636..19894945,19896277..19896419,19900662..19900845,19902495..19902775,19904323..19904603,19908544..19908643,19908750..1990…	2.2799	9.58517e-08	117736350
atrx_1	NC_046975	complement(join(10778143..10779755,10780566..10780694,10780858..10780953,10783790..10783906,10785339..10785488,10794081..10794272,10794368..10794545,10794678..10794786,10795565..10795665,10795818..10795968,10796512..10796651,10796788..10796882,10797118..10797248,10798871..10798988,10799085..10799260,10799355..10799492,10801816..10801993,10802100..10802246,10802752..10802861,10803339..10803486,108…	2.25448	0.0263465	117737139
ext1c_2	NC_046976	complement(join(5300843..5301449,5301554..5301725,5302984..5303144,5303254..5303340,5303802..5303897,5304058..5304176,5304692..5304824,5306528..5306647,5308075..5308182,5310682..5310775,5354705..5356116,5364093..5364446))	2.2193	0.00955747	117738620
tln1_3	NC_046977	join(18857301..18857320,18868248..18868323,18873048..18873210,18874177..18874274,18875662..18875791,18876052..18876204,18876657..18876799,18877380..18877507,18877641..18877701,18878019..18878123,18879189..18879344,18883563..18883664,18884204..18884280,18884448..18884628,18885104..18885217,18885331..18885439,18886617..18886825,18886917..18887015,18888563..18888730,18888850..18889144,18889445..1888…	2.17617	0.0451728	117740439
pcsk1_1	NC_046970	join(1695970..1696362,1697426..1697530,1699953..1700075,1702857..1703003,1703745..1703821,1704551..1704639,1705339..1705511,1706084..1706296,1706379..1706479,1706588..1706821,1707668..1707825,1707927..1708060,1708152..1708313,1708796..1709447)	2.12129	0.000789399	117731044
itga7_2	NC_046970	join(18209966..18210517,18224189..18224316,18224906..18224985,18225252..18225507,18226640..18226771,18231074..18231281,18231857..18232053,18232321..18232409,18232514..18232641,18232791..18232886,18233021..18233082,18233354..18233523,18234171..18234320,18235128..18235243,18235488..18235674,18235793..18235867,18235989..18236068,18236165..18236242,18236594..18236696,18236847..18237056,18237631..1823…	2.08866	0.0491424	117731200
oclna_1	NC_046977	join(2599940..2600045,2600628..2600722,2601296..2601962,2602050..2602217,2604362..2604492,2604703..2604885,2605947..2606118,2607213..2607254,2607355..2607882)	2.06519	0.0123632	117740940
LOC117736610_1	NC_046974	join(23318145..23318284,23319215..23319305,23319397..23319445,23320790..23320958,23321142..23321213,23321307..23321413,23321495..23321578,23321749..23323281,23323431..23323545,23323875..23323925,23324025..23324109,23324604..23324742,23325359..23325465,23326217..23326310,23326410..23326547,23328751..23329005)	2.0639	0.00645681	117736610
LOC117727236_1	NC_046989	complement(join(14310867..14315832,14316732..14316850,14317393..14317462,14317601..14317686,14318268..14318416,14318567..14318657,14318845..14318990,14321372..14321456,14322251..14322434,14323342..14323454,14323699..14323778,14324282..14324326,14324727..14324870,14325086..14325233,14325576..14325683,14326161..14326319,14326657..14326860,14347017..14347124,14351250..14351469,14356446..14356635))	2.05758	2.2265e-07	117727236
sorcs3b_1	NC_046980	complement(join(9731512..9731576,9737321..9737481,9737597..9737702,9738600..9738699,9740568..9740702,9740936..9741048,9741361..9741484,9741827..9741960,9742232..9742418,9743134..9743305,9743855..9743969,9744447..9744580,9744736..9744853,9745100..9745207,9746256..9746347,9746459..9746535,9746895..9746997,9747870..9748016,9748697..9748876,9749193..9749282,9750709..9750827,9751413..9751477,9752291..…	2.05271	0.0180033	117743980
kat6b_1	NC_046984	join(11967740..11967990,11970123..11970983,11975072..11975180,11976810..11976925,11977161..11977242,11977742..11977871,11978406..11979364,11980482..11980603,11981830..11981942,11982074..11982215,11982354..11982515,11983191..11983284,11984797..11985028,11985312..11985471,11985899..11986201,11987065..11987368,11987463..11991063)	2.01608	0.00392505	117748996
gpnmb_1	NC_046976	complement(join(12733758..12734226,12734370..12734460,12734588..12734808,12735167..12735272,12735969..12736187,12736349..12736411,12737098..12737421,12737545..12737706,12737811..12737975,12738386..12738526,12738608..12738763,12739932..12740227))	1.97844	0.0236308	117739554
LOC117729343_1	NC_046969	complement(join(5733662..5733846,5735551..5735709,5736164..5736352,5736440..5736616,5736948..5737106,5737407..5737574,5738174..5738341,5738971..5739150,5739328..5739519,5739620..5739802,5741255..5741437,5741615..5741691,5741860..5741965,5742200..5742382,5742496..5742623))	1.94217	0.00540113	117729343
cpxm2_1	NC_046984	complement(join(13017606..13017856,13019252..13019351,13019867..13020006,13020309..13020606,13021593..13021772,13022626..13022822,13023131..13023254,13025514..13025602,13027434..13027584,13028584..13028668,13032050..13032189,13033680..13033789,13037272..13037373,13038869..13039133))	1.90271	9.69546e-05	117748808
mpx_1	NC_046977	join(10630085..10630158,10630293..10630358,10630493..10630580,10630797..10630972,10631100..10631232,10631702..10631831,10631923..10632129,10632219..10632582,10633141..10633301,10633413..10633671,10633755..10633925,10634024..10634261,10634356..10634564,10634722..10634759,10634970..10635056,10635657..10635773)	1.87837	0.00617501	117740303
ebi3_1	NC_046987	join(20297371..20297700,20298505..20298640,20298784..20298883,20299548..20299665,20299756..20299919,20300330..20300714)	1.85055	0.00829225	117751481
hic1_4	NC_046978	join(7632754..7632901,7637325..7646412)	1.8484	0.0045899	117741873
LOC117747633_4	NC_046983	join(11613538..11614081,11616571..11617102,11650131..11650187,11652139..11652207,11654955..11655075,11655413..11655534,11658314..11658445,11658646..11658830,11661006..11661144,11661518..11661600,11669195..11675396)	1.84138	0.048228	117747633
barx1_2	NC_046970	join(8258415..8259061,8260300..8260591,8260969..8261053,8261406..8261636)	1.80965	0.0216606	117731059
aqp4_1	NC_046982	join(6999447..6999526,7000092..7000509,7000590..7000754,7001754..7001834,7002726..7002977)	1.80598	0.000224776	117746527
shroom3_1	NC_046977	join(20558211..20558913,20567833..20567987,20583501..20583719,20597728..20597853,20601310..20601528,20602345..20602670,20602759..20602984,20603796..20603851,20604063..20604540,20604780..20605073,20605875..20606310,20606567..20606700,20606971..20607120,20608092..20608558,20609379..20609606,20609781..20609988,20610215..20610512,20613027..20613106,20614413..20614444,20614788..20615541,20615659..2061…	1.80362	9.00448e-05	117740405
gli1_1	NC_046970	complement(join(18761492..18764637,18764807..18765110,18765210..18765452,18765843..18766007,18766145..18766294,18766407..18766547,18767312..18767419,18767643..18767811,18767953..18768151,18768261..18768352,18769263..18769499,18771654..18771724))	1.72699	0.0116338	117730940
paplna_1	NC_046987	join(17300024..17300247,17302185..17302247,17302589..17302692,17305240..17305300,17305421..17305523,17305681..17305811,17307401..17307524,17307702..17307782,17307906..17308078,17308518..17308641,17308746..17308872,17310481..17310685,17310931..17311107,17311223..17311373,17311636..17311716,17312676..17312871,17313054..17313138,17313255..17313381,17313919..17314423,17316217..17316375,17316472..1731…	1.7159	0.0295604	117725414
ntn2_1	NC_046984	complement(join(8695060..8695445,8695536..8695610,8699342..8699395,8701440..8701589,8706915..8707103,8717982..8719032))	1.71334	0.02052	117748789
frem1b_1	NC_046969	complement(join(342175..342366,342499..342584,343108..343226,343374..343529,343599..343643,343790..344103,344186..344335,344529..344601,344681..344810,345182..345326,345414..345615,347675..348095,350216..350480,351481..351685,355221..355362,358634..358778,360162..360393,360500..360696,360786..360974,363790..363984,368213..368465,368584..368677,373014..373222,373409..373576,374088..374178,374318..…	1.70305	0.0241975	117729321
LOC117730923_2	NC_046966	complement(join(25732130..25732398,25733452..25733501,25733856..25733901,25734661..25734720,25734807..25735063,25735213..25735278,25735902..25736017))	1.70065	0.0177604	117730923
LOC117751468_2	NC_046987	complement(join(7029033..7030794,7031500..7031699,7031815..7031981,7032464..7032597,7033770..7033907,7034117..7034484,7034585..7034622,7034735..7034885,7035211..7035423,7035546..7035767,7036764..7036965,7037191..7037258,7041582..7041777,7041878..7042018,7042108..7042260,7042377..7042456,7042662..7042782,7042957..7043013,7044866..7044961,7055611..7055675,7057618..7057725,7059376..7059523,7069017..…	1.68663	0.0312031	117751468
lzts2a_1	NC_046980	complement(join(14032073..14035101,14035240..14035344,14035738..14036253,14036368..14036514,14036706..14036828,14036947..14037609,14038461..14039112,14052632..14052743,14068932..14069219))	1.68426	0.00955747	117744382
pgm5_1	NC_046974	join(20094678..20095278,20097154..20097316,20097487..20097633,20097730..20097855,20097962..20098152,20099143..20099297,20108007..20108122,20111034..20111169,20111855..20112038,20115211..20115348,20117164..20118012)	1.66966	0.000719508	117736378
LOC117742532_1	NC_046979	complement(join(16494696..16494809,16494947..16495083,16495169..16495390,16495482..16495622,16496710..16497167,16497261..16497413,16497927..16498062,16498155..16498274,16498363..16498728,16498827..16498981,16499169..16499208,16500014..16500040,16500737..16500934,16501232..16501403,16501605..16501726,16501942..16502176,16503029..16503150,16503248..16503414,16503510..16503678,16503779..16503860,165…	1.66782	0.0437953	117742532
slc4a11_1	NC_046987	join(16186392..16186574,16209661..16209711,16213456..16213572,16226730..16226773,16233396..16233624,16243069..16243150,16243825..16243948,16248257..16248466,16252384..16252468,16253392..16253517,16254723..16254836,16256084..16256216,16257163..16257236,16259413..16259641,16260092..16260198,16263377..16263542,16264905..16265078,16266761..16266956,16268247..16268416,16270324..16271840)	1.65596	0.000510952	117725425
alas1_2	NC_046970	complement(join(18181951..18182275,18182492..18182654,18182770..18183038,18183571..18183735,18183909..18184088,18184218..18184402,18184940..18185159,18185383..18185526,18185637..18185819,18186013..18186261,18187460..18187649))	1.64103	0.00284665	117730846
LOC117748579_1	NC_046984	join(11010266..11010504,11010992..11011077,11011658..11011862,11012013..11012265,11013565..11013727,11013945..11014106,11014260..11014355,11015162..11015251,11015777..11015911,11017232..11017676,11020454..11020676,11020762..11020862,11021787..11021906,11024866..11025032,11025745..11026900)	1.63011	0.047406	117748579
LOC117726233_2	NC_046988	join(5494297..5494706,5504811..5505033,5506384..5506566,5507509..5507658,5508151..5508285,5508387..5508551,5508979..5509094,5509403..5509598,5509685..5509874,5510509..5510572,5510681..5510887,5512067..5512124,5512230..5512341,5512450..5512638,5512746..5512945,5513032..5513139,5513261..5513329,5513425..5513570,5513661..5513805,5514023..5514217,5515608..5515709,5516298..5516463,5517473..5517530,551…	1.62208	0.00471642	117726233
LOC117746116_1	NC_046967	join(9551189..9551264,9559566..9559743,9568395..9568576,9575559..9575789,9577130..9577285,9577889..9578058,9578610..9578765,9584807..9584951,9586538..9586713,9587011..9587190,9587299..9587443,9592416..9592496,9592678..9592779,9595781..9596046,9596654..9596750,9598472..9598504,9603587..9603649,9603746..9604820)	1.62133	0.000876801	117746116
lzts2a_2	NC_046980	complement(join(14032073..14035101,14035240..14035344,14035738..14036253,14036368..14036514,14036706..14036828,14036947..14037609,14038461..14039112,14049774..14050071))	1.61446	0.000186878	117744382
batf2_1	NC_046983	complement(join(12446823..12449348,12451061..12451180,12452656..12452943))	1.59945	0.0479092	117747885
LOC117738643_1	NC_046966	join(11474592..11474916,11516898..11517483,11522695..11522867,11523071..11523273,11528582..11528662,11530174..11530390,11530747..11530923,11533691..11533956,11538613..11538811,11543547..11543880,11546997..11550061)	1.57517	0.00935462	117738643
flt4_1	NC_046975	join(9785756..9785804,9788328..9788424,9790632..9790906,9792808..9792947,9793053..9793218,9794263..9794402,9794481..9794652,9795642..9795759,9795900..9796084,9797018..9797183,9800203..9800338,9800802..9800910,9801269..9801628,9802180..9802326,9803106..9803237,9803772..9803878,9804794..9804929,9805387..9805491,9805638..9805751,9806297..9806385,9806589..9806748,9806842..9806936,9809120..9809242,980…	1.56857	0.000419643	117737924
adm2a_1	NC_046988	complement(join(2379257..2382619,2391184..2391474,2391806..2391922))	1.56766	0.0290131	117726441
LOC117727144_1	NC_046989	complement(join(884850..885217,885766..885866,886010..886181,886284..886430,887504..887699,888328..888361,888444..888524,890427..890557))	1.56763	0.0283531	117727144
filip1l_1	NC_046967	complement(join(11505664..11509074,11512883..11512991))	1.56745	0.000833771	117742213
flrt2_2	NC_046989	join(19409057..19409497,19411599..19417010)	1.56725	0.000224776	117727452
stab1_3	NC_046970	complement(join(23533302..23533479,23533824..23533928,23534491..23534640,23537589..23537693,23537820..23537954,23538884..23539003,23540501..23540607,23541159..23541324,23541460..23541593,23543719..23543863,23544322..23544382,23544505..23544637,23544956..23545072,23545238..23545342,23546983..23547132,23547963..23548128,23548203..23548259,23548747..23548893,23550364..23550453,23550576..23550752,235…	1.55868	0.0147512	117730353
LOC117734187_3	NC_046972	complement(join(20126123..20128314,20131330..20131402,20132166..20132216,20132369..20132419,20132522..20132626,20134614..20134743,20134865..20134881,20138966..20139634))	1.55819	0.0179829	117734187
frem1a_1	NC_046983	join(15588785..15588839,15593878..15594305,15595660..15595754,15596326..15596636,15597637..15597833,15598397..15598720,15598815..15598923,15599504..15599635,15600339..15600683,15600784..15600926,15601898..15602094,15602181..15602271,15602365..15602532,15602624..15602832,15604144..15604237,15604859..15605111,15605607..15605810,15606553..15606738,15606828..15607024,15607101..15607293,15608457..1560…	1.54236	0.00468276	117747440
si:ch211-132g1.7_1	NC_046967	complement(join(10872212..10874326,10875170..10875220,10875320..10875438,10875524..10875710,10885017..10885136,10887780..10887967,10888062..10888281,10888827..10888947,10889054..10889214,10889294..10889440,10896660..10897085,10898672..10899079,10902653..10902911,10903357..10903469,10907175..10907540))	1.53499	0.0028389	117742459
LOC117750224_2	NC_046986	join(10205411..10205801,10206452..10206702,10207180..10207256,10210805..10210868,10211860..10211942,10212079..10212142,10212506..10212578,10213070..10213143,10213337..10213402,10213595..10213663,10214621..10214787,10215605..10215689,10215779..10215866,10216975..10217026,10218385..10218484,10218570..10218641,10218733..10218819,10218945..10219025,10219140..10219190,10219299..10219362,10219496..1021…	1.5334	0.000186878	117750224
LOC117745153_1	NC_046981	join(2030514..2030609,2031275..2031379,2032224..2032553,2032639..2032802,2032985..2033088,2033166..2033824)	1.5246	0.0241975	117745153
LOC117740502_1	NC_046977	join(4920577..4920630,4921252..4921809,4922720..4924027,4924272..4924535,4924627..4924742,4925293..4925446,4926549..4926818,4927691..4927876,4927971..4928060,4928138..4928401,4928631..4929011,4929712..4930107,4930787..4931059,4932194..4932466,4932645..4932917,4933030..4933302,4934352..4934669,4935642..4935914,4936172..4936294,4936677..4936820,4936890..4937009,4937127..4937270,4937839..4937966,493…	1.52319	0.000403622	117740502
wls_3	NC_046982	join(17126567..17126999,17129955..17130227,17135064..17135188,17135677..17135838,17135977..17136113,17139161..17139329,17139697..17139794,17139993..17140056,17140749..17140892,17141028..17141111,17141291..17141459,17142421..17142962)	1.52204	0.00243983	117746378
fn1b_2	NC_046968	complement(join(9134608..9135384,9136491..9136577,9136703..9136809,9136906..9137031,9137126..9137287,9137847..9137985,9138096..9138556,9138965..9139054,9139269..9139457,9139882..9139971,9140084..9140263,9140360..9140447,9140540..9140727,9140814..9141083,9141433..9141549,9141660..9141815,9141912..9142073,9142172..9142288,9142394..9142660,9143261..9143350,9143461..9143652,9143842..9144120,9144889..…	1.52082	0.020729	117750662
ptx3a_1	NC_046978	complement(join(14351554..14353396,14355633..14356063,14356164..14356323,14358635..14358787,14359356..14359398,14360083..14360140))	1.51631	0.00498722	117741474
erap2_4	NC_046974	complement(join(16238965..16239345,16239818..16239899,16240237..16240377,16240583..16240744,16240863..16241047,16241148..16241304,16241439..16241622,16241722..16241801,16241971..16242146,16242276..16242344,16242778..16242909,16243219..16243350,16243454..16243567,16243655..16243809,16243904..16244024,16244128..16244262,16244343..16244481,16244591..16244760,16244851..16245037,16245125..16245318,162…	1.50828	0.0158192	117736811
tmem108_1	NC_046985	join(5602734..5603236,5627018..5627101,5635427..5636734,5637551..5637702,5639444..5641483)	1.49078	0.0393758	117749881
LOC117731722_1	NC_046971	complement(join(25339105..25340004,25340137..25340305,25341419..25341643,25341889..25342042,25342998..25343216,25343315..25343434,25343540..25343718))	1.46021	0.0164283	117731722
c6_1	NC_046977	complement(join(13460138..13460326,13460806..13461050,13461182..13461269,13461753..13461947,13462096..13462228,13462843..13462954,13463255..13463423,13463577..13463802,13463914..13464080,13464201..13464323,13464633..13464876,13465323..13465517,13466116..13466254,13466775..13466916,13467023..13467167,13467510..13467669,13467859..13468004))	1.45233	0.0130796	117740631
LOC117743052_2	NC_046979	complement(join(18267826..18270633,18271455..18271604,18272084..18272267,18272935..18273149,18273239..18273358,18273514..18273627,18273737..18273855,18274431..18274554,18277742..18277832,18280578..18280659,18283558..18283808))	1.4482	0.0241975	117743052
adam8a_1	NC_046980	complement(join(12483302..12484210,12484477..12484557,12484670..12484720,12484824..12484874,12484979..12485026,12485192..12485390,12485490..12485601,12485909..12485993,12486078..12486164,12486256..12486436,12486528..12486609,12486706..12486901,12487072..12487161,12487261..12487438,12487538..12487680,12487774..12487855,12487938..12488107,12488738..12488806,12488972..12489049,12489788..12490019,124…	1.43711	0.001434	117743736
agrn_1	NC_046972	complement(join(5945182..5945776,5948448..5948551,5949975..5950199,5954612..5954699,5955165..5955348,5956792..5956908,5960442..5960553,5960754..5960918,5961208..5961298,5964075..5964209,5965203..5965432,5965936..5966151,5967707..5967899,5969284..5969772,5969959..5970078,5971329..5971443,5973342..5973469,5976573..5976698,5978728..5979132,5983250..5983355,5983461..5983585,5985339..5985482,5986678..…	1.43674	0.0033851	117734185
plk2b_1	NC_046974	join(20403929..20404140,20404247..20404354,20404480..20404596,20404861..20404990,20405163..20405346,20405546..20405744,20405856..20406003,20406203..20406297,20406604..20406736,20406931..20407011,20407314..20407473,20407808..20407937,20408061..20408171,20408357..20409390)	1.42927	0.0162808	117736804
eif4g3a_3	NC_046970	complement(join(22451805..22452994,22453565..22453711,22453813..22453894,22454087..22454233,22454412..22454510,22454843..22454924,22455177..22455302,22456337..22456509,22456831..22456943,22457185..22457399,22457511..22457628,22458162..22458252,22459443..22459573,22459924..22460062,22460715..22460819,22461795..22462031,22462143..22462289,22462963..22463160,22463718..22463882,22464715..22464834,224…	1.41724	0.00505794	117730830
LOC117746315_1	NC_046982	complement(join(8569547..8569661,8570016..8570188,8570267..8570381,8570569..8570746,8570858..8571067,8571287..8571382,8571774..8571899,8572126..8572200,8572448..8572520,8572837..8572967,8573250..8573423,8573886..8573933,8574014..8574112,8574334..8574414,8574514..8574640,8574743..8574882,8575126..8575224,8575332..8575430,8575649..8575789,8575973..8576059,8576217..8576381,8576627..8576740,8576883..…	1.41673	0.0141518	117746315
dtnba_5	NC_046989	complement(join(14359809..14361798,14362532..14362564,14364044..14364091,14364371..14364460,14365516..14365666,14366229..14366325,14369583..14369681,14370275..14370354,14370540..14370627,14371339..14371416,14372389..14372460,14373766..14373890,14374936..14375102,14375235..14375334,14375479..14375633,14376628..14376713,14376839..14377052,14377234..14377314,14377498..14377589,14380104..14380154,143…	1.40349	0.00781812	117727877
mon2_1	NC_046971	complement(join(6480290..6481066,6481555..6481637,6482992..6483199,6483331..6483454,6483562..6483622,6483716..6483906,6485090..6485218,6486685..6486828,6487504..6488147,6488860..6489058,6489195..6489488,6490035..6490197,6490353..6490528,6491868..6491978,6493861..6493962,6494130..6494220,6494556..6494629,6494741..6494821,6495015..6495119,6495938..6496050,6496719..6496900,6497037..6497118,6497527..…	1.39988	0.016035	117732076
reln_1	NC_046971	complement(join(9068766..9069530,9073726..9073824,9074315..9074512,9074664..9074883,9075202..9075359,9075506..9075667,9076034..9076107,9076213..9076388,9076493..9076735,9076835..9076941,9077035..9077210,9077323..9077500,9077722..9077936,9078119..9078273,9078433..9078683,9078772..9078965,9080825..9081002,9081289..9081429,9081609..9081777,9082114..9082363,9082542..9082800,9082928..9083078,9083495..…	1.38287	0.00514406	117731980
cnot1_3	NC_046971	complement(join(20935638..20936598,20936766..20936900,20937021..20937153,20937382..20937562,20937658..20937807,20937986..20938159,20938346..20938447,20938585..20938702,20938856..20939019,20939439..20939687,20939781..20940012,20940376..20940545,20940901..20941009,20941228..20941370,20941481..20941675,20941907..20942026,20942190..20942294,20942586..20942726,20942868..20943164,20943283..20943437,209…	1.38208	0.00608084	117732139
nfasca_1	NC_046970	complement(join(9280390..9280624,9290073..9290142,9292388..9292516,9303371..9303544,9304161..9304283,9304717..9304927,9305088..9305203,9305371..9305593,9305873..9305943,9306530..9306727,9307361..9307462,9308032..9308070,9308717..9308841,9309340..9309487,9310569..9310735,9310866..9310977,9311558..9311701,9312308..9312439,9312528..9312712,9313739..9313850,9318247..9318417,9321027..9321149,9321539..…	1.37588	0.0228386	117731241
trim2b_1	NC_046983	join(1406265..1406455,1410362..1410907,1412196..1412344,1412981..1413161,1413234..1413493,1413588..1413726,1413823..1414008,1414399..1414594,1414716..1414819,1414936..1415103,1415299..1415467,1415790..1415860,1416023..1416163,1416259..1418716)	1.37577	0.0167642	117747514
barx1_1	NC_046970	join(8258415..8259061,8260300..8260591,8260974..8261053,8261406..8261951)	1.36975	0.020729	117731059
zmp:0000001082_2	NC_046966	join(14576163..14576298,14577778..14577895,14578105..14578196,14578316..14578398,14578520..14578634,14578765..14578895,14578996..14579138,14579309..14579459,14579760..14579895,14580013..14580086,14580623..14580740,14580915..14581057,14581593..14581739,14582086..14582283,14582743..14582873,14583068..14583225,14583313..14583479,14583949..14584068,14584711..14584781,14584855..14584996,14585765..1458…	1.36009	0.0216606	117730405
adamts1_1	NC_046967	join(9255803..9256794,9257642..9257982,9258110..9258242,9258334..9258791,9258916..9259102,9259253..9259431,9259678..9259853,9259952..9261785)	1.35614	0.0054548	117746266
ubr4_7	NC_046972	complement(join(9210589..9211632,9211882..9212044,9212297..9212387,9212703..9212927,9213093..9213287,9213783..9213908,9213990..9214132,9214305..9214418,9214561..9214779,9214952..9215051,9215175..9215348,9215566..9215756,9215889..9216005,9216164..9216271,9216609..9216736,9216894..9216981,9217289..9217369,9217547..9217744,9217855..9217976,9218236..9218409,9218555..9218636,9218942..9219083,9219323..…	1.3524	0.0016014	117733188
LOC117728806_1	NC_046968	join(24490319..24490747,24492901..24493268,24499065..24499251,24500444..24500643,24503951..24504034,24504442..24504566,24505661..24505810,24507667..24507810,24514904..24515048,24520500..24520592,24521119..24521264,24521617..24521786,24521871..24522004,24522989..24523109,24523218..24523462,24523950..24524088,24526377..24526503,24527500..24527713,24528446..24530227,24530645..24530797,24531391..2453…	1.35197	0.00264097	117728806
hcar1-3_1	NC_046984	complement(join(18590566..18591430,18591724..18592240,18592853..18593029))	1.34426	0.0103563	117748374
snx10b_1	NC_046981	complement(join(8994740..8995088,8995307..8995516,8995663..8995764,8995878..8995978,8996066..8996202))	1.34316	0.0125361	117745641
shank3b_1	NC_046988	join(14297988..14298102,14299632..14299695,14302569..14302943,14312012..14312183,14312491..14312694,14314243..14314314,14314408..14314516,14315603..14315754,14316748..14316877,14317001..14317038,14317149..14317265,14317411..14317488,14317751..14317817,14317952..14318171,14319108..14319283,14319367..14319480,14319600..14319675,14320386..14320468,14322172..14322296,14322372..14322504,14322777..1432…	1.33276	0.0130723	117726213
LOC117745158_1	NC_046981	complement(join(1700163..1700510,1701622..1701728,1702118..1702346,1703425..1703540,1703787..1703895))	1.32962	0.0451728	117745158
LOC117726934_1	NC_046968	join(6528950..6528959,6532624..6532680,6532881..6533024,6535310..6535558,6535811..6535858,6536368..6536495,6539909..6540137,6543307..6543420,6543565..6543695,6544316..6545299)	1.32892	0.00887508	117726934
LOC117741896_1	NC_046978	join(2007031..2007294,2008086..2008242,2008331..2008407,2008694..2008921,2009397..2009488,2009594..2009721,2010220..2010374,2010631..2010686,2010906..2010997,2011107..2011166,2011310..2011406,2011623..2011803,2012614..2012765,2013217..2013336,2013428..2013526,2013769..2013909,2014421..2014561,2014861..2015027,2015211..2015277,2015365..2015435,2015980..2016163,2016572..2016674,2016773..2017111)	1.32662	0.0422953	117741896
LOC117751678_1	NC_046987	join(3473056..3473240,3483467..3483538,3484684..3484755,3487424..3487495,3490378..3490449,3492142..3492213,3493091..3493260,3495028..3495145,3495728..3495897,3496774..3497046,3497395..3497670,3499221..3499333,3499632..3499788,3501400..3501508,3503543..3503700,3506394..3507400,3507551..3508047,3508361..3508495,3508670..3508878,3510971..3511082,3511267..3511399,3511998..3512111,3512981..3513124)	1.32589	0.0010434	117751678
disp1_4	NC_046989	complement(join(18322705..18324959,18325042..18325305,18325417..18327006,18327088..18327185,18327497..18327591,18329790..18329917,18330413..18330536,18331477..18331506,18344922..18345591,18350361..18350565))	1.3093	0.0224977	117727224
c14h5orf15_2	NC_046979	complement(join(2386520..2387097,2387326..2388060,2388109..2388500,2392729..2392888))	1.30439	0.0170096	117743292
epas1b_1	NC_046980	join(4749625..4750113,4760250..4760440,4763621..4763781,4764183..4764270,4765589..4765922,4769082..4769188,4770841..4770988,4771710..4771918,4772495..4772712,4773113..4773223,4773737..4774266,4774388..4774484,4774889..4774982,4775107..4775256,4776308..4781758)	1.29972	0.0162019	117743823
gpr142_1	NC_046984	join(17789749..17789887,17791381..17793163)	1.27796	0.0342241	117748378
LOC117725477_1	NC_046987	join(9757015..9757156,9757254..9757328,9757582..9758141,9758256..9758334,9758438..9758527,9758627..9758736,9759066..9759191,9759633..9759729,9759841..9760008,9760104..9760280,9760375..9760548,9760658..9760938,9761022..9761240,9761350..9761457,9761863..9762022,9762124..9762242,9762530..9762764,9762892..9763119,9763205..9763476,9763572..9763669,9763760..9763899,9763995..9765428)	1.26644	0.0133287	117725477
si:ch211-284o19.8_3	NC_046982	join(19281314..19281482,19282510..19282814,19282969..19283169,19285202..19285330,19285479..19285622,19285847..19286801)	1.26122	0.0203821	117746862
plekhh3_3	NC_046973	complement(join(15389716..15390082,15391219..15391410,15391542..15392030,15392472..15392592,15393151..15393278,15393500..15393707,15395480..15395777,15396557..15396680,15398728..15398885,15400103..15400285,15404296..15404390,15411997..15412052,15417014..15417631))	1.26009	0.0248143	117734757
slc6a2_1	NC_046968	complement(join(21807347..21809250,21809648..21809719,21810709..21810876,21811968..21812068,21812567..21812666,21813537..21813665,21814237..21814349,21814617..21814741,21816446..21816549,21816954..21817088,21817685..21817823,21822542..21822779,21824145..21824276,21826109..21826563,21826950..21827030))	1.25895	0.0211656	117728672
LOC117750224_1	NC_046986	join(10205409..10205801,10206488..10206702,10207180..10207256,10210805..10210868,10211860..10211942,10212079..10212142,10212506..10212578,10213070..10213143,10213337..10213402,10213595..10213663,10214621..10214787,10215605..10215689,10215779..10215866,10216975..10217026,10218385..10218484,10218570..10218641,10218733..10218819,10218945..10219025,10219140..10219190,10219299..10219362,10219496..1021…	1.24258	0.00983825	117750224
sema3aa_1	NC_046988	complement(join(13293819..13294613,13295548..13295696,13295799..13295866,13297604..13297761,13297999..13298040,13298135..13298226,13298724..13298943,13299037..13299181,13301546..13301615,13301708..13301822,13301937..13302079,13304150..13304269,13304363..13304453,13305264..13305383,13308581..13308643,13310045..13310205,13323100..13323205))	1.24113	0.0148763	117726079
cdc42ep3_1	NC_046980	join(19905204..19905800,19909939..19911794)	1.23851	0.00488365	117744358
f10_1	NC_046967	join(429459..429575,429884..430044,430345..430369,430565..430678,430822..430953,431175..431443,432196..432313,432387..432574,432936..433361)	1.23606	0.0141518	117745447
LOC117736481_1	NC_046974	complement(join(8156392..8158336,8158463..8158580,8158688..8158821,8158901..8158986,8159073..8159275,8159390..8159610,8159857..8160192,8160325..8160543,8160637..8160756,8160855..8160986,8161399..8161501,8161645..8161733,8163241..8163705,8163855..8163940,8164544..8164624,8170877..8171015,8171700..8171804,8174531..8174613,8174703..8174720,8175908..8176543))	1.21541	0.0144158	117736481
col4a2_1	NC_046986	complement(join(8270512..8270948,8271761..8272047,8272778..8272969,8273290..8273406,8273863..8274009,8274116..8274214,8274856..8275017,8275629..8275745,8275887..8276012,8276589..8276660,8276748..8276855,8276930..8277037,8277154..8277228,8277312..8277375,8277760..8277941,8278021..8278146,8278242..8278385,8278539..8278709,8278805..8278966,8279089..8279310,8279426..8279524,8279614..8279688,8279975..…	1.1959	0.0398558	117750560
LOC117728001_13	NC_046990	join(9680921..9681389,9683533..9683594,9686276..9686365,9687545..9687622,9687742..9687834,9688836..9689002,9691070..9691185,9691293..9691387,9692084..9692203,9693062..9693157,9693268..9693395,9693895..9693988,9694616..9694770,9694895..9695207,9695292..9695369,9695480..9695641,9695740..9695844,9695940..9696035,9696129..9696254,9696364..9696516,9696626..9696780,9696946..9697072,9697435..9697618,969…	1.19569	0.0241975	117728001
LOC117745055_4	NC_046981	complement(join(520856..521994,523483..523552,523644..523706,523821..523896,527681..527751,528315..528432,528524..528657,528750..528919,529552..529849))	1.18948	0.0469583	117745055
baz1b_1	NC_046978	complement(join(610417..612889,613212..613318,614002..614141,614828..614949,615377..615524,616137..616284,616668..616853,617328..617505,617869..617967,618059..618173,618390..618547,618641..618779,619011..619172,619404..620718,620824..621012,621109..621306,621448..621569,621846..622038,622444..622588,623535..623651,625002..625836))	1.18781	0.0128633	117741094
LOC117728001_10	NC_046990	join(9661298..9661641,9661782..9665582,9672761..9672856,9683533..9683594,9685600..9685614,9686276..9686365,9687545..9687622,9687742..9687846,9688836..9689002,9691070..9691185,9691293..9691387,9692084..9692203,9693062..9693157,9693268..9693395,9693895..9693988,9694616..9694770,9694895..9695207,9695292..9695369,9695480..9695641,9695740..9695844,9695940..9696035,9696129..9696254,9696364..9696516,969…	1.18627	0.00654401	117728001
adcy5_1	NC_046986	join(888533..890337,921350..921499,922740..922861,930393..930505,931815..931946,936130..936290,936371..936512,939008..939145,946219..946241,954765..954924,955610..955707,956161..956248,956735..956851,956923..957075,957275..957453,957643..957663,962195..962327,962540..962803,965313..965517,965643..965767,967204..968653)	1.18321	0.048095	117750304
ncam1a_1	NC_046979	complement(join(4314125..4314268,4321722..4321835,4323443..4323650,4338844..4339021,4339358..4339482,4346241..4346243,4349593..4349718,4352135..4352140,4353045..4353212,4355569..4355665,4356060..4356244,4360875..4361025,4372289..4372431,4373008..4373168,4375348..4375465,4376030..4376167,4378752..4378895,4379501..4379710,4381228..4381302,4529797..4529972))	1.17787	0.0150556	117743103
LOC117726366_1	NC_046988	complement(join(4288998..4290721,4291718..4291805))	1.17641	0.0248143	117726366
LOC117749819_2	NC_046985	join(13445765..13446325,13459596..13459744,13461108..13461122,13461430..13461552,13465942..13466246,13482210..13482371,13485397..13485614,13492707..13492845,13496719..13496869,13497471..13497586,13501263..13503240)	1.17533	0.0479092	117749819
ptprsa_1	NC_046969	join(14955419..14955499,15056267..15056495,15067843..15067988,15070196..15070337,15088601..15088789,15090740..15090748,15096066..15096083,15105022..15105132,15107480..15107491,15115668..15115937,15116114..15116695,15117241..15117377,15117516..15117660,15124472..15124792,15126499..15126692,15128088..15128114,15129192..15129309,15136752..15137345,15138400..15138494,15138838..15139088,15139389..1513…	1.17326	0.0148763	117729389
slc8a4b_1	NC_046983	complement(join(12293012..12294615,12297070..12297342,12298003..12298102,12298569..12298604,12299126..12299250,12301339..12301445,12323195..12323387,12323866..12324057,12324250..12324346,12325931..12326083,12326165..12326275,12329075..12329473,12329565..12329792,12329891..12330043,12330491..12330630,12331817..12332063,12365548..12365714))	1.16955	0.0306064	117747996
pkd1a_1	NC_046966	join(10258572..10259058,10273149..10273220,10273449..10273517,10274505..10274576,10278188..10278351,10278804..10279054,10279387..10279647,10279781..10279952,10280913..10281090,10283594..10283808,10284810..10284931,10285044..10285194,10286348..10286610,10286744..10287121,10287302..10287784,10287883..10288014,10288889..10289064,10289730..10289860,10290028..10292651,10292930..10293127,10293215..1029…	1.16932	0.0327445	117729569
mmrn2a_1	NC_046980	complement(join(6193882..6195397,6195795..6196328,6198200..6198563,6198806..6199270,6199733..6200011,6200320..6200753,6204432..6204914,6207976..6208056,6208566..6208672,6210422..6210544,6220604..6220865))	1.16926	0.0486647	117743926
tnip1_1	NC_046975	complement(join(9277908..9279570,9279920..9280004,9280266..9280481,9280972..9281055,9281203..9281328,9281860..9281994,9282082..9282210,9282293..9282424,9283554..9283619,9283745..9283837,9284041..9284194,9284622..9284716,9285475..9285684,9286350..9286406,9286560..9286645,9286778..9286942,9287672..9287854,9291768..9291889))	1.1687	0.0343287	117737101
col16a1_1	NC_046976	join(14076967..14077221,14082394..14082488,14090178..14090246,14090332..14090449,14095794..14095917,14096597..14096878,14097761..14097841,14099495..14099563,14102344..14102376,14104910..14104945,14105260..14105292,14105429..14105473,14105867..14105905,14106071..14106133,14107096..14107140,14107237..14107332,14107732..14107770,14107994..14108038,14108142..14108177,14108279..14108401,14109126..1410…	1.16762	0.0459673	117739251
clcn7_2	NC_046973	join(4071637..4071894,4072636..4072710,4073958..4074023,4074402..4074467,4074597..4074729,4074936..4075045,4075550..4075630,4075775..4075837,4076106..4076189,4076379..4076472,4076806..4076870,4076974..4077090,4077186..4077240,4077356..4077416,4078603..4078744,4079048..4079141,4079221..4079393,4079948..4079999,4080157..4080284,4080459..4080544,4081338..4081470,4081669..4081728,4081823..4081999,408…	1.16484	0.0290131	117734943
plxnb1b_1	NC_046970	complement(join(8803904..8804558,8805667..8805741,8805825..8805900,8807021..8807085,8807210..8807357,8807553..8807713,8808878..8809044,8810123..8810207,8810292..8810395,8811026..8811191,8811330..8811476,8812793..8812859,8812939..8813117,8813212..8813429,8813759..8813859,8815448..8815596,8815695..8815874,8816771..8817013,8817119..8817332,8817434..8817613,8817886..8818022,8818137..8818242,8818915..…	1.16359	0.0282386	117730461
LOC117732839_1	NC_046971	complement(join(22291355..22292260,22292331..22292621,22292897..22293055,22293689..22293856,22294180..22294350,22298500..22298682,22301750..22301825,22302380..22302520,22305144..22305345,22307919..22307983,22339569..22339717,22340023..22340145,22341019..22341092,22358770..22358903,22370937..22371043,22372022..22372719))	1.16012	0.0373692	117732839
LOC117726198_1	NC_046988	join(13490891..13491242,13491640..13491707,13491934..13492076,13492184..13492361,13492503..13492561,13492676..13492768,13492888..13494147)	1.14636	0.0491424	117726198
aoc2_1	NC_046973	join(9827070..9828639,9830535..9830653,9835054..9835220,9835512..9835644,9835760..9836895)	1.14209	0.0111295	117735216
wu:fb95e10_2	NC_046973	complement(join(12538119..12542199,12542331..12542554,12550179..12550257,12550707..12551426,12564693..12565056))	1.1408	0.0118505	117734904
ckap4_1	NC_046988	complement(join(13562073..13563677,13564744..13565182))	1.12721	0.0408412	117725891
LOC117746022_1	NC_046982	join(21589092..21589152,21590140..21590206,21590806..21590897,21591003..21591060,21591162..21591310,21591388..21592204,21594408..21595241,21595644..21596138,21596581..21596754,21596913..21596950,21597043..21597104,21597290..21597426,21597561..21597656,21598693..21598984,21600544..21600606,21601406..21602081,21603103..21603550,21604520..21604652,21605370..21605423,21607187..21607264,21607671..2160…	1.11673	0.0409671	117746022
ednraa_2	NC_046966	join(18908697..18908863,18909814..18910345,18911919..18912046,18913700..18913898,18915208..18915360,18915839..18915972,18916287..18916395,18917199..18918815)	1.11623	0.0491424	117738548
ccdc80_1	NC_046986	join(18230413..18231963,18232117..18232314,18232669..18233132,18233541..18233888,18234824..18234980,18236738..18236874,18238022..18238173,18238958..18239061,18240632..18240715,18241597..18242556)	1.10953	0.0196712	117750908
adgrl4_1	NC_046969	complement(join(17305971..17306800,17307365..17307533,17307727..17307818,17307955..17308021,17308564..17308784,17309099..17309302,17310108..17310287,17311775..17311974,17312455..17312568,17312737..17312920,17313409..17313588,17314599..17314669,17315047..17315196,17315933..17316082,17318974..17319123,17319541..17319628))	1.08774	0.0408412	117729610
LOC117747401_1	NC_046983	complement(join(10592132..10595871,10597531..10598324,10599388..10599539,10605491..10605598))	1.08572	0.0446976	117747401
col5a1_1	NC_046977	complement(join(1501791..1502477,1502583..1502816,1504729..1504797,1506847..1506959,1507895..1508165,1509476..1509529,1509617..1509652,1509732..1509785,1509869..1509976,1510054..1510107,1510182..1510235,1510330..1510437,1510519..1510572,1510670..1510723,1510819..1510872,1510976..1511029,1511152..1511259,1511488..1511541,1512961..1513068,1513653..1513706,1513789..1513896,1514028..1514081,1514220..…	1.08095	0.0430104	117740794
appb_1	NC_046986	join(8155156..8155446,8159729..8159896,8160002..8160131,8160241..8160353,8160493..8160683,8160770..8161014,8161163..8161330,8162792..8162925,8163014..8163088,8163734..8163892,8164170..8164298,8164457..8164556,8165287..8165354,8165964..8166102,8166225..8166278,8166385..8166476,8166559..8166705,8166826..8167491)	1.05916	0.0275225	117750089
LOC117733396_1	NC_046972	join(22927018..22927396,22933799..22934376,22935139..22939161)	1.05279	0.048228	117733396
ankrd50_1	NC_046975	complement(join(22186489..22190865,22203283..22203515,22214283..22215336))	1.04402	0.0391069	117737651
LOC117741384_1	NC_046978	complement(join(15100486..15102166,15102275..15102350,15106682..15106903,15107045..15107215,15107389..15107499,15107723..15107854,15108048..15108197,15108332..15108499,15108833..15108940,15109148..15109312,15109450..15109607,15109763..15109955,15110127..15110310,15110553..15110698,15110980..15111102,15111313..15111547,15111625..15111767,15111904..15112029,15112154..15112317,15112417..15112597,151…	1.04214	0.0470766	117741384
esama_1	NC_046979	join(23054921..23055325,23114845..23114996,23126431..23126632,23127511..23127666,23128372..23128494,23133048..23133177,23133678..23135717)	1.03559	0.0211656	117743044
loxl2b_1	NC_046974	complement(join(26004561..26006131,26006896..26007007,26007113..26007249,26008206..26008321,26010076..26010316,26012161..26012326,26014209..26014376,26014889..26015040,26017257..26017440,26019955..26020171,26024268..26024479,26034311..26034486,26035266..26035619,26038520..26038642))	1.02885	0.0185002	117736865
itga9_1	NC_046980	join(15398580..15399017,15399306..15399433,15400639..15400745,15402789..15402912,15404005..15404072,15406212..15406341,15406423..15406508,15406600..15406662,15407095..15407232,15407677..15407782,15409583..15409677,15410251..15410341,15410647..15410692,15410793..15410947,15412553..15412713,15428047..15428199,15429160..15429236,15429620..15429767,15433339..15433425,15433515..15433594,15433781..1543…	1.02196	0.0451728	117744240
tie1_1	NC_046969	complement(join(11148776..11149765,11150261..11150360,11150464..11150560,11150672..11150712,11151593..11151663,11152288..11152401,11152552..11152742,11155274..11155384,11155507..11155570,11155660..11155806,11155954..11156147,11156877..11157167,11157713..11158015,11159073..11159213,11159520..11159678,11159818..11159962,11160725..11160870,11161359..11161487,11161613..11161753,11162392..11162523,111…	0.998179	0.0491901	117729541
slc12a2_1	NC_046977	join(19449356..19449940,19464687..19464806,19466065..19466140,19467249..19467344,19469493..19469632,19469915..19470025,19470237..19470345,19470969..19471093,19471355..19471439,19471544..19471704,19471898..19472005,19472440..19472563,19472928..19473029,19476889..19477044,19477963..19478062,19479961..19480072,19482003..19482143,19483106..19483212,19484042..19484121,19485098..19485241,19486704..1948…	0.986756	0.0266174	117740268
LOC117725341_1	NC_046987	join(8001718..8002002,8004126..8004272,8004655..8004936,8005744..8005911,8006706..8006805,8007289..8007405,8007500..8009336)	0.984045	0.0497943	117725341
itprid2_1	NC_046986	complement(join(21031639..21033833,21034427..21034723,21034847..21034912,21035435..21035549,21035656..21035780,21036482..21036541,21037195..21039225,21040572..21040654,21041005..21041056,21041759..21041987,21042897..21043230,21043847..21043954,21049426..21049486,21049804..21049951,21052868..21052963,21053084..21053123,21056173..21056226,21056596..21056645,21058655..21058697,21059909..21060073,210…	0.983345	0.0409212	117750109
atp2a2b_1	NC_046977	complement(join(12010979..12012554,12012706..12012823,12013168..12013301,12013395..12013480,12013683..12013885,12014018..12014238,12014412..12014623,12014803..12014926,12015092..12015310,12015537..12015656,12015787..12015918,12016099..12016201,12016436..12016524,12019618..12019784,12020036..12020177,12020325..12020480,12020973..12021058,12022213..12022293,12029535..12029673,12031529..12031633,120…	0.969431	0.0407667	117740166
LOC117725920_1	NC_046988	complement(join(1559017..1559484,1559653..1559700,1559815..1562784,1563146..1564394,1570840..1571058))	0.94108	0.0451728	117725920
cript_1	NC_046984	complement(join(13835905..13836835,13837499..13837602,13837807..13837861,13838360..13838425,13838626..13838762))	-0.95526	0.0484517	117749209
ndufb8_1	NC_046984	complement(join(12663778..12663940,12664584..12664739,12665490..12665589,12665790..12665916,12666190..12666314))	-0.98848	0.0401068	117748621
naa10_1	NC_046972	join(12537327..12537519,12537671..12537769,12537885..12537943,12538039..12538084,12538207..12538322,12538454..12538498,12538985..12539069,12539172..12539738)	-0.998185	0.047406	117734111
atp5md_1	NC_046966	complement(join(11074955..11075082,11075179..11075272,11075394..11075495,11076395..11076495))	-1.00723	0.040587	117737046
rps19bp1_1	NC_046966	join(25999813..25999969,26000302..26000469,26000582..26000679,26001149..26001390)	-1.02266	0.0469628	117730959
dub_2	NC_046979	complement(join(1246473..1247696,1249437..1249740,1250100..1250351,1250477..1250548,1250633..1250692,1251622..1251711,1258536..1258668))	-1.02525	0.0215997	117743076
ost4_1	NC_046989	complement(join(20673834..20673949,20674647..20674779,20675601..20675690,20675861..20675885))	-1.04349	0.0340736	117727675
fam32a_1	NC_046969	join(20126117..20126242,20126790..20126934,20128315..20128368,20128666..20128886)	-1.04482	0.0319285	117729628
pfdn1_1	NC_046979	complement(join(60355..60515,60823..60907,61175..61341,63429..63559))	-1.07489	0.0259473	117742607
crebrf_1	NC_046979	join(13704321..13704496,13713537..13713771,13713964..13714089,13715736..13715911,13717696..13718689,13718786..13719017,13719186..13719383,13720474..13720663,13720904..13720977,13721217..13721336,13721949..13731960)	-1.08002	0.036233	117742797
ubfd1_1	NC_046973	complement(join(4922051..4922462,4924862..4924944,4925040..4925145,4925253..4925318,4925399..4925607,4925706..4925972,4927347..4927610))	-1.08416	0.0335555	117735606
irf4a_1	NC_046982	complement(join(15140081..15141604,15142005..15142117,15142735..15143133,15143474..15143554,15144056..15144230,15144330..15144412,15145128..15145314,15145575..15145774,15146375..15146697))	-1.09023	0.0366779	117746010
LOC117730687_1	NC_046970	join(14509018..14509139,14514167..14514214,14514296..14514405,14514494..14514660)	-1.09093	0.0357854	117730687
LOC117734079_2	NC_046972	complement(join(118107..118307,125300..125424,125711..125818,126395..126442))	-1.09497	0.043878	117734079
isca2_1	NC_046987	complement(join(10541455..10542023,10542113..10542228,10542568..10542724,10542930..10543065))	-1.09803	0.0398726	117725270
dedd1_1	NC_046981	join(12902432..12902548,12902861..12903051,12903386..12903903,12904050..12904172,12904744..12904881,12912456..12914428)	-1.10162	0.0241975	117745473
LOC117733324_2	NC_046972	complement(join(11640854..11641509,11641772..11641888,11642203..11642348,11642436..11642571,11642647..11642784,11642877..11643017,11643217..11643288,11643940..11644035,11644750..11644779,11644898..11644925,11645015..11645132,11645231..11645375,11645483..11645935,11646550..11646744))	-1.10451	0.0177604	117733324
trpv1_3	NC_046979	join(18219018..18219218,18219491..18219628,18220895..18221101,18221278..18221429,18221521..18221673,18221775..18221912,18222317..18222627,18222813..18222989,18223067..18223222,18223310..18223405,18223499..18223569,18224185..18224350,18224437..18224503,18224587..18224915,18225009..18225130,18225638..18225759,18225872..18228542)	-1.12561	0.0107763	117742732
tmem38a_1	NC_046969	join(14346926..14347539,14351397..14351553,14352320..14352504,14353760..14353847,14354290..14354407,14355180..14355851)	-1.13516	0.0272353	117729592
ubl5_1	NC_046966	complement(join(21414323..21414605,21415321..21415358,21415449..21415532,21415887..21415951,21416332..21416454))	-1.15091	0.0191776	117734467
LOC117734551_3	NC_046973	join(2892025..2892134,2893228..2893353,2893444..2893489,2893895..2894031,2894118..2894203,2894295..2894367,2894707..2894822,2894905..2895037,2895130..2895277,2895673..2895803,2895967..2896052,2896185..2896314,2896627..2896769,2896940..2897132,2897229..2897322,2897734..2897842)	-1.15118	0.0420498	117734551
ndufs6_1	NC_046976	complement(join(18124291..18124427,18124788..18124910,18125322..18125375,18125567..18125748))	-1.15452	0.0248143	117738907
mbnl1_2	NC_046982	join(9185784..9186048,9213322..9213537,9213724..9213945,9215262..9215501,9216578..9216631,9217797..9217950,9218888..9218923,9219674..9219762,9220422..9220466,9221234..9221305,9221456..9224991)	-1.16123	0.0196712	117745959
LOC117736411_1	NC_046974	join(14171039..14171183,14172142..14172288,14172689..14172784)	-1.16388	0.0173626	117736411
znf593_1	NC_046987	complement(join(13101174..13101598,13101750..13101812,13102473..13102680,13102857..13103543))	-1.16402	0.0389686	117751344
mlx_1	NC_046973	complement(join(4226691..4228951,4229043..4229244,4229608..4229707,4230806..4230908,4231004..4231113,4231982..4232071,4232232..4232268,4233334..4233438,4233869..4234218))	-1.17701	0.0118505	117734954
st6gal2a_1	NC_046986	complement(join(7813058..7816794,7824853..7825027,7827324..7827425,7828156..7828253,7834400..7835499,7835586..7835642,7849403..7849603))	-1.18255	0.0432923	117750186
utp11_1	NC_046981	join(14935728..14935924,14936084..14936145,14936253..14936355,14936478..14936597,14936777..14936870,14936990..14937120,14937232..14937342,14937430..14937707)	-1.18354	0.0368406	117745382
pxmp2_1	NC_046974	join(18298676..18298895,18299278..18299403,18299520..18299682,18299846..18299965,18300067..18300774)	-1.19541	0.014921	117736834
rps27.1_1	NC_046976	join(6982995..6983102,6983720..6983828,6983940..6984050,6985067..6985322)	-1.20337	0.0484517	117739181
sema7a_4	NC_046971	complement(join(11088581..11090429,11090523..11090578,11090802..11090947,11091079..11091191,11091363..11091558,11092142..11092250,11092710..11092897,11093945..11094087,11094379..11094489,11094666..11094768,11094994..11095124,11095253..11095294,11096098..11096160,11096566..11096670))	-1.20437	0.0257552	117731799
cd79b_1	NC_046984	join(15987952..15988139,15989699..15990013,15990110..15990228,15991597..15991650,15992655..15993150)	-1.20701	0.0352545	117749204
bloc1s1_1	NC_046970	join(20303747..20304046,20304175..20304247,20305389..20305521,20306271..20307678)	-1.20788	0.0111756	117730256
LOC117731221_1	NC_046970	complement(join(659708..660180,660425..660526,660754..660875,661076..661224,662033..662133,662315..662466,662765..662952,663042..663240,663448..663612,663907..664111,664700..664814))	-1.20999	0.0497943	117731221
rpl35a_1	NC_046978	join(21476979..21477078,21477717..21477752,21479019..21479171,21479255..21479399,21479551..21479639)	-1.21083	0.0430104	117741462
cd99_3	NC_046967	complement(join(12155411..12156425,12156874..12156894,12156997..12157029,12157664..12157744,12157945..12157998,12158353..12158391,12158533..12158574,12158673..12158705,12159370..12159423,12159916..12159948,12163131..12163540))	-1.2116	0.0362689	117742362
hoga1_1	NC_046966	complement(join(24411200..24411393,24412186..24412319,24416198..24416294,24422015..24422149,24422242..24422369,24423965..24424093,24425212..24425678))	-1.21744	0.0487777	117733045
LOC117727439_1	NC_046989	join(10492168..10492243,10492932..10493076,10493519..10493699)	-1.225	0.0158267	117727439
LOC117736389_1	NC_046974	complement(join(6883356..6884218,6885083..6885285,6885822..6885920,6886015..6886093,6886232..6886482,6886646..6886783,6886903..6887052,6887525..6887759))	-1.23557	0.00444447	117736389
plat_1	NC_046974	complement(join(22140147..22141270,22141379..22141527,22141670..22141810,22142075..22142211,22142305..22142509,22142611..22142670,22142766..22142851,22142956..22143130,22143222..22143313,22143749..22143923,22144677..22144787,22145494..22145628,22145905..22145947,22146436..22146517,22152526..22152655))	-1.23823	0.043878	117736341
pax5_4	NC_046966	join(4011156..4011327,4025831..4025996,4028756..4028953,4029656..4029720,4033292..4033417,4041057..4041157,4048491..4048623,4053272..4053373,4055840..4055926,4056861..4056947,4058809..4061352)	-1.24339	0.0337292	117731629
LOC117728100_1	NC_046990	join(2321670..2321970,2335290..2335347,2336270..2336360,2336438..2336502,2337369..2337424,2337685..2337732,2337944..2337986,2338454..2338526,2338752..2338883,2339020..2339082,2339328..2339409,2341235..2341351,2341559..2341640,2341880..2341929,2342605..2342657,2342736..2342783,2344654..2344674,2344778..2344823,2345891..2346044,2346303..2346406,2346537..2346578,2347227..2347305,2347379..2347455,234…	-1.25065	0.0251956	117728100
rps2_1	NC_046973	complement(join(21282413..21282634,21282873..21283206,21283305..21283412,21284057..21284146,21284249..21284437))	-1.25712	0.047898	117735412
ddx21_4	NC_046968	complement(join(17719746..17720812,17720958..17721002,17721647..17721781,17722075..17722234,17722448..17722521,17722908..17723027,17723401..17723562,17723709..17723858,17724156..17724301,17724923..17725108,17725307..17725424,17725537..17725715,17726230..17726305,17726664..17726792,17727402..17727614,17727907..17727967,17729528..17729679))	-1.2586	0.0408412	117725788
LOC117745169_2	NC_046981	complement(join(8055068..8055990,8056075..8056156,8056316..8056384,8056732..8056843,8056925..8056963,8057110..8057133,8057218..8057589,8057688..8057748,8057836..8057961))	-1.26133	0.0251956	117745169
LOC117746112_1	NC_046982	join(6266101..6266284,6266409..6266617,6266732..6267015,6267125..6267938)	-1.26726	0.0241975	117746112
rpl37a_1	NC_046982	join(6246856..6246979,6247734..6247862,6247976..6248058,6249070..6249232)	-1.26899	0.0342686	117746891
ankrd52a_3	NC_046972	complement(join(16305570..16315203,16315496..16315587,16315862..16315944,16316044..16316126,16316228..16316373,16316844..16316927,16317033..16317120,16317221..16317440,16317963..16318080,16318204..16318291,16318422..16318623,16318722..16318793,16319107..16319218,16319916..16319981,16320195..16320335,16320457..16320525,16320631..16320748,16320847..16320929,16321521..16321635,16321731..16321815,163…	-1.27083	0.0271607	117733237
LOC117751629_1	NC_046987	join(14264521..14264643,14264936..14265052,14266188..14266258,14266522..14266639,14267055..14267167,14267528..14267615,14267880..14267963,14268091..14268171,14268303..14268361,14268499..14268605,14268692..14268764,14268875..14268959,14269238..14269290,14269668..14270060)	-1.27317	0.0290131	117751629
LOC117742134_1	NC_046967	complement(join(1408428..1409028,1409791..1409832,1414933..1414969,1415364..1415407))	-1.27425	0.0345081	117742134
nmd3_1	NC_046978	complement(join(5645412..5645751,5645947..5646017,5646359..5646465,5646655..5646727,5646821..5646933,5647264..5647409,5648972..5649089,5649526..5649622,5650090..5650168,5651577..5651667,5652031..5652159,5652540..5652620,5653009..5653105,5654615..5654749,5655398..5655479,5655874..5655981))	-1.27797	0.00523157	117741782
atp5f1e_1	NC_046972	complement(join(9022281..9022458,9023161..9023279,9023623..9023724))	-1.27911	0.0170549	117733543
g0s2_1	NC_046972	join(18047770..18047817,18047969..18048668)	-1.28263	0.0465158	117733156
fam133b_2	NC_046976	complement(join(12095454..12096245,12096541..12096591,12097874..12097966,12098595..12098633,12098814..12098912,12099257..12099328,12099541..12099573,12099659..12099823,12100244..12100322,12101205..12101302,12102150..12102272))	-1.28912	0.0283531	117738942
LOC117728764_1	NC_046968	join(25272284..25272335,25273385..25273536,25275235..25275340,25275470..25275535,25275976..25276096)	-1.28937	0.0296515	117728764
fuom_5	NC_046980	complement(join(12519207..12519420,12519752..12519825,12519928..12520026,12520140..12520210,12520286..12520354,12520529..12520702))	-1.31111	0.036233	117744273
mroh1_2	NC_046981	join(3879356..3879484,3879843..3879930,3880067..3880212,3880663..3880794,3880897..3881059,3881344..3881442,3881543..3881694,3882287..3882427,3882602..3882694,3883936..3884014,3884247..3884360,3884541..3884614,3884753..3884875,3884968..3885075,3885165..3885309,3885444..3885484,3885763..3885904,3886055..3886107,3886263..3886370,3886454..3886573,3886685..3886807,3886884..3887030,3887449..3887475,388…	-1.31859	0.0162808	117745167
LOC117737122_1	NC_046975	complement(join(13523368..13523646,13523813..13523985,13525082..13525300))	-1.3279	0.00632373	117737122
si:ch211-195b13.1_1	NC_046976	complement(join(4099726..4101579,4101947..4102036,4102148..4102303,4102406..4102501,4102610..4102733,4102839..4102951,4103054..4103185,4103308..4103391,4103498..4103555,4103673..4103713,4103803..4103881,4104514..4104589,4105051..4105401))	-1.35278	0.0151467	117738922
rpl39_1	NC_046975	join(17011942..17012048,17012357..17012460,17013823..17014040)	-1.35457	0.028484	117737457
LOC117737323_3	NC_046966	join(10676831..10676987,10677241..10677370,10683093..10683689,10683781..10683921,10684237..10684440,10684871..10685212,10685367..10686109)	-1.36612	0.0432084	117737323
rpl22l1_1	NC_046985	complement(join(3908217..3908400,3908500..3908621,3908841..3908954,3909832..3909909))	-1.36758	0.00826181	117749470
samd11_3	NC_046972	complement(join(11330157..11331829,11332048..11332158,11333132..11333265,11336251..11337041,11337288..11337366,11337714..11337829,11342824..11342977,11348195..11348386,11351913..11352005,11358215..11358324,11366278..11366453,11376831..11376922,11377767..11377933))	-1.37308	0.00845377	117733158
zgc:92606_1	NC_046981	complement(join(12088257..12088715,12089255..12089373,12089898..12089976,12090186..12090275,12091657..12091853))	-1.37609	0.0133885	117745502
sema7a_3	NC_046971	complement(join(11088581..11090429,11090523..11090578,11090802..11090947,11091079..11091191,11091363..11091558,11092142..11092250,11092710..11092897,11093945..11094087,11094379..11094489,11094666..11094768,11094994..11095124,11095253..11097110))	-1.38116	0.020729	117731799
rpl23a_1	NC_046979	complement(join(10731256..10731324,10731566..10731635,10731921..10732097,10732308..10732488,10733337..10733407))	-1.38424	0.0277405	117743265
tbc1d9_2	NC_046966	complement(join(18101769..18103822,18103928..18104010,18104455..18104523,18105309..18105395,18105794..18105859,18106045..18106285,18106723..18106791,18107057..18107155,18107484..18107613,18107786..18108071,18108162..18108279,18108375..18108589,18110515..18110665,18110969..18111133,18111267..18111473,18112141..18112348,18113292..18113553,18114874..18115102,18116101..18116219,18117385..18117495,181…	-1.38601	0.0476238	117729141
fam133b_1	NC_046976	complement(join(12095454..12096245,12096541..12096591,12097877..12097966,12098595..12098636,12098814..12098912,12099257..12099328,12099541..12099573,12099659..12099823,12100244..12100322,12101205..12101302,12102150..12102294))	-1.39539	0.0214623	117738942
rplp2_1	NC_046970	complement(join(21285204..21285331,21285572..21285667,21285759..21285807,21285894..21286017,21287304..21287417))	-1.39672	0.0130796	117731409
adora2b_1	NC_046979	join(18108051..18109090,18117838..18120276)	-1.39782	0.0370765	117742403
stmp1_1	NC_046988	join(10900575..10900725,10901061..10901114,10901485..10902043)	-1.39794	0.00970749	117725945
zgc:152968_1	NC_046974	complement(join(6857266..6857627,6857868..6857988,6858896..6859034,6859262..6859377,6859733..6859837,6859951..6860024,6860119..6860232,6860396..6860536,6860643..6860711,6860797..6860911,6860988..6861128,6861228..6861568,6862392..6862653,6862931..6863026,6863133..6863563,6863858..6864556,6864929..6865079))	-1.40364	0.020729	117735869
clk4a_1	NC_046975	complement(join(11472373..11473095,11473906..11473996,11474132..11474211,11474299..11474381,11474465..11474594,11474688..11474782,11474890..11475056,11475152..11475268,11475369..11475435,11476458..11476692,11478003..11478163,11479603..11479777))	-1.40422	0.0162808	117737181
rps7_1	NC_046989	complement(join(2487078..2487189,2488051..2488201,2489122..2489186,2490021..2490164,2490586..2490657,2491461..2491546,2492014..2492063))	-1.40502	0.0158267	117727820
LOC117747505_1	NC_046983	join(1378050..1378412,1379179..1379335,1379410..1379559,1379953..1380159,1380582..1380704,1381027..1381177,1381284..1381448,1381742..1381921,1382005..1382145,1382220..1382731,1382983..1383581)	-1.41078	0.0141518	117747505
c11h6orf62_1	NC_046976	join(9915047..9915857,9916497..9916652,9916846..9917022,9917105..9917230,9917554..9917688,9917792..9919121)	-1.41752	0.0100866	117738641
LOC117732336_1	NC_046971	complement(join(20515793..20516026,20516506..20516571,20516693..20517212))	-1.42181	0.00333613	117732336
hopx_1	NC_046975	complement(join(22550626..22550917,22555711..22556122))	-1.42202	0.02052	117737561
rps14_2	NC_046979	complement(join(313246..313356,313440..313516,314057..314218,314290..314440,316327..316432))	-1.42849	0.00347424	117743112
si:dkey-12h9.6_1	NC_046989	complement(join(9534518..9537090,9537259..9537433,9538161..9538287,9538993..9539163,9539808..9539966,9540063..9540525,9541001..9541179,9541532..9541655,9541873..9541999,9542106..9542247,9543694..9543802))	-1.44106	0.0151467	117727336
cabp5b_1	NC_046973	complement(join(7161462..7163202,7163679..7163826,7163977..7164086,7164686..7164829,7164947..7164977,7166484..7166710))	-1.44931	0.0100866	117735461
LOC117746353_1	NC_046982	complement(join(11441707..11442952,11443077..11443138,11443417..11443468,11443584..11443664,11443923..11444269))	-1.45154	0.0205774	117746353
tmod4_1	NC_046981	join(2654604..2654763,2660562..2660737,2661213..2661369,2661888..2662007,2664066..2664158,2664759..2664889,2668959..2669066,2669163..2669306,2669396..2669540,2669645..2669830)	-1.45495	0.0398726	117745891
polr2k_1	NC_046976	complement(join(9155191..9155351,9155451..9155543,9156686..9156755,9156970..9157068))	-1.45625	0.0388943	117738687
LOC117733140_1	NC_046972	complement(18108369..18109697)	-1.45745	0.0173626	117733140
nepro_1	NC_046986	join(15959731..15959835,15960044..15960198,15960428..15960516,15961116..15961244,15961406..15961483,15961683..15961993,15962252..15962310,15962435..15962649,15963204..15964057)	-1.45892	0.0211656	117750296
LOC117745004_1	NC_046981	join(8427567..8428316,8428903..8429241,8429333..8429437,8429559..8429677,8430013..8430231,8430417..8430504,8430853..8431005,8431538..8431635,8431950..8432122,8432204..8432320,8432990..8433247,8433370..8433501,8433638..8434531,8434725..8434955,8435045..8435269,8435414..8435629,8435719..8435919,8436092..8436283,8436407..8436640,8436788..8436994,8437204..8437389,8438047..8438246,8438566..8438634,843…	-1.46965	0.0356188	117745004
tcima_1	NC_046974	complement(25307289..25308229)	-1.4745	0.00460425	117736899
LOC117726048_2	NC_046988	join(16013259..16013501,16016821..16016923,16017778..16017875,16018041..16018115,16018193..16018294,16019206..16019295,16019493..16019576,16020999..16021568)	-1.47805	0.0111327	117726048
adka_2	NC_046980	complement(join(12412319..12413741,12413826..12413912,12414017..12414131,12414221..12414256,12414396..12414566,12414761..12414869,12414960..12415132,12415272..12415350,12416022..12416075,12417344..12417418,12418480..12418612))	-1.48364	0.00421969	117744190
LOC117734868_2	NC_046973	join(14486684..14486923,14487662..14487838,14489339..14489919)	-1.48486	0.0054548	117734868
LOC117745780_1	NC_046981	join(8417741..8417868,8427073..8427582,8428278..8428285)	-1.51041	0.00935462	117745780
ripor3_1	NC_046970	join(26063190..26063571,26065743..26065841,26067809..26067964,26068750..26068828,26074677..26074700,26074827..26074880,26075888..26076037,26076920..26076983,26077131..26077174,26077270..26077397,26077514..26077659,26078467..26078554,26079404..26079547,26079751..26079971,26080048..26080286,26080367..26080513,26080548..26080691,26080804..26080933,26081777..26081941,26082141..26082308,26082487..2608…	-1.51193	0.0125168	117730750
arhgef18b_3	NC_046969	complement(join(18597798..18601554,18602037..18602180,18602691..18603045,18609715..18609864,18610246..18610527,18611015..18611062,18611246..18611314,18611812..18611927,18612210..18612356,18612555..18612740,18613063..18613136,18613331..18613509,18613683..18613759,18613941..18614195,18614335..18614452,18614554..18614679,18614794..18615044,18615679..18615819,18616809..18616915,18617597..18617777,186…	-1.51334	0.0142627	117729237
ehbp1l1a_10	NC_046983	complement(join(14742861..14744575,14744737..14744851,14745189..14745262,14746041..14746140,14746421..14746532,14746629..14746672,14746869..14746920,14747011..14747514,14747621..14747669,14747772..14747938,14748093..14748180,14748407..14751388))	-1.51561	0.0170549	117747455
LOC117733230_3	NC_046972	join(412252..412459,412896..413009,413087..413195,413329..413432,419068..419145,419538..419717,421559..421675,422264..422356,423272..423442,423801..423946,424317..424483,425859..425974,426302..426429,426564..426664,426750..426871,427499..427585,433195..433412,433742..433899,434032..434174,441093..441264,444838..444954,446335..447554)	-1.51871	0.010802	117733230
ebf1a_4	NC_046975	join(8500095..8500228,8501068..8501224,8502310..8502373,8503022..8503077,8504404..8504477,8505945..8506013,8529150..8529231,8529994..8530135,8532504..8532634,8534251..8534377,8541606..8541694,8545021..8545086,8545620..8545782,8546966..8547145,8549117..8549314,8550803..8553687)	-1.5244	0.0215997	117737340
ankdd1b_1	NC_046974	join(13606418..13606940,13607315..13607415,13607565..13607663,13607757..13607855,13608146..13608250,13608375..13608476,13608582..13608680,13609133..13609231,13609638..13609736,13609930..13610028,13610140..13610238,13610513..13610608,13610952..13611153,13611413..13611544,13611666..13611780)	-1.52648	0.0372242	117736091
csgalnact1a_1	NC_046977	complement(join(6426298..6428169,6429198..6429279,6429640..6429734,6430409..6430587,6436623..6436724,6438586..6438802,6441536..6442793,6451681..6451803))	-1.53106	0.00241428	117740319
hdr_2	NC_046974	complement(join(26064896..26066554,26066731..26066767,26068672..26068749,26068915..26068955,26070270..26070356,26070577..26070668,26070800..26070911,26071049..26071177,26071311..26071425,26073489..26073631))	-1.53837	0.0386753	117735912
LOC117742279_2	NC_046979	complement(join(14194565..14196153,14196289..14196349,14196661..14196766,14196950..14197151,14197265..14197398,14197693..14197868,14198106..14198223))	-1.54819	0.0228386	117742279
LOC117747515_2	NC_046983	join(2465610..2465726,2466563..2466654,2466775..2467008,2468105..2468166,2468258..2468345,2468447..2468535,2468708..2468830,2469153..2469248,2469339..2469442,2469524..2469632,2469786..2469915,2469993..2470019,2470400..2471679)	-1.55068	0.0451728	117747515
rpl12_2	NC_046968	complement(join(27669976..27670128,27670473..27670559,27670652..27670733,27670823..27670921,27671207..27671280,27672264..27672379))	-1.55557	0.000833771	117728621
LOC117743248_11	NC_046979	join(5452411..5452541,5454257..5454361,5455212..5455254,5455578..5455621,5455833..5455866,5456233..5456267,5456352..5456393,5456476..5456506,5456597..5456649,5456762..5456821,5456906..5456965,5457801..5458269)	-1.55727	0.0360067	117743248
LOC117747836_1	NC_046983	complement(join(4515759..4516643,4516853..4517004,4517103..4517357,4517843..4518136,4518545..4518687))	-1.55854	0.0367452	117747836
zgc:56095_2	NC_046984	join(9193421..9193530,9194201..9194304,9194509..9194655,9194749..9194874,9195145..9195688)	-1.56332	0.0259473	117748417
LOC117727955_1	NC_046990	complement(join(1853793..1853881,1854538..1854845,1855374..1855486,1855595..1856612))	-1.56583	0.0251777	117727955
susd1_8	NC_046974	complement(join(8275471..8275579,8275947..8276040,8276380..8276419,8276524..8276779,8277285..8277378,8277533..8277719,8277945..8278039,8278230..8278394,8278787..8278966,8282277..8282456,8282744..8282896,8283014..8283169,8283785..8283925,8284054..8284325))	-1.56675	0.00760796	117736182
uros_1	NC_046984	complement(join(13304706..13305086,13305190..13305288,13305367..13305452,13305588..13305671,13305783..13305857,13306241..13306315,13306505..13306601,13306703..13306786,13306886..13306968,13307451..13307503))	-1.57197	0.0285202	117748781
rps27a_1	NC_046980	complement(join(5325048..5325244,5325366..5325497,5325589..5325674,5326579..5326633,5327027..5327091,5327203..5327274))	-1.57514	0.00829225	117743726
plekha8_1	NC_046981	complement(join(8827502..8829117,8829204..8829265,8829348..8829549,8829922..8829980,8830851..8830936,8831772..8832126,8833135..8833253,8833503..8833543,8833663..8833821,8834139..8834260,8834384..8834539,8834666..8834782,8835266..8835453))	-1.58094	0.00133827	117745373
mob3c_2	NC_046969	join(20912171..20912302,20913794..20914408,20915630..20915832,20916505..20916866)	-1.5868	0.0340736	117729227
rpl36_1	NC_046969	complement(join(3315168..3315291,3315471..3315605,3316735..3316829,3317407..3317518))	-1.59019	0.00679997	117729235
ppdpfa_1	NC_046972	complement(join(18751928..18752281,18752376..18752463,18752556..18752633,18752833..18752935,18753948..18754131))	-1.59522	0.0247973	117733602
LOC117735582_1	NC_046973	complement(join(5590389..5590605,5590743..5590950,5591048..5591229))	-1.60119	0.0418713	117735582
rpl29_1	NC_046970	complement(join(18071199..18071384,18072591..18072655,18072863..18072915,18073364..18073444))	-1.60679	0.00458119	117731475
znf395b_4	NC_046989	complement(join(18520792..18523658,18524753..18524859,18525078..18525173,18527098..18527425,18527659..18527759,18527875..18528074,18528768..18528880,18529054..18529211,18529435..18529535,18531498..18531757))	-1.60884	0.000123708	117727080
nt5c2b_4	NC_046966	complement(join(11022636..11025687,11026574..11026750,11027074..11027134,11027456..11027507,11027866..11028036,11028146..11028212,11029029..11029136,11029248..11029289,11029409..11029492,11029607..11029660,11030408..11030501,11031111..11031168,11031372..11031463,11031611..11031706,11032002..11032119,11040618..11040713))	-1.61174	0.00459192	117729920
nt5c2l1_4	NC_046977	join(10757540..10757563,10758604..10758681,10758827..10758944,10759551..10759646,10760139..10760230,10760424..10760481,10760611..10760704,10760787..10760840,10760918..10761001,10761104..10761133,10761222..10761329,10761419..10761485,10761665..10761835,10761925..10761976,10762440..10762500,10763897..10764073,10764199..10764292,10764377..10764948)	-1.612	0.0491424	117740396
selenoe_1	NC_046974	join(6636293..6636400,6636558..6636634,6637341..6637419,6638251..6638394)	-1.63083	0.00118104	117736784
plaat1l_1	NC_046967	join(1726107..1726229,1726909..1727041,1727417..1727505,1727583..1727747,1728065..1728745)	-1.63717	0.0207514	117741056
smap2_1	NC_046976	complement(join(13382303..13385528,13385609..13386498,13386649..13386829,13387437..13387594,13387741..13387798,13388161..13388220,13388446..13388610,13389751..13389884,13398226..13398662))	-1.64904	0.00108459	117738699
tpra_6	NC_046982	join(246013..246670,247224..247328,247449..247513,247866..247956,248330..248433,248838..249002,249324..249416,250471..250551,250685..250772,251006..251143,251252..251346,252146..252343,252464..252571,253121..253344,253689..253852,253952..254076,254181..254329,254437..254599,255297..255431,255606..255746,256950..257163,257294..257490,257621..257761,258369..258485,258724..258927,259022..259197,2597…	-1.65151	0.0409212	117746358
rps14_1	NC_046979	complement(join(313246..313356,313440..313516,314057..314218,314290..314440,316414..316522))	-1.66163	0.00454619	117743112
ptpn6_1	NC_046981	complement(join(12406622..12406901,12408009..12408073,12408324..12408475,12408612..12408679,12409609..12409763,12409872..12410003,12410610..12410756,12410876..12410955,12411091..12411187,12412085..12412213,12412513..12412629,12413654..12413837,12416016..12416210,12417523..12417645,12419319..12419341,12420209..12420307))	-1.66298	0.0093798	117745446
LOC117750094_2	NC_046968	join(6290480..6290540,6299787..6299884,6300763..6301252,6308205..6308417,6309080..6309220,6309455..6309550,6309820..6309981,6310253..6310411,6312150..6312247,6312889..6313014,6313192..6314270,6315463..6315628,6316970..6317107,6317340..6317415,6317669..6319702)	-1.6852	0.0133885	117750094
camk2d1_4	NC_046983	complement(join(15867905..15869200,15869730..15869955,15870675..15870769,15870869..15870944,15876284..15876332,15881865..15881905,15883145..15883187,15883410..15883493,15883582..15883704,15892946..15893040,15895755..15895838,15896648..15896750,15907830..15907902,15909249..15909314,15911547..15911601,15915181..15915240,15932158..15932252,15933403..15933699))	-1.689	0.00540113	117747815
zdhhc5b_2	NC_046975	join(13670884..13671047,13672281..13672558,13674234..13674355,13674585..13674742,13675450..13675622,13675777..13675879,13676010..13676101,13676385..13676517,13677953..13678061,13678261..13678367,13679201..13680126,13680593..13682737)	-1.69527	0.0259473	117737883
ncoa4_4	NC_046980	complement(join(254290..255535,256771..256863,256982..257194,257479..258192,258395..258517,258762..258866,259131..259239,259340..259416,260164..260304,261509..261626,261771..261888))	-1.69674	0.00580051	117743654
LOC117739275_1	NC_046976	complement(join(16845374..16845737,16846524..16846704,16846776..16846887,16847173..16847324,16847631..16848033,16848234..16848316,16848910..16849106))	-1.69855	0.0408412	117739275
ncoa4_3	NC_046980	complement(join(254290..255535,256771..256863,256982..257194,257479..258192,258395..258517,258762..258866,259131..259239,259340..259416,260164..260304,261509..261626,261775..261898))	-1.70182	0.0230886	117743654
LOC117749207_2	NC_046984	join(4784188..4784286,4785373..4785507,4786043..4786159,4786735..4787013,4787411..4788373)	-1.70603	0.000359357	117749207
acp5a_3	NC_046966	complement(join(11856238..11856627,11856710..11857055,11857148..11857272,11857368..11857567,11857671..11857761,11858068..11858174))	-1.7146	0.000557105	117729535
LOC117741352_1	NC_046978	join(11947962..11948086,11949469..11950771)	-1.71658	0.00339243	117741352
znf831_2	NC_046970	join(8398856..8398878,8399158..8399307,8400546..8404746,8406664..8406902,8408661..8409562)	-1.71702	0.00862716	117730777
syngr3a_1	NC_046973	complement(join(4133169..4137394,4138908..4139053,4139494..4139728,4142123..4142455))	-1.7264	0.00118104	117734955
LOC117730574_1	NC_046970	join(24488767..24488871,24490928..24491218,24491600..24491875,24491973..24493238)	-1.73112	0.000939693	117730574
LOC117735617_27	NC_046973	join(7192971..7193061,7193151..7193460,7241902..7241915,7263405..7263452,7264570..7264869,7270077..7270394,7270525..7270821,7270916..7271227,7271344..7271628,7271754..7272080,7272260..7272577,7272958..7273245,7273381..7273529,7273751..7273887)	-1.74033	0.00310622	117735617
LOC117738698_8	NC_046976	join(16911221..16911236,16911852..16912165,16914439..16914482,16914573..16914952,16915053..16915182,16915569..16916305)	-1.74151	0.000252576	117738698
ctnnd2b_1	NC_046982	complement(join(4522466..4525308,4527378..4527454,4528512..4528640,4531161..4531287,4531393..4531477,4533508..4533757,4537881..4538031,4539009..4539182,4542669..4542851,4544000..4544117,4546324..4546510,4562174..4562387,4564427..4564559,4575374..4575430,4577828..4578071,4580746..4580877,4581723..4581970,4582522..4582667,4584599..4584772,4585086..4585237,4593468..4593584,4595993..4596027,4618350..…	-1.74247	0.0362689	117746309
rpl27a_1	NC_046971	complement(join(4337427..4337604,4338781..4338955,4339423..4339498,4339602..4339665,4340139..4340209))	-1.7499	0.00276487	117731855
stat6_7	NC_046972	join(12393914..12394229,12394320..12394431,12395355..12395431,12395954..12396102,12396197..12396313,12396494..12396661,12397471..12397558,12397637..12397759,12398001..12398093,12399759..12399962,12400045..12400139,12400225..12400358,12400985..12401134,12401232..12401292,12401398..12401442,12402523..12404424)	-1.75005	0.00408587	117733194
ubp1_1	NC_046976	join(10906127..10906405,10910307..10910458,10911903..10911979,10912078..10912183,10912273..10912379,10912543..10912695,10912794..10912904,10914025..10914063,10914287..10914394,10914685..10914788,10914881..10914977,10915219..10915312,10915400..10915490,10915607..10915725,10916009..10916151,10916817..10916868,10916993..10919228)	-1.75257	0.00789106	117738631
si:ch73-242m19.1_1	NC_046987	join(18425875..18426193,18426764..18426836,18426949..18427059,18427174..18427287,18427739..18427933,18428070..18428148,18428534..18428685,18429326..18429475,18429622..18429723,18429902..18430066,18430140..18430222,18430465..18430600,18430712..18430915,18431009..18431308,18431453..18431653,18432255..18432376,18432500..18432728,18432811..18433007,18433426..18433560,18433661..18433754,18433837..1843…	-1.75609	0.0366779	117751610
LOC117736201_1	NC_046974	join(25711840..25711909,25714664..25714811,25715101..25715182,25717248..25717441)	-1.75783	0.0172472	117736201
mrps6_1	NC_046980	join(15693303..15693947,15695313..15695429)	-1.76119	0.00184094	117744066
rbp7b_1	NC_046970	join(16446930..16447066,16447415..16447593,16447747..16447848,16448096..16448362)	-1.76255	0.00359593	117731300
arrdc3a_1	NC_046974	join(15486476..15487010,15488981..15489133,15489261..15489408,15489649..15489751,15489942..15490198,15490814..15490970,15491159..15491301,15491428..15494419)	-1.76568	0.00523157	117736073
LOC117734216_1	NC_046972	complement(join(20051779..20053647,20053746..20053901,20054028..20054094,20054177..20054237,20054331..20054425,20054894..20054966,20055974..20056534))	-1.76966	0.0438424	117734216
acacb_4	NC_046974	complement(join(18561706..18562778,18563143..18563279,18563552..18563722,18563887..18564041,18564171..18564283,18564417..18564594,18564682..18564817,18565858..18565954,18566043..18566139,18566225..18566345,18566450..18566593,18567292..18567402,18567486..18567606,18567717..18567814,18567946..18568215,18568302..18568424,18568509..18568664,18568818..18569021,18569177..18569332,18569503..18569718,185…	-1.78148	0.0211656	117736297
gab1_9	NC_046966	complement(join(18371752..18373594,18373691..18373819,18375892..18376015,18376574..18376667,18377955..18378047,18380071..18380374,18381108..18381202,18382505..18383190,18383864..18384089,18387004..18387169,18388110..18388238,18396543..18396766))	-1.78168	0.00402131	117737392
rpl36a_1	NC_046975	complement(join(17938985..17939066,17940170..17940293,17940392..17940459,17940557..17940662,17941336..17941429))	-1.7819	0.00243983	117737143
arrdc2_1	NC_046969	complement(join(13667184..13668608,13668870..13669030,13669625..13669787,13669911..13670167,13670269..13670371,13670474..13670691,13676705..13676959,13677547..13677742))	-1.78655	0.00012299	117729283
gpcpd1_3	NC_046989	complement(join(4216335..4217626,4220319..4220479,4220584..4220719,4221071..4221207,4221690..4221755,4221979..4222037,4222243..4222282,4222698..4222775,4222928..4223020,4223106..4223160,4223304..4223433,4223558..4223720,4223888..4224131,4224399..4224522,4224869..4224910,4227026..4227110,4227266..4227283))	-1.79259	0.0203821	117727079
ctps1b_1	NC_046981	complement(join(13933600..13934472,13935366..13935510,13935819..13935915,13936125..13936180,13936264..13936360,13936450..13936493,13936634..13936696,13937930..13938024,13938706..13938794,13938976..13939108,13939385..13939536,13939951..13940031,13941182..13941265,13941409..13941525,13941911..13942011,13942170..13942340,13942576..13942754,13954426..13954476))	-1.79262	0.0126303	117745096
abcd3a_6	NC_046985	join(20324812..20324910,20327227..20327315,20331720..20331817,20333336..20333459,20333951..20334007,20335627..20335769,20335855..20335924,20336896..20336965,20337584..20337681,20338016..20338107,20340189..20340280,20340379..20340451,20340534..20340597,20340699..20340776,20340886..20340951,20341256..20341345,20341429..20341548,20342674..20342778,20343505..20343561,20343826..20344959)	-1.79349	0.0426716	117749372
si:ch211-260e23.9_2	NC_046968	join(3842104..3842246,3843415..3843558,3843662..3843812,3844308..3846758)	-1.7981	0.00540113	117748993
mbnl1_35	NC_046982	join(9189738..9189838,9213322..9213492,9213724..9213945,9215262..9215501,9217797..9217950,9219674..9219762,9220440..9220466,9221234..9221305,9221456..9224991)	-1.80767	0.00251186	117745959
camk2d1_2	NC_046983	complement(join(15867905..15869200,15869730..15869955,15870675..15870769,15870869..15870944,15876284..15876332,15881865..15881905,15883145..15883187,15883410..15883493,15883582..15883704,15892946..15893040,15895755..15895838,15896648..15896750,15906551..15906623,15909249..15909314,15911547..15911601,15915181..15915240,15932158..15932252,15933403..15933699))	-1.811	0.00498081	117747815
LOC117727879_1	NC_046989	join(7931837..7931958,7933405..7933528,7934073..7934179,7934315..7934443,7935228..7935340,7935613..7936005,7936108..7936200,7936542..7936971,7940317..7940516,7940729..7940981,7941225..7941421,7942920..7945461)	-1.83505	0.0244475	117727879
LOC117735584_1	NC_046973	join(5592457..5592597,5592712..5592934,5593014..5593242)	-1.8393	0.0137487	117735584
dennd4c_6	NC_046983	complement(join(11553981..11556015,11556215..11556279,11556433..11556589,11556862..11556979,11557112..11557249,11557342..11557452,11557612..11557810,11557891..11558049,11558147..11558322,11558417..11558514,11558634..11558817,11558959..11560067,11560258..11560398,11560497..11560616,11560706..11560855,11560976..11561114,11561229..11561357,11561474..11561680,11561793..11561910,11562006..11562136,115…	-1.84446	0.00540113	117747424
LOC117727804_5	NC_046989	complement(join(2838569..2839319,2840130..2840158,2840298..2840378,2840615..2840656,2840777..2841046,2841139..2841203,2841379..2841456))	-1.8446	0.0215853	117727804
rsl24d1_1	NC_046971	join(9828881..9829033,9830148..9830261,9830348..9830420,9830519..9830582,9830691..9830776,9831059..9831468)	-1.8521	0.00139648	117732484
cobll1a_6	NC_046967	complement(join(6114060..6114749,6114857..6116029,6117987..6118086,6118278..6118439,6118529..6118611,6118684..6118722,6119379..6119637,6119760..6119961,6120447..6120627,6120980..6121151))	-1.86264	0.00271716	117745876
zgc:92360_1	NC_046966	complement(join(25415650..25416570,25421710..25421941,25422898..25422969,25424468..25424530,25424645..25424728,25425572..25425718,25426987..25427099,25427206..25427288,25431262..25431353,25432129..25432259,25436617..25437119))	-1.86681	0.00126745	117735619
LOC117729433_9	NC_046966	join(24574095..24574250,24575997..24576317,24576403..24576627,24576759..24577106,24577178..24577405,24577740..24577997,24578200..24578457,24578626..24578734,24592839..24592987,24593156..24593413,24593582..24593839,24594008..24594116,24605857..24606005,24606208..24606465,24610185..24610442,24611771..24612031,24612126..24612207,24612313..24612358,24612881..24613083,24613190..24613535)	-1.87987	0.00241461	117729433
LOC117742516_3	NC_046979	complement(join(14789006..14790221,14798575..14798689,14798794..14798901,14799045..14799160,14799651..14799736,14800849..14800981,14801689..14801754,14801920..14802127,14802296..14803269))	-1.9077	0.0128633	117742516
LOC117742905_1	NC_046967	join(11131836..11132016,11143436..11143622,11144195..11144354,11144591..11144759,11145774..11145847,11145921..11145986,11146805..11149261)	-1.92064	9.41858e-05	117742905
LOC117731315_4	NC_046966	join(10756308..10756504,10761558..10761656,10761786..10761910,10762024..10762093,10762412..10762482,10762625..10762732,10762823..10762927,10763407..10763469,10763569..10764154)	-1.9341	0.00763024	117731315
arid3a_6	NC_046969	complement(join(14193042..14198893,14199286..14199375,14200467..14200754,14201220..14201467,14202395..14202578,14203761..14203833,14219220..14219502,14219610..14220232,14231855..14231955))	-1.93705	0.000129822	117729737
tnfaip8l2b_2	NC_046981	complement(join(2676191..2677094,2677504..2677844,2681181..2681432))	-1.93808	0.0469583	117745895
LOC117737930_3	NC_046975	complement(join(9915279..9915887,9916365..9916509,9916600..9916712,9916796..9916852,9916978..9917053,9917175..9917411))	-1.94152	0.00226605	117737930
LOC117743297_1	NC_046979	complement(21144522..21169391)	-1.94172	0.00139648	117743297
sar1ab_1	NC_046980	complement(join(14581463..14582691,14583053..14583184,14583269..14583372,14583450..14583515,14583612..14583731,14584225..14584295,14585333..14585440))	-1.97823	0.000563739	117744415
rps29_1	NC_046989	complement(join(5105015..5105122,5105398..5105497,5106002..5106119))	-1.98147	0.000510952	117727366
arhgef1b_7	NC_046981	join(13481807..13482185,13482265..13482294,13482914..13483025,13483200..13483275,13483449..13483478,13483874..13484074,13484876..13485017,13486075..13486086,13486992..13487153,13488424..13488614,13488755..13488901,13489264..13489346,13489569..13489694,13489843..13489957,13490708..13490808,13490977..13491051,13491156..13491231,13491783..13491950,13492057..13492144,13492250..13492351,13492480..1349…	-1.99876	0.00579038	117745885
zgc:163057_2	NC_046984	join(6524466..6524593,6525019..6525130,6525569..6525773,6526569..6526815)	-2.01115	0.00339243	117748973
LOC117743298_1	NC_046979	complement(join(21173078..21175464,21176241..21176456,21176786..21176896))	-2.01391	0.000400682	117743298
LOC117726048_1	NC_046988	join(16010858..16011042,16016821..16016923,16017778..16017875,16018041..16018115,16018193..16018294,16019206..16019295,16019493..16019576,16020999..16021568)	-2.02129	0.000359357	117726048
LOC117734678_1	NC_046973	complement(join(10544059..10545473,10545619..10545732,10545816..10545926,10546742..10546840,10547446..10547522,10547625..10547702,10549327..10549416,10549519..10549706,10549838..10549909,10550843..10550984,10551674..10551988))	-2.04145	0.00608084	117734678
dcp2_5	NC_046977	join(18770737..18770795,18770899..18770984,18773795..18773946,18775708..18775835,18776892..18776990,18777094..18777246,18777697..18777809,18778173..18778277,18779748..18779856,18780462..18780542,18780798..18780849,18781037..18782831)	-2.06867	0.0150556	117740347
rasgrf2a_2	NC_046977	join(2618119..2618798,2628042..2628148,2630037..2630184,2630945..2631034,2631113..2631366,2631446..2631525,2632715..2632908,2633226..2633335,2633442..2633560,2634304..2634467,2634574..2634640,2635484..2635620,2635715..2635797,2636352..2636600,2637330..2637865,2639153..2639278,2639370..2639459,2640096..2640202,2641345..2641457,2641619..2641679,2641992..2642095,2643164..2643248,2643803..2644000,264…	-2.07072	0.00748152	117740591
crtc1a_1	NC_046982	join(11214739..11214960,11216942..11217058,11218879..11219004,11219809..11219870,11221085..11221179,11221856..11221941,11222027..11222067,11222496..11222686,11222858..11223003,11223288..11223371,11224480..11224551,11228469..11228552,11228679..11228856,11229559..11229730,11230944..11234165)	-2.07435	0.0432084	117746234
klb_2	NC_046975	join(12207055..12207247,12207667..12208024,12209173..12209686,12209785..12210053,12210145..12210401,12210596..12211527,12211972..12213416)	-2.09453	0.00608401	117737106
eml3_1	NC_046983	complement(join(14838829..14839681,14841190..14841320,14841405..14841503,14841593..14841680,14843146..14843243,14843521..14843609,14844018..14844085,14844275..14844406,14846444..14846569,14846673..14846824,14846964..14847102,14850350..14850484,14853162..14853257,14853545..14853655,14853996..14854065,14856391..14856540,14856855..14856975,14858117..14858152,14862862..14862890,14863149..14863259,148…	-2.10297	0.00149685	117748045
LOC117746050_1	NC_046966	complement(join(9849687..9850407,9850500..9850558,9850682..9850774,9850947..9851033,9851932..9852255,9852680..9852733,9852842..9854251))	-2.10915	8.0025e-05	117746050
zgc:56095_1	NC_046984	join(9183880..9183902,9194017..9194076,9194201..9194304,9194509..9194655,9194749..9194874,9195145..9195688)	-2.12264	0.000664062	117748417
rpl22l1_2	NC_046985	complement(join(3908217..3908400,3908500..3908691,3908841..3908955))	-2.13009	0.00955747	117749470
arhgef38_1	NC_046966	join(17014280..17014593,17018450..17018634,17019792..17019909,17019996..17020143,17020253..17020270,17020462..17020661,17020785..17020921,17021162..17021266,17021369..17021488,17022406..17022780,17022866..17023003,17023480..17023681,17025028..17025329,17026103..17026741)	-2.157	0.00950552	117738302
dgcr2_5	NC_046977	join(10249650..10249683,10254448..10254570,10256814..10256900,10257101..10257311,10257851..10257927,10258024..10258206,10258303..10258506,10258913..10259065,10259813..10260049,10260135..10262463)	-2.17851	0.00114582	117740606
gab2_3	NC_046978	join(11155706..11155842,11156122..11156422,11166363..11166591,11168311..11168906,11169699..11169796,11169979..11170258,11170427..11170517,11170666..11170768,11170890..11171012,11171126..11173715)	-2.18121	0.00270465	117741098
bnip4_1	NC_046980	complement(join(9617396..9617874,9618527..9618676,9619108..9619214,9619395..9619452,9619532..9619700,9620014..9620149))	-2.18123	0.00103407	117743925
LOC117749207_3	NC_046984	join(4784189..4785207,4785373..4785507,4786043..4786159,4786735..4787013,4787411..4788373)	-2.18572	0.00468276	117749207
zgc:153733_2	NC_046973	complement(join(5970918..5972024,5972614..5972917,5973024..5973112,5973360..5973506,5974164..5974524))	-2.1933	0.0211656	117734932
tbxas1_2	NC_046971	complement(join(18568991..18570214,18571783..18571945,18572606..18572743,18572900..18572988,18573113..18573451,18573547..18573677,18573993..18574141,18574220..18574308,18574966..18575082,18575195..18575291,18575441..18575493,18576036..18576129,18576406..18576567,18576925..18576975))	-2.2056	6.65522e-05	117732591
acacb_6	NC_046974	complement(join(18561706..18562778,18563143..18563279,18563552..18563722,18563887..18564041,18564171..18564283,18564417..18564594,18564682..18564817,18565858..18565954,18566043..18566139,18566225..18566345,18566450..18566593,18567292..18567402,18567486..18567606,18567717..18567814,18567946..18568215,18568302..18568424,18568509..18568664,18568818..18569021,18569177..18569332,18569503..18569718,185…	-2.23343	2.53826e-08	117736297
cobll1a_1	NC_046967	complement(join(6114060..6114749,6114857..6116029,6117987..6118086,6118278..6118439,6118529..6118728,6119379..6119637,6119760..6119961,6122022..6122127))	-2.24486	6.51229e-05	117745876
LOC117735617_28	NC_046973	join(7192971..7193061,7193151..7193460,7241902..7241915,7263405..7263452,7264570..7264869,7270077..7270394,7270525..7270821,7270916..7271227,7271344..7271628,7271754..7272080,7272260..7272577,7272958..7273245,7273381..7273853)	-2.25046	7.91668e-06	117735617
cd79a_1	NC_046981	join(13498165..13498331,13498727..13499059,13499568..13499683,13499968..13500030,13500172..13500843)	-2.25788	0.000224776	117745887
jtb_3	NC_046976	join(22397732..22397796,22399319..22399694,22399973..22400013,22400093..22400178,22400256..22400335,22402037..22402630)	-2.26083	0.0241975	117739363
LOC117740521_1	NC_046967	complement(join(12026976..12027291,12027436..12027483,12027589..12027705,12030803..12030823,12030926..12030958,12031593..12031673,12031874..12031927,12032282..12032320,12032462..12032503,12032602..12032634,12033299..12033352,12033845..12033900,12034165..12034280))	-2.29143	0.0153208	117740521
LOC117736156_3	NC_046974	complement(join(3387894..3388502,3406323..3408065))	-2.32699	0.0432084	117736156
prdx1_2	NC_046982	complement(join(16127122..16127607,16128684..16128814,16129040..16129162,16129259..16129412,16129606..16129722,16130477..16130548))	-2.32919	0.00533605	117746261
LOC117733343_3	NC_046972	complement(join(17028926..17031250,17031504..17031704,17031788..17031931,17033076..17033173,17033341..17033488,17035981..17036024,17037219..17037292))	-2.34575	0.00120117	117733343
gls2b_1	NC_046970	join(20313542..20313824,20314482..20314581,20314667..20314788,20316301..20316430,20316838..20316917,20317677..20317840,20318531..20318589,20319444..20319476,20319589..20319647,20319804..20319870,20320356..20320406,20320547..20320723,20320863..20320994,20321526..20321618,20321711..20321772,20322569..20322645,20324246..20324309,20324865..20327495)	-2.34927	0.00149685	117731286
zgc:153733_3	NC_046973	complement(join(5970918..5972024,5972614..5972917,5973024..5973506,5974164..5974524))	-2.36217	0.0357854	117734932
dop1b_4	NC_046986	complement(join(8973015..8974239,8974779..8974911,8975039..8975182,8975273..8975334,8975463..8975599,8975701..8975829,8976530..8976591,8978565..8978714,8978802..8978911,8979019..8979107,8979723..8979882,8979982..8980048,8980348..8980452,8980547..8980602,8980716..8980850,8980948..8981070,8981227..8981418,8981505..8981598,8981766..8983398,8983508..8983698,8984210..8984310,8984444..8984596,8984687..…	-2.37871	5.67409e-05	117750409
grk4_3	NC_046966	join(11988286..11988325,11989399..11989476,11990139..11990346,11994525..11994617,11995186..11995249,11995505..11995645,11999362..11999552,12000607..12000644,12001041..12001130,12001263..12001471,12002763..12002900,12003501..12003638,12004483..12004614,12005286..12008654)	-2.37945	0.0453447	117733997
LOC117730576_1	NC_046970	join(24493953..24494248,24494714..24494795,24494964..24495062,24495166..24495677)	-2.40475	0.00454619	117730576
LOC117747422_3	NC_046983	complement(join(13654118..13655512,13656547..13656609,13657156..13657314,13660934..13660970,13666185..13666326,13666416..13666531,13667255..13667377,13667615..13667713,13669528..13669809,13670187..13670303,13674162..13674335,13675377..13675527,13675933..13676064,13676218..13676274,13676410..13676512,13676939..13677085,13688790..13688942,13689131..13689239))	-2.41711	0.000789399	117747422
galm_2	NC_046980	join(24003378..24003476,24004244..24004437,24005305..24005459,24007038..24007151,24011318..24011410,24011796..24011877,24014775..24014925,24031610..24031784,24032445..24032537,24032570..24033047)	-2.44044	0.0215997	117744210
dnajc28_1	NC_046990	join(12317247..12317427,12317753..12319630,12324500..12326586)	-2.44065	0.0089378	117728232
si:dkey-79d12.4_1	NC_046981	complement(join(8028721..8030258,8031473..8031536,8032211..8032478))	-2.44079	0.0141459	117745044
adora2b_4	NC_046979	join(18108051..18108450,18108611..18109090,18117838..18120276)	-2.50499	0.0253918	117742403
ppox_4	NC_046990	complement(join(7819910..7820256,7820337..7820379,7820501..7820650,7821123..7821236,7821385..7821503,7821703..7821763,7821909..7822102,7822383..7822527,7822912..7823044,7823129..7823244,7823502..7823636,7824003..7824089,7826439..7826457))	-2.53183	0.039981	117727977
LOC117735441_1	NC_046973	complement(join(5655795..5656005,5656197..5656404,5656497..5656633))	-2.5401	0.0491877	117735441
LOC117734554_2	NC_046973	join(2901210..2901606,2901770..2901855,2901988..2902117,2902446..2902588,2902759..2902951,2903048..2903141,2903550..2903661)	-2.55951	0.00100639	117734554
cobll1a_7	NC_046967	complement(join(6114060..6114749,6114857..6116029,6117987..6118086,6118278..6118439,6118529..6118722,6119379..6119637,6119760..6119961,6120447..6120627,6120980..6121151))	-2.59421	9.07554e-05	117745876
fbxo11a_1	NC_046980	join(15295702..15295723,15308555..15308679,15308782..15308863,15310306..15310450,15310743..15310872,15311248..15311331,15311413..15311545,15311748..15311854,15312918..15313029,15313303..15313409,15313605..15313742,15314212..15314429,15314558..15314738,15314856..15314978,15315193..15315278,15315399..15315475,15315633..15315776,15316176..15316286,15316404..15316511,15316615..15316723,15316818..1531…	-2.62387	0.0111327	117744092
ago2_2	NC_046976	join(12639731..12639750,12642411..12642458,12643531..12643726,12643817..12643937,12644062..12644243,12644734..12644870,12644960..12645094,12645402..12645504,12645793..12645940,12646045..12646164,12647563..12647685,12647817..12647950,12648567..12648751,12649565..12649724,12649864..12649954,12650079..12650273,12650492..12650632,12651012..12651113,12651289..12651488,12651588..12660418)	-2.63001	0.021948	117739576
lpp_12	NC_046969	complement(join(1087151..1091220,1092013..1092133,1095802..1095980,1109861..1110030,1122804..1122900,1144853..1145449,1158841..1158963,1165062..1165165,1175296..1175388))	-2.63031	0.0121359	117729200
u2surp_2	NC_046985	complement(join(7543791..7544299,7544427..7544603,7544692..7544819,7544916..7545026,7545132..7545279,7545366..7545417,7545529..7545609,7545736..7545925,7546050..7546187,7546302..7546389,7546484..7546563,7546681..7546843,7546962..7547125,7547269..7547335,7547430..7547534,7550395..7550606,7550725..7550890,7551535..7551617,7551723..7551758,7551899..7551987,7552142..7552212,7552314..7552438,7552578..…	-2.69411	0.000980925	117749615
LOC117740580_1	NC_046977	complement(join(2670859..2671478,2672322..2672455,2672789..2672965,2674337..2674362,2680218..2680318))	-2.73344	0.00645681	117740580
osbpl9_5	NC_046969	join(19362788..19362937,19363752..19363847,19364220..19364267,19365635..19365664,19365760..19365810,19366375..19366413,19369409..19369502,19370292..19370396,19371517..19371676,19371918..19372024,19372246..19372364,19372528..19372613,19372729..19372909,19373343..19373427,19373668..19373778,19373862..19373925,19374011..19374151,19374252..19374330,19374539..19374630,19374734..19374869,19375245..1937…	-2.75575	0.0100866	117729171
LOC117738658_1	NC_046976	complement(join(9032370..9032740,9032820..9032919,9033192..9033322,9033589..9033673,9033803..9033939,9034052..9034162,9034276..9034642,9034745..9034840,9035224..9035361,9035438..9035532,9035667..9035806,9036123..9036238,9036836..9037029,9038877..9039079))	-2.80122	8.57963e-08	117738658
LOC117748499_2	NC_046984	join(11380272..11380377,11380469..11380591,11380735..11380855,11380974..11381084,11381225..11381418)	-2.81449	3.54174e-09	117748499
rell2_7	NC_046975	join(337912..337929,343198..343270,344798..344860,345154..345208,345351..345527,345616..349522)	-2.82254	0.00530006	117737305
tcf12_2	NC_046968	complement(join(15342945..15345363,15345971..15346124,15346684..15346928,15347222..15347384,15347479..15347590,15351897..15351970,15354762..15354906,15358024..15358094,15358285..15358426,15358923..15359062,15359624..15359723,15372842..15372894,15373339..15373477,15375191..15375252,15391365..15391467,15398368..15398441,15406674..15406746,15407029..15407117,15407916..15408027))	-2.85871	0.0380351	117749374
LOC117730923_1	NC_046966	complement(join(25732130..25732398,25733452..25733501,25733856..25733901,25734661..25734720,25734807..25734924,25734988..25735063,25735213..25735278,25735902..25736017))	-2.8592	0.0420804	117730923
cabin1_5	NC_046974	join(10477199..10477404,10477973..10478031,10478140..10478232,10478350..10478463,10478778..10478912,10479031..10479211,10479317..10479446,10479563..10479712,10480065..10480372,10480462..10480636,10480728..10480861,10481397..10481614,10481857..10481929,10482154..10482344,10482456..10482593,10482758..10482946,10483050..10483292,10483415..10483568,10483661..10483776,10484027..10484188,10485377..1048…	-2.89798	1.0937e-07	117735908
LOC117727117_2	NC_046989	complement(join(1510410..1510592,1511928..1514661,1520070..1520248,1521568..1521741,1522603..1522855,1527651..1528011))	-2.96885	0.000980925	117727117
hm13_2	NC_046972	complement(join(25696046..25697823,25699909..25699994,25700119..25700221,25700322..25700442,25700536..25700593,25700798..25700923,25701419..25701504,25701819..25701907,25703175..25703257,25703360..25703458,25707480..25707515,25709995..25710027))	-2.99818	0.000118761	117733056
fam49bb_5	NC_046985	join(5940718..5940842,5943295..5943377,5944506..5944627,5945429..5945534,5948854..5948993,5950510..5950587,5952884..5953000,5953087..5953166,5953252..5953378,5953770..5953840,5955210..5956016)	-3.01077	0.0196712	117749294
rnf13_2	NC_046969	complement(join(16490839..16492195,16492691..16492771,16497435..16497528,16497907..16498012,16498764..16498854,16499563..16499650,16507754..16507785))	-3.02776	0.026528	117729353
samd13_3	NC_046969	join(17759509..17760552,17761799..17761841,17761955..17762066,17762141..17763041)	-3.05101	0.0111295	117729747
nupr1b_1	NC_046973	complement(join(1394929..1395237,1397459..1397594,1397691..1397839))	-3.11484	9.30302e-07	117735572
LOC117748632_10	NC_046984	join(14216562..14216793,14218783..14218877,14225138..14225197,14229508..14229562,14229696..14229761,14231126..14231198,14232419..14232521,14232961..14233044,14233380..14233474,14233988..14234110,14234251..14234334,14235037..14235079,14238567..14238607,14241251..14241295,14241424..14241469,14245289..14245364,14245500..14245594,14246100..14246336,14246622..14249201)	-3.1437	0.00505794	117748632
LOC117727123_3	NC_046989	complement(join(1687479..1689811,1695200..1695378,1696813..1696986,1697848..1698972))	-3.15608	0.0012937	117727123
syk_7	NC_046977	join(19169548..19169666,19169747..19169885,19171809..19171890,19172033..19172076,19173547..19173609,19174955..19175033,19177263..19177422,19177517..19177726,19178589..19178778,19179640..19179780,19180258..19180370,19180453..19180802)	-3.18151	2.46357e-08	117740800
gab1_8	NC_046966	complement(join(18371752..18373594,18373691..18373819,18375892..18376015,18376574..18376667,18380071..18380374,18381108..18381202,18382505..18383190,18383864..18384089,18387004..18387169,18388110..18388238,18396543..18396766))	-3.20355	1.31223e-07	117737392
LOC117729433_7	NC_046966	join(24574093..24574250,24575997..24576317,24576403..24576627,24576759..24577106,24577178..24577405,24577740..24577997,24578200..24578457,24578626..24578734,24592839..24592987,24593156..24593413,24593582..24593839,24594008..24594116,24605857..24606005,24606208..24606465,24610185..24610442,24611552..24611650,24611771..24612031,24612126..24612207,24612313..24612358,24612881..24613083,24613190..2461…	-3.20902	0.00235495	117729433
srrm2_2	NC_046973	join(1800570..1800592,1803462..1803713,1803793..1803888,1804137..1804319,1804573..1804656,1805439..1805507,1805589..1805624,1805719..1805835,1805950..1806088,1806208..1808117,1808701..1809372,1809517..1809591,1809941..1810048,1810559..1810978)	-3.28674	0.0239137	117735540
dph7_3	NC_046974	complement(join(25606706..25607396,25608713..25608885,25608988..25609053,25609130..25609202,25609594..25609751,25610050..25610144,25610768..25610855,25610936..25611063,25612141..25612202))	-3.3359	0.0148763	117736593
LOC117733281_6	NC_046972	complement(join(14921731..14924806,14925895..14926013,14926119..14926188,14926663..14926748,14927498..14927646,14927973..14928063,14929102..14929247,14929377..14929461,14930899..14931082,14931206..14931318,14931752..14931831,14931911..14931955,14932358..14932480,14932591..14932732,14933731..14933838,14933935..14934093,14936481..14936630,14937864..14938001,14938090..14938175,14939439..14939589,149…	-3.40026	0.0266737	117733281
LOC117731805_11	NC_046971	complement(join(5139777..5142299,5142790..5142932,5143270..5143511,5145998..5146121,5147127..5147258,5147406..5147511,5147637..5147765,5152950..5153142,5153507..5153568,5154360..5154471,5154576..5154623,5154991..5155179,5155272..5155388,5156059..5156282,5156449..5156552,5156648..5156745,5157538..5157732,5158409..5158493,5158803..5159843,5160529..5160830,5162247..5162396,5162503..5162625,5162980..…	-3.40778	0.000939693	117731805
LOC117740258_4	NC_046977	join(10421742..10421791,10422266..10422693,10422803..10424984,10425601..10426473,10426882..10426996,10427200..10428089)	-3.41534	0.0408412	117740258
taok1b_1	NC_046979	join(13037118..13037182,13044474..13044732,13045240..13045311,13046922..13047023,13047142..13047187,13047369..13047465,13047571..13047684,13048166..13048257,13048614..13048707,13048847..13048928,13049857..13050024,13050319..13050525,13051068..13051202,13051468..13051704,13051816..13051944,13052554..13052637,13052763..13052882,13052994..13053233,13053340..13053552,13054722..13054904,13055087..1305…	-3.45357	0.024339	117742390
rabepk_1	NC_046977	join(8733421..8733642,8734038..8734092,8734177..8734331,8734651..8734806,8735027..8735191,8736281..8736430,8736572..8736721,8736870..8737139)	-3.46731	0.0480957	117740180
slc4a1a_1	NC_046973	complement(join(17253091..17253903,17254007..17254180,17254855..17255024,17255120..17255361,17255448..17255614,17256423..17256512,17256596..17256841,17256951..17257145,17257236..17257384,17257496..17257699,17258110..17258317,17258432..17258616,17258712..17258754,17258838..17258907,17259011..17259146,17259257..17259422,17259500..17259546,17259959..17260071,17262363..17262627))	-3.4979	3.14445e-06	117734488
LOC117737930_2	NC_046975	complement(join(9915260..9915887,9916365..9916712,9916796..9916852,9916978..9917053,9917175..9917411))	-3.49861	0.000833771	117737930
LOC117727123_1	NC_046989	complement(join(1687479..1689811,1695200..1695378,1696813..1696986,1697848..1698100,1702062..1702129,1703150..1703701))	-3.5151	0.000373709	117727123
dip2a_4	NC_046986	join(12839256..12840224,12891416..12891688,12895334..12895471,12896460..12896501,12898664..12898783,12899955..12900152,12900407..12900498,12900926..12901036,12901958..12902081,12902157..12902266,12902437..12902539,12903115..12903179,12903542..12903635,12904233..12904352,12904460..12904574,12905091..12905230,12905790..12905926,12906035..12906115,12906988..12907115,12907233..12907347,12907766..1290…	-3.55224	1.07863e-08	117750143
sh3glb1a_5	NC_046985	complement(join(13651697..13652942,13653390..13653627,13654216..13654316,13654542..13654631,13657018..13657110,13658005..13658138,13658496..13658624,13659375..13659489))	-3.57973	0.0141518	117749371
ssh2b_2	NC_046979	complement(join(13090733..13093608,13094051..13095089,13095520..13095720,13095819..13095965,13096135..13096181,13096529..13096657,13096845..13096938,13097047..13097241,13097377..13097442,13097538..13097603,13097697..13097818,13097909..13097973,13098114..13098226,13100493..13100620))	-3.65226	0.03429	117743277
LOC117733161_1	NC_046972	complement(join(3509536..3510447,3510605..3510651,3510782..3511002,3511130..3511255,3511348..3511512,3511690..3511785,3511893..3511953,3512065..3512273,3513798..3514400))	-3.76952	0.0373705	117733161
zc3h11a_7	NC_046970	complement(join(9414683..9415855,9416279..9416481,9416950..9417116,9417227..9417803,9418129..9418202,9418311..9418799,9418894..9418953,9419691..9419789,9419887..9419964,9420404..9420577,9420712..9420777,9420867..9421049,9421152..9421275,9422231..9422350,9422444..9422567,9423122..9423204,9424814..9424886))	-3.77105	0.000664062	117730277
atp11b_3	NC_046969	complement(join(5075001..5078033,5082535..5082820,5091396..5091561,5092126..5092229,5092866..5092931,5094351..5094489,5095261..5095388,5095957..5096016,5096169..5096314,5096385..5096487,5096571..5096724,5097061..5097264,5099193..5099374,5100236..5100339,5100582..5100655,5100788..5100856,5102740..5102900,5103317..5103475,5103766..5103963,5105754..5105904,5106000..5106081,5106605..5106669,5107097..…	-3.77727	0.04503	117730097
dmtn_8	NC_046977	join(318654..319037,319899..319945,325643..325687,326354..326456,328376..328420,328866..328994,330053..330150,330235..330352,330427..330467,330849..330894,331274..331281,331969..332034,332261..332341,333967..335123)	-3.84549	0.00570903	117740568
LOC117751363_1	NC_046968	join(8775567..8775632,8776191..8776244,8777254..8777490,8777585..8777785,8777882..8778199)	-3.96451	0.0158467	117751363
ccpg1_4	NC_046968	join(15522255..15522348,15523270..15523447,15525731..15526060,15526565..15526680,15527211..15527336,15527560..15528869,15530435..15531321)	-3.98874	0.00649368	117728676
slc25a24_1	NC_046969	complement(join(10157134..10157858,10158210..10158360,10158733..10158900,10159231..10159338,10159470..10159622,10160040..10160198,10162748..10162859,10165448..10165535,10165631..10165757,10166772..10167285,10167835..10167912))	-4.32433	0.00241015	117729728
LOC117727236_8	NC_046989	complement(join(14310867..14315832,14316732..14316850,14317393..14317462,14317601..14317686,14318268..14318416,14318567..14318657,14318845..14318990,14321372..14321456,14322251..14322434,14323342..14323454,14323699..14323778,14324282..14324326,14324727..14324870,14325086..14325233,14325576..14325683,14326161..14326319,14326657..14326860,14335999..14336050))	-4.38372	4.43548e-06	117727236
ccdc117_2	NC_046974	join(17849154..17849248,17851310..17851509,17851648..17851698,17851790..17852044,17852464..17852610,17852768..17853710)	-4.4312	0.0437953	117736124
aplf_1	NC_046966	complement(join(23288254..23288317,23292408..23292573,23293984..23294030,23294353..23294478,23294822..23295060,23295143..23295312,23296005..23296146,23296651..23296700,23296743..23296894,23297167..23297330,23298131..23298202,23299721..23299875,23300127..23300261))	-4.55543	0.0209104	117732809
rhobtb4_2	NC_046974	complement(join(14572425..14577645,14578336..14578441,14578557..14578645,14578923..14579073,14583390..14583508,14584506..14584725,14584821..14585640,14586040..14586225,14589343..14589446,14589642..14589759))	-4.65086	0.000561336	117735994
si:dkeyp-115e12.6_2	NC_046975	complement(join(15382570..15384619,15385465..15385596,15385815..15386397,15387001..15387088,15387225..15387586,15388248..15389138,15389425..15390890,15391356..15391491,15392085..15392207,15394156..15394284,15394429..15394554,15395050..15395243,15396994..15397255,15397650..15397702,15398008..15398102,15398278..15398474,15398674..15398845,15399039..15399359,15400843..15401054))	-4.73294	0.00495185	117737269
LOC117746101_4	NC_046982	complement(join(18458218..18461406,18462052..18462126,18462435..18462582,18462679..18462907,18463690..18464092,18464228..18464305,18466184..18466522,18467096..18467264,18467374..18467482,18467584..18467745,18468027..18468266,18468362..18468602,18470480..18471683,18473120..18473267,18473829..18473969,18474095..18474196,18476166..18476354,18477642..18477819,18479035..18479138,18482071..18482243,184…	-4.80179	0.0123398	117746101
stk39_2	NC_046986	join(11330877..11330972,11332403..11332521,11334369..11334481,11334786..11334894,11335483..11335621,11336011..11336066,11336383..11336492,11336605..11336706,11337063..11337196,11337341..11337389,11338212..11338277,11341573..11341695,11342373..11342402,11342840..11342896,11343914..11343975,11349399..11349451,11349635..11349703,11350991..11351055,11353457..11354913)	-4.89228	0.000749263	117750097
rasgef1ba_1	NC_046974	complement(join(3178309..3179621,3180548..3180620,3181891..3182014,3183147..3183242,3186576..3186671,3187210..3187289,3188615..3188717,3189222..3189317,3190016..3190090,3191156..3191371,3194577..3194714,3194826..3194948,3195485..3195652,3244758..3244805,3257374..3257457))	-4.96677	0.00780518	117736160
mbnl1_20	NC_046982	join(9185794..9186048,9197072..9198010,9213322..9213492,9213724..9213945,9215262..9215501,9216578..9216631,9217797..9217950,9218888..9218923,9221234..9221305,9221456..9224991)	-5.0254	0.0465158	117745959
LOC117727116_2	NC_046989	complement(join(834469..835945,836637..836810,837522..837695,840055..840231,841529..841702,842187..844847,849174..849278,849939..850043,851735..851839,857337..857465))	-5.13644	2.36881e-09	117727116
LOC117727822_1	NC_046989	join(2311443..2311770,2312195..2313183)	-5.15294	0.0139509	117727822
xdh_1	NC_046967	complement(join(331613..332155,332653..332820,332897..333085,333171..333236,333788..333902,333979..334031,334107..334310,334705..334800,334879..334960,335150..335295,335376..335567,335641..335727,336976..337063,337137..337270,339508..339632,339718..339814,339953..340072,340142..340268,340354..340523,340599..340688,340783..340945,341013..341307,341719..341812,342862..343013,343150..343242,343342..…	-5.17967	0.00135404	117745219
LOC117740040_5	NC_046977	complement(join(17773053..17777468,17780258..17780396,17781034..17781263,17782644..17782797,17786676..17786814,17799378..17799587,17799925..17800004,17803893..17803971,17804155..17804225,17807495..17807657,17808406..17808554,17809061..17809166,17858265..17858314,17860250..17860370,17882459..17882517,17932964..17933042,17935618..17935673,17959594..17959678))	-5.19261	0.00157295	117740040
si:rp71-68n21.9_2	NC_046986	complement(join(2646745..2647946,2651806..2651919,2652498..2652677,2654028..2654585,2655619..2655694,2655857..2656053,2656752..2656884,2658081..2658221,2658252..2658268,2658479..2658621,2665172..2665222,2666194..2666540))	-5.26474	0.0446976	117750085
LOC117745055_7	NC_046981	complement(join(520856..521994,523483..523552,523644..523706,523821..523896,527681..527751,528315..528432,528524..528657,528750..528905,529681..529838))	-5.29022	0.0128633	117745055
LOC117734742_1	NC_046973	join(5620782..5620917,5621082..5621304,5621409..5621564)	-5.30066	0	117734742
LOC117747901_2	NC_046983	complement(join(11166283..11167400,11167740..11167840,11167926..11168055,11168660..11168883,11168968..11169131,11172162..11172314))	-5.32482	1.57036e-07	117747901
LOC117726236_1	NC_046988	complement(join(16304288..16304672,16305796..16306462))	-5.40267	2.73387e-05	117726236
LOC117730900_2	NC_046970	complement(join(15122245..15127815,15127985..15128037,15128125..15128532))	-5.46572	0.0465158	117730900
tfip11_1	NC_046974	complement(join(16376313..16376819,16376961..16377126,16377261..16377403,16377536..16377779,16377904..16378072,16378198..16378301,16378379..16378513,16378629..16378808,16378918..16379109,16379257..16379418,16379544..16379671,16379777..16379933,16380011..16380182,16380422..16380629,16381648..16381734))	-5.50176	0.0363891	117736827
hlcs_4	NC_046979	complement(join(23806093..23806931,23808859..23809072,23809170..23809284,23809467..23809627,23809756..23809823,23829169..23829449,23833161..23833340,23834095..23835083,23836591..23836753,23838532..23838672,23839366..23839457))	-5.50464	0.00190726	117742450
ccdc130_1	NC_046966	complement(join(24806230..24807177,24807211..24807518,24807779..24807917,24808206..24808378,24808604..24808746,24808918..24808978,24809080..24809135,24809415..24809497,24809731..24809784,24809916..24809953,24810701..24810813))	-5.57595	0.00514406	117735779
gpr183a_3	NC_046986	join(21956208..21956315,21956463..21956587,21958255..21960305)	-5.61295	0.0251956	117750355
LOC117740040_4	NC_046977	complement(join(17773053..17777468,17780258..17780396,17781034..17781263,17782644..17782797,17786676..17786814,17799378..17799587,17799925..17800004,17803893..17803971,17804155..17804225,17807495..17807657,17808406..17808554,17809061..17809166,17858265..17858314,17860250..17860370,17882459..17882517,17932964..17933042,17935618..17935673,17976530..17976568,17976873..17976920))	-5.62021	0.0015685	117740040
pdcd11_7	NC_046966	join(11076640..11076692,11077164..11077331,11077651..11077791,11077956..11078120,11078260..11078421,11078508..11078628,11078796..11078971,11079842..11079949,11080137..11080349,11080468..11080592,11080691..11080751,11081208..11081354,11081459..11081710,11081854..11081979,11082069..11082263,11082466..11082636,11082737..11082950,11083034..11083183,11083827..11083939,11084178..11084656,11084838..1108…	-5.68226	0.0491424	117742648
fam102bb_2	NC_046969	join(10169110..10169206,10172744..10172864,10173882..10173911,10174331..10174447,10174934..10174980,10175878..10175972,10179593..10179691,10181244..10181478,10182424..10182560,10183394..10183463,10184264..10187266)	-5.76918	4.70032e-06	117729328
LOC117726297_5	NC_046988	join(3428567..3428776,3429503..3430089,3431095..3431297,3431427..3431519,3431647..3431742,3431854..3431964,3432933..3433056,3433669..3433803,3433921..3435445)	-5.83249	1.1637e-08	117726297
tns2a_1	NC_046972	join(3634231..3634359,3644697..3644802,3645471..3645508,3654278..3654316,3654772..3654813,3655849..3655898,3656027..3656210,3656443..3656493,3656587..3656709,3658129..3658193,3658647..3658730,3659116..3659228,3659895..3659955,3660352..3660427,3660738..3660867,3663114..3663179,3663358..3663474,3663617..3665179,3665396..3665546,3666030..3667204,3667319..3667450,3667539..3667634,3667734..3667811,366…	-5.84195	0.0457744	117734092
LOC117750400_3	NC_046986	complement(join(15152022..15152610,15152794..15152890,15152980..15153129,15153740..15153801,15153980..15154025,15154212..15154394,15154626..15154718,15154855..15155012,15155514..15155628,15156050..15156205,15156447..15156583,15156811..15156888,15157347..15157458,15157579..15157743,15158010..15158108,15158396..15158461,15158654..15158832,15159512..15159578,15159913..15159983,15161022..15161045,151…	-5.9189	0.00955747	117750400
gpx3_2	NC_046975	join(9274657..9274749,9276093..9276210,9276815..9276914,9277243..9277767)	-5.9811	2.17575e-06	117737102
dnajc7_3	NC_046973	join(16049987..16050052,16050259..16050313,16050952..16051065,16051394..16051468,16051581..16051699,16051787..16051940,16052124..16052288,16052716..16052807,16052958..16053031,16053158..16053304,16053430..16053582,16053736..16053798,16053928..16055195)	-6.01777	0.00143157	117734907
LOC117739086_1	NC_046976	complement(join(4042823..4043459,4043669..4043822,4043908..4043955,4044040..4044284))	-6.20068	0.0266174	117739086
prx_2	NC_046978	join(13064843..13064963,13065810..13065969,13067805..13067998,13068277..13068542,13068819..13079085,13079593..13082455,13083681..13085668)	-6.2063	0.0207514	117741075
LOC117734602_7	NC_046973	join(12674728..12674807,12676039..12676134,12676948..12677171,12677339..12677513,12678519..12678666,12680012..12680103,12681697..12681792,12681908..12682025,12682136..12682233,12682315..12682426,12682557..12682670,12683319..12683524,12683628..12683804,12683931..12684197,12684805..12684940,12685072..12685119,12686476..12686898,12687223..12688069)	-6.31079	0.00514406	117734602
tnip1_11	NC_046975	complement(join(9277908..9279570,9279920..9280004,9280266..9280481,9280972..9281055,9281203..9281328,9281860..9281994,9282082..9282210,9282293..9282424,9283554..9283619,9283745..9283837,9284041..9284194,9284622..9284716,9285475..9285684,9286350..9286406,9286490..9286543))	-6.56742	2.88478e-05	117737101
LOC117750952_1	NC_046968	join(699142..702404,703286..703356,704380..704563,706917..706933)	-6.69091	0.0294835	117750952
LOC117751243_3	NC_046987	join(15584535..15585410,15586010..15586143,15586295..15586445,15586796..15586984,15587460..15587575,15587679..15587680,15587747..15587897,15588141..15588211,15588406..15589090)	-6.71757	0.000186878	117751243
mast4_3	NC_046977	complement(join(4998998..5005534,5005633..5005817,5006473..5006609,5007947..5008069,5008856..5009082,5009438..5009641,5010157..5010371,5011322..5011443,5012176..5012285,5012851..5012973,5013559..5013660,5015266..5015431,5015513..5015645,5015882..5016020,5016114..5016322,5016467..5016558,5016681..5016742,5017863..5017995,5018719..5018820,5019593..5019802,5019911..5019986,5020070..5020224,5021780..…	-6.7912	0.0025296	117740076
cdk14_3	NC_046990	complement(join(5680351..5685235,5718215..5718365,5724460..5724599,5728022..5728070,5734646..5734709,5746305..5746398,5751775..5751895,5767512..5767635,5777054..5777116,5781189..5781283,5784157..5784236,5784831..5784925,5789779..5790021,5800503..5800617))	-6.84697	0.0288978	117728067
cyfip1_2	NC_046969	join(26774037..26774060,26779349..26779466,26779769..26779858,26779994..26780071,26780343..26780444,26780544..26780725,26782235..26782331,26782429..26782557,26782629..26782733,26783581..26783672,26784628..26784745,26784860..26784982,26785072..26785197,26785269..26785435,26788356..26788503,26789101..26789254,26789971..26790127,26791373..26791469,26791567..26791643,26791886..26791994,26792102..2679…	-6.88659	2.91069e-07	117730101
LOC117737593_3	NC_046975	complement(join(23766629..23767327,23768473..23768594,23769996..23770104,23770255..23772037,23772123..23772253,23772740..23772868,23772958..23772986,23773075..23773153,23773900..23773979,23774065..23774195,23774286..23774388,23774558..23775051,23775132..23775256,23776556..23776672,23776944..23777069,23777371..23777493,23777606..23777637,23777733..23777812,23778121..23778159,23778443..23778504,237…	-6.93612	0.00339842	117737593
mideasa_9	NC_046989	complement(join(9478644..9479665,9480149..9480315,9480438..9480551,9480744..9480887,9481388..9481476,9481659..9481734,9481893..9481996,9482118..9482245,9482396..9482462,9482568..9482910,9483981..9484199,9485575..9487275,9487746..9488270))	-6.96823	0.000789399	117727045
znf609a_3	NC_046971	complement(join(1202778..1203594,1204008..1204077,1205430..1205744,1207837..1208227,1208586..1210686,1213174..1213261,1213571..1213802,1214489..1214609))	-7.02836	0.00226605	117732097
gnptg_2	NC_046984	join(8190203..8190345,8190464..8190518,8190596..8190663,8190808..8190862,8191023..8191106,8191228..8191321,8191593..8191707,8191802..8192160,8192259..8192340,8192432..8196082,8196477..8197764)	-7.05478	0.0408412	117748480
LOC117742310_2	NC_046979	join(15735804..15735862,15736748..15736831,15737035..15737181,15737304..15737400,15737501..15737664,15737850..15737980,15738100..15738260,15738352..15738444,15739632..15739862,15740428..15742539)	-7.15003	4.45912e-07	117742310
ahctf1_4	NC_046968	join(18467532..18467774,18469929..18470055,18470487..18470637,18470770..18470872,18471454..18471634,18471925..18472132,18472247..18472363,18472802..18472886,18473055..18473205,18473560..18473692,18473784..18473965,18474127..18474188,18474534..18474662,18474818..18474908,18475101..18475190,18475683..18475823,18476034..18476138,18476558..18476654,18476804..18476927,18477050..18477106,18477561..1847…	-7.24047	0.0256144	117748673
raph1a_5	NC_046986	join(4291556..4291773,4306743..4306786,4317223..4317366,4317476..4317584,4317681..4317820,4317939..4318190,4327402..4327479,4328924..4328998,4330136..4330220,4331215..4331336,4331479..4331544,4332226..4332369,4332443..4332553,4332951..4333049,4333176..4333293,4333377..4333507,4334417..4337698)	-7.45407	0.0196712	117750204
btbd9_3	NC_046989	complement(join(2992352..2992561,2992672..2992750,2992877..2992984,2994491..2994680,2994756..2994865,2994976..2995095,2995378..2995958,2996227..2996590,2997010..2997277,2997632..2997805))	-7.51091	0.0126384	117727774
plxnb3_3	NC_046972	complement(join(24425663..24429616,24429758..24429832,24430070..24430145,24431268..24431332,24431423..24431570,24431646..24431806,24431901..24432067,24432266..24432347,24433627..24433730,24433816..24433894,24433974..24434054,24434547..24434693,24434779..24434845,24436302..24436480,24436564..24436781,24436993..24437093,24437222..24437370,24437525..24437686,24437913..24438017,24438114..24438245,244…	-7.73053	0.0147512	117733023
trim25_5	NC_046966	complement(join(14203098..14206585,14206672..14206731,14207030..14207167,14208070..14208129,14208246..14208284,14208440..14208460,14208675..14208869,14208997..14209062,14209365..14209391,14209486..14209654,14210802..14211035,14211260..14211355,14212070..14212707,14213036..14213297))	-7.79042	0.00378829	117729354
glceb_2	NC_046968	complement(join(24320525..24324399,24324896..24325188,24330530..24330775,24335414..24335943,24344033..24344152,24363508..24363586))	-7.81742	9.39096e-08	117728632
katnb1_1	NC_046968	join(31163083..31163192,31163527..31163634,31164269..31164409,31164596..31164726,31164809..31164926,31165625..31165725,31165812..31165853,31166214..31166297,31166464..31166579,31167017..31167088,31167168..31167318,31167407..31167597,31171920..31172068,31176021..31176071,31176727..31176791,31176874..31177080,31177246..31177395,31177530..31177606,31178577..31178651,31178922..31179038,31179123..3117…	-8.17243	0.0100866	117728755
dennd10_3	NC_046980	join(21830876..21831033,21831120..21831174,21831606..21831802,21831929..21832008,21832115..21832263,21832552..21832663,21832762..21832862,21832986..21833093,21833202..21833296,21833415..21833625,21833674..21834536)	-8.2574	0	117743813
mbnl1_34	NC_046982	join(9189738..9189838,9213322..9213537,9213724..9213945,9215262..9215501,9216578..9216631,9217797..9217950,9218888..9218923,9219674..9219762,9220422..9220466,9221234..9221305,9221456..9224991)	-8.2935	6.88644e-10	117745959
LOC117734153_1	NC_046972	complement(join(3159673..3161428,3161459..3162410,3162701..3163129))	-8.31457	0.000333686	117734153
ttbk2b_3	NC_046989	join(9489508..9490049,9490476..9490598,9490711..9490858,9491128..9491201,9491305..9491445,9491553..9491657,9492164..9492229,9492313..9492405,9492497..9492622,9492701..9492858,9493103..9493292,9493649..9493863,9493965..9494430,9495145..9495845,9496575..9498221)	-9.14827	0.0480957	117727047
kat8_2	NC_046973	join(1838154..1838600,1838923..1838997,1839158..1839336,1839424..1839477,1839591..1839755,1839886..1839975,1840082..1840222,1840780..1840873,1841149..1841299,1841386..1841540,1841964..1842067)	-9.29001	0.0445167	117735545
niban2a_2	NC_046977	join(15731294..15731393,15737065..15737180,15739181..15739285,15739370..15739532,15740813..15741000,15741297..15741452,15741654..15741767,15742026..15742133,15742219..15742330,15742433..15744872)	-9.29805	0.0428514	117740072
LOC117729186_1	NC_046966	complement(join(12738865..12739562,12740448..12740547,12740711..12740821))	-9.31758	0.0408412	117729186
si:ch211-148l7.4_2	NC_046972	join(1677860..1678222,1678342..1678550,1678917..1681325)	-9.3422	1.50873e-06	117734018
ppp1r16a_3	NC_046985	join(10966790..10966898,10975056..10975509,10976160..10976230,10977622..10977767,10978104..10978207,10978475..10978599,10979014..10979139,10979228..10979303,10979493..10979622,10979733..10979895,10980003..10982086)	-9.40692	0.0497943	117749956
LOC117727117_3	NC_046989	complement(join(1510410..1510592,1511928..1514661,1520070..1520248,1521568..1521741,1522603..1523700))	-9.44936	0.0465158	117727117
mtrr_1	NC_046985	complement(join(10651202..10652343,10653793..10653993,10657319..10657411,10661721..10661839,10662607..10662787,10664587..10664629,10668497..10668677,10670367..10670455,10670673..10670829,10670933..10671046,10671129..10671645,10671873..10671990,10673201..10673436))	-9.49203	0.044714	117749553
slc20a2_5	NC_046974	join(23837372..23837441,23844661..23845231,23846916..23847056,23847549..23847634,23848825..23848921,23849087..23849206,23850494..23850727,23851016..23851655,23851946..23852131,23854932..23855016,23858203..23860769)	-9.51982	0.0362689	117735785
alcama_3	NC_046979	complement(join(21310055..21311441,21313412..21313530,21313831..21313945,21314793..21314819,21317754..21317883,21318579..21318700,21318931..21319054,21319953..21320065,21322222..21322354,21322733..21322857,21325370..21325540,21325970..21326057,21328650..21328714,21329390..21329609,21332968..21333074,21355232..21355358))	-9.54176	0.0418447	117742959
rasgrp4_3	NC_046978	complement(join(12303252..12304305,12305055..12305221,12305331..12305450,12305693..12305729,12305820..12305967,12306062..12306171,12306306..12306410,12306729..12306809,12306899..12307174,12308103..12308219,12308305..12308478,12308683..12308824,12309005..12309132,12309237..12309293))	-9.583	0.0409212	117741287
phldb2b_5	NC_046985	complement(join(12525589..12527692,12527888..12527973,12528213..12528432,12528863..12529009,12529142..12529232,12532574..12532724,12533977..12534076,12534298..12534441,12535308..12535460,12535929..12536018,12536112..12536186,12536316..12536426,12536659..12536814,12538160..12538288,12539435..12539572,12539813..12539974,12541110..12541496,12544895..12546145,12546545..12546729,12547029..12547155))	-9.58816	0.0324894	117749399
ube4a_1	NC_046978	join(3336487..3336605,3337787..3337953,3338190..3338366,3339292..3339404,3339682..3339858,3339988..3340147,3340252..3340454,3340654..3340845,3340966..3341299,3341457..3341583,3341766..3342073,3342568..3342700,3342841..3343031,3343294..3343394,3343682..3343795,3344111..3344285,3344374..3344554,3344697..3344844,3344956..3345113,3345312..3347729)	-9.59214	0.0408412	117741363
st13_2	NC_046973	complement(join(14597751..14598388,14599046..14599137,14599367..14599427,14599767..14599883,14600074..14600176,14600639..14600749,14600897..14600981,14601096..14601162,14601304..14601374,14602689..14602779,14602889..14602940,14603107..14603147))	-9.61896	0.0423929	117734615
atp11a_1	NC_046967	complement(join(9780459..9781146,9783273..9783438,9783576..9783679,9783824..9783889,9786198..9786333,9786940..9787067,9787157..9787216,9787608..9787753,9787845..9787947,9788094..9788271,9788346..9788597,9788789..9788970,9789423..9789526,9789936..9790009,9790141..9790212,9790360..9790526,9790623..9790682,9790817..9790930,9791017..9791214,9791303..9791453,9791749..9791830,9792066..9792130,9792456..…	-9.64465	0.0390375	117743421
klf1_11	NC_046966	join(11761928..11761981,11762127..11762186,11763016..11763781,11763899..11765433)	-9.68146	0.0497943	117731811
plat_14	NC_046974	complement(join(22140147..22141270,22141379..22141527,22141670..22141810,22142075..22142211,22142305..22142509,22142611..22142670,22142766..22142851,22142956..22143130,22143222..22143313,22143749..22143923,22144677..22144787,22145494..22145628,22145824..22145947,22146436..22146517,22147448..22147554))	-9.68751	0.0387467	117736341
LOC117731034_2	NC_046970	join(15156264..15156376,15157826..15157930,15158024..15158118,15158312..15158388,15159382..15159471,15160434..15160490,15160602..15160675,15160790..15160839,15162156..15162300,15162441..15162509,15162590..15162669,15163188..15163248,15163348..15163941)	-9.70423	0.0267385	117731034
smyd3_5	NC_046968	join(18317325..18317345,18324555..18324618,18325011..18325118,18325428..18325485,18325895..18326049,18355556..18355623,18360334..18360436,18361055..18361165,18363005..18363092,18363291..18363465,18368771..18368879,18369207..18369516)	-9.76069	0.0357743	117728731
rbl1_2	NC_046970	join(26137689..26137813,26139249..26139382,26140540..26140743,26140970..26141034,26143726..26143854,26144948..26145111,26145257..26145321,26145453..26145627,26146467..26146633,26146717..26146829,26146966..26147069,26147169..26147306,26147525..26147689,26147887..26148025,26148233..26148457,26154619..26154803,26155417..26155593,26156365..26156436,26156612..26156693,26156799..26156947,26157058..2615…	-9.77624	0.0362689	117730559
usp20_3	NC_046977	complement(join(3874835..3876460,3876681..3876867,3876964..3877032,3877119..3877221,3877320..3877428,3877796..3877877,3878291..3878460,3878547..3878673,3878768..3878948,3879068..3879113,3879231..3879264,3879353..3879447,3880083..3880255,3880501..3880613,3880829..3880978,3881084..3881597,3882548..3882647,3882762..3882875,3883031..3883100,3883202..3883304,3883405..3883548,3883640..3883702,3884004..…	-9.84462	0.0320625	117740481
rttn_3	NC_046985	complement(join(10200148..10200318,10200440..10200509,10200889..10200992,10201826..10202099,10202500..10202693,10205083..10205209,10205640..10205717,10205905..10206002,10206350..10206455,10206635..10206837,10207673..10207810,10208726..10208876,10209209..10209299,10209668..10209869,10210188..10210275,10210390..10210484,10210572..10210770,10211413..10211490,10211848..10212006,10212416..10212526,102…	-9.86384	0.020677	117749422
LOC117736508_1	NC_046974	join(251263..251375,269642..269838,283231..283312,287027..287132,287414..287510,287584..287844,289060..289099,289190..289446,292826..292909,293637..293748,294819..294976,296130..296616,296687..296904,297450..297496,297693..297785,298630..298691,298870..299036,299180..300682)	-9.87663	0.0283531	117736508
shroom1_8	NC_046979	complement(join(8136390..8138893,8140589..8140861,8141496..8141604,8142232..8142828,8142980..8143660,8144109..8144161,8144392..8144578,8144674..8147578,8147916..8148039))	-9.95583	0.0266174	117742461
LOC117749207_5	NC_046984	join(4784190..4784894,4785031..4785507,4786043..4786159,4786735..4787013,4787411..4788373)	-9.97149	0.0247973	117749207
tcf20_4	NC_046973	complement(join(14032622..14033936,14035894..14035991,14036143..14036206,14036369..14036462,14036547..14044912,14046139..14046224))	-9.9961	0.0170549	117734885
pik3cb_3	NC_046978	complement(join(17917826..17919577,17920022..17920154,17921376..17921521,17921623..17921746,17921835..17922002,17922629..17922707,17922853..17922962,17923066..17923262,17923420..17923519,17923595..17923738,17923960..17924081,17924913..17925101,17925868..17925918,17926168..17926298,17926598..17926694,17926814..17927068,17927169..17927258,17928493..17928660,17929404..17929586,17931202..17931852))	-10.0301	0.023518	117741125
brd4_2	NC_046973	join(18052072..18052313,18066172..18066556,18066912..18067049,18067134..18067269,18067377..18067717,18067866..18068285,18068373..18068501,18068896..18069126,18069220..18069479,18069912..18070243,18070350..18070445,18070547..18070930,18071415..18072398,18072503..18072609,18072694..18072844,18072960..18073090,18073205..18073410,18074247..18074610,18075677..18075782)	-10.0541	0.0226188	117735113
usp32_5	NC_046990	complement(join(68843..72084,73003..73095,73185..73630,73846..74071,74172..74363,75192..75312,75487..75573,76010..76194,76364..76575,76667..76778,77174..77325,77411..77585,79188..79361,79613..79718,79809..79947,80366..80440,80518..80599,81123..81277,82820..82937,83599..83739,84997..85178,85668..85854,86341..86443,86528..86589,86682..86765,87081..87143,88309..88424,88766..88873,89010..89141,93749.…	-10.069	0.0336101	117728022
kat6b_7	NC_046984	join(11969464..11969556,11970123..11970983,11975072..11975180,11976810..11976925,11977161..11977242,11977742..11977871,11978406..11979364,11980482..11980603,11981830..11981942,11982074..11982215,11982354..11982515,11983191..11983284,11984797..11985028,11985312..11985471,11985899..11986201,11987065..11987368,11987463..11991063)	-10.1368	0.0191067	117748996
LOC117748462_1	NC_046984	complement(join(4017221..4017959,4019307..4019664,4020587..4020804,4020932..4021021,4021124..4021292,4021404..4021634,4022041..4022136,4022300..4022733,4023228..4023547))	-10.1485	0.0296824	117748462
qkia_6	NC_046987	complement(join(13870230..13871051,13872992..13873432,13874943..13875030,13892091..13892234,13899413..13899529,13908997..13909139,13931303..13931447))	-10.1624	0.0196712	117725262
atf7ip_2	NC_046966	complement(join(5342972..5343887,5344157..5344239,5344433..5344510,5344636..5344737,5345062..5345712,5346475..5346539,5348124..5348212,5348319..5348390,5348553..5348690,5348791..5348972,5350048..5350468,5350578..5351108,5352037..5352089,5369118..5369697))	-10.1673	0.0315909	117730337
ptpn22_3	NC_046972	join(16899689..16899796,16902368..16902444,16902554..16902649,16902748..16902786,16903422..16903493,16903707..16903766,16904064..16904206,16905944..16906010,16906121..16906198,16906380..16906466,16906872..16907433,16907540..16907626,16907760..16907837,16908008..16908079,16908174..16908310,16908624..16908642,16908801..16908899,16909052..16909120,16909213..16909346,16909512..16909539,16911259..1691…	-10.1964	0.0198506	117733355
LOC117733957_9	NC_046972	join(22633074..22633108,22634741..22634794,22634931..22635122,22635637..22635690,22635835..22635876,22635975..22636092,22636195..22636347,22636446..22636583,22636677..22636742,22636862..22637066,22637558..22637644,22637749..22637839,22638296..22638401,22638485..22638563,22638666..22639228)	-10.2277	0.0266174	117733957
rbbp8_3	NC_046985	complement(join(13623063..13623421,13623595..13623736,13623817..13623904,13624026..13624071,13624191..13624334,13624447..13624561,13624869..13624954,13625085..13625241,13627063..13627354,13627613..13627665,13627870..13627943,13628372..13628461,13628555..13628730,13628866..13628938,13629670..13629761,13629840..13629935,13630074..13630116,13630242..13630417,13630891..13630928))	-10.2279	0.0244475	117749662
csnk1a1_2	NC_046975	complement(join(1342694..1343451,1347935..1348083,1350015..1350121,1350206..1350280,1350685..1350763,1351560..1351699,1354747..1354830,1362470..1362568,1362869..1362995,1369423..1369529,1369838..1370602))	-10.3237	0.0170549	117737496
LOC117730402_2	NC_046966	complement(join(19879022..19881939,19882663..19882701,19883593..19883640,19883827..19883865,19883998..19884227,19884315..19884499,19885220..19885315,19885451..19885554,19885636..19885756,19885837..19886082,19886180..19886347,19886446..19886509,19886647..19886752,19886845..19887043,19887128..19887239,19887368..19887530,19887723..19887931,19888249..19888402,19889393..19889532))	-10.3467	0.0126384	117730402
arhgef7b_3	NC_046967	join(9676564..9676951,9678387..9678470,9680827..9680911,9681194..9681318,9681456..9681660,9682868..9682959,9683948..9684042,9684307..9684402,9685020..9685142,9685242..9685380,9685599..9685658,9685903..9686049,9686162..9686248,9686326..9686404,9686558..9686688,9687131..9687224,9687442..9687531,9688314..9688410,9688679..9688733,9689133..9690825)	-10.4245	0.011697	117743629
pcyt2_2	NC_046966	complement(join(10509954..10511205,10511348..10511436,10512202..10512267,10512981..10513046,10513641..10513718,10513865..10513947,10514041..10514179,10514323..10514364,10514685..10514836,10514978..10515139,10516161..10516249,10518048..10518143))	-10.4941	0.0130796	117734811
zgc:92107_3	NC_046970	complement(join(3366261..3367864,3368306..3368475,3368773..3368864,3369488..3369687,3369950..3370023,3371944..3372036,3372139..3372805,3374562..3376005,3383844..3383933))	-10.5084	0.0093798	117731030
slc39a6_5	NC_046982	join(22323664..22323791,22328503..22328671,22329110..22329761,22329851..22330007,22330616..22330798,22330890..22331059,22331492..22331683,22331774..22331858,22332157..22332534,22335133..22335213,22335353..22335543,22338017..22341137)	-10.5535	0.0128633	117746033
LOC117727246_4	NC_046989	complement(join(7951152..7952710,7953073..7953243,7954406..7954537,7954646..7954706,7954814..7954921,7955540..7955708,7955880..7955968,7956619..7956725,7957041..7957125,7957513..7957610,7957965..7957994,7959191..7959298,7959411..7959719,7960581..7960768,7960876..7960934,7961148..7961286,7962185..7962302,7962410..7962476,7962702..7962805,7962923..7963033,7963151..7963484,7963943..7964037,7964282..…	-10.6046	0.0075564	117727246
cul4a_1	NC_046968	complement(join(10919910..10920762,10920879..10921031,10921143..10921315,10921412..10921517,10921603..10921716,10921991..10922098,10922239..10922324,10922557..10922667,10922786..10922890,10923017..10923209,10923316..10923434,10923653..10923720,10924131..10924213,10924332..10924421,10924515..10924677,10924757..10924830,10924919..10924988,10925833..10925936,10926274..10926389,10927242..10927376,109…	-10.6115	0.0138624	117747654
smc6_5	NC_046987	join(18382314..18382375,18382626..18382743,18382850..18382951,18383763..18383882,18383987..18384085,18384626..18384820,18384909..18384997,18385100..18385270,18385379..18385557,18386991..18387192,18387280..18387394,18387481..18387641,18388021..18388156,18388316..18388396,18388479..18388649,18388877..18389014,18389235..18389380,18389934..18390059,18390144..18390249,18390704..18390856,18390942..1839…	-10.6256	0.00814059	117751094
get4_5	NC_046984	join(5748964..5749016,5749305..5749383,5749647..5749728,5750373..5750522,5750951..5751089,5751411..5751551,5751891..5751966,5752546..5752618,5753395..5755737)	-10.7127	0.0111756	117748545
trim33_5	NC_046972	complement(join(6391657..6392462,6395920..6396072,6397436..6397510,6397591..6397702,6398400..6398794,6399036..6399189,6400861..6400924,6401282..6401414,6401838..6402038,6403305..6403499,6404354..6404775,6405072..6405189,6405721..6405867,6406275..6406389,6406535..6406651,6407668..6407800,6408102..6408255,6408872..6408990,6409102..6409372))	-10.7287	0.00612461	117734169
znf362b_4	NC_046972	join(10085606..10085654,10087271..10087334,10087594..10087855,10088219..10088323,10088774..10089092,10089590..10089814,10090176..10090254,10090409..10090567,10091415..10093639)	-10.8106	0.00534184	117733739
LOC117727753_3	NC_046968	join(25233128..25233175,25233753..25233906,25234974..25235095,25235202..25235256,25235505..25235548,25235689..25235830,25235918..25235996,25236162..25236237,25236630..25236743,25237380..25237473,25237583..25237788,25237962..25238105,25238873..25238953,25239378..25239449,25239613..25240697)	-10.8576	0.0130951	117727753
mcm2_4	NC_046970	complement(join(26107403..26107922,26108521..26108676,26108758..26108940,26109023..26109097,26109237..26109401,26109505..26109617,26110078..26110204,26110289..26110460,26111856..26111934,26112019..26112112,26112278..26112469,26113707..26113841,26113914..26114121,26114216..26114337,26114437..26114534,26114634..26114772,26114851..26114981,26115496..26115668,26115947..26116140,26118011..26118082))	-10.925	0.00773035	117731055
[truncated: 10 more rows]

## Sheet: Sheet4
File S2d. Differentially expressed transcripts (DETs) in spleen 10 days post infection (dpi) identified by reference genome-guided transcriptome assembly analysis (Log2foldchange≥1, p value≤0.05).
Name	Chromosome	Region	Log₂ fold change	FDR p-value	GeneID
[truncated: 2,152 more rows]

## Sheet: Sheet5
File S2e. Differentially expressed transcripts (DETs) in liver 3 days post infection (dpi) identified by reference genome-guided transcriptome assembly analysis (Log2foldchange≥1, p value≤0.05).
[truncated: 34 more rows]

[truncated: 1 more sheets: Sheet6]
