# Supplementary material for: Multi-Organ Transcriptome Response of Lumpfish (Cyclopterus lumpus) to Aeromonas salmonicida Subspecies salmonicida Systemic Infection
Source: Microorganisms. 2022 Oct 26;10(11):2113. doi: 10.3390/microorganisms10112113 (PMC9692985; doi:10.3390/microorganisms10112113)
Supplement: Supplementary file 1 [file microorganisms-10-02113-s001.zip › microorganisms-1974933-supplementary2/microorganisms-1974933-supplementary/Supporting information/File S3.xlsx]

## Sheet: HK_3d_ctrl
File S3a. Differentially expressed transcripts (DETs) in head kidney 3 days post infection (dpi) identified by de novo transcriptome assembly analysis (Log2foldchange≥1, p value≤0.05).																									blastx									blastn
										DESeq2										edgeR
Transcript_id	Entrez_id(swissprot)	gene_symbol(swissprot)	Transcript_id	Entrez_id(refseq)	gene_symbol(refseq)	Transcript_id	sampleA	sampleB	baseMeanA	baseMeanB	baseMean	log2FoldChange	lfcSE	stat	pvalue	padj	Transcript_id	sampleA	sampleB	logFC	logCPM	PValue	FDR	Transcript_id	Top10Hits	biotype	gene_id|acc|gene|biotype|qlen|qcov|iden|eval|aln_len|qloc|hloc|hlen|gene_name	Transcript_id	GO-Biological_Process	GO-Cellular_Component	GO-Molecular_Function	Transcript_id	kegg_pathways	Transcript_id	Top10GeneSymbol	biotype(top10)	gene_id|acc|gene|biotype|qlen|qcov|iden|eval|aln_len|qloc|hloc|hlen|gene_name
TRINITY_DN8434_c0_g1_i13	109982361	serpina1	TRINITY_DN8434_c0_g1_i13	109982361	LOC109982361	TRINITY_DN8434_c0_g1_i13	3d_HK	ctrl_HK	1480.88	0	740.44	26.9201	3.90683	6.89052	5.55885e-12	9.39568e-09	TRINITY_DN8434_c0_g1_i13	-	-	-	-	-	-	TRINITY_DN8434_c0_g1_i13	a1at	protein	TRINITY_DN8434_c0_g1_i13|P32759.1|a1at|protein|3086|33%|55.718%|2.59e-127|341|2683-1670|32-371|372|RecName: Full=Alpha-1-antitrypsin homolog; Flags: Precursor	TRINITY_DN8434_c0_g1_i13	-	GO:0005623 [Name: cell]; GO:0005615 [Name: extracellular space]	GO:0004867 [Name: serine-type endopeptidase inhibitor activity]	TRINITY_DN8434_c0_g1_i13	-	TRINITY_DN8434_c0_g1_i13	LOC109982361,LOC111240419,LOC111672538,LOC114573097,LOC115003624	mRNA	TRINITY_DN8434_c0_g1_i13|XM_020631542.2|LOC109982361|mRNA|3086|36%|81.706%|0.0|1137|1658-2782|1425-295|1851|PREDICTED: Labrus bergylta alpha-1-antitrypsin homolog (LOC109982361), transcript variant X2, mRNA
TRINITY_DN41415_c0_g1_i5	102027037	rpl6	TRINITY_DN41415_c0_g1_i5	108881657	rpl6	TRINITY_DN41415_c0_g1_i5	3d_HK	ctrl_HK	59599.5	0	29799.7	18.4576	1.24297	14.8496	6.99841e-50	3.78523e-45	TRINITY_DN41415_c0_g1_i5	3d_HK	ctrl_HK	18.9209	9.88801	2.75964e-62	1.53039e-57	TRINITY_DN41415_c0_g1_i5	rl6	protein	TRINITY_DN41415_c0_g1_i5|Q6QMZ4.3|rl6|protein|2968|25%|80.488%|1.39e-114|246|2848-2111|43-288|288|RecName: Full=60S ribosomal protein L6	TRINITY_DN41415_c0_g1_i5	GO:0002181 [Name: cytoplasmic translation]	GO:0042788 [Name: polysomal ribosome]; GO:0005791 [Name: rough endoplasmic reticulum]; GO:0022625 [Name: cytosolic large ribosomal subunit]	GO:0003735 [Name: structural constituent of ribosome]	TRINITY_DN41415_c0_g1_i5	-	TRINITY_DN41415_c0_g1_i5	rpl6	mRNA	TRINITY_DN41415_c0_g1_i5|XM_018673736.1|rpl6|mRNA|2968|27%|89.330%|0.0|806|2083-2886|823-20|829|PREDICTED: Lates calcarifer ribosomal protein L6 (rpl6), mRNA
TRINITY_DN798_c0_g3_i2	109631840	sh3bgrl3	TRINITY_DN798_c0_g3_i2	109631840	LOC109631840	TRINITY_DN798_c0_g3_i2	3d_HK	ctrl_HK	1404.07	0	702.037	13.0499	2.13992	6.09834	1.07174e-09	8.7829e-07	TRINITY_DN798_c0_g3_i2	3d_HK	ctrl_HK	13.5061	4.47689	1.27185e-05	0.00396246	TRINITY_DN798_c0_g3_i2	-	-	-	TRINITY_DN798_c0_g3_i2	-	-	-	TRINITY_DN798_c0_g3_i2	-	TRINITY_DN798_c0_g3_i2	LOC109631840,sh3bgrl3,LOC116386983	mRNA	TRINITY_DN798_c0_g3_i2|XM_020090859.1|LOC109631840|mRNA|1061|4%|93.617%|2.56e-08|47|1003-1049|2717-2763|2900|PREDICTED: Paralichthys olivaceus SH3 domain-binding glutamic acid-rich-like protein 3 (LOC109631840), mRNA
TRINITY_DN5917_c0_g1_i3	336526	b3gnt5a	TRINITY_DN5917_c0_g1_i3	111228747	b3gnt5	TRINITY_DN5917_c0_g1_i3	3d_HK	ctrl_HK	1395.99	0	697.994	13.0415	1.25511	10.3907	2.73283e-25	7.39052e-21	TRINITY_DN5917_c0_g1_i3	3d_HK	ctrl_HK	13.4938	4.46458	1.78771e-29	4.95697e-25	TRINITY_DN5917_c0_g1_i3	b3g5a	protein	TRINITY_DN5917_c0_g1_i3|Q7T3S5.1|b3g5a|protein|2359|48%|65.608%|2.73e-178|378|689-1813|1-378|379|RecName: Full=Lactosylceramide 1,3-N-acetyl-beta-D-glucosaminyltransferase A; AltName: Full=Lactotriaosylceramide synthase A; Short=Lc(3)Cer synthase A; Short=Lc3 synthase A; AltName: Full=UDP-GlcNAc:beta-Gal beta-1,3-N-acetylglucosaminyltransferase 5A; Short=BGnT-5A; Short=Beta-1,3-Gn-T5A; Short=Beta…	TRINITY_DN5917_c0_g1_i3	GO:0006493 [Name: protein O-linked glycosylation]; GO:0030311 [Name: poly-N-acetyllactosamine biosynthetic process]; GO:0006486 [Name: protein glycosylation]	GO:0005794 [Name: Golgi apparatus]; GO:0000139 [Name: Golgi membrane]; GO:0016021 [Name: integral component of membrane]; GO:0005783 [Name: endoplasmic reticulum]	GO:0008375 [Name: acetylglucosaminyltransferase activity]; GO:0008376 [Name: acetylgalactosaminyltransferase activity]; GO:0047256 [Name: lactosylceramide 1,3-N-acetyl-beta-D-glucosaminyltransferase activity]; GO:0008532 [Name: N-acetyllactosaminide beta-1,3-N-acetylglucosaminyltransferase activity]; GO:0008378 [Name: galactosyltransferase activity]	TRINITY_DN5917_c0_g1_i3	-	TRINITY_DN5917_c0_g1_i3	b3gnt5,LOC111661239	mRNA	TRINITY_DN5917_c0_g1_i3|XM_022754767.1|b3gnt5|mRNA|2359|59%|84.543%|4.58e-173|634|460-1091|317-942|2893|PREDICTED: Seriola dumerili UDP-GlcNAc:betaGal beta-1,3-N-acetylglucosaminyltransferase 5 (b3gnt5), mRNA
TRINITY_DN2843_c1_g1_i2	26998	fetub	TRINITY_DN2843_c1_g1_i2	103367428	LOC103367428	TRINITY_DN2843_c1_g1_i2	3d_HK	ctrl_HK	886.129	0	443.065	12.3858	2.10077	5.89586	3.72737e-09	2.45857e-06	TRINITY_DN2843_c1_g1_i2	3d_HK	ctrl_HK	12.8143	3.78701	1.13799e-05	0.00364789	TRINITY_DN2843_c1_g1_i2	fetub	protein	TRINITY_DN2843_c1_g1_i2|Q9UGM5.2|fetub|protein|2139|33%|38.075%|4.52e-43|239|227-937|28-261|382|RecName: Full=Fetuin-B; AltName: Full=16G2; AltName: Full=Fetuin-like protein IRL685; AltName: Full=Gugu; Flags: Precursor	TRINITY_DN2843_c1_g1_i2	GO:0010951 [Name: negative regulation of endopeptidase activity]; GO:0007338 [Name: single fertilization]; GO:0007339 [Name: binding of sperm to zona pellucida]	GO:0005576 [Name: extracellular region]; GO:0070062 [Name: extracellular exosome]	GO:0008191 [Name: metalloendopeptidase inhibitor activity]; GO:0004869 [Name: cysteine-type endopeptidase inhibitor activity]	TRINITY_DN2843_c1_g1_i2	-	TRINITY_DN2843_c1_g1_i2	LOC103367428,LOC104926354,LOC110958769,LOC111227489,LOC111581178,LOC114561793,LOC115007363,LOC115042172,LOC116038191,LOC116395630	mRNA	TRINITY_DN2843_c1_g1_i2|XM_008295451.1|LOC103367428|mRNA|2139|73%|81.409%|0.0|1576|150-1711|45-1600|2277|PREDICTED: Stegastes partitus histidine-rich glycoprotein-like (LOC103367428), mRNA
TRINITY_DN1679_c0_g1_i4	17876	myef2	TRINITY_DN1679_c0_g1_i4	104944147	myef2	TRINITY_DN1679_c0_g1_i4	3d_HK	ctrl_HK	663.174	0	331.587	11.9677	2.80525	4.26618	1.98847e-05	0.0040281	TRINITY_DN1679_c0_g1_i4	-	-	-	-	-	-	TRINITY_DN1679_c0_g1_i4	myef2	protein	TRINITY_DN1679_c0_g1_i4|Q8C854.1|myef2|protein|6372|21%|34.211%|2.16e-06|76|2589-2368|92-167|591|RecName: Full=Myelin expression factor 2; Short=MEF-2; Short=MyEF-2	TRINITY_DN1679_c0_g1_i4	GO:0000122 [Name: negative regulation of transcription from RNA polymerase II promoter]; GO:2000815 [Name: regulation of mRNA stability involved in response to oxidative stress]	GO:0071014 [Name: post-mRNA release spliceosomal complex]; GO:1990904 [Name: ribonucleoprotein complex]; GO:0005737 [Name: cytoplasm]; GO:0005634 [Name: nucleus]	GO:0001227 [Name: transcriptional repressor activity, RNA polymerase II transcription regulatory region sequence-specific binding]; GO:0003697 [Name: single-stranded DNA binding]; GO:0003729 [Name: mRNA binding]; GO:0000978 [Name: RNA polymerase II core promoter proximal region sequence-specific DNA binding]	TRINITY_DN1679_c0_g1_i4	-	TRINITY_DN1679_c0_g1_i4	myef2	mRNA	TRINITY_DN1679_c0_g1_i4|XM_010769625.1|myef2|mRNA|6372|18%|87.285%|2.36e-85|291|5963-6251|495-207|2118|PREDICTED: Notothenia coriiceps myelin expression factor 2 (myef2), transcript variant X1, mRNA
TRINITY_DN1567_c0_g1_i5	445408	gle1	TRINITY_DN1567_c0_g1_i5	108881625	gle1	TRINITY_DN1567_c0_g1_i5	3d_HK	ctrl_HK	660.868	0	330.434	11.9626	1.94797	6.14106	8.19752e-10	7.15128e-07	TRINITY_DN1567_c0_g1_i5	3d_HK	ctrl_HK	12.3891	3.36381	1.40805e-06	0.000656176	TRINITY_DN1567_c0_g1_i5	gle1	protein	TRINITY_DN1567_c0_g1_i5|Q6DRB1.2|gle1|protein|4997|37%|60.494%|1.89e-18|81|4897-4655|1-81|695|RecName: Full=Nucleoporin GLE1; AltName: Full=GLE1-like protein	TRINITY_DN1567_c0_g1_i5	GO:0016973 [Name: poly(A)+ mRNA export from nucleus]; GO:0060287 [Name: epithelial cilium movement involved in determination of left/right asymmetry]; GO:0048666 [Name: neuron development]; GO:0006446 [Name: regulation of translational initiation]; GO:0014010 [Name: Schwann cell proliferation]; GO:0006406 [Name: mRNA export from nucleus]; GO:0006449 [Name: regulation of translational termination]…	GO:0044614 [Name: nuclear pore cytoplasmic filaments]; GO:0005737 [Name: cytoplasm]; GO:0005576 [Name: extracellular region]	GO:0005543 [Name: phospholipid binding]; GO:0031369 [Name: translation initiation factor binding]; GO:0000822 [Name: inositol hexakisphosphate binding]	TRINITY_DN1567_c0_g1_i5	-	TRINITY_DN1567_c0_g1_i5	gle1,LOC110002514	mRNA	TRINITY_DN1567_c0_g1_i5|XM_018673684.1|gle1|mRNA|4997|45%|83.596%|0.0|2280|2757-4997|2285-18|3269|PREDICTED: Lates calcarifer GLE1, RNA export mediator (gle1), mRNA
TRINITY_DN2045_c0_g1_i10	100172229	slc38a10	TRINITY_DN2045_c0_g1_i10	111219964	slc38a10	TRINITY_DN2045_c0_g1_i10	3d_HK	ctrl_HK	652.421	0	326.21	11.9442	2.93432	4.07051	4.69096e-05	0.00764022	TRINITY_DN2045_c0_g1_i10	-	-	-	-	-	-	TRINITY_DN2045_c0_g1_i10	s38aa	protein	TRINITY_DN2045_c0_g1_i10|Q5RC98.1|s38aa|protein|10019|16%|61.791%|5.20e-100|335|3613-2639|197-523|1121|RecName: Full=Putative sodium-coupled neutral amino acid transporter 10; AltName: Full=Solute carrier family 38 member 10	TRINITY_DN2045_c0_g1_i10	GO:0006814 [Name: sodium ion transport]; GO:0006865 [Name: amino acid transport]	GO:0016021 [Name: integral component of membrane]	-	TRINITY_DN2045_c0_g1_i10	-	TRINITY_DN2045_c0_g1_i10	slc38a10	mRNA	TRINITY_DN2045_c0_g1_i10|XM_022742846.1|slc38a10|mRNA|10019|40%|77.468%|0.0|1540|187-1628|4555-3053|4982|PREDICTED: Seriola dumerili solute carrier family 38 member 10 (slc38a10), transcript variant X1, mRNA
TRINITY_DN3668_c2_g1_i1	108892001	prr15l	TRINITY_DN3668_c2_g1_i1	108892001	prr15l	TRINITY_DN3668_c2_g1_i1	3d_HK	ctrl_HK	637.973	0	318.987	11.9118	2.82433	4.21756	2.46961e-05	0.00475351	TRINITY_DN3668_c2_g1_i1	-	-	-	-	-	-	TRINITY_DN3668_c2_g1_i1	-	-	-	TRINITY_DN3668_c2_g1_i1	-	-	-	TRINITY_DN3668_c2_g1_i1	-	TRINITY_DN3668_c2_g1_i1	prr15l,pnpo	mRNA	TRINITY_DN3668_c2_g1_i1|XM_018689407.1|prr15l|mRNA|1364|16%|76.126%|1.97e-15|222|734-945|1344-1137|1344|PREDICTED: Lates calcarifer proline rich 15 like (prr15l), mRNA
TRINITY_DN4743_c0_g2_i3	64513	pawr	TRINITY_DN4743_c0_g2_i3	108873674	pawr	TRINITY_DN4743_c0_g2_i3	3d_HK	ctrl_HK	635.352	0	317.676	11.9058	2.83454	4.20028	2.66589e-05	0.00495429	TRINITY_DN4743_c0_g2_i3	-	-	-	-	-	-	TRINITY_DN4743_c0_g2_i3	pawr	protein	TRINITY_DN4743_c0_g2_i3|Q62627.1|pawr|protein|2250|46%|44.173%|2.22e-48|369|1767-739|1-332|332|RecName: Full=PRKC apoptosis WT1 regulator protein; AltName: Full=Prostate apoptosis response 4 protein; Short=Par-4; AltName: Full=Transcriptional repressor Par-4-like protein PAWR	TRINITY_DN4743_c0_g2_i3	GO:0071392 [Name: cellular response to estradiol stimulus]; GO:0043525 [Name: positive regulation of neuron apoptotic process]; GO:0071306 [Name: cellular response to vitamin E]; GO:1903238 [Name: positive regulation of leukocyte tethering or rolling]; GO:0097202 [Name: activation of cysteine-type endopeptidase activity]; GO:0098703 [Name: calcium ion import across plasma membrane]; GO:0071372 [N…	GO:0005623 [Name: cell]; GO:0005737 [Name: cytoplasm]; GO:0043005 [Name: neuron projection]; GO:0030424 [Name: axon]; GO:0043025 [Name: neuronal cell body]; GO:0005884 [Name: actin filament]; GO:0005634 [Name: nucleus]	GO:0005080 [Name: protein kinase C binding]; GO:0008157 [Name: protein phosphatase 1 binding]; GO:0003779 [Name: actin binding]	TRINITY_DN4743_c0_g2_i3	-	TRINITY_DN4743_c0_g2_i3	pawr	mRNA	TRINITY_DN4743_c0_g2_i3|XM_018661980.1|pawr|mRNA|2250|42%|83.483%|0.0|999|822-1772|1261-266|1391|PREDICTED: Lates calcarifer pro-apoptotic WT1 regulator (pawr), transcript variant X1, mRNA
TRINITY_DN1268_c0_g1_i5	422820	lcorl	TRINITY_DN1268_c0_g1_i5	104923160	LOC104923160	TRINITY_DN1268_c0_g1_i5	3d_HK	ctrl_HK	622.36	0	311.18	11.8761	2.81484	4.21909	2.45286e-05	0.00475351	TRINITY_DN1268_c0_g1_i5	-	-	-	-	-	-	TRINITY_DN1268_c0_g1_i5	lcorl	protein	TRINITY_DN1268_c0_g1_i5|Q5ZJK5.2|lcorl|protein|7774|8%|48.131%|2.59e-49|214|7701-7099|26-236|600|RecName: Full=Ligand-dependent nuclear receptor corepressor-like protein	TRINITY_DN1268_c0_g1_i5	GO:0006366 [Name: transcription from RNA polymerase II promoter]; GO:0006357 [Name: regulation of transcription from RNA polymerase II promoter]	GO:0005634 [Name: nucleus]	GO:0003677 [Name: DNA binding]	TRINITY_DN1268_c0_g1_i5	-	TRINITY_DN1268_c0_g1_i5	LOC104923160,lcorl	mRNA	TRINITY_DN1268_c0_g1_i5|XM_027283268.1|LOC104923160|mRNA|7774|89%|81.583%|0.0|3019|1426-4365|6782-3799|8219|PREDICTED: Larimichthys crocea ligand-dependent nuclear receptor corepressor-like protein (LOC104923160), transcript variant X1, mRNA
TRINITY_DN468_c2_g1_i4	170776	cd209c	TRINITY_DN468_c2_g1_i4	114448325	LOC114448325	TRINITY_DN468_c2_g1_i4	3d_HK	ctrl_HK	618.88	0	309.44	11.868	1.275	9.30823	1.2998e-20	2.34341e-16	TRINITY_DN468_c2_g1_i4	3d_HK	ctrl_HK	12.324	3.29942	1.5448e-19	2.85562e-15	TRINITY_DN468_c2_g1_i4	c209c	protein	TRINITY_DN468_c2_g1_i4|Q91ZW9.1|c209c|protein|2352|17%|34.247%|7.70e-15|146|1809-1399|43-173|178|RecName: Full=CD209 antigen-like protein C; AltName: Full=DC-SIGN-related protein 2; Short=DC-SIGNR2; AltName: CD_antigen=CD209	TRINITY_DN468_c2_g1_i4	GO:0008150 [Name: biological_process]	GO:0005575 [Name: cellular_component]	GO:0005537 [Name: mannose binding]; GO:0046872 [Name: metal ion binding]	TRINITY_DN468_c2_g1_i4	-	TRINITY_DN468_c2_g1_i4	LOC114448325,LOC116059953,LOC116394410	mRNA	TRINITY_DN468_c2_g1_i4|XM_028425227.1|LOC114448325|mRNA|2352|25%|72.637%|5.49e-43|603|1394-1986|917-319|2227|PREDICTED: Parambassis ranga uncharacterized LOC114448325 (LOC114448325), mRNA
TRINITY_DN713_c2_g2_i5	20500	slc13a2	TRINITY_DN713_c2_g2_i5	108877232	LOC108877232	TRINITY_DN713_c2_g2_i5	3d_HK	ctrl_HK	615.056	0	307.528	11.859	3.02255	3.9235	8.72718e-05	0.0124875	TRINITY_DN713_c2_g2_i5	-	-	-	-	-	-	TRINITY_DN713_c2_g2_i5	s13a2	protein	TRINITY_DN713_c2_g2_i5|Q9ES88.1|s13a2|protein|5479|33%|52.796%|2.83e-174|608|5321-3501|31-566|586|RecName: Full=Solute carrier family 13 member 2; AltName: Full=Na(+)/dicarboxylate cotransporter 1; Short=NaDC-1; AltName: Full=Renal sodium/dicarboxylate cotransporter	TRINITY_DN713_c2_g2_i5	GO:0006814 [Name: sodium ion transport]	GO:0016021 [Name: integral component of membrane]	GO:0015293 [Name: symporter activity]	TRINITY_DN713_c2_g2_i5	-	TRINITY_DN713_c2_g2_i5	LOC108877232,LOC104931094,LOC111221363,LOC111568026,LOC115018825	mRNA	TRINITY_DN713_c2_g2_i5|XM_018667197.1|LOC108877232|mRNA|5479|33%|86.622%|0.0|1181|3473-4644|2137-958|2898|PREDICTED: Lates calcarifer solute carrier family 13 member 2-like (LOC108877232), mRNA
TRINITY_DN6189_c0_g1_i10	68616	gdpd3	TRINITY_DN6189_c0_g1_i10	104942728	LOC104942728	TRINITY_DN6189_c0_g1_i10	3d_HK	ctrl_HK	597.867	0	298.934	11.8181	2.83981	4.16158	3.1605e-05	0.00556814	TRINITY_DN6189_c0_g1_i10	-	-	-	-	-	-	TRINITY_DN6189_c0_g1_i10	gdpd3	protein	TRINITY_DN6189_c0_g1_i10|Q99LY2.2|gdpd3|protein|5496|15%|47.445%|2.29e-67|274|5144-4323|1-274|330|RecName: Full=Lysophospholipase D GDPD3; AltName: Full=Glycerophosphodiester phosphodiesterase 7; AltName: Full=Glycerophosphodiester phosphodiesterase domain-containing protein 3	TRINITY_DN6189_c0_g1_i10	GO:0006644 [Name: phospholipid metabolic process]; GO:0046475 [Name: glycerophospholipid catabolic process]; GO:0034638 [Name: phosphatidylcholine catabolic process]	GO:0048471 [Name: perinuclear region of cytoplasm]; GO:0016021 [Name: integral component of membrane]; GO:0005789 [Name: endoplasmic reticulum membrane]	GO:0046872 [Name: metal ion binding]; GO:0004622 [Name: lysophospholipase activity]; GO:0008081 [Name: phosphoric diester hydrolase activity]	TRINITY_DN6189_c0_g1_i10	-	TRINITY_DN6189_c0_g1_i10	LOC104942728,LOC111230268,LOC111657707,gdpd3,LOC115012256,LOC115574813,LOC116065364	mRNA	TRINITY_DN6189_c0_g1_i10|XM_010768004.1|LOC104942728|mRNA|5496|15%|87.143%|0.0|840|4324-5156|1166-333|1392|PREDICTED: Notothenia coriiceps glycerophosphodiester phosphodiesterase domain-containing protein 1-like (LOC104942728), mRNA
TRINITY_DN4373_c0_g1_i6	558005	rsph9	TRINITY_DN4373_c0_g1_i6	108896888	rsph9	TRINITY_DN4373_c0_g1_i6	3d_HK	ctrl_HK	591.945	0	295.972	11.8038	2.81941	4.18661	2.83147e-05	0.00515642	TRINITY_DN4373_c0_g1_i6	-	-	-	-	-	-	TRINITY_DN4373_c0_g1_i6	rsph9	protein	TRINITY_DN4373_c0_g1_i6|Q5TYW6.1|rsph9|protein|2663|31%|64.260%|8.18e-115|277|2173-1349|1-277|277|RecName: Full=Radial spoke head protein 9 homolog	TRINITY_DN4373_c0_g1_i6	GO:0060271 [Name: cilium assembly]; GO:0003341 [Name: cilium movement]; GO:0060294 [Name: cilium movement involved in cell motility]; GO:0035082 [Name: axoneme assembly]; GO:0044458 [Name: motile cilium assembly]	GO:0031514 [Name: motile cilium]; GO:0060091 [Name: kinocilium]; GO:0005930 [Name: axoneme]; GO:0005929 [Name: cilium]; GO:0001534 [Name: radial spoke]	GO:0003674 [Name: molecular_function]	TRINITY_DN4373_c0_g1_i6	-	TRINITY_DN4373_c0_g1_i6	rsph9,mrps18a	mRNA	TRINITY_DN4373_c0_g1_i6|XM_018696170.1|rsph9|mRNA|2663|44%|80.378%|0.0|1218|1002-2178|1779-573|1859|PREDICTED: Lates calcarifer radial spoke head 9 homolog (rsph9), mRNA
TRINITY_DN4480_c2_g1_i25	57647	dhx37	TRINITY_DN4480_c2_g1_i25	114556137	dhx37	TRINITY_DN4480_c2_g1_i25	3d_HK	ctrl_HK	581.292	0	290.646	11.7779	1.65517	7.11584	1.11231e-12	2.40646e-09	TRINITY_DN4480_c2_g1_i25	3d_HK	ctrl_HK	12.2515	3.22751	2.23592e-09	3.64691e-06	TRINITY_DN4480_c2_g1_i25	dhx37	protein	TRINITY_DN4480_c2_g1_i25|Q8IY37.1|dhx37|protein|6128|52%|54.194%|1.63e-28|155|3856-3395|1-154|1157|RecName: Full=Probable ATP-dependent RNA helicase DHX37; AltName: Full=DEAH box protein 37	TRINITY_DN4480_c2_g1_i25	GO:0000462 [Name: maturation of SSU-rRNA from tricistronic rRNA transcript (SSU-rRNA, 5.8S rRNA, LSU-rRNA)]; GO:0006364 [Name: rRNA processing]	GO:0005654 [Name: nucleoplasm]; GO:0005730 [Name: nucleolus]; GO:0005634 [Name: nucleus]	GO:0003723 [Name: RNA binding]; GO:0005524 [Name: ATP binding]; GO:0003724 [Name: RNA helicase activity]	TRINITY_DN4480_c2_g1_i25	-	TRINITY_DN4480_c2_g1_i25	dhx37	mRNA	TRINITY_DN4480_c2_g1_i25|XM_028578997.1|dhx37|mRNA|6128|64%|82.051%|8.87e-25|156|4039-4193|151-1|3939|PREDICTED: Perca flavescens DEAH-box helicase 37 (dhx37), transcript variant X1, mRNA
TRINITY_DN12327_c0_g1_i14	320162	cep95	TRINITY_DN12327_c0_g1_i14	111659696	cep95	TRINITY_DN12327_c0_g1_i14	3d_HK	ctrl_HK	557.929	0	278.965	11.7186	1.99043	5.88748	3.92138e-09	2.55537e-06	TRINITY_DN12327_c0_g1_i14	3d_HK	ctrl_HK	12.1955	3.17197	4.08002e-06	0.00157699	TRINITY_DN12327_c0_g1_i14	cep95	protein	TRINITY_DN12327_c0_g1_i14|Q8BVV7.2|cep95|protein|5024|52%|36.906%|7.85e-129|905|177-2780|1-817|827|RecName: Full=Centrosomal protein of 95 kDa; Short=Cep95; AltName: Full=Coiled-coil domain-containing protein 45	TRINITY_DN12327_c0_g1_i14	GO:0008150 [Name: biological_process]	GO:0005737 [Name: cytoplasm]; GO:0005813 [Name: centrosome]; GO:0000922 [Name: spindle pole]	GO:0003674 [Name: molecular_function]	TRINITY_DN12327_c0_g1_i14	-	TRINITY_DN12327_c0_g1_i14	cep95	mRNA	TRINITY_DN12327_c0_g1_i14|XM_023412703.1|cep95|mRNA|5024|69%|81.782%|0.0|2750|926-3593|941-3657|3674|PREDICTED: Seriola lalandi dorsalis centrosomal protein 95 (cep95), mRNA
TRINITY_DN1752_c0_g1_i10	503669	ahcy-a	TRINITY_DN1752_c0_g1_i10	104933700	ahcy	TRINITY_DN1752_c0_g1_i10	3d_HK	ctrl_HK	557.033	0	278.517	11.7163	2.07263	5.65286	1.57803e-08	8.62131e-06	TRINITY_DN1752_c0_g1_i10	3d_HK	ctrl_HK	12.1932	3.1697	1.32601e-05	0.00404039	TRINITY_DN1752_c0_g1_i10	sahha	protein	TRINITY_DN1752_c0_g1_i10|P51893.1|sahha|protein|3021|43%|87.463%|0.0|335|1731-2735|99-433|433|RecName: Full=Adenosylhomocysteinase A; Short=AdoHcyase A; AltName: Full=S-adenosyl-L-homocysteine hydrolase A	TRINITY_DN1752_c0_g1_i10	GO:0006730 [Name: one-carbon metabolic process]	-	GO:0004013 [Name: adenosylhomocysteinase activity]	TRINITY_DN1752_c0_g1_i10	-	TRINITY_DN1752_c0_g1_i10	ahcy	mRNA	TRINITY_DN1752_c0_g1_i10|XM_010749207.3|ahcy|mRNA|3021|43%|90.297%|0.0|1010|1730-2739|294-1303|2264|PREDICTED: Larimichthys crocea adenosylhomocysteinase (ahcy), mRNA
TRINITY_DN2429_c0_g1_i17	64632	exoc7	TRINITY_DN2429_c0_g1_i17	108245615	exoc7	TRINITY_DN2429_c0_g1_i17	3d_HK	ctrl_HK	527.053	0	263.526	11.6363	2.83421	4.10564	4.03198e-05	0.0067726	TRINITY_DN2429_c0_g1_i17	-	-	-	-	-	-	TRINITY_DN2429_c0_g1_i17	exoc7	protein	TRINITY_DN2429_c0_g1_i17|O54922.1|exoc7|protein|2364|83%|80.245%|0.0|653|2196-238|1-653|653|RecName: Full=Exocyst complex component 7; AltName: Full=Exocyst complex component Exo70; Short=rExo70	TRINITY_DN2429_c0_g1_i17	GO:0006887 [Name: exocytosis]; GO:0015031 [Name: protein transport]	GO:0000145 [Name: exocyst]; GO:0005829 [Name: cytosol]; GO:0005886 [Name: plasma membrane]; GO:0090543 [Name: Flemming body]	-	TRINITY_DN2429_c0_g1_i17	-	TRINITY_DN2429_c0_g1_i17	exoc7,LOC109999110	mRNA	TRINITY_DN2429_c0_g1_i17|XM_017432673.2|exoc7|mRNA|2364|83%|89.746%|0.0|1970|235-2203|2114-149|2189|PREDICTED: Kryptolebias marmoratus exocyst complex component 7 (exoc7), transcript variant X11, mRNA
TRINITY_DN3707_c1_g1_i2	381626	rbm33	TRINITY_DN3707_c1_g1_i2	114548870	rbm33	TRINITY_DN3707_c1_g1_i2	3d_HK	ctrl_HK	485.668	0	242.834	11.5183	1.36822	8.41851	3.81316e-17	2.57803e-13	TRINITY_DN3707_c1_g1_i2	3d_HK	ctrl_HK	11.9717	2.94943	5.12339e-15	4.0589e-11	TRINITY_DN3707_c1_g1_i2	rbm33	protein	TRINITY_DN3707_c1_g1_i2|Q9CXK9.2|rbm33|protein|6347|4%|60.215%|8.93e-24|93|896-1168|1137-1229|1231|RecName: Full=RNA-binding protein 33; AltName: Full=Proline-rich protein 8; AltName: Full=RNA-binding motif protein 33	TRINITY_DN3707_c1_g1_i2	GO:0008150 [Name: biological_process]	GO:0005575 [Name: cellular_component]	GO:0003676 [Name: nucleic acid binding]	TRINITY_DN3707_c1_g1_i2	-	TRINITY_DN3707_c1_g1_i2	rbm33	mRNA	TRINITY_DN3707_c1_g1_i2|XM_028568865.1|rbm33|mRNA|6347|50%|81.262%|0.0|1062|2918-3921|5676-6708|6788|PREDICTED: Perca flavescens RNA binding motif protein 33 (rbm33), transcript variant X1, mRNA
TRINITY_DN7615_c0_g1_i10	5981	rfc1	TRINITY_DN7615_c0_g1_i10	110959269	rfc1	TRINITY_DN7615_c0_g1_i10	3d_HK	ctrl_HK	472.695	0	236.348	11.4793	1.92383	5.9669	2.41804e-09	1.74379e-06	TRINITY_DN7615_c0_g1_i10	3d_HK	ctrl_HK	11.9275	2.90551	1.55658e-06	0.000707553	TRINITY_DN7615_c0_g1_i10	rfc1	protein	TRINITY_DN7615_c0_g1_i10|P35251.4|rfc1|protein|4256|76%|54.818%|0.0|1100|3816-601|66-1120|1148|RecName: Full=Replication factor C subunit 1; AltName: Full=Activator 1 140 kDa subunit; Short=A1 140 kDa subunit; AltName: Full=Activator 1 large subunit; AltName: Full=Activator 1 subunit 1; AltName: Full=DNA-binding protein PO-GA; AltName: Full=Replication factor C 140 kDa subunit; Short=RF-C 140 kDa…	TRINITY_DN7615_c0_g1_i10	GO:0090618 [Name: DNA clamp unloading]; GO:0032201 [Name: telomere maintenance via semi-conservative replication]; GO:0019985 [Name: translesion synthesis]; GO:0006297 [Name: nucleotide-excision repair, DNA gap filling]; GO:0045893 [Name: positive regulation of transcription, DNA-templated]; GO:0007004 [Name: telomere maintenance via telomerase]; GO:0006283 [Name: transcription-coupled nucleotide…	GO:0031391 [Name: Elg1 RFC-like complex]; GO:0005737 [Name: cytoplasm]; GO:0070062 [Name: extracellular exosome]; GO:0005654 [Name: nucleoplasm]; GO:0005634 [Name: nucleus]; GO:0005663 [Name: DNA replication factor C complex]; GO:0005730 [Name: nucleolus]	GO:0005524 [Name: ATP binding]; GO:0003677 [Name: DNA binding]; GO:0019904 [Name: protein domain specific binding]; GO:0003690 [Name: double-stranded DNA binding]; GO:0003689 [Name: DNA clamp loader activity]; GO:0008047 [Name: enzyme activator activity]; GO:0043565 [Name: sequence-specific DNA binding]	TRINITY_DN7615_c0_g1_i10	-	TRINITY_DN7615_c0_g1_i10	rfc1	mRNA	TRINITY_DN7615_c0_g1_i10|XM_022206075.1|rfc1|mRNA|4256|84%|82.414%|0.0|3588|518-4080|3609-47|4324|PREDICTED: Acanthochromis polyacanthus replication factor C subunit 1 (rfc1), mRNA
TRINITY_DN1163_c0_g1_i5	426516	hnrnpk	TRINITY_DN1163_c0_g1_i5	114556409	hnrnpk	TRINITY_DN1163_c0_g1_i5	3d_HK	ctrl_HK	472.473	0	236.236	11.4785	2.84549	4.03394	5.48488e-05	0.00867429	TRINITY_DN1163_c0_g1_i5	-	-	-	-	-	-	TRINITY_DN1163_c0_g1_i5	hnrpk	protein	TRINITY_DN1163_c0_g1_i5|Q5ZIQ3.1|hnrpk|protein|9734|9%|82.353%|2.71e-24|68|4840-5043|2-68|427|RecName: Full=Heterogeneous nuclear ribonucleoprotein K; Short=hnRNP K	TRINITY_DN1163_c0_g1_i5	GO:0006357 [Name: regulation of transcription from RNA polymerase II promoter]; GO:0008380 [Name: RNA splicing]; GO:0006397 [Name: mRNA processing]	GO:0005654 [Name: nucleoplasm]; GO:0005681 [Name: spliceosomal complex]; GO:0005737 [Name: cytoplasm]	GO:0003677 [Name: DNA binding]; GO:0003723 [Name: RNA binding]	TRINITY_DN1163_c0_g1_i5	-	TRINITY_DN1163_c0_g1_i5	hnrnpk	mRNA	TRINITY_DN1163_c0_g1_i5|XM_028579352.1|hnrnpk|mRNA|9734|16%|90.428%|1.47e-178|491|4561-5043|3-493|2495|PREDICTED: Perca flavescens heterogeneous nuclear ribonucleoprotein K (hnrnpk), transcript variant X1, mRNA
TRINITY_DN8630_c1_g1_i3	791793	cxadr	TRINITY_DN8630_c1_g1_i3	103361250	cxadr	TRINITY_DN8630_c1_g1_i3	3d_HK	ctrl_HK	471.059	0	235.529	11.4742	2.90735	3.9466	7.92675e-05	0.0116188	TRINITY_DN8630_c1_g1_i3	-	-	-	-	-	-	TRINITY_DN8630_c1_g1_i3	cxar	protein	TRINITY_DN8630_c1_g1_i3|Q90Y50.1|cxar|protein|3983|28%|69.231%|1.58e-153|377|160-1287|1-372|372|RecName: Full=Coxsackievirus and adenovirus receptor homolog; Short=CAR; Flags: Precursor	TRINITY_DN8630_c1_g1_i3	GO:0007155 [Name: cell adhesion]; GO:0001822 [Name: kidney development]	GO:0016323 [Name: basolateral plasma membrane]; GO:0005923 [Name: bicellular tight junction]; GO:0016021 [Name: integral component of membrane]; GO:0005912 [Name: adherens junction]; GO:0009986 [Name: cell surface]	GO:0001618 [Name: virus receptor activity]	TRINITY_DN8630_c1_g1_i3	-	TRINITY_DN8630_c1_g1_i3	cxadr	mRNA	TRINITY_DN8630_c1_g1_i3|XM_008287280.1|cxadr|mRNA|3983|43%|75.527%|4.35e-41|474|3525-3971|3215-3659|3659|PREDICTED: Stegastes partitus coxsackie virus and adenovirus receptor (cxadr), mRNA
TRINITY_DN4815_c1_g1_i5	111222432	fucolectin-4	TRINITY_DN4815_c1_g1_i5	111222432	LOC111222432	TRINITY_DN4815_c1_g1_i5	3d_HK	ctrl_HK	469.342	0	234.671	11.4689	2.9391	3.90218	9.53312e-05	0.01312	TRINITY_DN4815_c1_g1_i5	-	-	-	-	-	-	TRINITY_DN4815_c1_g1_i5	fucl4	protein	TRINITY_DN4815_c1_g1_i5|Q9I928.1|fucl4|protein|1114|55%|47.059%|1.08e-09|68|926-1114|32-98|179|RecName: Full=Fucolectin-4; Flags: Precursor	TRINITY_DN4815_c1_g1_i5	GO:0010185 [Name: regulation of cellular defense response]; GO:0001868 [Name: regulation of complement activation, lectin pathway]; GO:0045088 [Name: regulation of innate immune response]	GO:0005615 [Name: extracellular space]	GO:0030246 [Name: carbohydrate binding]; GO:0005509 [Name: calcium ion binding]; GO:0042806 [Name: fucose binding]	TRINITY_DN4815_c1_g1_i5	-	TRINITY_DN4815_c1_g1_i5	LOC111222432,LOC111644533,LOC114556930,LOC114557142,LOC116036026,LOC116036028	mRNA	TRINITY_DN4815_c1_g1_i5|XM_022746158.1|LOC111222432|mRNA|1114|64%|76.740%|1.46e-80|589|536-1114|2214-2793|3033|PREDICTED: Seriola dumerili uncharacterized LOC111222432 (LOC111222432), mRNA
TRINITY_DN558_c0_g2_i1	334306	msto1	TRINITY_DN558_c0_g2_i1	108899458	msto1	TRINITY_DN558_c0_g2_i1	3d_HK	ctrl_HK	844.104	0.295705	422.2	11.354	1.77422	6.39943	1.5596e-10	1.93017e-07	TRINITY_DN558_c0_g2_i1	3d_HK	ctrl_HK	10.9678	3.73143	5.98311e-07	0.000322136	TRINITY_DN558_c0_g2_i1	msto1	protein	TRINITY_DN558_c0_g2_i1|Q1L908.1|msto1|protein|7460|24%|65.767%|0.0|593|282-2042|1-590|591|RecName: Full=Protein misato homolog 1	TRINITY_DN558_c0_g2_i1	GO:0048311 [Name: mitochondrion distribution]; GO:0090307 [Name: mitotic spindle assembly]; GO:0000070 [Name: mitotic sister chromatid segregation]; GO:0000002 [Name: mitochondrial genome maintenance]	GO:0005737 [Name: cytoplasm]; GO:0005741 [Name: mitochondrial outer membrane]	-	TRINITY_DN558_c0_g2_i1	-	TRINITY_DN558_c0_g2_i1	msto1,LOC109990201	mRNA	TRINITY_DN558_c0_g2_i1|XM_018699907.1|msto1|mRNA|7460|24%|84.149%|0.0|1798|252-2042|103-1893|2289|PREDICTED: Lates calcarifer misato 1, mitochondrial distribution and morphology regulator (msto1), transcript variant X2, mRNA
TRINITY_DN422_c0_g1_i28	100037076	fbxo31-b	TRINITY_DN422_c0_g1_i28	104936422	fbxo31	TRINITY_DN422_c0_g1_i28	3d_HK	ctrl_HK	840.136	0.311722	420.224	11.3472	2.51654	4.50905	6.51173e-06	0.00157232	TRINITY_DN422_c0_g1_i28	-	-	-	-	-	-	TRINITY_DN422_c0_g1_i28	fb31b	protein	TRINITY_DN422_c0_g1_i28|A2BD94.1|fb31b|protein|7205|20%|67.442%|0.0|473|6054-4639|51-523|523|RecName: Full=F-box only protein 31-B	TRINITY_DN422_c0_g1_i28	GO:0006974 [Name: cellular response to DNA damage stimulus]; GO:0031571 [Name: mitotic G1 DNA damage checkpoint]; GO:0031145 [Name: anaphase-promoting complex-dependent catabolic process]; GO:0016567 [Name: protein ubiquitination]; GO:0031146 [Name: SCF-dependent proteasomal ubiquitin-dependent protein catabolic process]	GO:0019005 [Name: SCF ubiquitin ligase complex]	GO:0030332 [Name: cyclin binding]	TRINITY_DN422_c0_g1_i28	-	TRINITY_DN422_c0_g1_i28	fbxo31	mRNA	TRINITY_DN422_c0_g1_i28|XM_010752450.3|fbxo31|mRNA|7205|31%|78.631%|2.70e-75|482|3234-3702|3397-2928|3588|PREDICTED: Larimichthys crocea F-box protein 31 (fbxo31), transcript variant X2, mRNA
TRINITY_DN733_c0_g1_i17	79126	cfi	TRINITY_DN733_c0_g1_i17	108892267	LOC108892267	TRINITY_DN733_c0_g1_i17	3d_HK	ctrl_HK	431.246	0	215.623	11.3467	2.9976	3.78528	0.000153535	0.0190903	TRINITY_DN733_c0_g1_i17	-	-	-	-	-	-	TRINITY_DN733_c0_g1_i17	cfai	protein	TRINITY_DN733_c0_g1_i17|Q9WUW3.1|cfai|protein|2765|40%|43.377%|6.00e-93|385|2757-1654|232-603|604|RecName: Full=Complement factor I; AltName: Full=C3B/C4B inactivator; Contains: RecName: Full=Complement factor I heavy chain; Contains: RecName: Full=Complement factor I light chain; Flags: Precursor	TRINITY_DN733_c0_g1_i17	GO:0006958 [Name: complement activation, classical pathway]; GO:0045087 [Name: innate immune response]; GO:0071354 [Name: cellular response to interleukin-6]	GO:0005634 [Name: nucleus]; GO:0005615 [Name: extracellular space]; GO:0016020 [Name: membrane]	GO:0046872 [Name: metal ion binding]; GO:0005044 [Name: scavenger receptor activity]; GO:0004252 [Name: serine-type endopeptidase activity]	TRINITY_DN733_c0_g1_i17	-	TRINITY_DN733_c0_g1_i17	LOC108892267,cfi,LOC116377617	mRNA	TRINITY_DN733_c0_g1_i17|XM_018689721.1|LOC108892267|mRNA|2765|39%|79.690%|0.0|1098|1647-2721|2147-1055|2266|PREDICTED: Lates calcarifer complement factor I-like (LOC108892267), mRNA
TRINITY_DN9604_c0_g2_i27	382014	ano8	TRINITY_DN9604_c0_g2_i27	104965807	LOC104965807	TRINITY_DN9604_c0_g2_i27	3d_HK	ctrl_HK	420.078	0	210.039	11.3089	2.92396	3.86767	0.000109881	0.0146743	TRINITY_DN9604_c0_g2_i27	-	-	-	-	-	-	TRINITY_DN9604_c0_g2_i27	ano8	protein	TRINITY_DN9604_c0_g2_i27|Q6PB70.3|ano8|protein|19074|13%|60.535%|0.0|897|18652-16082|32-884|1060|RecName: Full=Anoctamin-8; AltName: Full=Transmembrane protein 16H	TRINITY_DN9604_c0_g2_i27	GO:0006821 [Name: chloride transport]	GO:0005886 [Name: plasma membrane]; GO:0016021 [Name: integral component of membrane]	GO:0005229 [Name: intracellular calcium activated chloride channel activity]	TRINITY_DN9604_c0_g2_i27	-	TRINITY_DN9604_c0_g2_i27	LOC104965807,LOC108896367,LOC104921848,LOC111654851,ano8,LOC115007004	mRNA	TRINITY_DN9604_c0_g2_i27|XM_010794822.1|LOC104965807|mRNA|19074|21%|89.787%|0.0|3985|14665-18639|4047-146|4047|PREDICTED: Notothenia coriiceps anoctamin-8-like (LOC104965807), mRNA
TRINITY_DN504_c1_g1_i9	18803	plcg1	TRINITY_DN504_c1_g1_i9	108879537	LOC108879537	TRINITY_DN504_c1_g1_i9	3d_HK	ctrl_HK	410.961	0	205.481	11.2776	1.37016	8.23086	1.85867e-16	1.0053e-12	TRINITY_DN504_c1_g1_i9	3d_HK	ctrl_HK	11.7371	2.71665	3.72611e-14	2.58294e-10	TRINITY_DN504_c1_g1_i9	plcg1	protein	TRINITY_DN504_c1_g1_i9|Q62077.2|plcg1|protein|6549|57%|67.169%|0.0|1261|634-4380|22-1274|1302|RecName: Full=1-phosphatidylinositol 4,5-bisphosphate phosphodiesterase gamma-1; AltName: Full=Phosphoinositide phospholipase C-gamma-1; AltName: Full=Phospholipase C-gamma-1; Short=PLC-gamma-1	TRINITY_DN504_c1_g1_i9	GO:1901339 [Name: regulation of store-operated calcium channel activity]; GO:0050852 [Name: T cell receptor signaling pathway]; GO:0016477 [Name: cell migration]; GO:0032959 [Name: inositol trisphosphate biosynthetic process]; GO:0045766 [Name: positive regulation of angiogenesis]; GO:0009306 [Name: protein secretion]; GO:0050804 [Name: modulation of synaptic transmission]; GO:0043536 [Name: posi…	GO:0005623 [Name: cell]; GO:0005911 [Name: cell-cell junction]; GO:0005737 [Name: cytoplasm]; GO:0005829 [Name: cytosol]; GO:0098978 [Name: glutamatergic synapse]; GO:0030136 [Name: clathrin-coated vesicle]; GO:0005886 [Name: plasma membrane]; GO:0008180 [Name: COP9 signalosome]; GO:0030027 [Name: lamellipodium]; GO:0098685 [Name: Schaffer collateral - CA1 synapse]; GO:0042995 [Name: cell project…	GO:0051219 [Name: phosphoprotein binding]; GO:0005158 [Name: insulin receptor binding]; GO:0030971 [Name: receptor tyrosine kinase binding]; GO:0005168 [Name: neurotrophin TRKA receptor binding]; GO:0005509 [Name: calcium ion binding]; GO:0035254 [Name: glutamate receptor binding]; GO:0019901 [Name: protein kinase binding]; GO:0004435 [Name: phosphatidylinositol phospholipase C activity]	TRINITY_DN504_c1_g1_i9	-	TRINITY_DN504_c1_g1_i9	LOC108879537,LOC104927718,LOC110000323,LOC111227542,LOC114561436	mRNA	TRINITY_DN504_c1_g1_i9|XM_018670831.1|LOC108879537|mRNA|6549|62%|87.209%|4.29e-43|172|90-258|1609-1776|8507|PREDICTED: Lates calcarifer 1-phosphatidylinositol 4,5-bisphosphate phosphodiesterase gamma-1-like (LOC108879537), transcript variant X2, mRNA
TRINITY_DN1105_c0_g2_i16	538	atp7a	TRINITY_DN1105_c0_g2_i16	111226524	atp7a	TRINITY_DN1105_c0_g2_i16	3d_HK	ctrl_HK	373.43	0	186.715	11.1391	2.90203	3.83839	0.000123846	0.0161408	TRINITY_DN1105_c0_g2_i16	-	-	-	-	-	-	TRINITY_DN1105_c0_g2_i16	atp7a	protein	TRINITY_DN1105_c0_g2_i16|Q04656.4|atp7a|protein|11680|40%|45.904%|4.75e-158|708|733-2817|1-649|1500|RecName: Full=Copper-transporting ATPase 1; AltName: Full=Copper pump 1; AltName: Full=Menkes disease-associated protein	TRINITY_DN1105_c0_g2_i16	GO:0071456 [Name: cellular response to hypoxia]; GO:0021954 [Name: central nervous system neuron development]; GO:0015677 [Name: copper ion import]; GO:0048251 [Name: elastic fiber assembly]; GO:0007595 [Name: lactation]; GO:0050679 [Name: positive regulation of epithelial cell proliferation]; GO:0010043 [Name: response to zinc ion]; GO:0071279 [Name: cellular response to cobalt ion]; GO:0071280 …	GO:0005829 [Name: cytosol]; GO:0016021 [Name: integral component of membrane]; GO:0016324 [Name: apical plasma membrane]; GO:0016323 [Name: basolateral plasma membrane]; GO:0005802 [Name: trans-Golgi network]; GO:0030140 [Name: trans-Golgi network transport vesicle]; GO:0031252 [Name: cell leading edge]; GO:0030670 [Name: phagocytic vesicle membrane]; GO:0030141 [Name: secretory granule]; GO:0031…	GO:0043682 [Name: copper-transporting ATPase activity]; GO:0005375 [Name: copper ion transmembrane transporter activity]; GO:0032767 [Name: copper-dependent protein binding]; GO:0005524 [Name: ATP binding]; GO:0051087 [Name: chaperone binding]; GO:0005507 [Name: copper ion binding]; GO:0016532 [Name: superoxide dismutase copper chaperone activity]; GO:0048365 [Name: Rac GTPase binding]; GO:190313…	TRINITY_DN1105_c0_g2_i16	-	TRINITY_DN1105_c0_g2_i16	atp7a	mRNA	TRINITY_DN1105_c0_g2_i16|XM_022751717.1|atp7a|mRNA|11680|46%|86.628%|0.0|3425|3587-6943|2282-5682|6725|PREDICTED: Seriola dumerili ATPase copper transporting alpha (atp7a), mRNA
TRINITY_DN5390_c2_g1_i4	-	-	TRINITY_DN5390_c2_g1_i4	-	-	TRINITY_DN5390_c2_g1_i4	3d_HK	ctrl_HK	368.703	0	184.351	11.1211	1.79165	6.2072	5.39357e-10	5.40226e-07	TRINITY_DN5390_c2_g1_i4	3d_HK	ctrl_HK	11.5967	2.5779	2.20804e-07	0.000139147	TRINITY_DN5390_c2_g1_i4	-	-	-	TRINITY_DN5390_c2_g1_i4	-	-	-	TRINITY_DN5390_c2_g1_i4	-	TRINITY_DN5390_c2_g1_i4	-	-	-
TRINITY_DN6049_c1_g2_i5	109140219	hmga2	TRINITY_DN6049_c1_g2_i5	109140219	hmga2	TRINITY_DN6049_c1_g2_i5	3d_HK	ctrl_HK	356.027	0	178.014	11.0703	2.89105	3.82915	0.000128586	0.0165855	TRINITY_DN6049_c1_g2_i5	-	-	-	-	-	-	TRINITY_DN6049_c1_g2_i5	-	-	-	TRINITY_DN6049_c1_g2_i5	-	-	-	TRINITY_DN6049_c1_g2_i5	-	TRINITY_DN6049_c1_g2_i5	hmga2	mRNA	TRINITY_DN6049_c1_g2_i5|XM_019266331.2|hmga2|mRNA|5762|2%|88.406%|6.35e-36|138|5317-5453|1286-1149|6282|PREDICTED: Larimichthys crocea high mobility group AT-hook 2 (hmga2), transcript variant X1, mRNA
TRINITY_DN814_c0_g1_i35	393201	polr3c	TRINITY_DN814_c0_g1_i35	111652186	gba	TRINITY_DN814_c0_g1_i35	3d_HK	ctrl_HK	354.363	0	177.181	11.0635	2.88959	3.82876	0.00012879	0.0165855	TRINITY_DN814_c0_g1_i35	-	-	-	-	-	-	TRINITY_DN814_c0_g1_i35	rpc3	protein	TRINITY_DN814_c0_g1_i35|Q7ZUX1.1|rpc3|protein|7871|21%|66.000%|1.40e-11|50|4442-4591|1-50|539|RecName: Full=DNA-directed RNA polymerase III subunit RPC3; Short=RNA polymerase III subunit C3; AltName: Full=DNA-directed RNA polymerase III subunit C	TRINITY_DN814_c0_g1_i35	GO:0006383 [Name: transcription from RNA polymerase III promoter]	GO:0005666 [Name: DNA-directed RNA polymerase III complex]	GO:0003899 [Name: DNA-directed 5'-3' RNA polymerase activity]; GO:0003697 [Name: single-stranded DNA binding]	TRINITY_DN814_c0_g1_i35	-	TRINITY_DN814_c0_g1_i35	gba,rnf115,polr3c	mRNA	TRINITY_DN814_c0_g1_i35|XM_023402376.1|gba|mRNA|7871|20%|89.360%|0.0|1579|116-1689|142-1715|2082|PREDICTED: Seriola lalandi dorsalis glucosylceramidase beta (gba), mRNA
TRINITY_DN5643_c1_g1_i12	104919706	act1	TRINITY_DN5643_c1_g1_i12	104919706	LOC104919706	TRINITY_DN5643_c1_g1_i12	3d_HK	ctrl_HK	333.638	0	166.819	10.9767	1.48693	7.38212	1.55786e-13	4.21301e-10	TRINITY_DN5643_c1_g1_i12	3d_HK	ctrl_HK	11.4353	2.41785	3.71597e-11	1.03036e-07	TRINITY_DN5643_c1_g1_i12	act1	protein	TRINITY_DN5643_c1_g1_i12|P69002.1|act1|protein|6854|16%|53.514%|8.23e-139|370|2679-1576|9-376|376|RecName: Full=Actin CyI, cytoplasmic; Flags: Precursor	TRINITY_DN5643_c1_g1_i12	-	GO:0005737 [Name: cytoplasm]; GO:0005856 [Name: cytoskeleton]	GO:0005524 [Name: ATP binding]	TRINITY_DN5643_c1_g1_i12	-	TRINITY_DN5643_c1_g1_i12	LOC104919706,LOC114572744	mRNA	TRINITY_DN5643_c1_g1_i12|XM_010731776.3|LOC104919706|mRNA|6854|42%|81.438%|0.0|1600|4965-6549|2041-449|7306|PREDICTED: Larimichthys crocea uncharacterized LOC104919706 (LOC104919706), transcript variant X1, mRNA
TRINITY_DN1661_c0_g3_i7	30068	cat	TRINITY_DN1661_c0_g3_i7	102293651	LOC102293651	TRINITY_DN1661_c0_g3_i7	3d_HK	ctrl_HK	320.188	0	160.094	10.9171	3.05801	3.57001	0.000356966	0.0362237	TRINITY_DN1661_c0_g3_i7	-	-	-	-	-	-	TRINITY_DN1661_c0_g3_i7	cata	protein	TRINITY_DN1661_c0_g3_i7|Q9PT92.1|cata|protein|3002|14%|83.448%|2.74e-77|145|58-492|353-497|526|RecName: Full=Catalase	TRINITY_DN1661_c0_g3_i7	GO:0046688 [Name: response to copper ion]; GO:0042542 [Name: response to hydrogen peroxide]; GO:0042744 [Name: hydrogen peroxide catabolic process]	GO:0005777 [Name: peroxisome]	GO:0020037 [Name: heme binding]; GO:0004096 [Name: catalase activity]; GO:0046872 [Name: metal ion binding]	TRINITY_DN1661_c0_g3_i7	-	TRINITY_DN1661_c0_g3_i7	LOC102293651,LOC109202929,cat,LOC112430777,LOC111501128,LOC113026438	mRNA	TRINITY_DN1661_c0_g3_i7|XM_005946803.2|LOC102293651|mRNA|3002|18%|88.540%|0.0|541|56-595|1180-1719|2890|PREDICTED: Haplochromis burtoni catalase-like (LOC102293651), mRNA
TRINITY_DN220_c2_g1_i3	232989	hnrnpul1	TRINITY_DN220_c2_g1_i3	108876152	hnrnpul1	TRINITY_DN220_c2_g1_i3	3d_HK	ctrl_HK	317.084	0	158.542	10.9033	3.12203	3.49237	0.000478757	0.045831	TRINITY_DN220_c2_g1_i3	-	-	-	-	-	-	TRINITY_DN220_c2_g1_i3	hnrl1	protein	TRINITY_DN220_c2_g1_i3|Q8VDM6.1|hnrl1|protein|2757|40%|75.946%|0.0|370|885-1994|195-564|859|RecName: Full=Heterogeneous nuclear ribonucleoprotein U-like protein 1	TRINITY_DN220_c2_g1_i3	GO:0006396 [Name: RNA processing]; GO:0009615 [Name: response to virus]	GO:0005634 [Name: nucleus]; GO:0005654 [Name: nucleoplasm]	GO:0003723 [Name: RNA binding]; GO:0019899 [Name: enzyme binding]	TRINITY_DN220_c2_g1_i3	-	TRINITY_DN220_c2_g1_i3	hnrnpul1	mRNA	TRINITY_DN220_c2_g1_i3|XM_018665493.1|hnrnpul1|mRNA|2757|72%|85.622%|0.0|2010|2-1992|176-2153|3706|PREDICTED: Lates calcarifer heterogeneous nuclear ribonucleoprotein U like 1 (hnrnpul1), mRNA
TRINITY_DN129_c0_g1_i9	446598	fignl1	TRINITY_DN129_c0_g1_i9	111220626	ttl	TRINITY_DN129_c0_g1_i9	3d_HK	ctrl_HK	316.996	0	158.498	10.9026	1.46259	7.45433	9.03228e-14	2.71405e-10	TRINITY_DN129_c0_g1_i9	3d_HK	ctrl_HK	11.3509	2.33427	1.47376e-11	4.5405e-08	TRINITY_DN129_c0_g1_i9	figl1	protein	TRINITY_DN129_c0_g1_i9|Q6DDU8.1|figl1|protein|7029|27%|58.673%|0.0|663|4673-6592|4-655|655|RecName: Full=Fidgetin-like protein 1	TRINITY_DN129_c0_g1_i9	GO:0046034 [Name: ATP metabolic process]	GO:0048471 [Name: perinuclear region of cytoplasm]; GO:0000228 [Name: nuclear chromosome]	GO:0016787 [Name: hydrolase activity]; GO:0000287 [Name: magnesium ion binding]; GO:0005524 [Name: ATP binding]	TRINITY_DN129_c0_g1_i9	-	TRINITY_DN129_c0_g1_i9	ttl,fignl1	mRNA	TRINITY_DN129_c0_g1_i9|XM_022743773.1|ttl|mRNA|7029|26%|87.223%|0.0|1714|2136-3819|2104-408|4598|PREDICTED: Seriola dumerili tubulin tyrosine ligase (ttl), mRNA
TRINITY_DN6516_c0_g1_i14	66585	snrnp40	TRINITY_DN6516_c0_g1_i14	104967410	snrnp40	TRINITY_DN6516_c0_g1_i14	3d_HK	ctrl_HK	314.104	0	157.052	10.8895	2.9018	3.75269	0.000174948	0.020981	TRINITY_DN6516_c0_g1_i14	-	-	-	-	-	-	TRINITY_DN6516_c0_g1_i14	snr40	protein	TRINITY_DN6516_c0_g1_i14|Q6PE01.1|snr40|protein|5109|20%|82.778%|0.0|360|4021-5061|1-358|358|RecName: Full=U5 small nuclear ribonucleoprotein 40 kDa protein; Short=U5 snRNP 40 kDa protein; AltName: Full=WD repeat-containing protein 57	TRINITY_DN6516_c0_g1_i14	GO:0008380 [Name: RNA splicing]; GO:0006397 [Name: mRNA processing]	GO:0071013 [Name: catalytic step 2 spliceosome]; GO:0016607 [Name: nuclear speck]; GO:0071007 [Name: U2-type catalytic step 2 spliceosome]; GO:0005829 [Name: cytosol]	-	TRINITY_DN6516_c0_g1_i14	-	TRINITY_DN6516_c0_g1_i14	U5) (snrnp40,snrnp40,zcchc17	mRNA	TRINITY_DN6516_c0_g1_i14|XM_010796851.1|U5) (snrnp40|mRNA|5109|23%|90.373%|0.0|1153|3921-5072|10-1158|1401|PREDICTED: Notothenia coriiceps small nuclear ribonucleoprotein 40kDa (U5) (snrnp40), mRNA
TRINITY_DN4753_c0_g1_i1	101072541	hoxb8a	TRINITY_DN4753_c0_g1_i1	104927152	hoxb8	TRINITY_DN4753_c0_g1_i1	3d_HK	ctrl_HK	310.92	0	155.46	10.8748	2.90376	3.74509	0.000180326	0.0213889	TRINITY_DN4753_c0_g1_i1	-	-	-	-	-	-	TRINITY_DN4753_c0_g1_i1	hxb8a	protein	TRINITY_DN4753_c0_g1_i1|Q1KKY1.1|hxb8a|protein|1788|48%|89.123%|4.70e-153|285|597-1451|1-282|282|RecName: Full=Homeobox protein Hox-B8a	TRINITY_DN4753_c0_g1_i1	GO:0007275 [Name: multicellular organism development]	GO:0005634 [Name: nucleus]	GO:0003700 [Name: transcription factor activity, sequence-specific DNA binding]; GO:0043565 [Name: sequence-specific DNA binding]	TRINITY_DN4753_c0_g1_i1	-	TRINITY_DN4753_c0_g1_i1	hoxb8	mRNA	TRINITY_DN4753_c0_g1_i1|XM_010741170.3|hoxb8|mRNA|1788|74%|87.834%|0.0|1348|17-1346|1-1328|2325|PREDICTED: Larimichthys crocea homeobox B8 (hoxb8), transcript variant X1, mRNA
TRINITY_DN669_c0_g1_i6	418760	ankrd10	TRINITY_DN669_c0_g1_i6	104932342	ankrd10	TRINITY_DN669_c0_g1_i6	3d_HK	ctrl_HK	298.012	0	149.006	10.8137	2.91904	3.70454	0.000211776	0.0246018	TRINITY_DN669_c0_g1_i6	-	-	-	-	-	-	TRINITY_DN669_c0_g1_i6	anr10	protein	TRINITY_DN669_c0_g1_i6|Q5ZLC6.1|anr10|protein|12809|5%|48.864%|2.35e-07|88|3040-2783|150-225|414|RecName: Full=Ankyrin repeat domain-containing protein 10	TRINITY_DN669_c0_g1_i6	-	-	-	TRINITY_DN669_c0_g1_i6	-	TRINITY_DN669_c0_g1_i6	ankrd10,LOC108880454,LOC111218230	mRNA	TRINITY_DN669_c0_g1_i6|XM_010747530.3|ankrd10|mRNA|12809|9%|86.283%|1.77e-59|226|444-668|1256-1031|1605|PREDICTED: Larimichthys crocea ankyrin repeat domain 10 (ankrd10), transcript variant X1, mRNA
TRINITY_DN1965_c1_g1_i14	281295	map4	TRINITY_DN1965_c1_g1_i14	102204344	LOC102204344	TRINITY_DN1965_c1_g1_i14	3d_HK	ctrl_HK	289.833	0	144.917	10.7735	2.91975	3.68987	0.000224368	0.0254945	TRINITY_DN1965_c1_g1_i14	-	-	-	-	-	-	TRINITY_DN1965_c1_g1_i14	map4	protein	TRINITY_DN1965_c1_g1_i14|P36225.1|map4|protein|4915|6%|54.545%|7.63e-29|121|4688-4383|876-996|1072|RecName: Full=Microtubule-associated protein 4; Short=MAP-4; AltName: Full=Microtubule-associated protein U; Short=MAP-U	TRINITY_DN1965_c1_g1_i14	GO:0031175 [Name: neuron projection development]; GO:0000226 [Name: microtubule cytoskeleton organization]	GO:0005874 [Name: microtubule]; GO:0043005 [Name: neuron projection]; GO:0005737 [Name: cytoplasm]	GO:0008017 [Name: microtubule binding]	TRINITY_DN1965_c1_g1_i14	-	TRINITY_DN1965_c1_g1_i14	LOC102204344,LOC104939158,LOC111228194,LOC101469991,LOC114453643,map4	mRNA	TRINITY_DN1965_c1_g1_i14|XM_005747212.2|LOC102204344|mRNA|4915|16%|80.361%|3.51e-162|830|4093-4889|3939-3127|3975|PREDICTED: Pundamilia nyererei microtubule-associated protein 4-like (LOC102204344), transcript variant X3, mRNA
TRINITY_DN3585_c0_g1_i13	231051	kmt2c	TRINITY_DN3585_c0_g1_i13	108890121	LOC108890121	TRINITY_DN3585_c0_g1_i13	3d_HK	ctrl_HK	288.262	0	144.131	10.7657	2.91747	3.69008	0.000224182	0.0254945	TRINITY_DN3585_c0_g1_i13	-	-	-	-	-	-	TRINITY_DN3585_c0_g1_i13	kmt2c	protein	TRINITY_DN3585_c0_g1_i13|Q8BRH4.2|kmt2c|protein|6777|39%|34.054%|6.63e-20|185|4493-5035|343-520|4903|RecName: Full=Histone-lysine N-methyltransferase 2C; Short=Lysine N-methyltransferase 2C; AltName: Full=Myeloid/lymphoid or mixed-lineage leukemia protein 3 homolog	TRINITY_DN3585_c0_g1_i13	GO:0061029 [Name: eyelid development in camera-type eye]; GO:0016571 [Name: histone methylation]; GO:0035264 [Name: multicellular organism growth]; GO:0007338 [Name: single fertilization]; GO:0045944 [Name: positive regulation of transcription from RNA polymerase II promoter]; GO:0010468 [Name: regulation of gene expression]; GO:0048146 [Name: positive regulation of fibroblast proliferation]	GO:0044666 [Name: MLL3/4 complex]; GO:0035097 [Name: histone methyltransferase complex]; GO:0005654 [Name: nucleoplasm]; GO:0005634 [Name: nucleus]	GO:0042393 [Name: histone binding]; GO:0046872 [Name: metal ion binding]; GO:0016746 [Name: transferase activity, transferring acyl groups]; GO:0003677 [Name: DNA binding]; GO:0042800 [Name: histone methyltransferase activity (H3-K4 specific)]; GO:0003713 [Name: transcription coactivator activity]	TRINITY_DN3585_c0_g1_i13	-	TRINITY_DN3585_c0_g1_i13	LOC108890121,LOC111236883,LOC113163489	mRNA	TRINITY_DN3585_c0_g1_i13|XM_018686911.1|LOC108890121|mRNA|6777|45%|82.989%|0.0|3145|3675-6692|123-3230|5123|PREDICTED: Lates calcarifer histone-lysine N-methyltransferase 2C-like (LOC108890121), mRNA
TRINITY_DN208_c0_g1_i1	724007	stra6	TRINITY_DN208_c0_g1_i1	114560346	islr2	TRINITY_DN208_c0_g1_i1	3d_HK	ctrl_HK	283.191	0	141.595	10.7401	2.94477	3.64719	0.000265125	0.0287948	TRINITY_DN208_c0_g1_i1	-	-	-	-	-	-	TRINITY_DN208_c0_g1_i1	stra6	protein	TRINITY_DN208_c0_g1_i1|F1RAX4.1|stra6|protein|12854|15%|72.291%|0.0|646|496-2427|1-644|670|RecName: Full=Receptor for retinol uptake stra6; AltName: Full=Stimulated by retinoic acid gene 6 protein homolog	TRINITY_DN208_c0_g1_i1	GO:0043009 [Name: chordate embryonic development]; GO:0071939 [Name: vitamin A import]; GO:0034633 [Name: retinol transport]	GO:0005887 [Name: integral component of plasma membrane]; GO:0005886 [Name: plasma membrane]	GO:0019841 [Name: retinol binding]; GO:0042803 [Name: protein homodimerization activity]; GO:0038023 [Name: signaling receptor activity]; GO:0005516 [Name: calmodulin binding]; GO:0016918 [Name: retinal binding]; GO:0034632 [Name: retinol transporter activity]	TRINITY_DN208_c0_g1_i1	-	TRINITY_DN208_c0_g1_i1	islr2,stra6	mRNA	TRINITY_DN208_c0_g1_i1|XM_028585655.1|islr2|mRNA|12854|25%|87.367%|2.52e-172|562|3694-4239|3607-3057|3613|PREDICTED: Perca flavescens immunoglobulin superfamily containing leucine rich repeat 2 (islr2), mRNA
TRINITY_DN2362_c1_g1_i2	313658	ubr4	TRINITY_DN2362_c1_g1_i2	104926437	ubr4	TRINITY_DN2362_c1_g1_i2	3d_HK	ctrl_HK	280.222	0	140.111	10.725	2.89726	3.70178	0.000214093	0.024745	TRINITY_DN2362_c1_g1_i2	-	-	-	-	-	-	TRINITY_DN2362_c1_g1_i2	ubr4	protein	TRINITY_DN2362_c1_g1_i2|Q2TL32.2|ubr4|protein|15776|99%|83.238%|0.0|5220|116-15697|21-5194|5194|RecName: Full=E3 ubiquitin-protein ligase UBR4; AltName: Full=N-recognin-4; AltName: Full=RING-type E3 ubiquitin transferase UBR4; AltName: Full=Zinc finger UBR1-type protein 1	TRINITY_DN2362_c1_g1_i2	GO:0006511 [Name: ubiquitin-dependent protein catabolic process]	GO:0005813 [Name: centrosome]; GO:0005829 [Name: cytosol]; GO:0005654 [Name: nucleoplasm]; GO:0016021 [Name: integral component of membrane]	GO:0004842 [Name: ubiquitin-protein transferase activity]; GO:0005516 [Name: calmodulin binding]; GO:0008270 [Name: zinc ion binding]	TRINITY_DN2362_c1_g1_i2	-	TRINITY_DN2362_c1_g1_i2	ubr4	mRNA	TRINITY_DN2362_c1_g1_i2|XM_027288248.1|ubr4|mRNA|15776|99%|92.750%|0.0|15710|90-15776|155-15854|16281|PREDICTED: Larimichthys crocea ubiquitin protein ligase E3 component n-recognin 4 (ubr4), transcript variant X5, mRNA
TRINITY_DN5843_c1_g1_i14	104926047	tmub2	TRINITY_DN5843_c1_g1_i14	104926047	tmub2	TRINITY_DN5843_c1_g1_i14	3d_HK	ctrl_HK	275.8	0	137.9	10.7015	1.54335	6.93391	4.09359e-12	7.14225e-09	TRINITY_DN5843_c1_g1_i14	3d_HK	ctrl_HK	11.1403	2.12611	4.6897e-10	9.68154e-07	TRINITY_DN5843_c1_g1_i14	-	-	-	TRINITY_DN5843_c1_g1_i14	-	-	-	TRINITY_DN5843_c1_g1_i14	-	TRINITY_DN5843_c1_g1_i14	tmub2	mRNA	TRINITY_DN5843_c1_g1_i14|XM_010739822.3|tmub2|mRNA|3753|10%|85.533%|2.25e-103|394|2826-3195|2125-1734|2816|PREDICTED: Larimichthys crocea transmembrane and ubiquitin like domain containing 2 (tmub2), mRNA
TRINITY_DN18333_c0_g1_i5	108888784	loc108888784	TRINITY_DN18333_c0_g1_i5	108888784	LOC108888784	TRINITY_DN18333_c0_g1_i5	3d_HK	ctrl_HK	273.566	0	136.783	10.6902	2.9261	3.6534	0.000258794	0.02845	TRINITY_DN18333_c0_g1_i5	-	-	-	-	-	-	TRINITY_DN18333_c0_g1_i5	-	-	-	TRINITY_DN18333_c0_g1_i5	-	-	-	TRINITY_DN18333_c0_g1_i5	-	TRINITY_DN18333_c0_g1_i5	LOC108888784,LOC109991368,LOC111231325,LOC111577137,LOC111666407,LOC113135732,LOC114545417,LOC115589039,LOC116042345	mRNA	TRINITY_DN18333_c0_g1_i5|XM_018684955.1|LOC108888784|mRNA|2363|36%|79.571%|1.67e-162|886|209-1052|141-1015|2433|PREDICTED: Lates calcarifer uncharacterized LOC108888784 (LOC108888784), mRNA
TRINITY_DN4667_c0_g1_i5	151790	wdr49	TRINITY_DN4667_c0_g1_i5	111220085	LOC111220085	TRINITY_DN4667_c0_g1_i5	3d_HK	ctrl_HK	270.374	0	135.187	10.6734	2.90555	3.67345	0.000239293	0.026741	TRINITY_DN4667_c0_g1_i5	-	-	-	-	-	-	TRINITY_DN4667_c0_g1_i5	wdr49	protein	TRINITY_DN4667_c0_g1_i5|Q8IV35.1|wdr49|protein|6389|23%|25.095%|8.81e-09|263|1495-836|276-522|697|RecName: Full=WD repeat-containing protein 49	TRINITY_DN4667_c0_g1_i5	-	-	-	TRINITY_DN4667_c0_g1_i5	-	TRINITY_DN4667_c0_g1_i5	LOC111220085,LOC114548508,LOC116044237,LOC116381227	mRNA	TRINITY_DN4667_c0_g1_i5|XM_022743042.1|LOC111220085|mRNA|6389|32%|85.236%|0.0|2059|3244-5284|2363-309|3532|PREDICTED: Seriola dumerili WD repeat-containing protein 49-like (LOC111220085), transcript variant X1, mRNA
TRINITY_DN1309_c3_g1_i1	223828	pphln1	TRINITY_DN1309_c3_g1_i1	108889476	LOC108889476	TRINITY_DN1309_c3_g1_i1	3d_HK	ctrl_HK	260.426	0	130.213	10.6197	1.45969	7.27533	3.45566e-13	8.49574e-10	TRINITY_DN1309_c3_g1_i1	3d_HK	ctrl_HK	11.0839	2.0707	6.37166e-11	1.60612e-07	TRINITY_DN1309_c3_g1_i1	pphln	protein	TRINITY_DN1309_c3_g1_i1|Q8K2H1.1|pphln|protein|1883|12%|55.405%|6.74e-20|74|1040-819|299-372|381|RecName: Full=Periphilin-1	TRINITY_DN1309_c3_g1_i1	GO:0045814 [Name: negative regulation of gene expression, epigenetic]; GO:0097355 [Name: protein localization to heterochromatin]; GO:0031424 [Name: keratinization]; GO:0090309 [Name: positive regulation of methylation-dependent chromatin silencing]; GO:0045892 [Name: negative regulation of transcription, DNA-templated]	GO:0005694 [Name: chromosome]; GO:0005829 [Name: cytosol]; GO:0005794 [Name: Golgi apparatus]; GO:0005654 [Name: nucleoplasm]	-	TRINITY_DN1309_c3_g1_i1	-	TRINITY_DN1309_c3_g1_i1	LOC108889476,LOC111217372,LOC111667147,LOC114558958,LOC116062144,LOC116382667	mRNA	TRINITY_DN1309_c3_g1_i1|XM_018685919.1|LOC108889476|mRNA|1883|40%|78.005%|2.34e-125|782|813-1568|1208-435|1584|PREDICTED: Lates calcarifer periphilin-1-like (LOC108889476), mRNA
TRINITY_DN12424_c0_g1_i1	18221	nudc	TRINITY_DN12424_c0_g1_i1	108900305	LOC108900305	TRINITY_DN12424_c0_g1_i1	3d_HK	ctrl_HK	260.419	0	130.209	10.6192	2.94351	3.60765	0.000308978	0.0324395	TRINITY_DN12424_c0_g1_i1	-	-	-	-	-	-	TRINITY_DN12424_c0_g1_i1	nudc	protein	TRINITY_DN12424_c0_g1_i1|O35685.1|nudc|protein|4961|20%|67.470%|2.23e-129|332|3690-4685|6-332|332|RecName: Full=Nuclear migration protein nudC; AltName: Full=Nuclear distribution protein C homolog; AltName: Full=Silica-induced gene 92 protein; Short=SIG-92	TRINITY_DN12424_c0_g1_i1	GO:0007049 [Name: cell cycle]; GO:0006457 [Name: protein folding]; GO:0051301 [Name: cell division]; GO:0032502 [Name: developmental process]; GO:0007097 [Name: nuclear migration]	GO:0005737 [Name: cytoplasm]; GO:0005829 [Name: cytosol]; GO:0005794 [Name: Golgi apparatus]; GO:0005874 [Name: microtubule]; GO:0005634 [Name: nucleus]	GO:0051082 [Name: unfolded protein binding]	TRINITY_DN12424_c0_g1_i1	-	TRINITY_DN12424_c0_g1_i1	LOC108900305,nudc	mRNA	TRINITY_DN12424_c0_g1_i1|XM_018701299.1|LOC108900305|mRNA|4961|23%|87.215%|0.0|1142|3569-4697|16-1154|1412|PREDICTED: Lates calcarifer nuclear migration protein nudC-like (LOC108900305), mRNA
TRINITY_DN483_c0_g1_i26	85460	znf518b	TRINITY_DN483_c0_g1_i26	108895363	LOC108895363	TRINITY_DN483_c0_g1_i26	3d_HK	ctrl_HK	248.012	0	124.006	10.5488	2.96731	3.55499	0.000377991	0.03786	TRINITY_DN483_c0_g1_i26	-	-	-	-	-	-	TRINITY_DN483_c0_g1_i26	z518b	protein	TRINITY_DN483_c0_g1_i26|Q9C0D4.2|z518b|protein|5424|11%|27.468%|9.64e-22|233|4944-4330|137-369|1074|RecName: Full=Zinc finger protein 518B	TRINITY_DN483_c0_g1_i26	-	GO:0005634 [Name: nucleus]	GO:0046872 [Name: metal ion binding]; GO:0003677 [Name: DNA binding]	TRINITY_DN483_c0_g1_i26	-	TRINITY_DN483_c0_g1_i26	LOC108895363,LOC111232706,znf518b	mRNA	TRINITY_DN483_c0_g1_i26|XM_018694136.1|LOC108895363|mRNA|5424|49%|76.923%|0.0|1937|3205-5080|2204-284|3503|PREDICTED: Lates calcarifer uncharacterized LOC108895363 (LOC108895363), mRNA
TRINITY_DN5343_c0_g1_i5	301432	ppil3	TRINITY_DN5343_c0_g1_i5	109986097	ppil3	TRINITY_DN5343_c0_g1_i5	3d_HK	ctrl_HK	246.398	0	123.199	10.5395	1.31733	8.00062	1.23795e-15	5.15055e-12	TRINITY_DN5343_c0_g1_i5	3d_HK	ctrl_HK	10.9971	1.98507	4.46917e-13	2.06535e-09	TRINITY_DN5343_c0_g1_i5	ppil3	protein	TRINITY_DN5343_c0_g1_i5|Q812D3.1|ppil3|protein|615|20%|82.500%|1.06e-15|40|614-495|121-160|161|RecName: Full=Peptidyl-prolyl cis-trans isomerase-like 3; Short=PPIase; AltName: Full=CYP10L; AltName: Full=Cyclophilin-like protein PPIL3; AltName: Full=Rotamase PPIL3	TRINITY_DN5343_c0_g1_i5	GO:0006397 [Name: mRNA processing]; GO:0006457 [Name: protein folding]; GO:0008380 [Name: RNA splicing]; GO:0000413 [Name: protein peptidyl-prolyl isomerization]	GO:0005681 [Name: spliceosomal complex]	GO:0003755 [Name: peptidyl-prolyl cis-trans isomerase activity]	TRINITY_DN5343_c0_g1_i5	-	TRINITY_DN5343_c0_g1_i5	ppil3	mRNA	TRINITY_DN5343_c0_g1_i5|XM_020636648.2|ppil3|mRNA|615|22%|90.511%|6.42e-42|137|479-615|578-442|1034|PREDICTED: Labrus bergylta peptidylprolyl isomerase like 3 (ppil3), mRNA
TRINITY_DN1696_c0_g1_i7	-	-	TRINITY_DN1696_c0_g1_i7	-	-	TRINITY_DN1696_c0_g1_i7	3d_HK	ctrl_HK	233.397	0	116.698	10.4616	1.28762	8.12477	4.48219e-16	2.02024e-12	TRINITY_DN1696_c0_g1_i7	3d_HK	ctrl_HK	10.9208	1.90985	3.17399e-13	1.60015e-09	TRINITY_DN1696_c0_g1_i7	-	-	-	TRINITY_DN1696_c0_g1_i7	-	-	-	TRINITY_DN1696_c0_g1_i7	-	TRINITY_DN1696_c0_g1_i7	-	-	-
TRINITY_DN8623_c0_g1_i4	563001	rnf213b	TRINITY_DN8623_c0_g1_i4	104936234	LOC104936234	TRINITY_DN8623_c0_g1_i4	3d_HK	ctrl_HK	451.508	0.295705	225.902	10.451	1.62584	6.42805	1.29249e-10	1.66445e-07	TRINITY_DN8623_c0_g1_i4	3d_HK	ctrl_HK	10.0506	2.82315	3.93758e-08	3.41191e-05	TRINITY_DN8623_c0_g1_i4	r213b	protein	TRINITY_DN8623_c0_g1_i4|A0A0R4I9Y1.1|r213b|protein|15299|91%|51.790%|0.0|4694|14699-813|340-4934|5061|RecName: Full=E3 ubiquitin-protein ligase rnf213-beta; AltName: Full=Mysterin-B; AltName: Full=Mysterin-beta; AltName: Full=RING finger protein 213-B; AltName: Full=RING finger protein 213-beta; AltName: Full=RING-type E3 ubiquitin transferase rnf213-beta	TRINITY_DN8623_c0_g1_i4	GO:0006511 [Name: ubiquitin-dependent protein catabolic process]	GO:0005829 [Name: cytosol]	GO:0016887 [Name: ATPase activity]; GO:0004842 [Name: ubiquitin-protein transferase activity]; GO:0046872 [Name: metal ion binding]	TRINITY_DN8623_c0_g1_i4	-	TRINITY_DN8623_c0_g1_i4	LOC104936234,LOC114547809	mRNA	TRINITY_DN8623_c0_g1_i4|XM_019277746.2|LOC104936234|mRNA|15299|84%|79.096%|0.0|2545|10607-13136|5154-2634|16118|PREDICTED: Larimichthys crocea E3 ubiquitin-protein ligase rnf213-beta (LOC104936234), transcript variant X3, mRNA
TRINITY_DN411_c4_g1_i3	54726	otud4	TRINITY_DN411_c4_g1_i3	103362428	otud4	TRINITY_DN411_c4_g1_i3	3d_HK	ctrl_HK	224.219	0	112.11	10.4032	2.97077	3.50187	0.000462003	0.0444633	TRINITY_DN411_c4_g1_i3	-	-	-	-	-	-	TRINITY_DN411_c4_g1_i3	otud4	protein	TRINITY_DN411_c4_g1_i3|Q01804.4|otud4|protein|3509|29%|45.845%|1.93e-84|349|2218-1193|3-340|1114|RecName: Full=OTU domain-containing protein 4; AltName: Full=HIV-1-induced protein HIN-1	TRINITY_DN411_c4_g1_i3	GO:0045087 [Name: innate immune response]; GO:1901537 [Name: positive regulation of DNA demethylation]; GO:0070536 [Name: protein K63-linked deubiquitination]; GO:0071108 [Name: protein K48-linked deubiquitination]; GO:2000660 [Name: negative regulation of interleukin-1-mediated signaling pathway]; GO:0034122 [Name: negative regulation of toll-like receptor signaling pathway]; GO:1903093 [Name: r…	GO:0005829 [Name: cytosol]; GO:0005634 [Name: nucleus]	GO:0003723 [Name: RNA binding]; GO:0061578 [Name: Lys63-specific deubiquitinase activity]; GO:0004843 [Name: thiol-dependent ubiquitin-specific protease activity]; GO:0060090 [Name: binding, bridging]	TRINITY_DN411_c4_g1_i3	-	TRINITY_DN411_c4_g1_i3	otud4	mRNA	TRINITY_DN411_c4_g1_i3|XM_008288780.1|otud4|mRNA|3509|34%|79.935%|0.0|1231|999-2206|1449-245|1822|PREDICTED: Stegastes partitus OTU deubiquitinase 4 (otud4), mRNA
TRINITY_DN7030_c0_g1_i16	153478	plekhg4b	TRINITY_DN7030_c0_g1_i16	111221923	LOC111221923	TRINITY_DN7030_c0_g1_i16	3d_HK	ctrl_HK	221.243	0	110.622	10.3841	1.65948	6.25742	3.91408e-10	4.32043e-07	TRINITY_DN7030_c0_g1_i16	3d_HK	ctrl_HK	10.8402	1.83054	3.32771e-08	3.12782e-05	TRINITY_DN7030_c0_g1_i16	pkh4b	protein	TRINITY_DN7030_c0_g1_i16|Q96PX9.4|pkh4b|protein|6855|28%|45.756%|2.43e-61|271|2217-3029|197-464|1271|RecName: Full=Pleckstrin homology domain-containing family G member 4B; Short=PH domain-containing family G member 4B	TRINITY_DN7030_c0_g1_i16	GO:0035023 [Name: regulation of Rho protein signal transduction]	-	GO:0005089 [Name: Rho guanyl-nucleotide exchange factor activity]	TRINITY_DN7030_c0_g1_i16	-	TRINITY_DN7030_c0_g1_i16	LOC111221923,LOC114554306,LOC115008501,LOC115583714	mRNA	TRINITY_DN7030_c0_g1_i16|XM_022745518.1|LOC111221923|mRNA|6855|80%|81.077%|0.0|5644|198-5715|1-5597|6396|PREDICTED: Seriola dumerili uncharacterized protein KIAA1755-like (LOC111221923), mRNA
TRINITY_DN4284_c0_g1_i2	104928829	dnajc5g	TRINITY_DN4284_c0_g1_i2	104928829	dnajc5g	TRINITY_DN4284_c0_g1_i2	3d_HK	ctrl_HK	215.086	0	107.543	10.3436	1.34519	7.68932	1.47921e-14	4.70625e-11	TRINITY_DN4284_c0_g1_i2	3d_HK	ctrl_HK	10.8037	1.79465	4.46641e-12	1.54806e-08	TRINITY_DN4284_c0_g1_i2	-	-	-	TRINITY_DN4284_c0_g1_i2	-	-	-	TRINITY_DN4284_c0_g1_i2	-	TRINITY_DN4284_c0_g1_i2	Hsp40) member C5 gamma (dnajc5g,ccnq	mRNA	TRINITY_DN4284_c0_g1_i2|XM_019265750.2|Hsp40) member C5 gamma (dnajc5g|mRNA|3303|7%|78.481%|2.84e-27|237|1533-1764|4463-4683|5030|PREDICTED: Larimichthys crocea DnaJ heat shock protein family (Hsp40) member C5 gamma (dnajc5g), transcript variant X1, mRNA
TRINITY_DN1035_c0_g1_i10	66797	cntnap2	TRINITY_DN1035_c0_g1_i10	108900767	LOC108900767	TRINITY_DN1035_c0_g1_i10	3d_HK	ctrl_HK	212.304	0	106.152	10.3245	1.6608	6.21656	5.08175e-10	5.33515e-07	TRINITY_DN1035_c0_g1_i10	3d_HK	ctrl_HK	10.7803	1.77161	3.8127e-08	3.41028e-05	TRINITY_DN1035_c0_g1_i10	cntp2	protein	TRINITY_DN1035_c0_g1_i10|Q9CPW0.2|cntp2|protein|17999|21%|68.178%|0.0|1279|17999-14211|70-1332|1332|RecName: Full=Contactin-associated protein-like 2; AltName: Full=Cell recognition molecule Caspr2; Flags: Precursor	TRINITY_DN1035_c0_g1_i10	GO:0008038 [Name: neuron recognition]; GO:0035176 [Name: social behavior]; GO:0031175 [Name: neuron projection development]; GO:0048812 [Name: neuron projection morphogenesis]; GO:1905962 [Name: glutamatergic neuron differentiation]; GO:0071205 [Name: protein localization to juxtaparanode region of axon]; GO:0007155 [Name: cell adhesion]; GO:0045163 [Name: clustering of voltage-gated potassium ch…	GO:0030673 [Name: axolemma]; GO:0043005 [Name: neuron projection]; GO:0033270 [Name: paranode region of axon]; GO:0016021 [Name: integral component of membrane]; GO:0043025 [Name: neuronal cell body]; GO:0033010 [Name: paranodal junction]; GO:0005886 [Name: plasma membrane]; GO:0097060 [Name: synaptic membrane]; GO:0030425 [Name: dendrite]; GO:0005769 [Name: early endosome]; GO:0005794 [Name: Gol…	GO:0019899 [Name: enzyme binding]; GO:0044325 [Name: ion channel binding]; GO:0002020 [Name: protease binding]	TRINITY_DN1035_c0_g1_i10	-	TRINITY_DN1035_c0_g1_i10	LOC108900767,cntnap2,LOC115025383	mRNA	TRINITY_DN1035_c0_g1_i10|XM_018701983.1|LOC108900767|mRNA|17999|27%|89.267%|0.0|4845|13195-17999|5564-751|6867|PREDICTED: Lates calcarifer contactin-associated protein-like 2 (LOC108900767), mRNA
TRINITY_DN1001_c0_g1_i18	514076	cfb	TRINITY_DN1001_c0_g1_i18	109628349	LOC109628349	TRINITY_DN1001_c0_g1_i18	3d_HK	ctrl_HK	186.88	0	93.44	10.14	2.18521	4.64029	3.47914e-06	0.000898088	TRINITY_DN1001_c0_g1_i18	3d_HK	ctrl_HK	10.5621	1.55593	0.000109528	0.0241991	TRINITY_DN1001_c0_g1_i18	cfab	protein	TRINITY_DN1001_c0_g1_i18|P81187.2|cfab|protein|4269|51%|35.253%|1.09e-105|573|525-2201|37-593|761|RecName: Full=Complement factor B; AltName: Full=C3/C5 convertase; AltName: Full=EC-VMFB; Contains: RecName: Full=Complement factor B Ba fragment; Contains: RecName: Full=Complement factor B Bb fragment; Flags: Precursor	TRINITY_DN1001_c0_g1_i18	GO:0006957 [Name: complement activation, alternative pathway]	GO:0005576 [Name: extracellular region]	GO:0004252 [Name: serine-type endopeptidase activity]	TRINITY_DN1001_c0_g1_i18	-	TRINITY_DN1001_c0_g1_i18	LOC109628349,LOC114566514,LOC115018874,LOC115018985	mRNA	TRINITY_DN1001_c0_g1_i18|XM_020085425.1|LOC109628349|mRNA|4269|41%|78.933%|0.0|1780|427-2180|65-1827|2692|PREDICTED: Paralichthys olivaceus complement factor B-like (LOC109628349), mRNA
TRINITY_DN2667_c0_g1_i4	104933404	phf21a	TRINITY_DN2667_c0_g1_i4	104933404	phf21a	TRINITY_DN2667_c0_g1_i4	3d_HK	ctrl_HK	179.011	0	89.5055	10.0779	1.4458	6.9705	3.15827e-12	5.8904e-09	TRINITY_DN2667_c0_g1_i4	3d_HK	ctrl_HK	10.528	1.52391	2.36011e-10	5.45646e-07	TRINITY_DN2667_c0_g1_i4	-	-	-	TRINITY_DN2667_c0_g1_i4	-	-	-	TRINITY_DN2667_c0_g1_i4	-	TRINITY_DN2667_c0_g1_i4	phf21a	mRNA	TRINITY_DN2667_c0_g1_i4|XM_019257833.2|phf21a|mRNA|4333|36%|80.175%|4.64e-56|343|129-458|7057-6729|8437|PREDICTED: Larimichthys crocea PHD finger protein 21A (phf21a), transcript variant X7, mRNA
TRINITY_DN6366_c0_g1_i1	555267	mmachc	TRINITY_DN6366_c0_g1_i1	108879008	mmachc	TRINITY_DN6366_c0_g1_i1	3d_HK	ctrl_HK	167.654	0	83.8268	9.98312	1.64003	6.08715	1.14941e-09	9.14235e-07	TRINITY_DN6366_c0_g1_i1	3d_HK	ctrl_HK	10.4209	1.41864	3.53721e-08	3.21573e-05	TRINITY_DN6366_c0_g1_i1	mmac	protein	TRINITY_DN6366_c0_g1_i1|Q5RFU5.2|mmac|protein|1703|43%|60.816%|1.56e-103|245|20-754|1-245|250|RecName: Full=Methylmalonic aciduria and homocystinuria type C protein homolog; AltName: Full=CblC; AltName: Full=Cyanocobalamin reductase (cyanide-eliminating)	TRINITY_DN6366_c0_g1_i1	GO:0009236 [Name: cobalamin biosynthetic process]; GO:0048703 [Name: embryonic viscerocranium morphogenesis]	GO:0005737 [Name: cytoplasm]	GO:0033787 [Name: cyanocobalamin reductase (cyanide-eliminating) activity]; GO:0032451 [Name: demethylase activity]; GO:0071949 [Name: FAD binding]	TRINITY_DN6366_c0_g1_i1	-	TRINITY_DN6366_c0_g1_i1	cobalamin deficiency) cblC type, with homocystinuria (mmachc,mmachc	mRNA;partial mRNA	TRINITY_DN6366_c0_g1_i1|XM_018670109.1|cobalamin deficiency) cblC type, with homocystinuria (mmachc|mRNA|1703|44%|83.737%|0.0|744|20-762|97-839|1349|PREDICTED: Lates calcarifer methylmalonic aciduria (cobalamin deficiency) cblC type, with homocystinuria (mmachc), mRNA
TRINITY_DN1838_c0_g1_i12	171147	slc2a13	TRINITY_DN1838_c0_g1_i12	114559737	LOC114559737	TRINITY_DN1838_c0_g1_i12	3d_HK	ctrl_HK	164.716	0	82.3582	9.95789	1.7174	5.79822	6.70224e-09	4.07308e-06	TRINITY_DN1838_c0_g1_i12	3d_HK	ctrl_HK	10.4009	1.39904	2.00414e-07	0.000131869	TRINITY_DN1838_c0_g1_i12	myct	protein	TRINITY_DN1838_c0_g1_i12|Q921A2.2|myct|protein|4473|42%|54.321%|3.06e-37|243|4176-3493|4-246|637|RecName: Full=Proton myo-inositol cotransporter; Short=H(+)-myo-inositol cotransporter; Short=Hmit; AltName: Full=H(+)-myo-inositol symporter; AltName: Full=Solute carrier family 2 member 13	TRINITY_DN1838_c0_g1_i12	GO:0015798 [Name: myo-inositol transport]; GO:0055085 [Name: transmembrane transport]	GO:0005887 [Name: integral component of plasma membrane]	GO:0005366 [Name: myo-inositol:proton symporter activity]	TRINITY_DN1838_c0_g1_i12	-	TRINITY_DN1838_c0_g1_i12	LOC114559737,LOC115009473,LOC116388985	mRNA	TRINITY_DN1838_c0_g1_i12|XM_028584562.1|LOC114559737|mRNA|4473|41%|83.835%|5.30e-165|631|3546-4171|1221-593|2895|PREDICTED: Perca flavescens proton myo-inositol cotransporter-like (LOC114559737), transcript variant X5, mRNA
TRINITY_DN8_c1_g2_i8	79834	peak1	TRINITY_DN8_c1_g2_i8	108883041	peak1	TRINITY_DN8_c1_g2_i8	3d_HK	ctrl_HK	157.693	0	78.8465	9.8962	1.61414	6.13096	8.73486e-10	7.38191e-07	TRINITY_DN8_c1_g2_i8	3d_HK	ctrl_HK	10.3665	1.36616	3.49351e-08	3.21573e-05	TRINITY_DN8_c1_g2_i8	-	-	-	TRINITY_DN8_c1_g2_i8	GO:0051893 [Name: regulation of focal adhesion assembly]; GO:0006468 [Name: protein phosphorylation]; GO:0016477 [Name: cell migration]; GO:0048041 [Name: focal adhesion assembly]; GO:0046777 [Name: protein autophosphorylation]; GO:0034446 [Name: substrate adhesion-dependent cell spreading]	GO:0005737 [Name: cytoplasm]; GO:0015629 [Name: actin cytoskeleton]; GO:0005925 [Name: focal adhesion]	GO:0042802 [Name: identical protein binding]; GO:0004672 [Name: protein kinase activity]; GO:0004715 [Name: non-membrane spanning protein tyrosine kinase activity]	TRINITY_DN8_c1_g2_i8	-	TRINITY_DN8_c1_g2_i8	peak1	mRNA	TRINITY_DN8_c1_g2_i8|XM_018675899.1|peak1|mRNA|9487|67%|84.543%|0.0|6515|3002-9359|6657-185|9735|PREDICTED: Lates calcarifer pseudopodium enriched atypical kinase 1 (peak1), transcript variant X1, mRNA
TRINITY_DN2282_c0_g1_i19	293344	arfip2	TRINITY_DN2282_c0_g1_i19	104947774	LOC104947774	TRINITY_DN2282_c0_g1_i19	3d_HK	ctrl_HK	156.571	0	78.2853	9.88468	1.93259	5.11474	3.14166e-07	0.000118002	TRINITY_DN2282_c0_g1_i19	3d_HK	ctrl_HK	10.3182	1.31771	6.96024e-06	0.00239743	TRINITY_DN2282_c0_g1_i19	arfp2	protein	TRINITY_DN2282_c0_g1_i19|Q6AY65.1|arfp2|protein|9100|10%|73.810%|3.21e-94|210|1790-2419|82-291|341|RecName: Full=Arfaptin-2; AltName: Full=ADP-ribosylation factor-interacting protein 2	TRINITY_DN2282_c0_g1_i19	GO:0006886 [Name: intracellular protein transport]; GO:0006914 [Name: autophagy]	GO:0005737 [Name: cytoplasm]; GO:0032588 [Name: trans-Golgi network membrane]	GO:0005543 [Name: phospholipid binding]; GO:0019904 [Name: protein domain specific binding]	TRINITY_DN2282_c0_g1_i19	-	TRINITY_DN2282_c0_g1_i19	LOC104947774,LOC108876022,LOC109967498,LOC109984787,LOC111224435,LOC114552754,LOC115017931,LOC115595348,LOC116048361,LOC116392383	mRNA	TRINITY_DN2282_c0_g1_i19|XM_010773864.1|LOC104947774|mRNA|9100|33%|81.535%|0.0|3022|5863-8823|2-2988|3962|PREDICTED: Notothenia coriiceps FH2 domain-containing protein 1-like (LOC104947774), mRNA
TRINITY_DN2090_c0_g2_i14	66162	bola2	TRINITY_DN2090_c0_g2_i14	108895204	LOC108895204	TRINITY_DN2090_c0_g2_i14	3d_HK	ctrl_HK	155.363	0	77.6813	9.87342	1.69071	5.8398	5.22648e-09	3.28703e-06	TRINITY_DN2090_c0_g2_i14	3d_HK	ctrl_HK	10.3148	1.31482	1.30227e-07	9.14164e-05	TRINITY_DN2090_c0_g2_i14	bola2	protein	TRINITY_DN2090_c0_g2_i14|Q8BGS2.1|bola2|protein|1108|23%|66.279%|2.40e-34|86|640-897|1-86|86|RecName: Full=BolA-like protein 2	TRINITY_DN2090_c0_g2_i14	GO:0097428 [Name: protein maturation by iron-sulfur cluster transfer]; GO:0044571 [Name: [2Fe-2S] cluster assembly]	GO:0005737 [Name: cytoplasm]; GO:0005634 [Name: nucleus]	GO:0003674 [Name: molecular_function]	TRINITY_DN2090_c0_g2_i14	-	TRINITY_DN2090_c0_g2_i14	LOC108895204,LOC109637588,LOC114545751,LOC115023610,bola2b	mRNA	TRINITY_DN2090_c0_g2_i14|XM_018693855.1|LOC108895204|mRNA|1108|26%|88.621%|2.37e-93|290|637-926|87-376|533|PREDICTED: Lates calcarifer bolA-like protein 2 (LOC108895204), transcript variant X2, mRNA
TRINITY_DN1056_c1_g1_i30	10142	akap9	TRINITY_DN1056_c1_g1_i30	108874863	LOC108874863	TRINITY_DN1056_c1_g1_i30	3d_HK	ctrl_HK	141.94	0	70.9699	9.74304	1.51219	6.44301	1.17124e-10	1.5451e-07	TRINITY_DN1056_c1_g1_i30	3d_HK	ctrl_HK	10.1916	1.19488	3.53872e-09	4.78642e-06	TRINITY_DN1056_c1_g1_i30	akap9	protein	TRINITY_DN1056_c1_g1_i30|Q99996.4|akap9|protein|14840|19%|30.759%|1.68e-39|725|8658-6613|1720-2383|3907|RecName: Full=A-kinase anchor protein 9; Short=AKAP-9; AltName: Full=A-kinase anchor protein 350 kDa; Short=AKAP 350; Short=hgAKAP 350; AltName: Full=A-kinase anchor protein 450 kDa; Short=AKAP 450; AltName: Full=AKAP 120-like protein; AltName: Full=Centrosome- and Golgi-localized PKN-associate…	TRINITY_DN1056_c1_g1_i30	GO:0051661 [Name: maintenance of centrosome location]; GO:0033138 [Name: positive regulation of peptidyl-serine phosphorylation]; GO:0007165 [Name: signal transduction]; GO:0098909 [Name: regulation of cardiac muscle cell action potential involved in regulation of contraction]; GO:0060306 [Name: regulation of membrane repolarization]; GO:0007020 [Name: microtubule nucleation]; GO:0007194 [Name: n…	GO:0043025 [Name: neuronal cell body]; GO:0097060 [Name: synaptic membrane]; GO:0005813 [Name: centrosome]; GO:0005801 [Name: cis-Golgi network]; GO:0005856 [Name: cytoskeleton]; GO:0098978 [Name: glutamatergic synapse]; GO:0005829 [Name: cytosol]; GO:0005795 [Name: Golgi stack]; GO:0043231 [Name: intracellular membrane-bounded organelle]; GO:0044307 [Name: dendritic branch]; GO:0008076 [Name: vo…	GO:0015459 [Name: potassium channel regulator activity]; GO:0034237 [Name: protein kinase A regulatory subunit binding]; GO:0060090 [Name: binding, bridging]; GO:0003677 [Name: DNA binding]; GO:0044325 [Name: ion channel binding]; GO:0005102 [Name: receptor binding]	TRINITY_DN1056_c1_g1_i30	-	TRINITY_DN1056_c1_g1_i30	LOC108874863,LOC104935283,LOC111571673	mRNA	TRINITY_DN1056_c1_g1_i30|XM_018663405.1|LOC108874863|mRNA|14840|84%|81.049%|0.0|2116|12812-14840|2330-228|13318|PREDICTED: Lates calcarifer A-kinase anchor protein 9-like (LOC108874863), mRNA
TRINITY_DN473_c0_g2_i4	84766	cracr2a	TRINITY_DN473_c0_g2_i4	111655072	LOC111655072	TRINITY_DN473_c0_g2_i4	3d_HK	ctrl_HK	139.184	0	69.5918	9.71538	2.0779	4.67557	2.93143e-06	0.000788819	TRINITY_DN473_c0_g2_i4	3d_HK	ctrl_HK	10.1698	1.17372	4.63319e-05	0.0116262	TRINITY_DN473_c0_g2_i4	efc4b	protein	TRINITY_DN473_c0_g2_i4|Q9BSW2.1|efc4b|protein|3007|43%|44.393%|5.72e-74|428|409-1692|34-373|395|RecName: Full=EF-hand calcium-binding domain-containing protein 4B; AltName: Full=Calcium release-activated calcium channel regulator 2A; Short=CRAC channel regulator 2A; AltName: Full=Calcium release-activated channel regulator 2A	TRINITY_DN473_c0_g2_i4	GO:0043312 [Name: neutrophil degranulation]; GO:0032237 [Name: activation of store-operated calcium channel activity]; GO:0051928 [Name: positive regulation of calcium ion transport]; GO:0002115 [Name: store-operated calcium entry]; GO:0002250 [Name: adaptive immune response]	GO:0005737 [Name: cytoplasm]; GO:0016020 [Name: membrane]; GO:0035580 [Name: specific granule lumen]; GO:0005576 [Name: extracellular region]	GO:0005509 [Name: calcium ion binding]	TRINITY_DN473_c0_g2_i4	-	TRINITY_DN473_c0_g2_i4	LOC111655072,cracr2a	mRNA	TRINITY_DN473_c0_g2_i4|XM_023406319.1|LOC111655072|mRNA|3007|65%|84.678%|0.0|855|142-980|65-917|5608|PREDICTED: Seriola lalandi dorsalis ras and EF-hand domain-containing protein homolog (LOC111655072), mRNA
TRINITY_DN4452_c0_g1_i1	570007	inpp5f	TRINITY_DN4452_c0_g1_i1	111220598	inpp5f	TRINITY_DN4452_c0_g1_i1	3d_HK	ctrl_HK	136.152	0	68.0758	9.68367	1.57271	6.15733	7.39805e-10	6.66898e-07	TRINITY_DN4452_c0_g1_i1	3d_HK	ctrl_HK	10.1402	1.14495	1.81042e-08	1.9432e-05	TRINITY_DN4452_c0_g1_i1	sac2	protein	TRINITY_DN4452_c0_g1_i1|A8E7C5.1|sac2|protein|6245|55%|81.332%|0.0|1141|5949-2539|1-1120|1120|RecName: Full=Phosphatidylinositide phosphatase SAC2; AltName: Full=Inositol polyphosphate 5-phosphatase F; AltName: Full=Sac domain-containing inositol phosphatase 2; AltName: Full=Sac domain-containing phosphoinositide 4-phosphatase 2; Short=hSAC2	TRINITY_DN4452_c0_g1_i1	GO:2001135 [Name: regulation of endocytic recycling]; GO:0072583 [Name: clathrin-dependent endocytosis]; GO:0046856 [Name: phosphatidylinositol dephosphorylation]	GO:0055037 [Name: recycling endosome]; GO:0005905 [Name: clathrin-coated pit]; GO:0045334 [Name: clathrin-coated endocytic vesicle]; GO:0005769 [Name: early endosome]	GO:0052832 [Name: inositol monophosphate 3-phosphatase activity]; GO:0043812 [Name: phosphatidylinositol-4-phosphate phosphatase activity]; GO:0052833 [Name: inositol monophosphate 4-phosphatase activity]; GO:0008934 [Name: inositol monophosphate 1-phosphatase activity]; GO:0042803 [Name: protein homodimerization activity]	TRINITY_DN4452_c0_g1_i1	-	TRINITY_DN4452_c0_g1_i1	inpp5f,LOC111240300	mRNA	TRINITY_DN4452_c0_g1_i1|XM_022743735.1|inpp5f|mRNA|6245|70%|83.065%|1.21e-177|744|1038-1779|5377-4676|5462|PREDICTED: Seriola dumerili inositol polyphosphate-5-phosphatase F (inpp5f), transcript variant X2, mRNA
TRINITY_DN4463_c0_g1_i5	563650	pcnx4	TRINITY_DN4463_c0_g1_i5	104921589	pcnx4	TRINITY_DN4463_c0_g1_i5	3d_HK	ctrl_HK	134.799	0	67.3995	9.66919	1.59594	6.05861	1.373e-09	1.04594e-06	TRINITY_DN4463_c0_g1_i5	3d_HK	ctrl_HK	10.1271	1.13213	3.0656e-08	2.93113e-05	TRINITY_DN4463_c0_g1_i5	pcx4	protein	TRINITY_DN4463_c0_g1_i5|A2RUW7.1|pcx4|protein|6343|57%|58.452%|0.0|491|5996-4590|1-470|1225|RecName: Full=Pecanex-like protein 4; AltName: Full=Pecanex homolog protein 4	TRINITY_DN4463_c0_g1_i5	GO:0008150 [Name: biological_process]	GO:0016021 [Name: integral component of membrane]	GO:0003674 [Name: molecular_function]	TRINITY_DN4463_c0_g1_i5	-	TRINITY_DN4463_c0_g1_i5	pcnx4	mRNA	TRINITY_DN4463_c0_g1_i5|XM_010734169.3|pcnx4|mRNA|6343|67%|83.333%|1.11e-73|336|1530-1847|4658-4326|4658|PREDICTED: Larimichthys crocea pecanex 4 (pcnx4), mRNA
TRINITY_DN1451_c0_g2_i4	100136586	hnf1a	TRINITY_DN1451_c0_g2_i4	104955532	hnf1a	TRINITY_DN1451_c0_g2_i4	3d_HK	ctrl_HK	132.073	0	66.0366	9.63936	1.55691	6.19136	5.9648e-10	5.56238e-07	TRINITY_DN1451_c0_g2_i4	3d_HK	ctrl_HK	10.0897	1.09562	1.23555e-08	1.42748e-05	TRINITY_DN1451_c0_g2_i4	hnf1a	protein	TRINITY_DN1451_c0_g2_i4|Q91474.1|hnf1a|protein|7532|21%|79.537%|0.0|518|4230-2686|5-516|559|RecName: Full=Hepatocyte nuclear factor 1-alpha; Short=HNF-1-alpha; Short=HNF-1A; AltName: Full=Transcription factor 1; Short=TCF-1; AltName: Full=sHNF1	TRINITY_DN1451_c0_g2_i4	GO:0001889 [Name: liver development]; GO:0031016 [Name: pancreas development]; GO:0045893 [Name: positive regulation of transcription, DNA-templated]; GO:0006357 [Name: regulation of transcription from RNA polymerase II promoter]; GO:0030073 [Name: insulin secretion]	GO:0005634 [Name: nucleus]	GO:0044212 [Name: transcription regulatory region DNA binding]	TRINITY_DN1451_c0_g2_i4	-	TRINITY_DN1451_c0_g2_i4	hnf1a	mRNA	TRINITY_DN1451_c0_g2_i4|XM_010782872.1|hnf1a|mRNA|7532|29%|79.140%|1.70e-72|465|1101-1557|2166-1731|2166|PREDICTED: Notothenia coriiceps HNF1 homeobox A (hnf1a), transcript variant X2, mRNA
TRINITY_DN4017_c0_g1_i1	373922	limk1	TRINITY_DN4017_c0_g1_i1	104936804	LOC104936804	TRINITY_DN4017_c0_g1_i1	3d_HK	ctrl_HK	129.968	0	64.9839	9.61657	1.38615	6.93761	3.98776e-12	7.14225e-09	TRINITY_DN4017_c0_g1_i1	3d_HK	ctrl_HK	10.0735	1.08003	3.36399e-10	7.46213e-07	TRINITY_DN4017_c0_g1_i1	limk1	protein	TRINITY_DN4017_c0_g1_i1|Q8QFP8.1|limk1|protein|4987|38%|71.722%|0.0|633|155-2035|39-654|662|RecName: Full=LIM domain kinase 1; Short=LIMK-1; Short=chLIMK1	TRINITY_DN4017_c0_g1_i1	GO:0045773 [Name: positive regulation of axon extension]; GO:0030036 [Name: actin cytoskeleton organization]; GO:0051444 [Name: negative regulation of ubiquitin-protein transferase activity]; GO:0051496 [Name: positive regulation of stress fiber assembly]	GO:0005925 [Name: focal adhesion]; GO:0030426 [Name: growth cone]; GO:0005737 [Name: cytoplasm]; GO:0005829 [Name: cytosol]; GO:0030027 [Name: lamellipodium]; GO:0016607 [Name: nuclear speck]; GO:0016020 [Name: membrane]; GO:0043005 [Name: neuron projection]; GO:0005634 [Name: nucleus]	GO:0005524 [Name: ATP binding]; GO:0031072 [Name: heat shock protein binding]; GO:0004674 [Name: protein serine/threonine kinase activity]; GO:0046982 [Name: protein heterodimerization activity]; GO:0046872 [Name: metal ion binding]	TRINITY_DN4017_c0_g1_i1	-	TRINITY_DN4017_c0_g1_i1	LOC104936804	mRNA	TRINITY_DN4017_c0_g1_i1|XM_010752898.3|LOC104936804|mRNA|4987|79%|83.781%|0.0|931|4100-4969|4517-5430|5430|PREDICTED: Larimichthys crocea LIM domain kinase 1 (LOC104936804), transcript variant X1, mRNA
TRINITY_DN354_c3_g1_i1	103371039	mapk1	TRINITY_DN354_c3_g1_i1	103371039	LOC103371039	TRINITY_DN354_c3_g1_i1	3d_HK	ctrl_HK	129.12	0	64.5598	9.6078	1.47992	6.49212	8.46386e-11	1.18185e-07	TRINITY_DN354_c3_g1_i1	3d_HK	ctrl_HK	10.072	1.07865	3.17519e-09	4.51496e-06	TRINITY_DN354_c3_g1_i1	-	-	-	TRINITY_DN354_c3_g1_i1	-	-	-	TRINITY_DN354_c3_g1_i1	-	TRINITY_DN354_c3_g1_i1	LOC103371039,mapk1	mRNA	TRINITY_DN354_c3_g1_i1|XM_008300257.1|LOC103371039|mRNA|2117|15%|83.562%|1.09e-24|146|1874-2017|1637-1501|6292|PREDICTED: Stegastes partitus mitogen-activated protein kinase 1 (LOC103371039), mRNA
TRINITY_DN1407_c0_g1_i7	395172	dhrs11	TRINITY_DN1407_c0_g1_i7	108893891	LOC108893891	TRINITY_DN1407_c0_g1_i7	3d_HK	ctrl_HK	124.211	0	62.1055	9.55123	1.61133	5.92753	3.0752e-09	2.08909e-06	TRINITY_DN1407_c0_g1_i7	3d_HK	ctrl_HK	10.0104	1.01861	5.00581e-08	4.08239e-05	TRINITY_DN1407_c0_g1_i7	dhr11	protein	TRINITY_DN1407_c0_g1_i7|Q71R50.1|dhr11|protein|5462|14%|83.529%|2.65e-146|255|5119-4355|1-255|255|RecName: Full=Dehydrogenase/reductase SDR family member 11; AltName: Full=17-beta-hydroxysteroid dehydrogenase; AltName: Full=3-beta-hydroxysteroid 3-dehydrogenase; AltName: Full=Estradiol 17-beta-dehydrogenase; AltName: Full=Short-chain dehydrogenase/reductase family 24C member 1; Flags: Precursor	TRINITY_DN1407_c0_g1_i7	GO:0006703 [Name: estrogen biosynthetic process]	GO:0005576 [Name: extracellular region]	GO:0072555 [Name: 17-beta-ketosteroid reductase activity]; GO:0000253 [Name: 3-keto sterol reductase activity]; GO:0000166 [Name: nucleotide binding]; GO:0072582 [Name: 17-beta-hydroxysteroid dehydrogenase (NADP+) activity]; GO:0004303 [Name: estradiol 17-beta-dehydrogenase activity]	TRINITY_DN1407_c0_g1_i7	-	TRINITY_DN1407_c0_g1_i7	LOC108893891,LOC111222239,LOC111663895,dhrs11,LOC115018913	mRNA	TRINITY_DN1407_c0_g1_i7|XM_018692332.1|LOC108893891|mRNA|5462|40%|76.337%|3.52e-53|486|3194-3654|2283-2751|2799|PREDICTED: Lates calcarifer sodium- and chloride-dependent GABA transporter ine-like (LOC108893891), mRNA
TRINITY_DN129_c0_g1_i2	446598	fignl1	TRINITY_DN129_c0_g1_i2	111220626	ttl	TRINITY_DN129_c0_g1_i2	3d_HK	ctrl_HK	122.094	0	61.0472	9.52552	1.52355	6.25218	4.04757e-10	4.37842e-07	TRINITY_DN129_c0_g1_i2	3d_HK	ctrl_HK	9.9713	0.980452	6.57893e-09	8.48467e-06	TRINITY_DN129_c0_g1_i2	figl1	protein	TRINITY_DN129_c0_g1_i2|Q6DDU8.1|figl1|protein|7471|26%|58.673%|0.0|663|5115-7034|4-655|655|RecName: Full=Fidgetin-like protein 1	TRINITY_DN129_c0_g1_i2	GO:0046034 [Name: ATP metabolic process]	GO:0048471 [Name: perinuclear region of cytoplasm]; GO:0000228 [Name: nuclear chromosome]	GO:0016787 [Name: hydrolase activity]; GO:0000287 [Name: magnesium ion binding]; GO:0005524 [Name: ATP binding]	TRINITY_DN129_c0_g1_i2	-	TRINITY_DN129_c0_g1_i2	ttl,fignl1	mRNA	TRINITY_DN129_c0_g1_i2|XM_022743773.1|ttl|mRNA|7471|24%|87.223%|0.0|1714|2136-3819|2104-408|4598|PREDICTED: Seriola dumerili tubulin tyrosine ligase (ttl), mRNA
TRINITY_DN16_c9_g1_i1	379606	tlcd4-b	TRINITY_DN16_c9_g1_i1	104925854	LOC104925854	TRINITY_DN16_c9_g1_i1	3d_HK	ctrl_HK	121.857	0	60.9283	9.5237	1.79256	5.31289	1.07899e-07	4.78356e-05	TRINITY_DN16_c9_g1_i1	3d_HK	ctrl_HK	9.98562	0.994625	1.35531e-06	0.000642394	TRINITY_DN16_c9_g1_i1	-	-	-	TRINITY_DN16_c9_g1_i1	-	GO:0016021 [Name: integral component of membrane]	-	TRINITY_DN16_c9_g1_i1	-	TRINITY_DN16_c9_g1_i1	LOC104925854,LOC111237235,LOC111662979,tmem56,LOC115569538	mRNA	TRINITY_DN16_c9_g1_i1|XM_010739573.3|LOC104925854|mRNA|5364|19%|84.786%|2.96e-163|631|26-611|4286-3661|4289|PREDICTED: Larimichthys crocea transmembrane protein 56-B (LOC104925854), mRNA
TRINITY_DN2649_c0_g2_i1	84144	syde2	TRINITY_DN2649_c0_g2_i1	108895294	syde2	TRINITY_DN2649_c0_g2_i1	3d_HK	ctrl_HK	113.845	0	56.9227	9.42577	1.80094	5.23379	1.66065e-07	6.98515e-05	TRINITY_DN2649_c0_g2_i1	3d_HK	ctrl_HK	9.89207	0.904018	1.70039e-06	0.000754375	TRINITY_DN2649_c0_g2_i1	syde2	protein	TRINITY_DN2649_c0_g2_i1|Q5VT97.2|syde2|protein|8087|36%|54.418%|0.0|996|6595-3683|185-1124|1194|RecName: Full=Rho GTPase-activating protein SYDE2; AltName: Full=Synapse defective protein 1 homolog 2; Short=Protein syd-1 homolog 2	TRINITY_DN2649_c0_g2_i1	GO:0090630 [Name: activation of GTPase activity]; GO:0007165 [Name: signal transduction]; GO:0051056 [Name: regulation of small GTPase mediated signal transduction]	GO:0005829 [Name: cytosol]	GO:0005096 [Name: GTPase activator activity]	TRINITY_DN2649_c0_g2_i1	-	TRINITY_DN2649_c0_g2_i1	syde2	mRNA	TRINITY_DN2649_c0_g2_i1|XM_018694022.1|syde2|mRNA|8087|78%|82.104%|0.0|1207|6914-8086|1762-563|9827|PREDICTED: Lates calcarifer synapse defective Rho GTPase homolog 2 (syde2), mRNA
TRINITY_DN5179_c1_g1_i1	1545	cyp1b1	TRINITY_DN5179_c1_g1_i1	111220624	LOC111220624	TRINITY_DN5179_c1_g1_i1	3d_HK	ctrl_HK	113.13	0	56.5649	9.41544	1.6495	5.70804	1.14284e-08	6.5758e-06	TRINITY_DN5179_c1_g1_i1	3d_HK	ctrl_HK	9.85704	0.86935	9.66947e-08	6.96403e-05	TRINITY_DN5179_c1_g1_i1	cp1b1	protein	TRINITY_DN5179_c1_g1_i1|Q16678.2|cp1b1|protein|2970|48%|55.094%|0.0|481|270-1688|55-533|543|RecName: Full=Cytochrome P450 1B1; AltName: Full=CYPIB1; AltName: Full=Hydroperoxy icosatetraenoate dehydratase	TRINITY_DN5179_c1_g1_i1	GO:0019369 [Name: arachidonic acid metabolic process]; GO:0045766 [Name: positive regulation of angiogenesis]; GO:0042574 [Name: retinal metabolic process]; GO:0006805 [Name: xenobiotic metabolic process]; GO:0001525 [Name: angiogenesis]; GO:0043542 [Name: endothelial cell migration]; GO:0071407 [Name: cellular response to organic cyclic compound]; GO:0008210 [Name: estrogen metabolic process]; G…	GO:0043231 [Name: intracellular membrane-bounded organelle]; GO:0005739 [Name: mitochondrion]; GO:0005789 [Name: endoplasmic reticulum membrane]	GO:0016829 [Name: lyase activity]; GO:0101020 [Name: estrogen 16-alpha-hydroxylase activity]; GO:0016712 [Name: oxidoreductase activity, acting on paired donors, with incorporation or reduction of molecular oxygen, reduced flavin or flavoprotein as one donor, and incorporation of one atom of oxygen]; GO:0005506 [Name: iron ion binding]; GO:0004497 [Name: monooxygenase activity]; GO:0070330 [Name:…	TRINITY_DN5179_c1_g1_i1	-	TRINITY_DN5179_c1_g1_i1	LOC111220624,LOC111669388,LOC114447426,LOC115020443,LOC115597092,LOC116399691	mRNA	TRINITY_DN5179_c1_g1_i1|XM_022743771.1|LOC111220624|mRNA|2970|48%|86.944%|0.0|1440|252-1690|239-1677|2207|PREDICTED: Seriola dumerili cytochrome P450 1B1-like (LOC111220624), mRNA
TRINITY_DN6156_c5_g1_i1	103365498	hoxb8	TRINITY_DN6156_c5_g1_i1	103365498	hoxb8	TRINITY_DN6156_c5_g1_i1	3d_HK	ctrl_HK	111.109	0	55.5546	9.38978	1.58035	5.9416	2.82257e-09	1.95724e-06	TRINITY_DN6156_c5_g1_i1	3d_HK	ctrl_HK	9.83962	0.852747	2.78397e-08	2.75693e-05	TRINITY_DN6156_c5_g1_i1	-	-	-	TRINITY_DN6156_c5_g1_i1	-	-	-	TRINITY_DN6156_c5_g1_i1	-	TRINITY_DN6156_c5_g1_i1	hoxb8,LOC115574963	mRNA	TRINITY_DN6156_c5_g1_i1|XM_008292944.1|hoxb8|mRNA|1674|25%|89.930%|5.60e-146|427|169-583|1749-2164|2180|PREDICTED: Stegastes partitus homeobox B8 (hoxb8), transcript variant X2, mRNA
TRINITY_DN3441_c0_g1_i9	23001	wdfy3	TRINITY_DN3441_c0_g1_i9	113138374	wdfy3	TRINITY_DN3441_c0_g1_i9	3d_HK	ctrl_HK	106.079	0	53.0395	9.32393	2.42143	3.85059	0.000117836	0.0154693	TRINITY_DN3441_c0_g1_i9	-	-	-	-	-	-	TRINITY_DN3441_c0_g1_i9	wdfy3	protein	TRINITY_DN3441_c0_g1_i9|Q8IZQ1.2|wdfy3|protein|11164|95%|80.311%|0.0|3596|241-10842|1-3525|3526|RecName: Full=WD repeat and FYVE domain-containing protein 3; AltName: Full=Autophagy-linked FYVE protein; Short=Alfy	TRINITY_DN3441_c0_g1_i9	GO:0035973 [Name: aggrephagy]; GO:0007275 [Name: multicellular organism development]	GO:0031965 [Name: nuclear membrane]; GO:0005776 [Name: autophagosome]; GO:0005730 [Name: nucleolus]; GO:0016605 [Name: PML body]; GO:0030424 [Name: axon]; GO:0005635 [Name: nuclear envelope]; GO:0005654 [Name: nucleoplasm]; GO:0019898 [Name: extrinsic component of membrane]; GO:0005737 [Name: cytoplasm]; GO:0005829 [Name: cytosol]; GO:0005886 [Name: plasma membrane]; GO:0097635 [Name: extrinsic c…	GO:0005545 [Name: 1-phosphatidylinositol binding]; GO:0003831 [Name: beta-N-acetylglucosaminylglycopeptide beta-1,4-galactosyltransferase activity]; GO:0046872 [Name: metal ion binding]	TRINITY_DN3441_c0_g1_i9	-	TRINITY_DN3441_c0_g1_i9	wdfy3	mRNA	TRINITY_DN3441_c0_g1_i9|XM_026320733.1|wdfy3|mRNA|11164|95%|88.683%|0.0|10657|199-10848|334-10941|14593|PREDICTED: Mastacembelus armatus WD repeat and FYVE domain containing 3 (wdfy3), transcript variant X3, mRNA
TRINITY_DN516_c0_g1_i6	827009	nov	TRINITY_DN516_c0_g1_i6	114547773	LOC114547773	TRINITY_DN516_c0_g1_i6	3d_HK	ctrl_HK	104.578	0	52.289	9.3027	1.45391	6.39839	1.5702e-10	1.93017e-07	TRINITY_DN516_c0_g1_i6	3d_HK	ctrl_HK	9.75854	0.774467	2.55851e-09	3.83472e-06	TRINITY_DN516_c0_g1_i6	nov	protein	TRINITY_DN516_c0_g1_i6|F4JTS8.1|nov|protein|13312|40%|21.429%|1.11e-14|560|8377-9996|1978-2465|2729|RecName: Full=Protein NO VEIN; AltName: Full=Protein EMBRYO DEFECTIVE 2597	TRINITY_DN516_c0_g1_i6	GO:0010305 [Name: leaf vascular tissue pattern formation]; GO:0019827 [Name: stem cell population maintenance]; GO:0009926 [Name: auxin polar transport]; GO:0009793 [Name: embryo development ending in seed dormancy]; GO:0048364 [Name: root development]; GO:0001708 [Name: cell fate specification]	GO:0005634 [Name: nucleus]	-	TRINITY_DN516_c0_g1_i6	-	TRINITY_DN516_c0_g1_i6	LOC114547773,LOC116044099	mRNA	TRINITY_DN516_c0_g1_i6|XM_028567165.1|LOC114547773|mRNA|13312|66%|82.364%|0.0|1049|11840-12869|8545-9566|9599|PREDICTED: Perca flavescens uncharacterized LOC114547773 (LOC114547773), transcript variant X1, mRNA
TRINITY_DN2092_c0_g1_i45	57148	ralgapb	TRINITY_DN2092_c0_g1_i45	108890682	LOC108890682	TRINITY_DN2092_c0_g1_i45	3d_HK	ctrl_HK	103.794	0	51.897	9.29189	1.39775	6.64774	2.97633e-11	4.59945e-08	TRINITY_DN2092_c0_g1_i45	3d_HK	ctrl_HK	9.74824	0.764532	8.9915e-10	1.71942e-06	TRINITY_DN2092_c0_g1_i45	rlgpb	protein	TRINITY_DN2092_c0_g1_i45|Q86X10.1|rlgpb|protein|4996|84%|40.968%|6.35e-46|310|1047-235|1178-1486|1494|RecName: Full=Ral GTPase-activating protein subunit beta; AltName: Full=p170	TRINITY_DN2092_c0_g1_i45	GO:0090630 [Name: activation of GTPase activity]; GO:0051056 [Name: regulation of small GTPase mediated signal transduction]	-	GO:0005096 [Name: GTPase activator activity]; GO:0046982 [Name: protein heterodimerization activity]	TRINITY_DN2092_c0_g1_i45	-	TRINITY_DN2092_c0_g1_i45	LOC108890682,LOC111656533,LOC113155155,LOC114554872	mRNA	TRINITY_DN2092_c0_g1_i45|XM_018687658.1|LOC108890682|mRNA|4996|74%|80.590%|7.61e-169|814|239-1049|4318-3526|5030|PREDICTED: Lates calcarifer ral GTPase-activating protein subunit beta-like (LOC108890682), mRNA
TRINITY_DN7090_c0_g2_i1	103364216	kitlg	TRINITY_DN7090_c0_g2_i1	103364216	kitlg	TRINITY_DN7090_c0_g2_i1	3d_HK	ctrl_HK	103.504	0	51.752	9.28749	1.61335	5.75665	8.57985e-09	5.02898e-06	TRINITY_DN7090_c0_g2_i1	3d_HK	ctrl_HK	9.73566	0.752166	5.61574e-08	4.44895e-05	TRINITY_DN7090_c0_g2_i1	-	-	-	TRINITY_DN7090_c0_g2_i1	-	-	-	TRINITY_DN7090_c0_g2_i1	-	TRINITY_DN7090_c0_g2_i1	kitlg,LOC104956488	mRNA;ncRNA	TRINITY_DN7090_c0_g2_i1|XM_008291266.1|kitlg|mRNA|1448|6%|81.928%|1.27e-07|83|1138-1219|2055-1974|2210|PREDICTED: Stegastes partitus KIT ligand (kitlg), mRNA
TRINITY_DN4144_c0_g1_i3	394053	eif4a3	TRINITY_DN4144_c0_g1_i3	104935430	LOC104935430	TRINITY_DN4144_c0_g1_i3	3d_HK	ctrl_HK	102.661	0	51.3307	9.27599	1.86756	4.96691	6.80298e-07	0.000227131	TRINITY_DN4144_c0_g1_i3	3d_HK	ctrl_HK	9.72448	0.741241	4.12333e-06	0.00157699	TRINITY_DN4144_c0_g1_i3	if4a3	protein	TRINITY_DN4144_c0_g1_i3|Q7ZVA6.1|if4a3|protein|2178|7%|100.000%|1.81e-21|48|1827-1684|359-406|406|RecName: Full=Eukaryotic initiation factor 4A-III; Short=eIF-4A-III; Short=eIF4A-III; AltName: Full=ATP-dependent RNA helicase DDX48; AltName: Full=ATP-dependent RNA helicase eIF4A-3; AltName: Full=DEAD box protein 48; AltName: Full=Eukaryotic translation initiation factor 4A isoform 3	TRINITY_DN4144_c0_g1_i3	GO:0006417 [Name: regulation of translation]; GO:0000398 [Name: mRNA splicing, via spliceosome]; GO:0000184 [Name: nuclear-transcribed mRNA catabolic process, nonsense-mediated decay]; GO:0000381 [Name: regulation of alternative mRNA splicing, via spliceosome]; GO:0051028 [Name: mRNA transport]	GO:0016607 [Name: nuclear speck]; GO:0071006 [Name: U2-type catalytic step 1 spliceosome]; GO:0005730 [Name: nucleolus]; GO:0071013 [Name: catalytic step 2 spliceosome]; GO:0005737 [Name: cytoplasm]; GO:0005634 [Name: nucleus]	GO:0003729 [Name: mRNA binding]; GO:0003723 [Name: RNA binding]; GO:0003724 [Name: RNA helicase activity]; GO:0005524 [Name: ATP binding]	TRINITY_DN4144_c0_g1_i3	-	TRINITY_DN4144_c0_g1_i3	LOC104935430,LOC111237563,LOC111649412,LOC113162347,LOC114573270,LOC115582081,LOC116049155	mRNA	TRINITY_DN4144_c0_g1_i3|XM_010751263.3|LOC104935430|mRNA|2178|39%|82.353%|0.0|850|426-1270|189-1016|1805|PREDICTED: Larimichthys crocea heme-binding protein 1 (LOC104935430), mRNA
TRINITY_DN1_c0_g1_i12	7073	tial1	TRINITY_DN1_c0_g1_i12	111573083	tial1	TRINITY_DN1_c0_g1_i12	3d_HK	ctrl_HK	99.3927	0	49.6964	9.22957	1.56473	5.8985	3.66831e-09	2.44948e-06	TRINITY_DN1_c0_g1_i12	3d_HK	ctrl_HK	9.68771	0.706065	2.66096e-08	2.68302e-05	TRINITY_DN1_c0_g1_i12	-	-	-	TRINITY_DN1_c0_g1_i12	GO:0006915 [Name: apoptotic process]; GO:0008543 [Name: fibroblast growth factor receptor signaling pathway]; GO:0017145 [Name: stem cell division]; GO:0006357 [Name: regulation of transcription from RNA polymerase II promoter]; GO:0008284 [Name: positive regulation of cell proliferation]; GO:0006952 [Name: defense response]; GO:0007281 [Name: germ cell development]	GO:1990904 [Name: ribonucleoprotein complex]; GO:0005737 [Name: cytoplasm]; GO:0005654 [Name: nucleoplasm]; GO:0010494 [Name: cytoplasmic stress granule]; GO:0005764 [Name: lysosome]; GO:0005634 [Name: nucleus]	GO:0003677 [Name: DNA binding]; GO:0003723 [Name: RNA binding]; GO:0035925 [Name: mRNA 3'-UTR AU-rich region binding]	TRINITY_DN1_c0_g1_i12	-	TRINITY_DN1_c0_g1_i12	tial1	mRNA	TRINITY_DN1_c0_g1_i12|XM_023277047.1|tial1|mRNA|2462|39%|86.708%|0.0|963|1501-2462|1498-562|3020|PREDICTED: Amphiprion ocellaris TIA1 cytotoxic granule associated RNA binding protein like 1 (tial1), transcript variant X1, mRNA
TRINITY_DN719_c3_g1_i2	-	-	TRINITY_DN719_c3_g1_i2	-	-	TRINITY_DN719_c3_g1_i2	3d_HK	ctrl_HK	96.4242	0	48.2121	9.1864	1.57975	5.81509	6.06011e-09	3.72469e-06	TRINITY_DN719_c3_g1_i2	3d_HK	ctrl_HK	9.65143	0.671234	4.14352e-08	3.53513e-05	TRINITY_DN719_c3_g1_i2	-	-	-	TRINITY_DN719_c3_g1_i2	-	-	-	TRINITY_DN719_c3_g1_i2	-	TRINITY_DN719_c3_g1_i2	-	-	-
TRINITY_DN1126_c1_g2_i19	100689238	aimp1	TRINITY_DN1126_c1_g2_i19	110005394	LOC110005394	TRINITY_DN1126_c1_g2_i19	3d_HK	ctrl_HK	93.4731	0	46.7366	9.14181	1.88683	4.84507	1.26568e-06	0.000384002	TRINITY_DN1126_c1_g2_i19	3d_HK	ctrl_HK	9.616	0.637893	6.44158e-06	0.00226091	TRINITY_DN1126_c1_g2_i19	aimp1	protein	TRINITY_DN1126_c1_g2_i19|O54873.1|aimp1|protein|3175|10%|58.491%|2.08e-10|53|1370-1528|197-249|359|RecName: Full=Aminoacyl tRNA synthase complex-interacting multifunctional protein 1; AltName: Full=Multisynthase complex auxiliary component p43; Contains: RecName: Full=Endothelial monocyte-activating polypeptide 2; AltName: Full=EMAP-II; AltName: Full=Small inducible cytokine subfamily E member 1	TRINITY_DN1126_c1_g2_i19	GO:0006412 [Name: translation]; GO:0006915 [Name: apoptotic process]; GO:0001525 [Name: angiogenesis]; GO:0070094 [Name: positive regulation of glucagon secretion]; GO:0006954 [Name: inflammatory response]	GO:0005615 [Name: extracellular space]; GO:0005634 [Name: nucleus]; GO:0005829 [Name: cytosol]; GO:0005783 [Name: endoplasmic reticulum]; GO:0017101 [Name: aminoacyl-tRNA synthetase multienzyme complex]; GO:0005794 [Name: Golgi apparatus]	GO:0005125 [Name: cytokine activity]; GO:0000049 [Name: tRNA binding]	TRINITY_DN1126_c1_g2_i19	-	TRINITY_DN1126_c1_g2_i19	LOC110005394,LOC115590382	mRNA	TRINITY_DN1126_c1_g2_i19|XM_020660754.2|LOC110005394|mRNA|3175|7%|87.826%|9.83e-27|115|468-581|343-456|1184|PREDICTED: Labrus bergylta aminoacyl tRNA synthase complex-interacting multifunctional protein 1-like (LOC110005394), mRNA
TRINITY_DN1132_c1_g1_i4	111500384	snord49a	TRINITY_DN1132_c1_g1_i4	111500384	LOC111500384	TRINITY_DN1132_c1_g1_i4	3d_HK	ctrl_HK	91.8171	0	45.9086	9.11608	1.5013	6.07213	1.26227e-09	9.76516e-07	TRINITY_DN1132_c1_g1_i4	3d_HK	ctrl_HK	9.58127	0.603619	1.04924e-08	1.26493e-05	TRINITY_DN1132_c1_g1_i4	-	-	-	TRINITY_DN1132_c1_g1_i4	-	-	-	TRINITY_DN1132_c1_g1_i4	-	TRINITY_DN1132_c1_g1_i4	LOC111500384,LOC111647539,LOC112846803,LOC113021582,LOC114570438,LOC114921128,LOC115576442,LOC115785311,LOC116065548,LOC116314618	ncRNA	TRINITY_DN1132_c1_g1_i4|XR_002721079.1|LOC111500384|ncRNA|1463|5%|93.056%|9.76e-19|72|767-838|1-72|72|PREDICTED: Maylandia zebra small nucleolar RNA SNORD49 (LOC111500384), ncRNA
TRINITY_DN764_c0_g1_i6	78826	p2ry10	TRINITY_DN764_c0_g1_i6	104946179	p2ry10	TRINITY_DN764_c0_g1_i6	3d_HK	ctrl_HK	91.4994	0	45.7497	9.11109	1.79688	5.0705	3.96769e-07	0.000146986	TRINITY_DN764_c0_g1_i6	3d_HK	ctrl_HK	9.58386	0.606752	1.85743e-06	0.000799661	TRINITY_DN764_c0_g1_i6	p2y10	protein	TRINITY_DN764_c0_g1_i6|Q8BFU7.1|p2y10|protein|3942|26%|46.334%|2.43e-82|341|1971-949|40-319|328|RecName: Full=Putative P2Y purinoceptor 10; Short=P2Y10	TRINITY_DN764_c0_g1_i6	GO:0035025 [Name: positive regulation of Rho protein signal transduction]; GO:0051482 [Name: positive regulation of cytosolic calcium ion concentration involved in phospholipase C-activating G-protein coupled signaling pathway]	GO:0005623 [Name: cell]; GO:0005887 [Name: integral component of plasma membrane]	GO:0004930 [Name: G-protein coupled receptor activity]; GO:0045028 [Name: G-protein coupled purinergic nucleotide receptor activity]	TRINITY_DN764_c0_g1_i6	-	TRINITY_DN764_c0_g1_i6	p2ry10,lpar4,LOC114562851,LOC116036468,LOC116389402	mRNA	TRINITY_DN764_c0_g1_i6|XM_010771959.1|p2ry10|mRNA|3942|29%|83.290%|0.0|1155|947-2075|1626-486|3130|PREDICTED: Notothenia coriiceps purinergic receptor P2Y, G-protein coupled, 10 (p2ry10), mRNA
TRINITY_DN2684_c1_g1_i4	8165	akap1	TRINITY_DN2684_c1_g1_i4	103353401	akap1	TRINITY_DN2684_c1_g1_i4	3d_HK	ctrl_HK	89.143	0	44.5715	9.07172	1.66424	5.45097	5.00952e-08	2.4192e-05	TRINITY_DN2684_c1_g1_i4	3d_HK	ctrl_HK	9.51661	0.540952	1.6316e-07	0.000110344	TRINITY_DN2684_c1_g1_i4	akap1	protein	TRINITY_DN2684_c1_g1_i4|Q92667.1|akap1|protein|6092|26%|46.617%|8.11e-28|133|3312-2914|774-901|903|RecName: Full=A-kinase anchor protein 1, mitochondrial; AltName: Full=A-kinase anchor protein 149 kDa; Short=AKAP 149; AltName: Full=Dual specificity A-kinase-anchoring protein 1; Short=D-AKAP-1; AltName: Full=Protein kinase A-anchoring protein 1; Short=PRKA1; AltName: Full=Spermatid A-kinase anchor…	TRINITY_DN2684_c1_g1_i4	GO:0007596 [Name: blood coagulation]; GO:0010738 [Name: regulation of protein kinase A signaling]	GO:0005739 [Name: mitochondrion]; GO:0005741 [Name: mitochondrial outer membrane]; GO:0016020 [Name: membrane]; GO:0005829 [Name: cytosol]; GO:0016021 [Name: integral component of membrane]	GO:0003723 [Name: RNA binding]; GO:0034237 [Name: protein kinase A regulatory subunit binding]	TRINITY_DN2684_c1_g1_i4	-	TRINITY_DN2684_c1_g1_i4	PRKA) anchor protein 1 (akap1,akap1	mRNA	TRINITY_DN2684_c1_g1_i4|XM_008276375.1|PRKA) anchor protein 1 (akap1|mRNA|6092|47%|81.062%|0.0|2355|3625-5901|2466-133|6901|PREDICTED: Stegastes partitus A kinase (PRKA) anchor protein 1 (akap1), mRNA
TRINITY_DN69_c0_g1_i3	6945	mlx	TRINITY_DN69_c0_g1_i3	103374237	mlx	TRINITY_DN69_c0_g1_i3	3d_HK	ctrl_HK	86.0151	0	43.0076	9.02115	1.72383	5.2332	1.66599e-07	6.98515e-05	TRINITY_DN69_c0_g1_i3	3d_HK	ctrl_HK	9.48181	0.50795	5.72288e-07	0.000316883	TRINITY_DN69_c0_g1_i3	mlx	protein	TRINITY_DN69_c0_g1_i3|Q9UH92.2|mlx|protein|2918|24%|78.112%|3.46e-106|233|2813-2115|68-298|298|RecName: Full=Max-like protein X; AltName: Full=Class D basic helix-loop-helix protein 13; Short=bHLHd13; AltName: Full=Max-like bHLHZip protein; AltName: Full=Protein BigMax; AltName: Full=Transcription factor-like protein 4	TRINITY_DN69_c0_g1_i3	GO:0000122 [Name: negative regulation of transcription from RNA polymerase II promoter]; GO:0006357 [Name: regulation of transcription from RNA polymerase II promoter]; GO:0006355 [Name: regulation of transcription, DNA-templated]; GO:0045892 [Name: negative regulation of transcription, DNA-templated]; GO:0045944 [Name: positive regulation of transcription from RNA polymerase II promoter]	GO:0005634 [Name: nucleus]; GO:0031965 [Name: nuclear membrane]; GO:0000790 [Name: nuclear chromatin]; GO:0005737 [Name: cytoplasm]; GO:0005654 [Name: nucleoplasm]; GO:0005829 [Name: cytosol]	GO:0003677 [Name: DNA binding]; GO:0003700 [Name: transcription factor activity, sequence-specific DNA binding]; GO:0001227 [Name: transcriptional repressor activity, RNA polymerase II transcription regulatory region sequence-specific binding]; GO:0042803 [Name: protein homodimerization activity]; GO:0008134 [Name: transcription factor binding]; GO:0000977 [Name: RNA polymerase II regulatory regi…	TRINITY_DN69_c0_g1_i3	-	TRINITY_DN69_c0_g1_i3	mlx	mRNA	TRINITY_DN69_c0_g1_i3|XM_008304299.1|mlx|mRNA|2918|33%|85.625%|0.0|960|1957-2911|1152-208|3114|PREDICTED: Stegastes partitus MLX, MAX dimerization protein (mlx), mRNA
TRINITY_DN776_c0_g2_i1	70617	fam241a	TRINITY_DN776_c0_g2_i1	104937778	fam241a	TRINITY_DN776_c0_g2_i1	3d_HK	ctrl_HK	453.221	0.887116	227.054	8.97989	1.00177	8.964	3.13105e-19	3.40584e-15	TRINITY_DN776_c0_g2_i1	3d_HK	ctrl_HK	8.80598	2.85456	9.80756e-13	3.88492e-09	TRINITY_DN776_c0_g2_i1	f241a	protein	TRINITY_DN776_c0_g2_i1|Q9CZL2.1|f241a|protein|2375|14%|50.893%|4.24e-27|112|314-643|32-131|131|RecName: Full=Uncharacterized protein FAM241A	TRINITY_DN776_c0_g2_i1	GO:0008150 [Name: biological_process]	GO:0043231 [Name: intracellular membrane-bounded organelle]; GO:0016021 [Name: integral component of membrane]; GO:0005794 [Name: Golgi apparatus]	GO:0003674 [Name: molecular_function]	TRINITY_DN776_c0_g2_i1	-	TRINITY_DN776_c0_g2_i1	fam241a,cunh4orf32	mRNA;partial mRNA	TRINITY_DN776_c0_g2_i1|XM_010754086.3|fam241a|mRNA|2375|19%|81.450%|2.39e-96|469|239-687|142-608|2284|PREDICTED: Larimichthys crocea family with sequence similarity 241 member A (fam241a), transcript variant X1, mRNA
TRINITY_DN992_c0_g1_i9	374014	spinw	TRINITY_DN992_c0_g1_i9	108875329	LOC108875329	TRINITY_DN992_c0_g1_i9	3d_HK	ctrl_HK	81.3668	0	40.6834	8.94172	1.91394	4.67188	2.9845e-06	0.000799123	TRINITY_DN992_c0_g1_i9	3d_HK	ctrl_HK	9.41726	0.446987	9.81284e-06	0.00325857	TRINITY_DN992_c0_g1_i9	spinw	protein	TRINITY_DN992_c0_g1_i9|Q90WG2.1|spinw|protein|3491|21%|80.738%|5.99e-131|244|3490-2762|35-262|262|RecName: Full=Spindlin-W; Short=chSpin-W	TRINITY_DN992_c0_g1_i9	GO:0007276 [Name: gamete generation]; GO:0007049 [Name: cell cycle]	GO:0005634 [Name: nucleus]	-	TRINITY_DN992_c0_g1_i9	-	TRINITY_DN992_c0_g1_i9	LOC108875329,LOC111236946,LOC111649802,LOC104937948	mRNA	TRINITY_DN992_c0_g1_i9|XM_018664161.1|LOC108875329|mRNA|3491|24%|86.441%|6.51e-24|118|548-660|4603-4487|4899|PREDICTED: Lates calcarifer spindlin-1-like (LOC108875329), mRNA
TRINITY_DN3445_c0_g1_i6	347722	agap1	TRINITY_DN3445_c0_g1_i6	111235540	agap1	TRINITY_DN3445_c0_g1_i6	3d_HK	ctrl_HK	80.6718	0	40.3359	8.92888	1.77696	5.02481	5.03932e-07	0.000178145	TRINITY_DN3445_c0_g1_i6	3d_HK	ctrl_HK	9.39066	0.420821	1.40756e-06	0.000656176	TRINITY_DN3445_c0_g1_i6	agap1	protein	TRINITY_DN3445_c0_g1_i6|Q8BXK8.1|agap1|protein|4727|55%|82.048%|0.0|869|430-3030|1-839|857|RecName: Full=Arf-GAP with GTPase, ANK repeat and PH domain-containing protein 1; Short=AGAP-1; AltName: Full=Centaurin-gamma-2; Short=Cnt-g2	TRINITY_DN3445_c0_g1_i6	GO:0015031 [Name: protein transport]	GO:0005829 [Name: cytosol]; GO:0005634 [Name: nucleus]	GO:0005525 [Name: GTP binding]; GO:0046872 [Name: metal ion binding]; GO:0003924 [Name: GTPase activity]; GO:0005543 [Name: phospholipid binding]; GO:0005096 [Name: GTPase activator activity]	TRINITY_DN3445_c0_g1_i6	-	TRINITY_DN3445_c0_g1_i6	agap1,LOC104935717	mRNA	TRINITY_DN3445_c0_g1_i6|XM_022764007.1|agap1|mRNA|4727|51%|89.954%|0.0|657|589-1230|1237-1893|8441|PREDICTED: Seriola dumerili ArfGAP with GTPase domain, ankyrin repeat and PH domain 1 (agap1), transcript variant X2, mRNA
TRINITY_DN2517_c0_g1_i9	397061	hp	TRINITY_DN2517_c0_g1_i9	104946239	LOC104946239	TRINITY_DN2517_c0_g1_i9	3d_HK	ctrl_HK	1050.3	2.18206	526.241	8.92143	1.65183	5.40093	6.62967e-08	3.11808e-05	TRINITY_DN2517_c0_g1_i9	3d_HK	ctrl_HK	8.79413	4.03994	0.000171519	0.0352288	TRINITY_DN2517_c0_g1_i9	hpt	protein	TRINITY_DN2517_c0_g1_i9|Q8SPS7.1|hpt|protein|5625|13%|35.581%|2.60e-41|267|3639-4388|101-344|347|RecName: Full=Haptoglobin; Contains: RecName: Full=Haptoglobin alpha chain; Contains: RecName: Full=Haptoglobin beta chain; Flags: Precursor	TRINITY_DN2517_c0_g1_i9	GO:0002526 [Name: acute inflammatory response]; GO:0010942 [Name: positive regulation of cell death]; GO:0006953 [Name: acute-phase response]; GO:0010033 [Name: response to organic substance]; GO:0042742 [Name: defense response to bacterium]; GO:0002376 [Name: immune system process]; GO:0007219 [Name: Notch signaling pathway]	GO:0005615 [Name: extracellular space]	GO:0016209 [Name: antioxidant activity]; GO:0004252 [Name: serine-type endopeptidase activity]; GO:0030492 [Name: hemoglobin binding]	TRINITY_DN2517_c0_g1_i9	-	TRINITY_DN2517_c0_g1_i9	LOC104946239,LOC108889705,LOC109138937,LOC111238335,LOC111668349,LOC114558363,LOC115028492,LOC115579789,LOC116067761,LOC116382766	mRNA	TRINITY_DN2517_c0_g1_i9|XM_010772019.1|LOC104946239|mRNA|5625|16%|83.370%|0.0|902|3609-4496|164-1061|1103|PREDICTED: Notothenia coriiceps haptoglobin-like (LOC104946239), mRNA
TRINITY_DN3011_c0_g1_i14	634	ceacam1	TRINITY_DN3011_c0_g1_i14	113747425	LOC113747425	TRINITY_DN3011_c0_g1_i14	3d_HK	ctrl_HK	79.849	0	39.9245	8.91327	1.49818	5.94939	2.69139e-09	1.89051e-06	TRINITY_DN3011_c0_g1_i14	3d_HK	ctrl_HK	9.3682	0.399011	1.09852e-08	1.29616e-05	TRINITY_DN3011_c0_g1_i14	ceam1	protein	TRINITY_DN3011_c0_g1_i14|P13688.2|ceam1|protein|2750|30%|30.508%|3.60e-26|295|2740-1904|75-358|526|RecName: Full=Carcinoembryonic antigen-related cell adhesion molecule 1; AltName: Full=Biliary glycoprotein 1; Short=BGP-1; AltName: CD_antigen=CD66a; Flags: Precursor	TRINITY_DN3011_c0_g1_i14	GO:0001568 [Name: blood vessel development]; GO:0032869 [Name: cellular response to insulin stimulus]; GO:0030334 [Name: regulation of cell migration]; GO:0007155 [Name: cell adhesion]; GO:1901143 [Name: insulin catabolic process]; GO:0007229 [Name: integrin-mediated signaling pathway]; GO:0030853 [Name: negative regulation of granulocyte differentiation]; GO:2000346 [Name: negative regulation of…	GO:0005911 [Name: cell-cell junction]; GO:0070062 [Name: extracellular exosome]; GO:0016021 [Name: integral component of membrane]; GO:0016324 [Name: apical plasma membrane]; GO:0009925 [Name: basal plasma membrane]; GO:0035579 [Name: specific granule membrane]; GO:0016020 [Name: membrane]; GO:0031528 [Name: microvillus membrane]; GO:0005912 [Name: adherens junction]; GO:0070821 [Name: tertiary g…	GO:0003779 [Name: actin binding]; GO:0031005 [Name: filamin binding]; GO:0019900 [Name: kinase binding]; GO:0042803 [Name: protein homodimerization activity]; GO:0015125 [Name: bile acid transmembrane transporter activity]; GO:0046983 [Name: protein dimerization activity]; GO:0019903 [Name: protein phosphatase binding]; GO:0042802 [Name: identical protein binding]; GO:0005516 [Name: calmodulin bi…	TRINITY_DN3011_c0_g1_i14	-	TRINITY_DN3011_c0_g1_i14	LOC113747425,LOC114556817,LOC114556818,LOC115021435,LOC116049784	mRNA	TRINITY_DN3011_c0_g1_i14|XM_027287219.1|LOC113747425|mRNA|2750|25%|80.966%|1.54e-148|704|2019-2707|932-235|1140|PREDICTED: Larimichthys crocea carcinoembryonic antigen-related cell adhesion molecule 6-like (LOC113747425), mRNA
TRINITY_DN2253_c0_g1_i13	379696	dctn1	TRINITY_DN2253_c0_g1_i13	110002616	LOC110002616	TRINITY_DN2253_c0_g1_i13	3d_HK	ctrl_HK	79.4818	0	39.7409	8.90636	2.36094	3.77237	0.000161703	0.0197873	TRINITY_DN2253_c0_g1_i13	-	-	-	-	-	-	TRINITY_DN2253_c0_g1_i13	dctn1	protein	TRINITY_DN2253_c0_g1_i13|Q6PCJ1.1|dctn1|protein|13495|27%|76.710%|0.0|1228|13015-9377|9-1230|1232|RecName: Full=Dynactin subunit 1	TRINITY_DN2253_c0_g1_i13	GO:0090316 [Name: positive regulation of intracellular protein transport]; GO:0010970 [Name: transport along microtubule]; GO:0051301 [Name: cell division]; GO:0000132 [Name: establishment of mitotic spindle orientation]; GO:0060236 [Name: regulation of mitotic spindle organization]; GO:0031122 [Name: cytoplasmic microtubule organization]	GO:0005814 [Name: centriole]; GO:0005623 [Name: cell]; GO:0005938 [Name: cell cortex]; GO:0099738 [Name: cell cortex region]; GO:0005813 [Name: centrosome]; GO:0005874 [Name: microtubule]; GO:0030286 [Name: dynein complex]; GO:0000776 [Name: kinetochore]; GO:0035371 [Name: microtubule plus-end]; GO:0005819 [Name: spindle]	GO:0003774 [Name: motor activity]; GO:0008017 [Name: microtubule binding]	TRINITY_DN2253_c0_g1_i13	-	TRINITY_DN2253_c0_g1_i13	LOC110002616,LOC110967265,LOC111225476,dctn1,LOC115027018,LOC115597741,LOC116057578	mRNA	TRINITY_DN2253_c0_g1_i13|XM_020658259.2|LOC110002616|mRNA|13495|29%|89.327%|0.0|3954|9370-13280|4141-208|4143|PREDICTED: Labrus bergylta dynactin subunit 1-like (LOC110002616), transcript variant X7, mRNA
TRINITY_DN1534_c0_g2_i9	117583	pard3b	TRINITY_DN1534_c0_g2_i9	111668755	pard3b	TRINITY_DN1534_c0_g2_i9	3d_HK	ctrl_HK	78.8803	0	39.4401	8.8966	1.59332	5.5837	2.35448e-08	1.2485e-05	TRINITY_DN1534_c0_g2_i9	3d_HK	ctrl_HK	9.35848	0.38988	7.12607e-08	5.41347e-05	TRINITY_DN1534_c0_g2_i9	par3l	protein	TRINITY_DN1534_c0_g2_i9|Q8TEW8.2|par3l|protein|6151|14%|42.654%|1.35e-22|211|4910-4299|910-1096|1205|RecName: Full=Partitioning defective 3 homolog B; AltName: Full=Amyotrophic lateral sclerosis 2 chromosomal region candidate gene 19 protein; AltName: Full=PAR3-beta; AltName: Full=Partitioning defective 3-like protein; Short=PAR3-L protein	TRINITY_DN1534_c0_g2_i9	GO:0000226 [Name: microtubule cytoskeleton organization]; GO:0051301 [Name: cell division]; GO:0045197 [Name: establishment or maintenance of epithelial cell apical/basal polarity]; GO:0007155 [Name: cell adhesion]; GO:0030010 [Name: establishment of cell polarity]; GO:0008104 [Name: protein localization]; GO:0007049 [Name: cell cycle]; GO:0051660 [Name: establishment of centrosome localization]	GO:0005737 [Name: cytoplasm]; GO:0016324 [Name: apical plasma membrane]; GO:0005912 [Name: adherens junction]; GO:0043296 [Name: apical junction complex]; GO:0005623 [Name: cell]; GO:0005938 [Name: cell cortex]; GO:0005913 [Name: cell-cell adherens junction]; GO:0012505 [Name: endomembrane system]; GO:0032991 [Name: macromolecular complex]; GO:0005923 [Name: bicellular tight junction]; GO:0030054…	GO:0035091 [Name: phosphatidylinositol binding]	TRINITY_DN1534_c0_g2_i9	-	TRINITY_DN1534_c0_g2_i9	pard3b,LOC114563903	mRNA	TRINITY_DN1534_c0_g2_i9|XM_023424876.1|pard3b|mRNA|6151|36%|83.739%|0.0|2011|3508-5498|4481-2501|5221|PREDICTED: Seriola lalandi dorsalis par-3 family cell polarity regulator beta (pard3b), transcript variant X1, mRNA
TRINITY_DN2681_c0_g1_i17	3339	hspg2	TRINITY_DN2681_c0_g1_i17	103365695	hspg2	TRINITY_DN2681_c0_g1_i17	3d_HK	ctrl_HK	75.301	0	37.6505	8.82999	1.6242	5.43652	5.43322e-08	2.57778e-05	TRINITY_DN2681_c0_g1_i17	3d_HK	ctrl_HK	9.29636	0.330681	1.46421e-07	0.000100246	TRINITY_DN2681_c0_g1_i17	pgbm	protein	TRINITY_DN2681_c0_g1_i17|P98160.4|pgbm|protein|13492|77%|25.850%|2.77e-68|882|7201-4718|1660-2524|4391|RecName: Full=Basement membrane-specific heparan sulfate proteoglycan core protein; Short=HSPG; AltName: Full=Perlecan; Short=PLC; Contains: RecName: Full=Endorepellin; Contains: RecName: Full=LG3 peptide; Flags: Precursor	TRINITY_DN2681_c0_g1_i17	GO:0016525 [Name: negative regulation of angiogenesis]; GO:0006898 [Name: receptor-mediated endocytosis]; GO:0009888 [Name: tissue development]; GO:0001525 [Name: angiogenesis]; GO:0006024 [Name: glycosaminoglycan biosynthetic process]; GO:0007420 [Name: brain development]; GO:0001523 [Name: retinoid metabolic process]; GO:0009887 [Name: animal organ morphogenesis]; GO:0060548 [Name: negative reg…	GO:0005615 [Name: extracellular space]; GO:0005925 [Name: focal adhesion]; GO:0005886 [Name: plasma membrane]; GO:0098797 [Name: plasma membrane protein complex]; GO:0005576 [Name: extracellular region]; GO:0043202 [Name: lysosomal lumen]; GO:0005604 [Name: basement membrane]; GO:0005796 [Name: Golgi lumen]; GO:0070062 [Name: extracellular exosome]	GO:0001540 [Name: beta-amyloid binding]; GO:0030021 [Name: extracellular matrix structural constituent conferring compression resistance]; GO:0050750 [Name: low-density lipoprotein particle receptor binding]; GO:0005178 [Name: integrin binding]; GO:0005509 [Name: calcium ion binding]; GO:0008022 [Name: protein C-terminus binding]	TRINITY_DN2681_c0_g1_i17	-	TRINITY_DN2681_c0_g1_i17	hspg2	mRNA	TRINITY_DN2681_c0_g1_i17|XM_008293215.1|hspg2|mRNA|13492|79%|85.033%|1.71e-119|461|12820-13261|1174-723|11788|PREDICTED: Stegastes partitus heparan sulfate proteoglycan 2 (hspg2), transcript variant X3, mRNA
TRINITY_DN608_c0_g2_i4	224432	scaf4	TRINITY_DN608_c0_g2_i4	108876058	LOC108876058	TRINITY_DN608_c0_g2_i4	3d_HK	ctrl_HK	73.4583	0	36.7292	8.79379	1.74653	5.03502	4.77799e-07	0.000170018	TRINITY_DN608_c0_g2_i4	3d_HK	ctrl_HK	9.25901	0.295007	1.09443e-06	0.000532394	TRINITY_DN608_c0_g2_i4	scaf4	protein	TRINITY_DN608_c0_g2_i4|Q7TSH6.1|scaf4|protein|6696|3%|61.250%|4.78e-20|80|6694-6467|638-714|1183|RecName: Full=SR-related and CTD-associated factor 4; AltName: Full=CTD-binding SR-like protein RA4; AltName: Full=Splicing factor, arginine/serine-rich 15	TRINITY_DN608_c0_g2_i4	GO:2000805 [Name: negative regulation of termination of RNA polymerase II transcription, poly(A)-coupled]; GO:0006397 [Name: mRNA processing]	GO:0005654 [Name: nucleoplasm]; GO:0005634 [Name: nucleus]	GO:0008022 [Name: protein C-terminus binding]; GO:0003723 [Name: RNA binding]; GO:1990269 [Name: RNA polymerase II C-terminal domain phosphoserine binding]	TRINITY_DN608_c0_g2_i4	-	TRINITY_DN608_c0_g2_i4	LOC108876058,LOC114553102,LOC115017532,LOC116048369,LOC116392284	mRNA	TRINITY_DN608_c0_g2_i4|XM_018665355.1|LOC108876058|mRNA|6696|4%|92.913%|1.46e-97|254|6443-6696|2163-1910|3379|PREDICTED: Lates calcarifer splicing factor, arginine/serine-rich 15-like (LOC108876058), transcript variant X1, mRNA
TRINITY_DN3086_c2_g1_i2	109986110	epha7	TRINITY_DN3086_c2_g1_i2	109986110	epha7	TRINITY_DN3086_c2_g1_i2	3d_HK	ctrl_HK	73.2655	0	36.6327	8.78858	1.60037	5.49158	3.98356e-08	2.03263e-05	TRINITY_DN3086_c2_g1_i2	3d_HK	ctrl_HK	9.23702	0.27357	8.18864e-08	5.97512e-05	TRINITY_DN3086_c2_g1_i2	-	-	-	TRINITY_DN3086_c2_g1_i2	-	-	-	TRINITY_DN3086_c2_g1_i2	-	TRINITY_DN3086_c2_g1_i2	epha7	mRNA	TRINITY_DN3086_c2_g1_i2|XM_020636668.2|epha7|mRNA|3065|40%|83.026%|0.0|1249|190-1430|7937-6760|7939|PREDICTED: Labrus bergylta EPH receptor A7 (epha7), transcript variant X2, mRNA
TRINITY_DN3830_c0_g1_i4	436971	tomm20b	TRINITY_DN3830_c0_g1_i4	103372993	LOC103372993	TRINITY_DN3830_c0_g1_i4	3d_HK	ctrl_HK	633.229	1.46482	317.347	8.75144	2.52186	3.47023	0.000520016	0.0489149	TRINITY_DN3830_c0_g1_i4	-	-	-	-	-	-	TRINITY_DN3830_c0_g1_i4	tm20b	protein	TRINITY_DN3830_c0_g1_i4|Q6DH66.1|tm20b|protein|1833|24%|78.082%|3.68e-48|146|1716-1279|1-146|146|RecName: Full=Mitochondrial import receptor subunit TOM20 homolog B; AltName: Full=Mitochondrial 20 kDa outer membrane protein B; AltName: Full=Outer mitochondrial membrane receptor Tom20-B	TRINITY_DN3830_c0_g1_i4	GO:0030150 [Name: protein import into mitochondrial matrix]; GO:0070096 [Name: mitochondrial outer membrane translocase complex assembly]; GO:0016031 [Name: tRNA import into mitochondrion]	GO:0005742 [Name: mitochondrial outer membrane translocase complex]; GO:0031307 [Name: integral component of mitochondrial outer membrane]	GO:0030943 [Name: mitochondrion targeting sequence binding]; GO:0015450 [Name: P-P-bond-hydrolysis-driven protein transmembrane transporter activity]	TRINITY_DN3830_c0_g1_i4	-	TRINITY_DN3830_c0_g1_i4	LOC103372993,yeast) (tomm20,LOC108885801,LOC111220645,LOC111573738,tomm20,LOC104918199	mRNA	TRINITY_DN3830_c0_g1_i4|XM_008302809.1|LOC103372993|mRNA|1833|25%|86.638%|6.19e-141|464|1262-1725|504-42|1012|PREDICTED: Stegastes partitus mitochondrial import receptor subunit TOM20 homolog (LOC103372993), mRNA
TRINITY_DN4441_c0_g1_i10	29555	vipr2	TRINITY_DN4441_c0_g1_i10	108885058	LOC108885058	TRINITY_DN4441_c0_g1_i10	3d_HK	ctrl_HK	68.5129	0	34.2565	8.69376	2.00649	4.33282	1.47209e-05	0.00313469	TRINITY_DN4441_c0_g1_i10	3d_HK	ctrl_HK	9.17022	0.211618	3.43258e-05	0.00885383	TRINITY_DN4441_c0_g1_i10	vipr2	protein	TRINITY_DN4441_c0_g1_i10|P35000.1|vipr2|protein|3217|39%|53.191%|1.04e-143|423|490-1752|17-437|437|RecName: Full=Vasoactive intestinal polypeptide receptor 2; Short=VIP-R-2; AltName: Full=Pituitary adenylate cyclase-activating polypeptide type III receptor; Short=PACAP type III receptor; Short=PACAP-R-3; Short=PACAP-R3; Flags: Precursor	TRINITY_DN4441_c0_g1_i10	GO:0048662 [Name: negative regulation of smooth muscle cell proliferation]; GO:0007190 [Name: activation of adenylate cyclase activity]; GO:0007166 [Name: cell surface receptor signaling pathway]	GO:0016021 [Name: integral component of membrane]; GO:0005886 [Name: plasma membrane]	GO:0008528 [Name: G-protein coupled peptide receptor activity]; GO:0017046 [Name: peptide hormone binding]; GO:0004999 [Name: vasoactive intestinal polypeptide receptor activity]	TRINITY_DN4441_c0_g1_i10	-	TRINITY_DN4441_c0_g1_i10	LOC108885058,LOC111238297,LOC111671405,LOC113164876,LOC114549223,LOC115061268,LOC115569556,LOC116040029,LOC116385050	mRNA	TRINITY_DN4441_c0_g1_i10|XM_018679235.1|LOC108885058|mRNA|3217|42%|85.314%|0.0|1355|415-1759|470-1820|2928|PREDICTED: Lates calcarifer vasoactive intestinal polypeptide receptor 2-like (LOC108885058), transcript variant X1, mRNA
TRINITY_DN4326_c0_g1_i20	109140113	loc109140113	TRINITY_DN4326_c0_g1_i20	109140113	LOC109140113	TRINITY_DN4326_c0_g1_i20	3d_HK	ctrl_HK	67.5682	0	33.7841	8.67177	2.15141	4.03073	5.56037e-05	0.00876804	TRINITY_DN4326_c0_g1_i20	3d_HK	ctrl_HK	9.10465	0.145732	0.000136786	0.0290636	TRINITY_DN4326_c0_g1_i20	-	-	-	TRINITY_DN4326_c0_g1_i20	-	-	-	TRINITY_DN4326_c0_g1_i20	-	TRINITY_DN4326_c0_g1_i20	LOC109140113,LOC109140116,LOC109140117,LOC115572636	mRNA;misc_RNA	TRINITY_DN4326_c0_g1_i20|XM_019265873.2|LOC109140113|mRNA|773|55%|79.720%|1.68e-73|429|145-566|424-833|1763|PREDICTED: Larimichthys crocea uncharacterized LOC109140113 (LOC109140113), transcript variant X4, mRNA
TRINITY_DN1056_c1_g1_i17	10142	akap9	TRINITY_DN1056_c1_g1_i17	114546352	LOC114546352	TRINITY_DN1056_c1_g1_i17	3d_HK	ctrl_HK	67.3891	0	33.6945	8.66852	2.30688	3.75768	0.000171497	0.0207048	TRINITY_DN1056_c1_g1_i17	-	-	-	-	-	-	TRINITY_DN1056_c1_g1_i17	akap9	protein	TRINITY_DN1056_c1_g1_i17|Q99996.4|akap9|protein|14795|19%|30.780%|4.11e-39|718|8613-6589|1720-2383|3907|RecName: Full=A-kinase anchor protein 9; Short=AKAP-9; AltName: Full=A-kinase anchor protein 350 kDa; Short=AKAP 350; Short=hgAKAP 350; AltName: Full=A-kinase anchor protein 450 kDa; Short=AKAP 450; AltName: Full=AKAP 120-like protein; AltName: Full=Centrosome- and Golgi-localized PKN-associate…	TRINITY_DN1056_c1_g1_i17	GO:0051661 [Name: maintenance of centrosome location]; GO:0033138 [Name: positive regulation of peptidyl-serine phosphorylation]; GO:0007165 [Name: signal transduction]; GO:0098909 [Name: regulation of cardiac muscle cell action potential involved in regulation of contraction]; GO:0060306 [Name: regulation of membrane repolarization]; GO:0007020 [Name: microtubule nucleation]; GO:0007194 [Name: n…	GO:0043025 [Name: neuronal cell body]; GO:0097060 [Name: synaptic membrane]; GO:0005813 [Name: centrosome]; GO:0005801 [Name: cis-Golgi network]; GO:0005856 [Name: cytoskeleton]; GO:0098978 [Name: glutamatergic synapse]; GO:0005829 [Name: cytosol]; GO:0005795 [Name: Golgi stack]; GO:0043231 [Name: intracellular membrane-bounded organelle]; GO:0044307 [Name: dendritic branch]; GO:0008076 [Name: vo…	GO:0015459 [Name: potassium channel regulator activity]; GO:0034237 [Name: protein kinase A regulatory subunit binding]; GO:0060090 [Name: binding, bridging]; GO:0003677 [Name: DNA binding]; GO:0044325 [Name: ion channel binding]; GO:0005102 [Name: receptor binding]	TRINITY_DN1056_c1_g1_i17	-	TRINITY_DN1056_c1_g1_i17	LOC114546352	mRNA	TRINITY_DN1056_c1_g1_i17|XM_028565069.1|LOC114546352|mRNA|14795|83%|86.698%|0.0|1902|12945-14795|2108-210|13045|PREDICTED: Perca flavescens pericentrin-like (LOC114546352), transcript variant X3, mRNA
TRINITY_DN3220_c0_g2_i2	8895	cpne3	TRINITY_DN3220_c0_g2_i2	114549105	LOC114549105	TRINITY_DN3220_c0_g2_i2	3d_HK	ctrl_HK	64.2394	0	32.1197	8.59939	1.8016	4.7732	1.81323e-06	0.000524978	TRINITY_DN3220_c0_g2_i2	3d_HK	ctrl_HK	9.04952	0.0953787	3.21674e-06	0.0012742	TRINITY_DN3220_c0_g2_i2	cpne3	protein	TRINITY_DN3220_c0_g2_i2|O75131.1|cpne3|protein|2611|32%|67.870%|2.35e-117|277|2611-1781|290-531|537|RecName: Full=Copine-3; AltName: Full=Copine III	TRINITY_DN3220_c0_g2_i2	GO:0071277 [Name: cellular response to calcium ion]; GO:0038128 [Name: ERBB2 signaling pathway]; GO:0046474 [Name: glycerophospholipid biosynthetic process]; GO:0071363 [Name: cellular response to growth factor stimulus]; GO:0030335 [Name: positive regulation of cell migration]; GO:0043312 [Name: neutrophil degranulation]	GO:0005739 [Name: mitochondrion]; GO:0035577 [Name: azurophil granule membrane]; GO:0005829 [Name: cytosol]; GO:0005925 [Name: focal adhesion]; GO:0005634 [Name: nucleus]; GO:0030054 [Name: cell junction]; GO:0005737 [Name: cytoplasm]; GO:0070062 [Name: extracellular exosome]; GO:0005730 [Name: nucleolus]; GO:0005654 [Name: nucleoplasm]; GO:0005886 [Name: plasma membrane]	GO:0048306 [Name: calcium-dependent protein binding]; GO:0030971 [Name: receptor tyrosine kinase binding]; GO:0005544 [Name: calcium-dependent phospholipid binding]; GO:0004674 [Name: protein serine/threonine kinase activity]; GO:0003723 [Name: RNA binding]	TRINITY_DN3220_c0_g2_i2	-	TRINITY_DN3220_c0_g2_i2	LOC114549105,LOC115025275,LOC115569752,LOC116055735	mRNA	TRINITY_DN3220_c0_g2_i2|XM_028569272.1|LOC114549105|mRNA|2611|24%|90.240%|0.0|625|1988-2611|1632-1009|2572|PREDICTED: Perca flavescens copine-3-like (LOC114549105), transcript variant X1, mRNA
TRINITY_DN24342_c0_g1_i19	195823	naca	TRINITY_DN24342_c0_g1_i19	104951666	naca	TRINITY_DN24342_c0_g1_i19	3d_HK	ctrl_HK	63.665	0	31.8325	8.58684	1.7755	4.83628	1.3229e-06	0.000397508	TRINITY_DN24342_c0_g1_i19	3d_HK	ctrl_HK	9.04513	0.0915058	2.42784e-06	0.00100476	TRINITY_DN24342_c0_g1_i19	naca	protein	TRINITY_DN24342_c0_g1_i19|Q8JIU7.1|naca|protein|4084|14%|97.927%|8.92e-79|193|2638-3216|23-215|215|RecName: Full=Nascent polypeptide-associated complex subunit alpha; Short=NAC-alpha; AltName: Full=Alpha-NAC	TRINITY_DN24342_c0_g1_i19	GO:0060216 [Name: definitive hemopoiesis]; GO:0030239 [Name: myofibril assembly]; GO:0015031 [Name: protein transport]	GO:0005634 [Name: nucleus]; GO:0005854 [Name: nascent polypeptide-associated complex]; GO:0005737 [Name: cytoplasm]	-	TRINITY_DN24342_c0_g1_i19	-	TRINITY_DN24342_c0_g1_i19	naca	mRNA	TRINITY_DN24342_c0_g1_i19|XM_010778385.1|naca|mRNA|4084|37%|82.744%|0.0|1443|1927-3309|145-1564|1570|PREDICTED: Notothenia coriiceps nascent polypeptide-associated complex alpha subunit (naca), transcript variant X3, mRNA
TRINITY_DN9695_c0_g1_i8	116985	arap1	TRINITY_DN9695_c0_g1_i8	115017385	arap1	TRINITY_DN9695_c0_g1_i8	3d_HK	ctrl_HK	63.1808	0	31.5904	8.57515	1.81548	4.72334	2.31998e-06	0.000636957	TRINITY_DN9695_c0_g1_i8	3d_HK	ctrl_HK	9.02352	0.0705117	4.12185e-06	0.00157699	TRINITY_DN9695_c0_g1_i8	arap1	protein	TRINITY_DN9695_c0_g1_i8|Q96P48.3|arap1|protein|8468|41%|43.077%|1.89e-07|65|8073-7879|6-70|1450|RecName: Full=Arf-GAP with Rho-GAP domain, ANK repeat and PH domain-containing protein 1; AltName: Full=Centaurin-delta-2; Short=Cnt-d2	TRINITY_DN9695_c0_g1_i8	GO:0051491 [Name: positive regulation of filopodium assembly]; GO:0001921 [Name: positive regulation of receptor recycling]; GO:0051270 [Name: regulation of cellular component movement]; GO:0051497 [Name: negative regulation of stress fiber assembly]; GO:0051056 [Name: regulation of small GTPase mediated signal transduction]; GO:0030037 [Name: actin filament reorganization involved in cell cycle]…	GO:0005802 [Name: trans-Golgi network]; GO:0005829 [Name: cytosol]; GO:0005794 [Name: Golgi apparatus]; GO:0043231 [Name: intracellular membrane-bounded organelle]; GO:0005886 [Name: plasma membrane]; GO:0031410 [Name: cytoplasmic vesicle]; GO:0032580 [Name: Golgi cisterna membrane]; GO:0005654 [Name: nucleoplasm]	GO:0005096 [Name: GTPase activator activity]; GO:0031702 [Name: type 1 angiotensin receptor binding]; GO:0005547 [Name: phosphatidylinositol-3,4,5-trisphosphate binding]; GO:0046872 [Name: metal ion binding]	TRINITY_DN9695_c0_g1_i8	-	TRINITY_DN9695_c0_g1_i8	arap1	mRNA	TRINITY_DN9695_c0_g1_i8|XM_029445757.1|arap1|mRNA|8468|60%|82.635%|0.0|1958|6369-8284|1900-3|7236|PREDICTED: Cottoperca gobio ArfGAP with RhoGAP domain, ankyrin repeat and PH domain 1 (arap1), transcript variant X1, mRNA
TRINITY_DN12607_c0_g1_i8	26037	sipa1l1	TRINITY_DN12607_c0_g1_i8	104933976	LOC104933976	TRINITY_DN12607_c0_g1_i8	3d_HK	ctrl_HK	62.6953	0	31.3477	8.56362	1.9071	4.49039	7.10924e-06	0.00170141	TRINITY_DN12607_c0_g1_i8	3d_HK	ctrl_HK	9.00206	0.0495368	1.32445e-05	0.00404039	TRINITY_DN12607_c0_g1_i8	si1l1	protein	TRINITY_DN12607_c0_g1_i8|O43166.4|si1l1|protein|9956|49%|49.856%|2.46e-70|347|4808-3810|1473-1804|1804|RecName: Full=Signal-induced proliferation-associated 1-like protein 1; Short=SIPA1-like protein 1; AltName: Full=High-risk human papilloma viruses E6 oncoproteins targeted protein 1; Short=E6-targeted protein 1	TRINITY_DN12607_c0_g1_i8	GO:0061001 [Name: regulation of dendritic spine morphogenesis]; GO:0050770 [Name: regulation of axonogenesis]; GO:0051056 [Name: regulation of small GTPase mediated signal transduction]; GO:0031532 [Name: actin cytoskeleton reorganization]; GO:0090630 [Name: activation of GTPase activity]; GO:0048013 [Name: ephrin receptor signaling pathway]; GO:0043087 [Name: regulation of GTPase activity]; GO:0…	GO:0005737 [Name: cytoplasm]; GO:0045211 [Name: postsynaptic membrane]; GO:0005856 [Name: cytoskeleton]; GO:0014069 [Name: postsynaptic density]; GO:0043197 [Name: dendritic spine]; GO:0030054 [Name: cell junction]	GO:0005096 [Name: GTPase activator activity]; GO:0046875 [Name: ephrin receptor binding]	TRINITY_DN12607_c0_g1_i8	-	TRINITY_DN12607_c0_g1_i8	LOC104933976,LOC111661460	mRNA	TRINITY_DN12607_c0_g1_i8|XM_019261660.2|LOC104933976|mRNA|9956|57%|89.861%|0.0|5691|3669-9315|6399-739|6873|PREDICTED: Larimichthys crocea signal-induced proliferation-associated 1-like protein 1 (LOC104933976), transcript variant X10, mRNA
TRINITY_DN81_c1_g1_i8	89816	picalm	TRINITY_DN81_c1_g1_i8	111233478	LOC111233478	TRINITY_DN81_c1_g1_i8	3d_HK	ctrl_HK	61.0703	0	30.5351	8.5263	2.17148	3.92649	8.61936e-05	0.0123659	TRINITY_DN81_c1_g1_i8	3d_HK	ctrl_HK	8.96886	0.0181878	0.000198833	0.0399511	TRINITY_DN81_c1_g1_i8	pical	protein	TRINITY_DN81_c1_g1_i8|O55012.1|pical|protein|2837|64%|39.669%|3.86e-08|121|2262-2582|547-640|640|RecName: Full=Phosphatidylinositol-binding clathrin assembly protein; AltName: Full=Clathrin assembly lymphoid myeloid leukemia protein; Short=rCALM	TRINITY_DN81_c1_g1_i8	GO:0048268 [Name: clathrin coat assembly]; GO:0006897 [Name: endocytosis]; GO:1902961 [Name: positive regulation of aspartic-type endopeptidase activity involved in amyloid precursor protein catabolic process]; GO:0072583 [Name: clathrin-dependent endocytosis]; GO:1902004 [Name: positive regulation of beta-amyloid formation]; GO:0050772 [Name: positive regulation of axonogenesis]; GO:1901216 [Nam…	GO:0031224 [Name: intrinsic component of membrane]; GO:0005634 [Name: nucleus]; GO:0098685 [Name: Schaffer collateral - CA1 synapse]; GO:0098688 [Name: parallel fiber to Purkinje cell synapse]; GO:0045202 [Name: synapse]; GO:0014069 [Name: postsynaptic density]; GO:0045211 [Name: postsynaptic membrane]; GO:0005905 [Name: clathrin-coated pit]; GO:0042734 [Name: presynaptic membrane]; GO:0005768 [N…	GO:0005545 [Name: 1-phosphatidylinositol binding]; GO:0042802 [Name: identical protein binding]; GO:0017124 [Name: SH3 domain binding]; GO:0030276 [Name: clathrin binding]; GO:0005546 [Name: phosphatidylinositol-4,5-bisphosphate binding]; GO:0000149 [Name: SNARE binding]; GO:0032050 [Name: clathrin heavy chain binding]	TRINITY_DN81_c1_g1_i8	-	TRINITY_DN81_c1_g1_i8	LOC111233478,LOC111661732,LOC116053275	mRNA	TRINITY_DN81_c1_g1_i8|XM_022761300.1|LOC111233478|mRNA|2837|72%|85.000%|3.42e-150|560|2264-2803|2673-3224|3308|PREDICTED: Seriola dumerili phosphatidylinositol-binding clathrin assembly protein-like (LOC111233478), mRNA
TRINITY_DN3791_c0_g1_i12	114558178	loc114558178	TRINITY_DN3791_c0_g1_i12	114558178	LOC114558178	TRINITY_DN3791_c0_g1_i12	3d_HK	ctrl_HK	58.5398	0	29.2699	8.46515	2.02487	4.18059	2.90751e-05	0.00525949	TRINITY_DN3791_c0_g1_i12	3d_HK	ctrl_HK	8.90937	-0.0376269	5.85e-05	0.0142915	TRINITY_DN3791_c0_g1_i12	zg57	protein	TRINITY_DN3791_c0_g1_i12|P18729.1|zg57|protein|2474|19%|49.669%|7.26e-40|151|2463-2011|164-314|336|RecName: Full=Gastrula zinc finger protein XlCGF57.1	TRINITY_DN3791_c0_g1_i12	-	GO:0005634 [Name: nucleus]	GO:0003677 [Name: DNA binding]; GO:0046872 [Name: metal ion binding]	TRINITY_DN3791_c0_g1_i12	-	TRINITY_DN3791_c0_g1_i12	LOC114558178,LOC114568491,LOC114568513	mRNA	TRINITY_DN3791_c0_g1_i12|XM_028581967.1|LOC114558178|mRNA|2474|15%|76.889%|5.94e-23|225|2253-2473|653-433|1313|PREDICTED: Perca flavescens gastrula zinc finger protein XlCGF8.2DB-like (LOC114558178), mRNA
TRINITY_DN3707_c1_g1_i1	381626	rbm33	TRINITY_DN3707_c1_g1_i1	108896310	rbm33	TRINITY_DN3707_c1_g1_i1	3d_HK	ctrl_HK	58.3407	0	29.1704	8.46203	1.81874	4.65269	3.2764e-06	0.000851974	TRINITY_DN3707_c1_g1_i1	3d_HK	ctrl_HK	8.93339	-0.013031	6.60095e-06	0.00228789	TRINITY_DN3707_c1_g1_i1	rbm33	protein	TRINITY_DN3707_c1_g1_i1|Q9CXK9.2|rbm33|protein|6536|4%|56.250%|3.53e-16|80|896-1129|1137-1216|1231|RecName: Full=RNA-binding protein 33; AltName: Full=Proline-rich protein 8; AltName: Full=RNA-binding motif protein 33	TRINITY_DN3707_c1_g1_i1	GO:0008150 [Name: biological_process]	GO:0005575 [Name: cellular_component]	GO:0003676 [Name: nucleic acid binding]	TRINITY_DN3707_c1_g1_i1	-	TRINITY_DN3707_c1_g1_i1	rbm33	mRNA	TRINITY_DN3707_c1_g1_i1|XM_018695374.1|rbm33|mRNA|6536|42%|81.503%|0.0|1011|131-1129|2985-3959|9527|PREDICTED: Lates calcarifer RNA binding motif protein 33 (rbm33), mRNA
TRINITY_DN2797_c0_g1_i9	9451	eif2ak3	TRINITY_DN2797_c0_g1_i9	108889157	eif2ak3	TRINITY_DN2797_c0_g1_i9	3d_HK	ctrl_HK	58.0483	0	29.0241	8.45456	1.74237	4.85234	1.22012e-06	0.000372841	TRINITY_DN2797_c0_g1_i9	3d_HK	ctrl_HK	8.92354	-0.0226904	2.57335e-06	0.00105709	TRINITY_DN2797_c0_g1_i9	e2ak3	protein	TRINITY_DN2797_c0_g1_i9|Q9NZJ5.3|e2ak3|protein|9031|30%|58.540%|0.0|685|4393-6351|146-809|1116|RecName: Full=Eukaryotic translation initiation factor 2-alpha kinase 3; AltName: Full=PRKR-like endoplasmic reticulum kinase; AltName: Full=Pancreatic eIF2-alpha kinase; Short=HsPEK; Flags: Precursor	TRINITY_DN2797_c0_g1_i9	GO:0001525 [Name: angiogenesis]; GO:0002063 [Name: chondrocyte development]; GO:0060734 [Name: regulation of endoplasmic reticulum stress-induced eIF2 alpha phosphorylation]; GO:0019722 [Name: calcium-mediated signaling]; GO:0006983 [Name: ER overload response]; GO:0018105 [Name: peptidyl-serine phosphorylation]; GO:0006919 [Name: activation of cysteine-type endopeptidase activity involved in apo…	GO:0005783 [Name: endoplasmic reticulum]; GO:0005789 [Name: endoplasmic reticulum membrane]; GO:0005737 [Name: cytoplasm]; GO:0016020 [Name: membrane]; GO:0048471 [Name: perinuclear region of cytoplasm]; GO:0030176 [Name: integral component of endoplasmic reticulum membrane]	GO:0019899 [Name: enzyme binding]; GO:0004694 [Name: eukaryotic translation initiation factor 2alpha kinase activity]; GO:0005524 [Name: ATP binding]; GO:0042802 [Name: identical protein binding]; GO:0004674 [Name: protein serine/threonine kinase activity]; GO:0019903 [Name: protein phosphatase binding]; GO:0051879 [Name: Hsp90 protein binding]; GO:0042803 [Name: protein homodimerization activity…	TRINITY_DN2797_c0_g1_i9	-	TRINITY_DN2797_c0_g1_i9	eif2ak3	mRNA	TRINITY_DN2797_c0_g1_i9|XM_018685516.1|eif2ak3|mRNA|9031|46%|79.617%|3.78e-179|1045|7989-8971|4375-5364|6383|PREDICTED: Lates calcarifer eukaryotic translation initiation factor 2 alpha kinase 3 (eif2ak3), mRNA
TRINITY_DN862_c1_g1_i18	217864	rcor1	TRINITY_DN862_c1_g1_i18	103368352	rcor1	TRINITY_DN862_c1_g1_i18	3d_HK	ctrl_HK	56.0986	0	28.0493	8.40381	2.17482	3.86414	0.000111481	0.0148515	TRINITY_DN862_c1_g1_i18	3d_HK	ctrl_HK	8.85094	-0.0928145	0.000243446	0.0477051	TRINITY_DN862_c1_g1_i18	rcor1	protein	TRINITY_DN862_c1_g1_i18|Q8CFE3.3|rcor1|protein|2185|47%|71.802%|9.15e-169|344|1518-496|99-439|480|RecName: Full=REST corepressor 1; AltName: Full=Protein CoREST	TRINITY_DN862_c1_g1_i18	GO:0045892 [Name: negative regulation of transcription, DNA-templated]; GO:0070933 [Name: histone H4 deacetylation]; GO:0030218 [Name: erythrocyte differentiation]; GO:0010629 [Name: negative regulation of gene expression]; GO:0045654 [Name: positive regulation of megakaryocyte differentiation]	GO:1990391 [Name: DNA repair complex]; GO:0005634 [Name: nucleus]; GO:0017053 [Name: transcriptional repressor complex]; GO:0005654 [Name: nucleoplasm]; GO:0005667 [Name: transcription factor complex]	GO:0003714 [Name: transcription corepressor activity]; GO:0044212 [Name: transcription regulatory region DNA binding]; GO:0001227 [Name: transcriptional repressor activity, RNA polymerase II transcription regulatory region sequence-specific binding]; GO:0003700 [Name: transcription factor activity, sequence-specific DNA binding]; GO:0003682 [Name: chromatin binding]; GO:0019899 [Name: enzyme bind…	TRINITY_DN862_c1_g1_i18	-	TRINITY_DN862_c1_g1_i18	rcor1	mRNA	TRINITY_DN862_c1_g1_i18|XM_008296692.1|rcor1|mRNA|2185|64%|87.402%|0.0|1397|390-1779|2087-696|2920|PREDICTED: Stegastes partitus REST corepressor 1 (rcor1), transcript variant X1, mRNA
TRINITY_DN1310_c0_g1_i6	9110	mtmr4	TRINITY_DN1310_c0_g1_i6	104928772	mtmr4	TRINITY_DN1310_c0_g1_i6	3d_HK	ctrl_HK	54.8222	0	27.4111	8.37142	1.66248	5.03549	4.76624e-07	0.000170018	TRINITY_DN1310_c0_g1_i6	3d_HK	ctrl_HK	8.83142	-0.10968	1.24107e-06	0.000593317	TRINITY_DN1310_c0_g1_i6	mtmr4	protein	TRINITY_DN1310_c0_g1_i6|Q9NYA4.2|mtmr4|protein|3006|65%|77.693%|0.0|659|2603-636|1-657|1195|RecName: Full=Myotubularin-related protein 4; AltName: Full=FYVE domain-containing dual specificity protein phosphatase 2; Short=FYVE-DSP2; AltName: Full=Zinc finger FYVE domain-containing protein 11	TRINITY_DN1310_c0_g1_i6	GO:0006470 [Name: protein dephosphorylation]; GO:0060304 [Name: regulation of phosphatidylinositol dephosphorylation]; GO:0014894 [Name: response to denervation involved in regulation of muscle adaptation]; GO:0007179 [Name: transforming growth factor beta receptor signaling pathway]; GO:0030512 [Name: negative regulation of transforming growth factor beta receptor signaling pathway]; GO:0006661 …	GO:0005768 [Name: endosome]; GO:0005829 [Name: cytosol]; GO:0005615 [Name: extracellular space]; GO:0031901 [Name: early endosome membrane]	GO:0046872 [Name: metal ion binding]; GO:0019903 [Name: protein phosphatase binding]; GO:0004725 [Name: protein tyrosine phosphatase activity]; GO:0004722 [Name: protein serine/threonine phosphatase activity]	TRINITY_DN1310_c0_g1_i6	-	TRINITY_DN1310_c0_g1_i6	mtmr4	mRNA	TRINITY_DN1310_c0_g1_i6|XM_019274953.2|mtmr4|mRNA|3006|84%|89.235%|0.0|2536|88-2600|2715-191|5502|PREDICTED: Larimichthys crocea myotubularin related protein 4 (mtmr4), transcript variant X1, mRNA
TRINITY_DN34933_c0_g1_i3	84083	zranb3	TRINITY_DN34933_c0_g1_i3	108900642	zranb3	TRINITY_DN34933_c0_g1_i3	3d_HK	ctrl_HK	54.6484	0	27.3242	8.36719	1.61714	5.17408	2.2904e-07	8.97686e-05	TRINITY_DN34933_c0_g1_i3	3d_HK	ctrl_HK	8.83004	-0.110886	7.37531e-07	0.000382248	TRINITY_DN34933_c0_g1_i3	zrab3	protein	TRINITY_DN34933_c0_g1_i3|Q5FWF4.2|zrab3|protein|3375|26%|52.159%|7.57e-90|301|2-883|786-1079|1079|RecName: Full=DNA annealing helicase and endonuclease ZRANB3; AltName: Full=Annealing helicase 2; Short=AH2; AltName: Full=Zinc finger Ran-binding domain-containing protein 3; Includes: RecName: Full=DNA annealing helicase ZRANB3; Includes: RecName: Full=Endonuclease ZRANB3	TRINITY_DN34933_c0_g1_i3	GO:0048478 [Name: replication fork protection]; GO:0009411 [Name: response to UV]; GO:0045910 [Name: negative regulation of DNA recombination]; GO:0036292 [Name: DNA rewinding]; GO:0006974 [Name: cellular response to DNA damage stimulus]; GO:0006281 [Name: DNA repair]; GO:0031297 [Name: replication fork processing]; GO:0032508 [Name: DNA duplex unwinding]	GO:0005654 [Name: nucleoplasm]; GO:0043596 [Name: nuclear replication fork]; GO:0005634 [Name: nucleus]	GO:0036310 [Name: annealing helicase activity]; GO:0005524 [Name: ATP binding]; GO:0070530 [Name: K63-linked polyubiquitin binding]; GO:0046872 [Name: metal ion binding]; GO:0008094 [Name: DNA-dependent ATPase activity]; GO:0004520 [Name: endodeoxyribonuclease activity]; GO:0004386 [Name: helicase activity]	TRINITY_DN34933_c0_g1_i3	-	TRINITY_DN34933_c0_g1_i3	zranb3	mRNA	TRINITY_DN34933_c0_g1_i3|XM_018701806.1|zranb3|mRNA|3375|27%|86.638%|0.0|928|1-920|2923-3827|4089|PREDICTED: Lates calcarifer zinc finger RANBP2-type containing 3 (zranb3), transcript variant X1, mRNA
TRINITY_DN17821_c0_g2_i16	505662	sirt7	TRINITY_DN17821_c0_g2_i16	108875649	sirt7	TRINITY_DN17821_c0_g2_i16	3d_HK	ctrl_HK	53.1823	0	26.5911	8.32762	1.6042	5.19113	2.09026e-07	8.37453e-05	TRINITY_DN17821_c0_g2_i16	3d_HK	ctrl_HK	8.78878	-0.149673	7.74194e-07	0.000393887	TRINITY_DN17821_c0_g2_i16	sir7	protein	TRINITY_DN17821_c0_g2_i16|Q0P595.1|sir7|protein|2793|38%|63.934%|6.46e-17|61|905-723|300-360|400|RecName: Full=NAD-dependent protein deacetylase sirtuin-7; AltName: Full=Regulatory protein SIR2 homolog 7; AltName: Full=SIR2-like protein 7	TRINITY_DN17821_c0_g2_i16	GO:0007072 [Name: positive regulation of transcription involved in exit from mitosis]; GO:0070932 [Name: histone H3 deacetylation]; GO:0009303 [Name: rRNA transcription]; GO:0000122 [Name: negative regulation of transcription from RNA polymerase II promoter]	GO:0005731 [Name: nucleolus organizer region]; GO:0005737 [Name: cytoplasm]; GO:0005724 [Name: nuclear telomeric heterochromatin]; GO:0005634 [Name: nucleus]; GO:0005730 [Name: nucleolus]	GO:0004407 [Name: histone deacetylase activity]; GO:0046872 [Name: metal ion binding]; GO:0070403 [Name: NAD+ binding]; GO:0097372 [Name: NAD-dependent histone deacetylase activity (H3-K18 specific)]; GO:0003682 [Name: chromatin binding]; GO:0016740 [Name: transferase activity]	TRINITY_DN17821_c0_g2_i16	-	TRINITY_DN17821_c0_g2_i16	sirt7	mRNA	TRINITY_DN17821_c0_g2_i16|XM_018664696.1|sirt7|mRNA|2793|49%|84.710%|0.0|1380|549-1925|1358-2|2735|PREDICTED: Lates calcarifer sirtuin 7 (sirt7), mRNA
TRINITY_DN11583_c0_g3_i3	116051665	cit	TRINITY_DN11583_c0_g3_i3	116051665	LOC116051665	TRINITY_DN11583_c0_g3_i3	3d_HK	ctrl_HK	53.0937	0	26.5469	8.32447	1.67714	4.9635	6.92344e-07	0.000229735	TRINITY_DN11583_c0_g3_i3	3d_HK	ctrl_HK	8.77973	-0.158436	1.79537e-06	0.000783968	TRINITY_DN11583_c0_g3_i3	-	-	-	TRINITY_DN11583_c0_g3_i3	-	-	-	TRINITY_DN11583_c0_g3_i3	-	TRINITY_DN11583_c0_g3_i3	LOC116051665,LOC116384342	mRNA	TRINITY_DN11583_c0_g3_i3|XM_031302208.1|LOC116051665|mRNA|4724|24%|81.737%|4.48e-141|668|1865-2501|6582-5932|6582|PREDICTED: Sander lucioperca citron Rho-interacting kinase-like (LOC116051665), transcript variant X4, mRNA
TRINITY_DN76039_c0_g1_i1	116050955	rrp36	TRINITY_DN76039_c0_g1_i1	116050955	rrp36	TRINITY_DN76039_c0_g1_i1	3d_HK	ctrl_HK	53.0079	0	26.5039	8.32319	1.83643	4.53227	5.8353e-06	0.00143461	TRINITY_DN76039_c0_g1_i1	3d_HK	ctrl_HK	8.78999	-0.14819	1.21411e-05	0.00382554	TRINITY_DN76039_c0_g1_i1	-	-	-	TRINITY_DN76039_c0_g1_i1	-	-	-	TRINITY_DN76039_c0_g1_i1	-	TRINITY_DN76039_c0_g1_i1	rrp36	mRNA	TRINITY_DN76039_c0_g1_i1|XM_031301181.1|rrp36|mRNA|664|20%|85.294%|1.98e-27|136|23-157|376-248|1649|PREDICTED: Sander lucioperca ribosomal RNA processing 36 (rrp36), mRNA
TRINITY_DN1157_c0_g1_i10	8925	herc1	TRINITY_DN1157_c0_g1_i10	114571382	LOC114571382	TRINITY_DN1157_c0_g1_i10	3d_HK	ctrl_HK	52.6126	0	26.3063	8.31278	2.29906	3.61573	0.000299501	0.0316389	TRINITY_DN1157_c0_g1_i10	-	-	-	-	-	-	TRINITY_DN1157_c0_g1_i10	herc1	protein	TRINITY_DN1157_c0_g1_i10|Q15751.2|herc1|protein|8790|84%|27.317%|4.19e-14|205|3051-2590|531-735|4861|RecName: Full=Probable E3 ubiquitin-protein ligase HERC1; AltName: Full=HECT domain and RCC1-like domain-containing protein 1; AltName: Full=HECT-type E3 ubiquitin transferase HERC1; AltName: Full=p532; AltName: Full=p619	TRINITY_DN1157_c0_g1_i10	GO:0010507 [Name: negative regulation of autophagy]; GO:0021702 [Name: cerebellar Purkinje cell differentiation]; GO:0050885 [Name: neuromuscular process controlling balance]; GO:0031175 [Name: neuron projection development]	GO:0005737 [Name: cytoplasm]; GO:0005829 [Name: cytosol]; GO:0005794 [Name: Golgi apparatus]; GO:0016020 [Name: membrane]	GO:0005086 [Name: ARF guanyl-nucleotide exchange factor activity]; GO:0004842 [Name: ubiquitin-protein transferase activity]	TRINITY_DN1157_c0_g1_i10	-	TRINITY_DN1157_c0_g1_i10	LOC114571382,LOC116062792	mRNA	TRINITY_DN1157_c0_g1_i10|XM_028602295.1|LOC114571382|mRNA|8790|99%|90.104%|0.0|2112|6725-8790|7119-5018|13831|PREDICTED: Perca flavescens probable E3 ubiquitin-protein ligase HERC1 (LOC114571382), transcript variant X9, mRNA
TRINITY_DN531_c0_g1_i2	109958385	loc109958385	TRINITY_DN531_c0_g1_i2	109958385	LOC109958385	TRINITY_DN531_c0_g1_i2	3d_HK	ctrl_HK	51.3952	0	25.6976	8.27714	1.78393	4.63983	3.48695e-06	0.000898088	TRINITY_DN531_c0_g1_i2	3d_HK	ctrl_HK	8.72695	-0.208227	7.30164e-06	0.0024995	TRINITY_DN531_c0_g1_i2	-	-	-	TRINITY_DN531_c0_g1_i2	-	-	-	TRINITY_DN531_c0_g1_i2	-	TRINITY_DN531_c0_g1_i2	LOC109958385,LOC113162604,LOC113746527,LOC115590753,palm3	mRNA	TRINITY_DN531_c0_g1_i2|XM_020596969.1|LOC109958385|mRNA|2871|23%|79.853%|3.69e-105|546|1970-2514|560-20|775|PREDICTED: Monopterus albus uncharacterized LOC109958385 (LOC109958385), mRNA
TRINITY_DN9149_c0_g1_i2	80144	fras1	TRINITY_DN9149_c0_g1_i2	108881615	fras1	TRINITY_DN9149_c0_g1_i2	3d_HK	ctrl_HK	633.72	2.05075	317.885	8.26112	1.30506	6.33005	2.45076e-10	2.88162e-07	TRINITY_DN9149_c0_g1_i2	3d_HK	ctrl_HK	8.15247	3.33035	1.86015e-06	0.000799661	TRINITY_DN9149_c0_g1_i2	fras1	protein	TRINITY_DN9149_c0_g1_i2|Q86XX4.2|fras1|protein|13583|89%|58.260%|0.0|4068|304-12423|7-4008|4008|RecName: Full=Extracellular matrix protein FRAS1; Flags: Precursor	TRINITY_DN9149_c0_g1_i2	GO:0007154 [Name: cell communication]; GO:0003338 [Name: metanephros morphogenesis]; GO:0043588 [Name: skin development]; GO:0015031 [Name: protein transport]; GO:0060021 [Name: palate development]; GO:0002009 [Name: morphogenesis of an epithelium]; GO:0030326 [Name: embryonic limb morphogenesis]	GO:0016021 [Name: integral component of membrane]; GO:0005886 [Name: plasma membrane]; GO:0005604 [Name: basement membrane]	GO:0005201 [Name: extracellular matrix structural constituent]; GO:0046872 [Name: metal ion binding]	TRINITY_DN9149_c0_g1_i2	-	TRINITY_DN9149_c0_g1_i2	fras1	mRNA	TRINITY_DN9149_c0_g1_i2|XM_018673668.1|fras1|mRNA|13583|90%|83.711%|0.0|2204|2354-4529|2603-4802|14150|PREDICTED: Lates calcarifer Fraser extracellular matrix complex subunit 1 (fras1), transcript variant X1, mRNA
TRINITY_DN1479_c0_g1_i1	60682	smap1	TRINITY_DN1479_c0_g1_i1	103362543	LOC103362543	TRINITY_DN1479_c0_g1_i1	3d_HK	ctrl_HK	50.128	0	25.064	8.24065	2.01024	4.09933	4.14342e-05	0.00691682	TRINITY_DN1479_c0_g1_i1	3d_HK	ctrl_HK	8.67839	-0.254939	8.26611e-05	0.0191002	TRINITY_DN1479_c0_g1_i1	smap1	protein	TRINITY_DN1479_c0_g1_i1|Q8IYB5.2|smap1|protein|5599|22%|50.877%|1.10e-98|456|1749-3002|1-428|467|RecName: Full=Stromal membrane-associated protein 1	TRINITY_DN1479_c0_g1_i1	GO:0045648 [Name: positive regulation of erythrocyte differentiation]; GO:2000369 [Name: regulation of clathrin-dependent endocytosis]	GO:0005737 [Name: cytoplasm]; GO:0005886 [Name: plasma membrane]	GO:0030276 [Name: clathrin binding]; GO:0046872 [Name: metal ion binding]; GO:0005096 [Name: GTPase activator activity]	TRINITY_DN1479_c0_g1_i1	-	TRINITY_DN1479_c0_g1_i1	LOC103362543,LOC104921624,smap1,LOC109990652,LOC110959182	mRNA	TRINITY_DN1479_c0_g1_i1|XM_008288922.1|LOC103362543|mRNA|5599|37%|87.719%|0.0|684|4823-5493|1381-2054|2056|PREDICTED: Stegastes partitus stromal membrane-associated protein 1-like (LOC103362543), mRNA
TRINITY_DN2738_c0_g1_i2	108891085	pomgnt1	TRINITY_DN2738_c0_g1_i2	108891085	pomgnt1	TRINITY_DN2738_c0_g1_i2	3d_HK	ctrl_HK	49.4837	0	24.7418	8.2228	2.18131	3.76965	0.000163475	0.0199141	TRINITY_DN2738_c0_g1_i2	-	-	-	-	-	-	TRINITY_DN2738_c0_g1_i2	-	-	-	TRINITY_DN2738_c0_g1_i2	-	-	-	TRINITY_DN2738_c0_g1_i2	-	TRINITY_DN2738_c0_g1_i2	beta 1,2-) (pomgnt1,LOC116057003	mRNA;ncRNA	TRINITY_DN2738_c0_g1_i2|XM_018688212.1|beta 1,2-) (pomgnt1|mRNA|1896|14%|87.833%|1.17e-78|263|1594-1854|3083-2823|5054|PREDICTED: Lates calcarifer protein O-linked mannose N-acetylglucosaminyltransferase 1 (beta 1,2-) (pomgnt1), mRNA
TRINITY_DN2012_c0_g1_i15	286676	ildr1	TRINITY_DN2012_c0_g1_i15	104934970	LOC104934970	TRINITY_DN2012_c0_g1_i15	3d_HK	ctrl_HK	46.844	0	23.422	8.14482	1.769	4.6042	4.1405e-06	0.00104161	TRINITY_DN2012_c0_g1_i15	3d_HK	ctrl_HK	8.61006	-0.316092	1.06821e-05	0.00348462	TRINITY_DN2012_c0_g1_i15	ildr1	protein	TRINITY_DN2012_c0_g1_i15|Q86SU0.2|ildr1|protein|6848|8%|61.929%|9.88e-42|197|4086-4658|55-250|546|RecName: Full=Immunoglobulin-like domain-containing receptor 1; Flags: Precursor	TRINITY_DN2012_c0_g1_i15	GO:1990830 [Name: cellular response to leukemia inhibitory factor]; GO:0051260 [Name: protein homooligomerization]; GO:0090277 [Name: positive regulation of peptide hormone secretion]	GO:0032991 [Name: macromolecular complex]; GO:0016021 [Name: integral component of membrane]; GO:0005829 [Name: cytosol]; GO:0005886 [Name: plasma membrane]; GO:0061689 [Name: tricellular tight junction]	GO:0070506 [Name: high-density lipoprotein particle receptor activity]; GO:0042802 [Name: identical protein binding]	TRINITY_DN2012_c0_g1_i15	-	TRINITY_DN2012_c0_g1_i15	LOC104934970,LOC104951945,LOC108901028,LOC114564351,LOC115026829	mRNA	TRINITY_DN2012_c0_g1_i15|XM_010750751.3|LOC104934970|mRNA|6848|24%|79.193%|0.0|1091|4890-5942|1116-2193|2687|PREDICTED: Larimichthys crocea immunoglobulin-like domain-containing receptor 1 (LOC104934970), mRNA
TRINITY_DN1706_c1_g2_i1	101485728	nacc1	TRINITY_DN1706_c1_g2_i1	101485728	LOC101485728	TRINITY_DN1706_c1_g2_i1	3d_HK	ctrl_HK	45.9273	0	22.9636	8.11653	1.71165	4.74194	2.11686e-06	0.000590179	TRINITY_DN1706_c1_g2_i1	3d_HK	ctrl_HK	8.58253	-0.341576	6.30285e-06	0.00222631	TRINITY_DN1706_c1_g2_i1	-	-	-	TRINITY_DN1706_c1_g2_i1	-	-	-	TRINITY_DN1706_c1_g2_i1	-	TRINITY_DN1706_c1_g2_i1	LOC101485728,nacc1,LOC100710081	mRNA	TRINITY_DN1706_c1_g2_i1|XM_004574435.3|LOC101485728|mRNA|976|16%|94.937%|3.63e-61|158|135-292|14920-14764|15328|PREDICTED: Maylandia zebra nucleus accumbens-associated protein 1 (LOC101485728), transcript variant X1, mRNA
TRINITY_DN5236_c0_g1_i2	73738	haus7	TRINITY_DN5236_c0_g1_i2	103369382	haus7	TRINITY_DN5236_c0_g1_i2	3d_HK	ctrl_HK	44.9995	0	22.4997	8.08554	1.71596	4.71197	2.45331e-06	0.000670161	TRINITY_DN5236_c0_g1_i2	3d_HK	ctrl_HK	8.53901	-0.382683	6.52712e-06	0.00227653	TRINITY_DN5236_c0_g1_i2	haus7	protein	TRINITY_DN5236_c0_g1_i2|Q8BKT8.2|haus7|protein|3291|16%|31.351%|4.63e-15|185|3289-2768|36-191|364|RecName: Full=HAUS augmin-like complex subunit 7; AltName: Full=26S proteasome-associated UCH37-interacting protein 1; AltName: Full=UCHL5-interacting protein	TRINITY_DN5236_c0_g1_i2	GO:0051301 [Name: cell division]; GO:0051225 [Name: spindle assembly]; GO:0007098 [Name: centrosome cycle]	GO:0005874 [Name: microtubule]; GO:0070652 [Name: HAUS complex]; GO:0005819 [Name: spindle]; GO:0005813 [Name: centrosome]; GO:0005737 [Name: cytoplasm]	GO:0031996 [Name: thioesterase binding]; GO:0051011 [Name: microtubule minus-end binding]	TRINITY_DN5236_c0_g1_i2	-	TRINITY_DN5236_c0_g1_i2	haus7,LOC116377294	mRNA;partial mRNA	TRINITY_DN5236_c0_g1_i2|XM_008298086.1|haus7|mRNA|3291|10%|84.451%|5.64e-84|328|2774-3101|514-187|1795|PREDICTED: Stegastes partitus HAUS augmin-like complex, subunit 7 (haus7), mRNA
TRINITY_DN2492_c0_g1_i8	-	hamp	TRINITY_DN2492_c0_g1_i8	100706659	celf2	TRINITY_DN2492_c0_g1_i8	3d_HK	ctrl_HK	44.9393	0	22.4697	8.08329	1.85549	4.35643	1.32202e-05	0.00287165	TRINITY_DN2492_c0_g1_i8	3d_HK	ctrl_HK	8.53134	-0.390377	2.5248e-05	0.00696593	TRINITY_DN2492_c0_g1_i8	hepc	protein	TRINITY_DN2492_c0_g1_i8|P82951.1|hepc|protein|5231|5%|58.889%|6.44e-18|90|1558-1301|1-85|85|RecName: Full=Hepcidin; Flags: Precursor	TRINITY_DN2492_c0_g1_i8	GO:0042742 [Name: defense response to bacterium]; GO:0006879 [Name: cellular iron ion homeostasis]	GO:0005623 [Name: cell]; GO:0005576 [Name: extracellular region]	GO:0005179 [Name: hormone activity]	TRINITY_DN2492_c0_g1_i8	-	TRINITY_DN2492_c0_g1_i8	celf2	mRNA	TRINITY_DN2492_c0_g1_i8|XM_005475851.4|celf2|mRNA|5231|5%|85.763%|1.51e-76|295|139-425|3756-4045|8817|PREDICTED: Oreochromis niloticus CUGBP Elav-like family member 2 (celf2), transcript variant X33, mRNA
TRINITY_DN13360_c0_g1_i11	424206	cfap65	TRINITY_DN13360_c0_g1_i11	114564146	cfap65	TRINITY_DN13360_c0_g1_i11	3d_HK	ctrl_HK	43.9267	0	21.9634	8.05019	1.95738	4.11273	3.91004e-05	0.00660881	TRINITY_DN13360_c0_g1_i11	3d_HK	ctrl_HK	8.4924	-0.426974	6.74975e-05	0.0160096	TRINITY_DN13360_c0_g1_i11	cfa65	protein	TRINITY_DN13360_c0_g1_i11|F1P4W9.2|cfa65|protein|6326|74%|35.590%|0.0|916|96-2759|112-1012|1775|RecName: Full=Cilia- and flagella-associated protein 65; AltName: Full=Coiled-coil domain-containing protein 108	TRINITY_DN13360_c0_g1_i11	-	GO:0016021 [Name: integral component of membrane]; GO:0031514 [Name: motile cilium]; GO:0005886 [Name: plasma membrane]	-	TRINITY_DN13360_c0_g1_i11	-	TRINITY_DN13360_c0_g1_i11	cfap65	mRNA	TRINITY_DN13360_c0_g1_i11|XM_028591350.1|cfap65|mRNA|6326|68%|86.326%|0.0|4366|92-4382|473-4831|5597|PREDICTED: Perca flavescens cilia and flagella associated protein 65 (cfap65), transcript variant X1, mRNA
TRINITY_DN1365_c0_g2_i1	2768	gna12	TRINITY_DN1365_c0_g2_i1	108888452	gna12	TRINITY_DN1365_c0_g2_i1	3d_HK	ctrl_HK	43.4803	0	21.7401	8.03795	2.17595	3.69399	0.000220761	0.0252971	TRINITY_DN1365_c0_g2_i1	-	-	-	-	-	-	TRINITY_DN1365_c0_g2_i1	gna12	protein	TRINITY_DN1365_c0_g2_i1|Q03113.4|gna12|protein|2483|47%|81.818%|0.0|385|91-1245|1-381|381|RecName: Full=Guanine nucleotide-binding protein subunit alpha-12; Short=G alpha-12; Short=G-protein subunit alpha-12	TRINITY_DN1365_c0_g2_i1	GO:0042733 [Name: embryonic digit morphogenesis]; GO:0042493 [Name: response to drug]; GO:0007596 [Name: blood coagulation]; GO:0007266 [Name: Rho protein signal transduction]; GO:0001701 [Name: in utero embryonic development]; GO:0030168 [Name: platelet activation]; GO:0010762 [Name: regulation of fibroblast migration]; GO:0007188 [Name: adenylate cyclase-modulating G-protein coupled receptor si…	GO:0016328 [Name: lateral plasma membrane]; GO:0031526 [Name: brush border membrane]; GO:0005925 [Name: focal adhesion]; GO:0005737 [Name: cytoplasm]; GO:0005886 [Name: plasma membrane]; GO:0005834 [Name: heterotrimeric G-protein complex]	GO:0031683 [Name: G-protein beta/gamma-subunit complex binding]; GO:0046872 [Name: metal ion binding]; GO:0031752 [Name: D5 dopamine receptor binding]; GO:0001664 [Name: G-protein coupled receptor binding]; GO:0003924 [Name: GTPase activity]; GO:0005525 [Name: GTP binding]	TRINITY_DN1365_c0_g2_i1	-	TRINITY_DN1365_c0_g2_i1	gna12	mRNA	TRINITY_DN1365_c0_g2_i1|XM_018684439.1|gna12|mRNA|2483|47%|91.312%|0.0|1174|78-1250|463-1635|4582|PREDICTED: Lates calcarifer G protein subunit alpha 12 (gna12), mRNA
TRINITY_DN631_c11_g2_i10	492793	nosip	TRINITY_DN631_c11_g2_i10	108874485	LOC108874485	TRINITY_DN631_c11_g2_i10	3d_HK	ctrl_HK	42.3592	0	21.1796	7.99792	1.85748	4.30578	1.66395e-05	0.00347482	TRINITY_DN631_c11_g2_i10	3d_HK	ctrl_HK	8.44518	-0.469881	2.8678e-05	0.00760941	TRINITY_DN631_c11_g2_i10	nosip	protein	TRINITY_DN631_c11_g2_i10|Q5U3S7.1|nosip|protein|4860|19%|79.412%|2.54e-152|306|320-1231|1-304|304|RecName: Full=Nitric oxide synthase-interacting protein; AltName: Full=E3 ubiquitin-protein ligase NOSIP; AltName: Full=RING-type E3 ubiquitin transferase NOSIP	TRINITY_DN631_c11_g2_i10	GO:0007275 [Name: multicellular organism development]	GO:0005634 [Name: nucleus]; GO:0005737 [Name: cytoplasm]	GO:0061630 [Name: ubiquitin protein ligase activity]	TRINITY_DN631_c11_g2_i10	-	TRINITY_DN631_c11_g2_i10	LOC108874485,LOC108898474,nosip	mRNA	TRINITY_DN631_c11_g2_i10|XM_018662977.1|LOC108874485|mRNA|4860|19%|89.967%|0.0|917|319-1235|143-1059|1232|PREDICTED: Lates calcarifer nitric oxide synthase-interacting protein-like (LOC108874485), mRNA
TRINITY_DN2321_c0_g1_i2	3699	itih3	TRINITY_DN2321_c0_g1_i2	114554037	LOC114554037	TRINITY_DN2321_c0_g1_i2	3d_HK	ctrl_HK	41.1505	0	20.5753	7.95601	2.11933	3.75402	0.000174024	0.0209166	TRINITY_DN2321_c0_g1_i2	-	-	-	-	-	-	TRINITY_DN2321_c0_g1_i2	itih3	protein	TRINITY_DN2321_c0_g1_i2|Q06033.2|itih3|protein|4219|59%|47.131%|2.67e-62|244|2930-3658|648-890|890|RecName: Full=Inter-alpha-trypsin inhibitor heavy chain H3; Short=ITI heavy chain H3; Short=ITI-HC3; Short=Inter-alpha-inhibitor heavy chain 3; AltName: Full=Serum-derived hyaluronan-associated protein; Short=SHAP; Flags: Precursor	TRINITY_DN2321_c0_g1_i2	GO:0002576 [Name: platelet degranulation]; GO:0030212 [Name: hyaluronan metabolic process]	GO:0005576 [Name: extracellular region]; GO:0031089 [Name: platelet dense granule lumen]; GO:0070062 [Name: extracellular exosome]	GO:0004867 [Name: serine-type endopeptidase inhibitor activity]; GO:0004866 [Name: endopeptidase inhibitor activity]	TRINITY_DN2321_c0_g1_i2	-	TRINITY_DN2321_c0_g1_i2	LOC114554037,LOC115007679,LOC115008877	mRNA	TRINITY_DN2321_c0_g1_i2|XM_028575591.1|LOC114554037|mRNA|4219|61%|84.509%|0.0|794|1222-2014|1112-1904|2798|PREDICTED: Perca flavescens inter-alpha-trypsin inhibitor heavy chain H3-like (LOC114554037), mRNA
TRINITY_DN1278_c0_g2_i4	58080	axin2	TRINITY_DN1278_c0_g2_i4	116401190	LOC116401190	TRINITY_DN1278_c0_g2_i4	3d_HK	ctrl_HK	41.0909	0	20.5454	7.95487	1.88346	4.22354	2.40492e-05	0.00469585	TRINITY_DN1278_c0_g2_i4	3d_HK	ctrl_HK	8.41191	-0.49985	4.01522e-05	0.0103087	TRINITY_DN1278_c0_g2_i4	axin2	protein	TRINITY_DN1278_c0_g2_i4|P57095.1|axin2|protein|4526|53%|65.742%|0.0|829|4121-1740|1-812|812|RecName: Full=Axin-2; AltName: Full=Axis inhibition protein 2	TRINITY_DN1278_c0_g2_i4	GO:2000054 [Name: negative regulation of Wnt signaling pathway involved in dorsal/ventral axis specification]; GO:0016055 [Name: Wnt signaling pathway]; GO:0009953 [Name: dorsal/ventral pattern formation]; GO:0009950 [Name: dorsal/ventral axis specification]	GO:0005737 [Name: cytoplasm]	GO:0005515 [Name: protein binding]	TRINITY_DN1278_c0_g2_i4	-	TRINITY_DN1278_c0_g2_i4	LOC116401190,LOC116401191	mRNA	TRINITY_DN1278_c0_g2_i4|XM_031879469.1|LOC116401190|mRNA|4526|98%|94.010%|0.0|4491|6-4451|4435-1|5664|PREDICTED: Anarrhichthys ocellatus axin-2-like (LOC116401190), transcript variant X1, mRNA
TRINITY_DN2678_c0_g1_i1	11512	adcy6	TRINITY_DN2678_c0_g1_i1	104967529	LOC104967529	TRINITY_DN2678_c0_g1_i1	3d_HK	ctrl_HK	41.0201	0	20.51	7.95178	1.89071	4.20571	2.60269e-05	0.00495429	TRINITY_DN2678_c0_g1_i1	3d_HK	ctrl_HK	8.40217	-0.50936	4.21061e-05	0.0107112	TRINITY_DN2678_c0_g1_i1	adcy6	protein	TRINITY_DN2678_c0_g1_i1|Q01341.1|adcy6|protein|5069|70%|71.715%|0.0|1195|4535-990|1-1163|1165|RecName: Full=Adenylate cyclase type 6; AltName: Full=ATP pyrophosphate-lyase 6; AltName: Full=Adenylate cyclase type VI; AltName: Full=Adenylyl cyclase 6; Short=AC6; AltName: Full=Ca(2+)-inhibitable adenylyl cyclase	TRINITY_DN2678_c0_g1_i1	GO:0007189 [Name: adenylate cyclase-activating G-protein coupled receptor signaling pathway]; GO:0071870 [Name: cellular response to catecholamine stimulus]; GO:0003091 [Name: renal water homeostasis]; GO:0010977 [Name: negative regulation of neuron projection development]; GO:1904322 [Name: cellular response to forskolin]; GO:0071380 [Name: cellular response to prostaglandin E stimulus]; GO:1904…	GO:0005623 [Name: cell]; GO:0005886 [Name: plasma membrane]; GO:0005929 [Name: cilium]; GO:0045121 [Name: membrane raft]; GO:0031528 [Name: microvillus membrane]; GO:0032420 [Name: stereocilium]; GO:0005768 [Name: endosome]; GO:0005887 [Name: integral component of plasma membrane]; GO:0031226 [Name: intrinsic component of plasma membrane]; GO:0016020 [Name: membrane]	GO:0000149 [Name: SNARE binding]; GO:0097110 [Name: scaffold protein binding]; GO:0005524 [Name: ATP binding]; GO:0046872 [Name: metal ion binding]; GO:0005080 [Name: protein kinase C binding]; GO:0004016 [Name: adenylate cyclase activity]; GO:0019901 [Name: protein kinase binding]; GO:0008294 [Name: calcium- and calmodulin-responsive adenylate cyclase activity]; GO:0005102 [Name: receptor bindin…	TRINITY_DN2678_c0_g1_i1	-	TRINITY_DN2678_c0_g1_i1	LOC104967529,LOC104933400,LOC111670684,LOC114558853	mRNA	TRINITY_DN2678_c0_g1_i1|XM_010797016.1|LOC104967529|mRNA|5069|96%|87.008%|5.32e-71|254|4820-5069|273-21|5792|PREDICTED: Notothenia coriiceps adenylate cyclase type 6-like (LOC104967529), mRNA
TRINITY_DN4626_c0_g1_i6	19684	rdx	TRINITY_DN4626_c0_g1_i6	114551128	LOC114551128	TRINITY_DN4626_c0_g1_i6	3d_HK	ctrl_HK	40.8802	0	20.4401	7.94765	2.03195	3.91135	9.17822e-05	0.0128275	TRINITY_DN4626_c0_g1_i6	3d_HK	ctrl_HK	8.40663	-0.504637	0.000146487	0.0307712	TRINITY_DN4626_c0_g1_i6	radi	protein	TRINITY_DN4626_c0_g1_i6|P26043.3|radi|protein|7602|23%|68.571%|1.68e-19|140|4133-3717|392-529|583|RecName: Full=Radixin; AltName: Full=ESP10	TRINITY_DN4626_c0_g1_i6	GO:2000643 [Name: positive regulation of early endosome to late endosome transport]; GO:0008360 [Name: regulation of cell shape]; GO:0008361 [Name: regulation of cell size]; GO:0097067 [Name: cellular response to thyroid hormone stimulus]; GO:0045792 [Name: negative regulation of cell size]; GO:1902966 [Name: positive regulation of protein localization to early endosome]; GO:0072659 [Name: protei…	GO:0030027 [Name: lamellipodium]; GO:0032420 [Name: stereocilium]; GO:0005902 [Name: microvillus]; GO:0030496 [Name: midbody]; GO:0043209 [Name: myelin sheath]; GO:0071944 [Name: cell periphery]; GO:0005925 [Name: focal adhesion]; GO:0045177 [Name: apical part of cell]; GO:0030864 [Name: cortical actin cytoskeleton]; GO:0030315 [Name: T-tubule]; GO:0016324 [Name: apical plasma membrane]; GO:00059…	GO:0019904 [Name: protein domain specific binding]; GO:0051117 [Name: ATPase binding]; GO:0042803 [Name: protein homodimerization activity]; GO:0003779 [Name: actin binding]	TRINITY_DN4626_c0_g1_i6	-	TRINITY_DN4626_c0_g1_i6	LOC114551128,LOC115020513	mRNA	TRINITY_DN4626_c0_g1_i6|XM_028572229.1|LOC114551128|mRNA|7602|36%|79.145%|2.06e-126|772|1850-2589|2579-1849|4807|PREDICTED: Perca flavescens radixin-like (LOC114551128), transcript variant X1, mRNA
TRINITY_DN1704_c0_g1_i4	18590	pdgfa	TRINITY_DN1704_c0_g1_i4	108886167	pdgfa	TRINITY_DN1704_c0_g1_i4	3d_HK	ctrl_HK	40.2316	0	20.1158	7.92361	1.90572	4.15781	3.21309e-05	0.00563025	TRINITY_DN1704_c0_g1_i4	3d_HK	ctrl_HK	8.37207	-0.53718	4.99877e-05	0.012487	TRINITY_DN1704_c0_g1_i4	pdgfa	protein	TRINITY_DN1704_c0_g1_i4|P20033.2|pdgfa|protein|2624|5%|62.500%|6.66e-07|40|2214-2095|149-188|211|RecName: Full=Platelet-derived growth factor subunit A; Short=PDGF subunit A; AltName: Full=PDGF-1; AltName: Full=Platelet-derived growth factor A chain; AltName: Full=Platelet-derived growth factor alpha polypeptide; Flags: Precursor	TRINITY_DN1704_c0_g1_i4	GO:0060348 [Name: bone development]; GO:0048286 [Name: lung alveolus development]; GO:0048008 [Name: platelet-derived growth factor receptor signaling pathway]; GO:0035793 [Name: positive regulation of metanephric mesenchymal cell migration by platelet-derived growth factor receptor-beta signaling pathway]; GO:0009611 [Name: response to wounding]; GO:0009887 [Name: animal organ morphogenesis]; GO…	GO:0005902 [Name: microvillus]; GO:0005615 [Name: extracellular space]; GO:0009986 [Name: cell surface]; GO:0016020 [Name: membrane]	GO:0048407 [Name: platelet-derived growth factor binding]; GO:0005161 [Name: platelet-derived growth factor receptor binding]; GO:0046982 [Name: protein heterodimerization activity]; GO:0005518 [Name: collagen binding]; GO:0042803 [Name: protein homodimerization activity]; GO:0008083 [Name: growth factor activity]; GO:0042802 [Name: identical protein binding]	TRINITY_DN1704_c0_g1_i4	-	TRINITY_DN1704_c0_g1_i4	pdgfa,LOC115012768	mRNA;misc_RNA	TRINITY_DN1704_c0_g1_i4|XM_018680857.1|pdgfa|mRNA|2624|58%|85.456%|0.0|1327|929-2210|2401-1096|3622|PREDICTED: Lates calcarifer platelet derived growth factor subunit A (pdgfa), mRNA
TRINITY_DN5324_c0_g1_i3	563853	mtus1a	TRINITY_DN5324_c0_g1_i3	114567096	LOC114567096	TRINITY_DN5324_c0_g1_i3	3d_HK	ctrl_HK	38.4599	0	19.2299	7.86008	2.05186	3.83072	0.000127771	0.0165329	TRINITY_DN5324_c0_g1_i3	3d_HK	ctrl_HK	8.32209	-0.581317	0.000184606	0.037638	TRINITY_DN5324_c0_g1_i3	mts1a	protein	TRINITY_DN5324_c0_g1_i3|A0JMQ7.1|mts1a|protein|4153|25%|44.231%|5.59e-18|104|2960-2649|79-182|440|RecName: Full=Microtubule-associated tumor suppressor 1 homolog A; AltName: Full=Mitochondrial tumor suppressor 1 homolog A	TRINITY_DN5324_c0_g1_i3	GO:0007049 [Name: cell cycle]	GO:0005886 [Name: plasma membrane]; GO:0005794 [Name: Golgi apparatus]; GO:0005634 [Name: nucleus]; GO:0005739 [Name: mitochondrion]	GO:0008017 [Name: microtubule binding]	TRINITY_DN5324_c0_g1_i3	-	TRINITY_DN5324_c0_g1_i3	LOC114567096,LOC115006846,LOC116059825	mRNA	TRINITY_DN5324_c0_g1_i3|XM_028596002.1|LOC114567096|mRNA|4153|57%|84.119%|0.0|806|2665-3456|3707-2907|5643|PREDICTED: Perca flavescens microtubule-associated tumor suppressor candidate 2 homolog (LOC114567096), transcript variant X1, mRNA
TRINITY_DN62861_c0_g1_i3	162282	ankfn1	TRINITY_DN62861_c0_g1_i3	104920728	LOC104920728	TRINITY_DN62861_c0_g1_i3	3d_HK	ctrl_HK	38.2465	0	19.1233	7.85074	1.96807	3.98906	6.6336e-05	0.0100784	TRINITY_DN62861_c0_g1_i3	3d_HK	ctrl_HK	8.29878	-0.604233	9.20531e-05	0.0207516	TRINITY_DN62861_c0_g1_i3	ankf1	protein	TRINITY_DN62861_c0_g1_i3|Q8N957.2|ankf1|protein|6872|32%|55.027%|0.0|736|6058-3866|29-756|763|RecName: Full=Ankyrin repeat and fibronectin type-III domain-containing protein 1	TRINITY_DN62861_c0_g1_i3	-	-	-	TRINITY_DN62861_c0_g1_i3	-	TRINITY_DN62861_c0_g1_i3	LOC104920728,LOC114548547,LOC115024925,LOC116061323	mRNA	TRINITY_DN62861_c0_g1_i3|XM_010733081.3|LOC104920728|mRNA|6872|71%|84.414%|1.74e-171|648|1644-2276|5369-4731|6842|PREDICTED: Larimichthys crocea ankyrin repeat and fibronectin type-III domain-containing protein 1 (LOC104920728), transcript variant X2, mRNA
TRINITY_DN10146_c1_g1_i4	104963409	grk6	TRINITY_DN10146_c1_g1_i4	104963409	LOC104963409	TRINITY_DN10146_c1_g1_i4	3d_HK	ctrl_HK	36.5056	0	18.2528	7.785	1.75131	4.44523	8.77967e-06	0.00205446	TRINITY_DN10146_c1_g1_i4	3d_HK	ctrl_HK	8.24867	-0.648483	1.65861e-05	0.00497187	TRINITY_DN10146_c1_g1_i4	-	-	-	TRINITY_DN10146_c1_g1_i4	-	-	-	TRINITY_DN10146_c1_g1_i4	-	TRINITY_DN10146_c1_g1_i4	LOC104963409,grk6	mRNA	TRINITY_DN10146_c1_g1_i4|XM_010791992.1|LOC104963409|mRNA|4432|1%|96.721%|3.88e-17|61|4372-4432|214-274|718|PREDICTED: Notothenia coriiceps G protein-coupled receptor kinase 6-like (LOC104963409), mRNA
TRINITY_DN7420_c0_g1_i9	396061	fasn	TRINITY_DN7420_c0_g1_i9	108879490	LOC108879490	TRINITY_DN7420_c0_g1_i9	3d_HK	ctrl_HK	35.7784	0	17.8892	7.7553	1.7628	4.39943	1.08534e-05	0.00246651	TRINITY_DN7420_c0_g1_i9	3d_HK	ctrl_HK	8.21422	-0.680154	1.88993e-05	0.0055454	TRINITY_DN7420_c0_g1_i9	fas	protein	TRINITY_DN7420_c0_g1_i9|P12276.5|fas|protein|8763|86%|66.104%|0.0|1481|8457-4018|1-1474|2512|RecName: Full=Fatty acid synthase; Includes: RecName: Full=[Acyl-carrier-protein] S-acetyltransferase; Includes: RecName: Full=[Acyl-carrier-protein] S-malonyltransferase; Includes: RecName: Full=3-oxoacyl-[acyl-carrier-protein] synthase; Includes: RecName: Full=3-oxoacyl-[acyl-carrier-protein] reductase;…	TRINITY_DN7420_c0_g1_i9	GO:0006633 [Name: fatty acid biosynthetic process]; GO:0006089 [Name: lactate metabolic process]; GO:0032100 [Name: positive regulation of appetite]	GO:0005623 [Name: cell]	GO:0003697 [Name: single-stranded DNA binding]; GO:0004315 [Name: 3-oxoacyl-[acyl-carrier-protein] synthase activity]; GO:0004313 [Name: [acyl-carrier-protein] S-acetyltransferase activity]; GO:0047117 [Name: enoyl-[acyl-carrier-protein] reductase (NADPH, A-specific) activity]; GO:0047451 [Name: 3-hydroxyoctanoyl-[acyl-carrier-protein] dehydratase activity]; GO:0102132 [Name: 3-oxo-pimeloyl-[acp]…	TRINITY_DN7420_c0_g1_i9	-	TRINITY_DN7420_c0_g1_i9	LOC108879490,LOC108882087,fasn	mRNA	TRINITY_DN7420_c0_g1_i9|XM_018670770.1|LOC108879490|mRNA|8763|86%|87.080%|0.0|3127|834-3957|8003-4883|9031|PREDICTED: Lates calcarifer fatty acid synthase-like (LOC108879490), mRNA
TRINITY_DN8692_c0_g2_i8	23461	abca5	TRINITY_DN8692_c0_g2_i8	103361128	LOC103361128	TRINITY_DN8692_c0_g2_i8	3d_HK	ctrl_HK	34.3903	0	17.1951	7.69894	1.78549	4.31194	1.6183e-05	0.0034191	TRINITY_DN8692_c0_g2_i8	3d_HK	ctrl_HK	8.16329	-0.725895	2.58396e-05	0.00699462	TRINITY_DN8692_c0_g2_i8	abca5	protein	TRINITY_DN8692_c0_g2_i8|Q8WWZ7.2|abca5|protein|2777|80%|32.317%|3.93e-48|328|1446-472|475-786|1642|RecName: Full=ATP-binding cassette sub-family A member 5	TRINITY_DN8692_c0_g2_i8	GO:0055085 [Name: transmembrane transport]; GO:0033344 [Name: cholesterol efflux]; GO:0043691 [Name: reverse cholesterol transport]; GO:0006869 [Name: lipid transport]; GO:0010745 [Name: negative regulation of macrophage derived foam cell differentiation]; GO:0034375 [Name: high-density lipoprotein particle remodeling]	GO:0000139 [Name: Golgi membrane]; GO:0043231 [Name: intracellular membrane-bounded organelle]; GO:0031902 [Name: late endosome membrane]; GO:0016021 [Name: integral component of membrane]; GO:0005794 [Name: Golgi apparatus]; GO:0005764 [Name: lysosome]; GO:0005770 [Name: late endosome]; GO:0005765 [Name: lysosomal membrane]	GO:0016887 [Name: ATPase activity]; GO:0042626 [Name: ATPase activity, coupled to transmembrane movement of substances]; GO:0005524 [Name: ATP binding]; GO:0005319 [Name: lipid transporter activity]	TRINITY_DN8692_c0_g2_i8	-	TRINITY_DN8692_c0_g2_i8	LOC103361128,LOC111219561,LOC114547870,LOC116061591,LOC116381239	mRNA	TRINITY_DN8692_c0_g2_i8|XM_008287135.1|LOC103361128|mRNA|2777|91%|86.127%|0.0|2559|151-2689|5545-3003|8163|PREDICTED: Stegastes partitus ATP-binding cassette sub-family A member 5-like (LOC103361128), transcript variant X1, mRNA
TRINITY_DN25420_c0_g3_i1	105417724	misp3	TRINITY_DN25420_c0_g3_i1	105417724	misp3	TRINITY_DN25420_c0_g3_i1	3d_HK	ctrl_HK	120.966	0.604687	60.7855	7.65013	1.61933	4.72425	2.30971e-06	0.000636957	TRINITY_DN25420_c0_g3_i1	3d_HK	ctrl_HK	7.35816	0.971124	4.2732e-05	0.0108208	TRINITY_DN25420_c0_g3_i1	-	-	-	TRINITY_DN25420_c0_g3_i1	-	-	-	TRINITY_DN25420_c0_g3_i1	-	TRINITY_DN25420_c0_g3_i1	misp3,LOC111237663	mRNA	TRINITY_DN25420_c0_g3_i1|XM_011613105.2|misp3|mRNA|2440|21%|76.538%|1.18e-69|520|862-1378|1683-2196|6356|PREDICTED: Takifugu rubripes MISP family member 3 (misp3), mRNA
TRINITY_DN10425_c0_g1_i9	239659	c1ql4	TRINITY_DN10425_c0_g1_i9	103364585	LOC103364585	TRINITY_DN10425_c0_g1_i9	3d_HK	ctrl_HK	236.455	1.17734	118.816	7.63664	1.33999	5.69905	1.20479e-08	6.85933e-06	TRINITY_DN10425_c0_g1_i9	3d_HK	ctrl_HK	7.47287	1.90679	4.79888e-06	0.00178608	TRINITY_DN10425_c0_g1_i9	c1ql4	protein	TRINITY_DN10425_c0_g1_i9|Q4ZJM9.1|c1ql4|protein|748|54%|33.577%|3.08e-14|137|692-288|107-237|238|RecName: Full=Complement C1q-like protein 4; AltName: Full=C1q and tumor necrosis factor-related protein 11; Short=C1q/TNF-related protein 11; Short=C1qTNF11; Short=CTRP11; Flags: Precursor	TRINITY_DN10425_c0_g1_i9	GO:0045599 [Name: negative regulation of fat cell differentiation]; GO:0070373 [Name: negative regulation of ERK1 and ERK2 cascade]; GO:0048147 [Name: negative regulation of fibroblast proliferation]	GO:0005615 [Name: extracellular space]; GO:0005581 [Name: collagen trimer]	GO:0042802 [Name: identical protein binding]	TRINITY_DN10425_c0_g1_i9	-	TRINITY_DN10425_c0_g1_i9	LOC103364585,LOC108881863,LOC110002258,LOC110951236	mRNA	TRINITY_DN10425_c0_g1_i9|XM_008291737.1|LOC103364585|mRNA|748|92%|81.077%|8.72e-151|687|7-690|914-231|1263|PREDICTED: Stegastes partitus uncharacterized LOC103364585 (LOC103364585), mRNA
TRINITY_DN11228_c0_g1_i1	100003690	lrfn1l	TRINITY_DN11228_c0_g1_i1	111661114	LOC111661114	TRINITY_DN11228_c0_g1_i1	3d_HK	ctrl_HK	64.2027	0.295705	32.2492	7.63652	1.46367	5.21739	1.81465e-07	7.54992e-05	TRINITY_DN11228_c0_g1_i1	3d_HK	ctrl_HK	7.25623	0.104797	5.32401e-07	0.00030755	TRINITY_DN11228_c0_g1_i1	lfn1l	protein	TRINITY_DN11228_c0_g1_i1|A8WGA3.1|lfn1l|protein|5112|38%|72.603%|0.0|657|3949-1982|17-660|687|RecName: Full=Leucine-rich repeat and fibronectin type III domain-containing protein 1-like protein; Flags: Precursor	TRINITY_DN11228_c0_g1_i1	-	GO:0045202 [Name: synapse]; GO:0016021 [Name: integral component of membrane]; GO:0030054 [Name: cell junction]	-	TRINITY_DN11228_c0_g1_i1	-	TRINITY_DN11228_c0_g1_i1	LOC111661114,LOC115017812,LOC116048283	mRNA	TRINITY_DN11228_c0_g1_i1|XM_023414577.1|LOC111661114|mRNA|5112|73%|74.296%|2.00e-45|568|24-566|5739-5195|5753|PREDICTED: Seriola lalandi dorsalis leucine-rich repeat and fibronectin type III domain-containing protein 1-like protein (LOC111661114), mRNA
TRINITY_DN18083_c0_g1_i2	100173285	pdzk1	TRINITY_DN18083_c0_g1_i2	111662559	LOC111662559	TRINITY_DN18083_c0_g1_i2	3d_HK	ctrl_HK	32.5496	0	16.2748	7.61875	2.08826	3.64837	0.000263906	0.028778	TRINITY_DN18083_c0_g1_i2	-	-	-	-	-	-	TRINITY_DN18083_c0_g1_i2	nhrf3	protein	TRINITY_DN18083_c0_g1_i2|Q5RCF7.1|nhrf3|protein|1684|66%|22.977%|7.45e-18|383|1526-459|133-488|519|RecName: Full=Na(+)/H(+) exchange regulatory cofactor NHE-RF3; Short=NHERF-3; AltName: Full=Na(+)/H(+) exchanger regulatory factor 3; AltName: Full=PDZ domain-containing protein 1; AltName: Full=Sodium-hydrogen exchanger regulatory factor 3	TRINITY_DN18083_c0_g1_i2	GO:0044070 [Name: regulation of anion transport]; GO:0090314 [Name: positive regulation of protein targeting to membrane]	GO:0005886 [Name: plasma membrane]; GO:0031526 [Name: brush border membrane]	-	TRINITY_DN18083_c0_g1_i2	-	TRINITY_DN18083_c0_g1_i2	+)/H(+) exchange regulatory cofactor NHE-RF3-like (LOC111662559,LOC113125697,+)/H(+) exchange regulatory cofactor NHE-RF3-like (LOC115370477	mRNA	TRINITY_DN18083_c0_g1_i2|XM_023416455.1|+)/H(+) exchange regulatory cofactor NHE-RF3-like (LOC111662559|mRNA|1684|51%|75.862%|5.88e-116|870|540-1401|1147-286|1459|PREDICTED: Seriola lalandi dorsalis Na(+)/H(+) exchange regulatory cofactor NHE-RF3-like (LOC111662559), mRNA
TRINITY_DN2860_c0_g1_i20	237979	sdk2	TRINITY_DN2860_c0_g1_i20	110953931	LOC110953931	TRINITY_DN2860_c0_g1_i20	3d_HK	ctrl_HK	32.3769	0	16.1884	7.6127	1.95087	3.90221	9.53169e-05	0.01312	TRINITY_DN2860_c0_g1_i20	3d_HK	ctrl_HK	8.08527	-0.795319	0.000107639	0.023877	TRINITY_DN2860_c0_g1_i20	sdk2	protein	TRINITY_DN2860_c0_g1_i20|Q6V4S5.1|sdk2|protein|2522|21%|61.582%|1.25e-45|177|2086-1556|2018-2176|2176|RecName: Full=Protein sidekick-2; Flags: Precursor	TRINITY_DN2860_c0_g1_i20	GO:0010842 [Name: retina layer formation]; GO:0007156 [Name: homophilic cell adhesion via plasma membrane adhesion molecules]; GO:0007416 [Name: synapse assembly]; GO:0060219 [Name: camera-type eye photoreceptor cell differentiation]	GO:0005886 [Name: plasma membrane]; GO:0045202 [Name: synapse]; GO:0030054 [Name: cell junction]; GO:0016021 [Name: integral component of membrane]	GO:0003674 [Name: molecular_function]	TRINITY_DN2860_c0_g1_i20	-	TRINITY_DN2860_c0_g1_i20	LOC110953931,LOC116394517	mRNA	TRINITY_DN2860_c0_g1_i20|XM_022198158.1|LOC110953931|mRNA|2522|67%|83.839%|0.0|1516|635-2088|7780-6288|8479|PREDICTED: Acanthochromis polyacanthus protein sidekick-2-like (LOC110953931), transcript variant X1, mRNA
TRINITY_DN4197_c0_g1_i13	1123	chn1	TRINITY_DN4197_c0_g1_i13	103372195	LOC103372195	TRINITY_DN4197_c0_g1_i13	3d_HK	ctrl_HK	31.9879	0	15.994	7.59341	1.92045	3.95397	7.68659e-05	0.0113903	TRINITY_DN4197_c0_g1_i13	3d_HK	ctrl_HK	8.04905	-0.829643	8.32766e-05	0.0191168	TRINITY_DN4197_c0_g1_i13	chin	protein	TRINITY_DN4197_c0_g1_i13|P15882.3|chin|protein|3461|39%|83.885%|0.0|453|585-1940|7-459|459|RecName: Full=N-chimaerin; AltName: Full=A-chimaerin; AltName: Full=Alpha-chimerin; AltName: Full=N-chimerin; Short=NC; AltName: Full=Rho GTPase-activating protein 2	TRINITY_DN4197_c0_g1_i13	GO:0008045 [Name: motor neuron axon guidance]; GO:0048013 [Name: ephrin receptor signaling pathway]; GO:0051056 [Name: regulation of small GTPase mediated signal transduction]; GO:0050770 [Name: regulation of axonogenesis]; GO:0043087 [Name: regulation of GTPase activity]; GO:0035556 [Name: intracellular signal transduction]	GO:0005829 [Name: cytosol]	GO:0005070 [Name: SH3/SH2 adaptor activity]; GO:0046875 [Name: ephrin receptor binding]; GO:0005096 [Name: GTPase activator activity]; GO:0046872 [Name: metal ion binding]	TRINITY_DN4197_c0_g1_i13	-	TRINITY_DN4197_c0_g1_i13	LOC103372195,LOC108894881,LOC111236734,LOC114551004,LOC115018711,LOC116044496,LOC116386192	mRNA	TRINITY_DN4197_c0_g1_i13|XM_008301772.1|LOC103372195|mRNA|3461|39%|91.930%|0.0|1363|585-1944|134-1496|3858|PREDICTED: Stegastes partitus N-chimaerin (LOC103372195), mRNA
TRINITY_DN43789_c0_g1_i2	109982661	zmym2	TRINITY_DN43789_c0_g1_i2	109982661	zmym2	TRINITY_DN43789_c0_g1_i2	3d_HK	ctrl_HK	279.216	1.47853	140.347	7.5529	1.35642	5.56827	2.57285e-08	1.35105e-05	TRINITY_DN43789_c0_g1_i2	3d_HK	ctrl_HK	7.44341	2.15321	5.11497e-06	0.00187852	TRINITY_DN43789_c0_g1_i2	-	-	-	TRINITY_DN43789_c0_g1_i2	-	-	-	TRINITY_DN43789_c0_g1_i2	-	TRINITY_DN43789_c0_g1_i2	zmym2,LOC116398008	mRNA	TRINITY_DN43789_c0_g1_i2|XM_020631985.2|zmym2|mRNA|1627|4%|96.610%|1.82e-16|59|1-59|3560-3618|7580|PREDICTED: Labrus bergylta zinc finger MYM-type containing 2 (zmym2), mRNA
TRINITY_DN4949_c0_g1_i8	373926	fgb	TRINITY_DN4949_c0_g1_i8	109972932	fgb	TRINITY_DN4949_c0_g1_i8	3d_HK	ctrl_HK	161.66	0.878895	81.2694	7.5124	2.02736	3.70551	0.000210965	0.0245915	TRINITY_DN4949_c0_g1_i8	-	-	-	-	-	-	TRINITY_DN4949_c0_g1_i8	fibb	protein	TRINITY_DN4949_c0_g1_i8|Q02020.1|fibb|protein|1085|87%|52.077%|3.80e-111|313|145-1083|14-324|463|RecName: Full=Fibrinogen beta chain; Contains: RecName: Full=Fibrinopeptide B; Contains: RecName: Full=Fibrinogen beta chain; Flags: Precursor	TRINITY_DN4949_c0_g1_i8	GO:0051258 [Name: protein polymerization]; GO:0030168 [Name: platelet activation]	GO:0005577 [Name: fibrinogen complex]	GO:0046872 [Name: metal ion binding]; GO:0005102 [Name: receptor binding]; GO:0030674 [Name: protein binding, bridging]	TRINITY_DN4949_c0_g1_i8	-	TRINITY_DN4949_c0_g1_i8	fgb,LOC109976662	mRNA	TRINITY_DN4949_c0_g1_i8|XM_020622178.1|fgb|mRNA|1085|83%|83.700%|0.0|908|182-1085|190-1090|1760|PREDICTED: Monopterus albus fibrinogen beta chain (fgb), mRNA
TRINITY_DN437_c0_g1_i17	171434	phldb1	TRINITY_DN437_c0_g1_i17	108899414	phldb3	TRINITY_DN437_c0_g1_i17	3d_HK	ctrl_HK	299.685	1.77423	150.73	7.39208	1.21269	6.09562	1.09015e-09	8.80042e-07	TRINITY_DN437_c0_g1_i17	3d_HK	ctrl_HK	7.31888	2.27271	1.11315e-06	0.000536791	TRINITY_DN437_c0_g1_i17	phlb1	protein	TRINITY_DN437_c0_g1_i17|Q63312.2|phlb1|protein|3780|11%|57.895%|1.06e-46|133|1330-932|697-829|831|RecName: Full=Pleckstrin homology-like domain family B member 1; AltName: Full=Protein LL5-alpha	TRINITY_DN437_c0_g1_i17	GO:0070507 [Name: regulation of microtubule cytoskeleton organization]	GO:0045180 [Name: basal cortex]	-	TRINITY_DN437_c0_g1_i17	-	TRINITY_DN437_c0_g1_i17	phldb3	mRNA	TRINITY_DN437_c0_g1_i17|XM_018699829.1|phldb3|mRNA|3780|55%|85.507%|0.0|1994|803-2782|2493-518|3022|PREDICTED: Lates calcarifer pleckstrin homology like domain family B member 3 (phldb3), mRNA
TRINITY_DN5154_c0_g1_i1	568152	zte25	TRINITY_DN5154_c0_g1_i1	114560730	agbl2	TRINITY_DN5154_c0_g1_i1	3d_HK	ctrl_HK	52.7419	0.311722	26.5268	7.35451	1.62441	4.52749	5.96873e-06	0.00145419	TRINITY_DN5154_c0_g1_i1	3d_HK	ctrl_HK	6.95791	-0.14868	3.04685e-05	0.00800787	TRINITY_DN5154_c0_g1_i1	cbpc2	protein	TRINITY_DN5154_c0_g1_i1|A6H8T7.1|cbpc2|protein|4414|42%|67.799%|0.0|618|4239-2404|61-672|721|RecName: Full=Cytosolic carboxypeptidase 2; AltName: Full=ATP/GTP-binding protein-like 2; AltName: Full=Testis-expressed protein 25	TRINITY_DN5154_c0_g1_i1	GO:0035610 [Name: protein side chain deglutamylation]	GO:0005829 [Name: cytosol]; GO:0005814 [Name: centriole]; GO:0036064 [Name: ciliary basal body]	GO:0008270 [Name: zinc ion binding]; GO:0004181 [Name: metallocarboxypeptidase activity]	TRINITY_DN5154_c0_g1_i1	-	TRINITY_DN5154_c0_g1_i1	agbl2,LOC116038704	mRNA	TRINITY_DN5154_c0_g1_i1|XM_028586317.1|agbl2|mRNA|4414|44%|91.468%|0.0|1934|2406-4336|2589-660|4483|PREDICTED: Perca flavescens ATP/GTP binding protein like 2 (agbl2), transcript variant X4, mRNA
TRINITY_DN217_c1_g2_i11	116401286	dcp2	TRINITY_DN217_c1_g2_i11	116401286	dcp2	TRINITY_DN217_c1_g2_i11	3d_HK	ctrl_HK	441.863	2.92965	222.396	7.22986	1.38766	5.21012	1.8872e-07	7.79181e-05	TRINITY_DN217_c1_g2_i11	3d_HK	ctrl_HK	7.14876	2.82444	6.22204e-05	0.0149988	TRINITY_DN217_c1_g2_i11	-	-	-	TRINITY_DN217_c1_g2_i11	-	-	-	TRINITY_DN217_c1_g2_i11	-	TRINITY_DN217_c1_g2_i11	dcp2	mRNA	TRINITY_DN217_c1_g2_i11|XM_031879611.1|dcp2|mRNA|710|82%|80.457%|4.21e-84|481|13-458|3226-2760|3235|PREDICTED: Anarrhichthys ocellatus decapping mRNA 2 (dcp2), transcript variant X1, mRNA
TRINITY_DN761_c0_g1_i1	26465	znf146	TRINITY_DN761_c0_g1_i1	114548170	LOC114548170	TRINITY_DN761_c0_g1_i1	3d_HK	ctrl_HK	721.691	5.02699	363.359	7.16364	1.67136	4.28612	1.81822e-05	0.00372507	TRINITY_DN761_c0_g1_i1	-	-	-	-	-	-	TRINITY_DN761_c0_g1_i1	ozf	protein	TRINITY_DN761_c0_g1_i1|Q8BQN6.2|ozf|protein|3055|12%|35.000%|1.06e-10|100|31-330|5-104|292|RecName: Full=Zinc finger protein OZF; AltName: Full=Only zinc finger protein; AltName: Full=Zinc finger protein 146	TRINITY_DN761_c0_g1_i1	-	GO:0005829 [Name: cytosol]; GO:0005634 [Name: nucleus]; GO:0005730 [Name: nucleolus]	GO:0043565 [Name: sequence-specific DNA binding]; GO:0003700 [Name: transcription factor activity, sequence-specific DNA binding]; GO:0046872 [Name: metal ion binding]	TRINITY_DN761_c0_g1_i1	-	TRINITY_DN761_c0_g1_i1	LOC114548170,LOC115024459	mRNA	TRINITY_DN761_c0_g1_i1|XM_028567940.1|LOC114548170|mRNA|3055|30%|75.100%|7.21e-38|498|1096-1576|7870-7424|7870|PREDICTED: Perca flavescens ankyrin-3-like (LOC114548170), transcript variant X5, mRNA
TRINITY_DN872_c4_g1_i8	116401469	nav3	TRINITY_DN872_c4_g1_i8	116401469	LOC116401469	TRINITY_DN872_c4_g1_i8	3d_HK	ctrl_HK	84.578	0.604687	42.5913	7.13437	1.48376	4.80831	1.52209e-06	0.000452194	TRINITY_DN872_c4_g1_i8	3d_HK	ctrl_HK	6.84794	0.479882	9.15952e-06	0.00305994	TRINITY_DN872_c4_g1_i8	-	-	-	TRINITY_DN872_c4_g1_i8	-	-	-	TRINITY_DN872_c4_g1_i8	-	TRINITY_DN872_c4_g1_i8	LOC116401469	mRNA	TRINITY_DN872_c4_g1_i8|XM_031879878.1|LOC116401469|mRNA|1842|7%|82.734%|5.70e-22|139|1709-1842|3439-3574|3576|PREDICTED: Anarrhichthys ocellatus neuron navigator 3-like (LOC116401469), transcript variant X1, mRNA
TRINITY_DN2433_c0_g2_i9	104968185	ambp	TRINITY_DN2433_c0_g2_i9	104968185	LOC104968185	TRINITY_DN2433_c0_g2_i9	3d_HK	ctrl_HK	1226.67	9.22037	617.948	7.05794	1.41043	5.00411	5.61195e-07	0.00019211	TRINITY_DN2433_c0_g2_i9	3d_HK	ctrl_HK	6.98476	4.26812	0.000226396	0.0445214	TRINITY_DN2433_c0_g2_i9	ambp	protein	TRINITY_DN2433_c0_g2_i9|P36992.1|ambp|protein|3910|42%|48.357%|7.11e-54|213|614-1252|23-226|355|RecName: Full=Protein AMBP; Contains: RecName: Full=Alpha-1-microglobulin; Contains: RecName: Full=Inter-alpha-trypsin inhibitor light chain; Short=ITI-LC; AltName: Full=Bikunin; AltName: Full=HI-30; Flags: Precursor	TRINITY_DN2433_c0_g2_i9	GO:0018298 [Name: protein-chromophore linkage]	GO:0005576 [Name: extracellular region]	GO:0004867 [Name: serine-type endopeptidase inhibitor activity]	TRINITY_DN2433_c0_g2_i9	-	TRINITY_DN2433_c0_g2_i9	LOC104968185,LOC108879279,LOC108886131,LOC109963478,LOC111238766,LOC111652503,LOC114570833,LOC115016331,LOC116035099,LOC116388142	mRNA	TRINITY_DN2433_c0_g2_i9|XM_010797759.1|LOC104968185|mRNA|3910|33%|80.400%|0.0|1301|2454-3727|473-1766|2220|PREDICTED: Notothenia coriiceps protein AMBP-like (LOC104968185), mRNA
TRINITY_DN29626_c0_g1_i5	9328	gtf3c5	TRINITY_DN29626_c0_g1_i5	111238485	gtf3c5	TRINITY_DN29626_c0_g1_i5	3d_HK	ctrl_HK	41.7044	0.295705	21.0001	7.01403	1.82933	3.83421	0.00012597	0.0163783	TRINITY_DN29626_c0_g1_i5	-	-	-	-	-	-	TRINITY_DN29626_c0_g1_i5	tf3c5	protein	TRINITY_DN29626_c0_g1_i5|Q9Y5Q8.2|tf3c5|protein|1595|50%|59.701%|3.56e-110|268|1479-688|198-465|519|RecName: Full=General transcription factor 3C polypeptide 5; AltName: Full=TF3C-epsilon; AltName: Full=Transcription factor IIIC 63 kDa subunit; Short=TFIIIC 63 kDa subunit; Short=TFIIIC63; AltName: Full=Transcription factor IIIC subunit epsilon	TRINITY_DN29626_c0_g1_i5	GO:0070898 [Name: RNA polymerase III transcriptional preinitiation complex assembly]; GO:0035914 [Name: skeletal muscle cell differentiation]; GO:0042791 [Name: 5S class rRNA transcription from RNA polymerase III type 1 promoter]; GO:0006383 [Name: transcription from RNA polymerase III promoter]; GO:0042797 [Name: tRNA transcription from RNA polymerase III promoter]	GO:0005654 [Name: nucleoplasm]; GO:0000127 [Name: transcription factor TFIIIC complex]	GO:0003677 [Name: DNA binding]	TRINITY_DN29626_c0_g1_i5	-	TRINITY_DN29626_c0_g1_i5	gtf3c5	mRNA	TRINITY_DN29626_c0_g1_i5|XM_022768022.1|gtf3c5|mRNA|1595|50%|87.141%|0.0|801|691-1486|1572-774|1877|PREDICTED: Seriola dumerili general transcription factor IIIC subunit 5 (gtf3c5), transcript variant X1, mRNA
TRINITY_DN1117_c0_g1_i10	8840	wisp1	TRINITY_DN1117_c0_g1_i10	104922058	ccn4	TRINITY_DN1117_c0_g1_i10	3d_HK	ctrl_HK	41.1927	0.295705	20.7442	6.9989	1.66613	4.20068	2.66113e-05	0.00495429	TRINITY_DN1117_c0_g1_i10	3d_HK	ctrl_HK	6.63975	-0.470331	0.000140013	0.029523	TRINITY_DN1117_c0_g1_i10	wisp1	protein	TRINITY_DN1117_c0_g1_i10|O95388.1|wisp1|protein|5882|18%|51.351%|4.23e-113|111|5513-5193|1-111|367|RecName: Full=WNT1-inducible-signaling pathway protein 1; Short=WISP-1; AltName: Full=CCN family member 4; AltName: Full=Wnt-1-induced secreted protein; Flags: Precursor	TRINITY_DN1117_c0_g1_i10	GO:0032331 [Name: negative regulation of chondrocyte differentiation]; GO:0090303 [Name: positive regulation of wound healing]; GO:0016055 [Name: Wnt signaling pathway]; GO:0030177 [Name: positive regulation of Wnt signaling pathway]; GO:0042593 [Name: glucose homeostasis]; GO:0045669 [Name: positive regulation of osteoblast differentiation]; GO:0060348 [Name: bone development]; GO:0007155 [Name:…	GO:0031012 [Name: extracellular matrix]; GO:0005615 [Name: extracellular space]; GO:0005829 [Name: cytosol]	GO:0008201 [Name: heparin binding]; GO:0005178 [Name: integrin binding]; GO:0005520 [Name: insulin-like growth factor binding]	TRINITY_DN1117_c0_g1_i10	-	TRINITY_DN1117_c0_g1_i10	ccn4,wisp1	mRNA	TRINITY_DN1117_c0_g1_i10|XM_010734772.3|ccn4|mRNA|5882|35%|83.605%|0.0|2147|3563-5625|2229-135|2229|PREDICTED: Larimichthys crocea cellular communication network factor 4 (ccn4), mRNA
TRINITY_DN5985_c0_g1_i1	7369	umod	TRINITY_DN5985_c0_g1_i1	108875721	LOC108875721	TRINITY_DN5985_c0_g1_i1	3d_HK	ctrl_HK	28145.8	227.072	14186.4	6.95354	1.63246	4.25955	2.04835e-05	0.00411855	TRINITY_DN5985_c0_g1_i1	-	-	-	-	-	-	TRINITY_DN5985_c0_g1_i1	urom	protein	TRINITY_DN5985_c0_g1_i1|P07911.1|urom|protein|4492|45%|29.286%|1.22e-74|700|4184-2169|32-604|640|RecName: Full=Uromodulin; AltName: Full=Tamm-Horsfall urinary glycoprotein; Short=THP; Contains: RecName: Full=Uromodulin, secreted form; Flags: Precursor	TRINITY_DN5985_c0_g1_i1	GO:0007157 [Name: heterophilic cell-cell adhesion via plasma membrane cell adhesion molecules]; GO:0072221 [Name: metanephric distal convoluted tubule development]; GO:0050801 [Name: ion homeostasis]; GO:0006968 [Name: cellular defense response]; GO:0008285 [Name: negative regulation of cell proliferation]; GO:0007159 [Name: leukocyte cell-cell adhesion]; GO:0072218 [Name: metanephric ascending t…	GO:0005929 [Name: cilium]; GO:0005796 [Name: Golgi lumen]; GO:0000922 [Name: spindle pole]; GO:0031225 [Name: anchored component of membrane]; GO:0019898 [Name: extrinsic component of membrane]; GO:0016324 [Name: apical plasma membrane]; GO:0016323 [Name: basolateral plasma membrane]; GO:0060170 [Name: ciliary membrane]; GO:0070062 [Name: extracellular exosome]	GO:0005509 [Name: calcium ion binding]; GO:0019864 [Name: IgG binding]	TRINITY_DN5985_c0_g1_i1	-	TRINITY_DN5985_c0_g1_i1	LOC108875721,LOC108885879,LOC113128119	mRNA	TRINITY_DN5985_c0_g1_i1|XM_018664827.1|LOC108875721|mRNA|4492|48%|77.803%|0.0|1329|3001-4294|1341-24|4530|PREDICTED: Lates calcarifer deleted in malignant brain tumors 1 protein-like (LOC108875721), transcript variant X1, mRNA
TRINITY_DN589_c4_g1_i2	16841	lect2	TRINITY_DN589_c4_g1_i2	114548029	lect2	TRINITY_DN589_c4_g1_i2	3d_HK	ctrl_HK	326.14	2.70118	164.42	6.91534	0.990521	6.98151	2.92022e-12	5.64092e-09	TRINITY_DN589_c4_g1_i2	3d_HK	ctrl_HK	6.82328	2.37268	3.89402e-08	3.41191e-05	TRINITY_DN589_c4_g1_i2	lect2	protein	TRINITY_DN589_c4_g1_i2|O88803.1|lect2|protein|1266|32%|47.368%|4.11e-39|133|1065-667|21-151|151|RecName: Full=Leukocyte cell-derived chemotaxin-2; Short=LECT-2; AltName: Full=Chondromodulin II; Short=ChM-II; Flags: Precursor	TRINITY_DN589_c4_g1_i2	GO:0006935 [Name: chemotaxis]; GO:0030178 [Name: negative regulation of Wnt signaling pathway]	GO:0005576 [Name: extracellular region]	GO:0046872 [Name: metal ion binding]; GO:0042802 [Name: identical protein binding]	TRINITY_DN589_c4_g1_i2	-	TRINITY_DN589_c4_g1_i2	lect2,LOC116059251,LOC116379829,LOC116379832	mRNA	TRINITY_DN589_c4_g1_i2|XM_028567674.1|lect2|mRNA|1266|38%|81.762%|9.58e-108|488|609-1095|618-137|659|PREDICTED: Perca flavescens leukocyte cell derived chemotaxin 2 (lect2), mRNA
TRINITY_DN5090_c0_g1_i4	-	-	TRINITY_DN5090_c0_g1_i4	-	-	TRINITY_DN5090_c0_g1_i4	3d_HK	ctrl_HK	169.717	1.4918	85.6045	6.82742	1.54203	4.42754	9.53123e-06	0.00220306	TRINITY_DN5090_c0_g1_i4	-	-	-	-	-	-	TRINITY_DN5090_c0_g1_i4	-	-	-	TRINITY_DN5090_c0_g1_i4	-	-	-	TRINITY_DN5090_c0_g1_i4	-	TRINITY_DN5090_c0_g1_i4	-	-	-
TRINITY_DN1228_c0_g1_i18	327143	rhot1a	TRINITY_DN1228_c0_g1_i18	108879324	LOC108879324	TRINITY_DN1228_c0_g1_i18	3d_HK	ctrl_HK	260.602	2.36564	131.484	6.78089	1.94983	3.47768	0.000505776	0.0477838	TRINITY_DN1228_c0_g1_i18	-	-	-	-	-	-	TRINITY_DN1228_c0_g1_i18	miro1	protein	TRINITY_DN1228_c0_g1_i18|Q6NVC5.1|miro1|protein|5556|33%|88.045%|0.0|619|5143-3287|1-619|619|RecName: Full=Mitochondrial Rho GTPase 1-A; Short=MIRO-1-A; AltName: Full=Ras homolog gene family member T1-A	TRINITY_DN1228_c0_g1_i18	GO:0007005 [Name: mitochondrion organization]; GO:0047497 [Name: mitochondrion transport along microtubule]; GO:0007266 [Name: Rho protein signal transduction]; GO:0019725 [Name: cellular homeostasis]; GO:0097345 [Name: mitochondrial outer membrane permeabilization]; GO:0010821 [Name: regulation of mitochondrion organization]	GO:0031307 [Name: integral component of mitochondrial outer membrane]; GO:0005739 [Name: mitochondrion]; GO:0005623 [Name: cell]	GO:0005525 [Name: GTP binding]; GO:0005509 [Name: calcium ion binding]; GO:0003924 [Name: GTPase activity]	TRINITY_DN1228_c0_g1_i18	-	TRINITY_DN1228_c0_g1_i18	LOC108879324,LOC114566442,LOC115009969,LOC116040494	mRNA	TRINITY_DN1228_c0_g1_i18|XM_018670564.1|LOC108879324|mRNA|5556|36%|86.426%|0.0|2026|3282-5295|2201-186|3408|PREDICTED: Lates calcarifer mitochondrial Rho GTPase 1-A-like (LOC108879324), transcript variant X2, mRNA
TRINITY_DN30308_c0_g1_i13	144132	dnhd1	TRINITY_DN30308_c0_g1_i13	108887170	LOC108887170	TRINITY_DN30308_c0_g1_i13	3d_HK	ctrl_HK	99.194	0.935167	50.0646	6.74652	1.84915	3.64844	0.000263837	0.028778	TRINITY_DN30308_c0_g1_i13	-	-	-	-	-	-	TRINITY_DN30308_c0_g1_i13	dnhd1	protein	TRINITY_DN30308_c0_g1_i13|Q96M86.2|dnhd1|protein|9980|60%|27.002%|3.43e-34|437|4807-3563|2882-3309|4753|RecName: Full=Dynein heavy chain domain-containing protein 1; AltName: Full=Dynein heavy chain domain 1-like protein; AltName: Full=Protein CCDC35	TRINITY_DN30308_c0_g1_i13	GO:0007018 [Name: microtubule-based movement]	GO:0070062 [Name: extracellular exosome]; GO:0030286 [Name: dynein complex]; GO:0005930 [Name: axoneme]	GO:0008569 [Name: ATP-dependent microtubule motor activity, minus-end-directed]; GO:0051959 [Name: dynein light intermediate chain binding]; GO:0045505 [Name: dynein intermediate chain binding]; GO:0005524 [Name: ATP binding]	TRINITY_DN30308_c0_g1_i13	-	TRINITY_DN30308_c0_g1_i13	LOC108887170	mRNA	TRINITY_DN30308_c0_g1_i13|XM_018682436.1|LOC108887170|mRNA|9980|64%|73.672%|0.0|2108|2799-4858|10658-8569|14185|PREDICTED: Lates calcarifer dynein heavy chain domain-containing protein 1-like (LOC108887170), transcript variant X1, mRNA
TRINITY_DN2375_c0_g3_i4	2266	fgg	TRINITY_DN2375_c0_g3_i4	111663514	LOC111663514	TRINITY_DN2375_c0_g3_i4	3d_HK	ctrl_HK	770.482	7.27269	388.877	6.72884	1.09629	6.13785	8.36453e-10	7.18115e-07	TRINITY_DN2375_c0_g3_i4	3d_HK	ctrl_HK	6.66418	3.60008	3.18397e-06	0.00127029	TRINITY_DN2375_c0_g3_i4	fibg	protein	TRINITY_DN2375_c0_g3_i4|P02679.3|fibg|protein|5207|22%|57.143%|1.64e-136|392|4767-3598|35-425|453|RecName: Full=Fibrinogen gamma chain; Flags: Precursor	TRINITY_DN2375_c0_g3_i4	GO:0072378 [Name: blood coagulation, fibrin clot formation]; GO:0002576 [Name: platelet degranulation]; GO:0050714 [Name: positive regulation of protein secretion]; GO:0051258 [Name: protein polymerization]; GO:1902042 [Name: negative regulation of extrinsic apoptotic signaling pathway via death domain receptors]; GO:0036345 [Name: platelet maturation]; GO:0007596 [Name: blood coagulation]; GO:00…	GO:0005615 [Name: extracellular space]; GO:0009986 [Name: cell surface]; GO:0005577 [Name: fibrinogen complex]; GO:0005788 [Name: endoplasmic reticulum lumen]; GO:0072562 [Name: blood microparticle]; GO:0009897 [Name: external side of plasma membrane]; GO:0005576 [Name: extracellular region]; GO:0005886 [Name: plasma membrane]; GO:0031091 [Name: platelet alpha granule]; GO:0031093 [Name: platelet…	GO:0005201 [Name: extracellular matrix structural constituent]; GO:0005198 [Name: structural molecule activity]; GO:0046872 [Name: metal ion binding]; GO:0042803 [Name: protein homodimerization activity]; GO:0050839 [Name: cell adhesion molecule binding]; GO:0005102 [Name: receptor binding]	TRINITY_DN2375_c0_g3_i4	-	TRINITY_DN2375_c0_g3_i4	LOC111663514,LOC115019002,LOC115594412,dscam	mRNA	TRINITY_DN2375_c0_g3_i4|XM_023417723.1|LOC111663514|mRNA|5207|29%|94.169%|0.0|1492|66-1550|7844-6396|7844|PREDICTED: Seriola lalandi dorsalis Down syndrome cell adhesion molecule homolog (LOC111663514), transcript variant X1, mRNA
TRINITY_DN5019_c0_g1_i5	115577661	loc115577661	TRINITY_DN5019_c0_g1_i5	115577661	LOC115577661	TRINITY_DN5019_c0_g1_i5	3d_HK	ctrl_HK	502.121	4.80589	253.463	6.70707	1.22874	5.4585	4.80176e-08	2.33976e-05	TRINITY_DN5019_c0_g1_i5	3d_HK	ctrl_HK	6.65013	2.98853	2.71727e-05	0.00727966	TRINITY_DN5019_c0_g1_i5	-	-	-	TRINITY_DN5019_c0_g1_i5	-	-	-	TRINITY_DN5019_c0_g1_i5	-	TRINITY_DN5019_c0_g1_i5	LOC115577661	mRNA	TRINITY_DN5019_c0_g1_i5|XM_030410557.1|LOC115577661|mRNA|636|15%|83.333%|1.49e-13|96|4-98|625-531|764|PREDICTED: Sparus aurata uncharacterized LOC115577661 (LOC115577661), mRNA
TRINITY_DN8391_c0_g1_i3	3698	itih2	TRINITY_DN8391_c0_g1_i3	103375080	itih2	TRINITY_DN8391_c0_g1_i3	3d_HK	ctrl_HK	166.059	1.87033	83.9649	6.48198	1.83479	3.53283	0.000411137	0.0401393	TRINITY_DN8391_c0_g1_i3	-	-	-	-	-	-	TRINITY_DN8391_c0_g1_i3	itih2	protein	TRINITY_DN8391_c0_g1_i3|P19823.2|itih2|protein|2270|88%|52.757%|0.0|671|2215-227|289-944|946|RecName: Full=Inter-alpha-trypsin inhibitor heavy chain H2; Short=ITI heavy chain H2; Short=ITI-HC2; Short=Inter-alpha-inhibitor heavy chain 2; AltName: Full=Inter-alpha-trypsin inhibitor complex component II; AltName: Full=Serum-derived hyaluronan-associated protein; Short=SHAP; Flags: Precursor	TRINITY_DN8391_c0_g1_i3	GO:0043687 [Name: post-translational protein modification]; GO:0044267 [Name: cellular protein metabolic process]; GO:0030212 [Name: hyaluronan metabolic process]	GO:0005788 [Name: endoplasmic reticulum lumen]; GO:0070062 [Name: extracellular exosome]; GO:0072562 [Name: blood microparticle]; GO:0005576 [Name: extracellular region]	GO:0004867 [Name: serine-type endopeptidase inhibitor activity]; GO:0004866 [Name: endopeptidase inhibitor activity]	TRINITY_DN8391_c0_g1_i3	-	TRINITY_DN8391_c0_g1_i3	itih2	mRNA	TRINITY_DN8391_c0_g1_i3|XM_008305279.1|itih2|mRNA|2270|88%|85.757%|0.0|2015|217-2215|3010-1012|3273|PREDICTED: Stegastes partitus inter-alpha-trypsin inhibitor heavy chain 2 (itih2), mRNA
TRINITY_DN1300_c5_g1_i7	115566188	apoa1	TRINITY_DN1300_c5_g1_i7	104930449	LOC104930449	TRINITY_DN1300_c5_g1_i7	3d_HK	ctrl_HK	2522.06	28.72	1275.39	6.45677	1.02335	6.30944	2.80052e-10	3.15566e-07	TRINITY_DN1300_c5_g1_i7	3d_HK	ctrl_HK	6.4094	5.30981	1.52962e-06	0.00070689	TRINITY_DN1300_c5_g1_i7	apoa1	protein	TRINITY_DN1300_c5_g1_i7|O42175.1|apoa1|protein|1364|58%|54.962%|1.81e-94|262|321-1106|1-259|260|RecName: Full=Apolipoprotein A-I; Short=Apo-AI; Short=ApoA-I; AltName: Full=Apolipoprotein A1; Contains: RecName: Full=Proapolipoprotein A-I; Short=ProapoA-I; Flags: Precursor	TRINITY_DN1300_c5_g1_i7	GO:0006869 [Name: lipid transport]; GO:0042157 [Name: lipoprotein metabolic process]; GO:0008203 [Name: cholesterol metabolic process]	GO:0034364 [Name: high-density lipoprotein particle]	GO:0008289 [Name: lipid binding]	TRINITY_DN1300_c5_g1_i7	-	TRINITY_DN1300_c5_g1_i7	LOC104930449,apoa4,LOC111574547,LOC114444742,LOC114550732,LOC115566188,LOC116038943,LOC116390725	mRNA	TRINITY_DN1300_c5_g1_i7|XM_010745246.3|LOC104930449|mRNA|1364|72%|74.597%|6.18e-110|992|221-1205|4-972|1306|PREDICTED: Larimichthys crocea apolipoprotein A-I (LOC104930449), mRNA
TRINITY_DN20996_c0_g1_i6	13854	epn1	TRINITY_DN20996_c0_g1_i6	116059359	epn3	TRINITY_DN20996_c0_g1_i6	3d_HK	ctrl_HK	78.0385	0.887116	39.4628	6.45013	1.69477	3.80591	0.000141282	0.01798	TRINITY_DN20996_c0_g1_i6	-	-	-	-	-	-	TRINITY_DN20996_c0_g1_i6	epn1	protein	TRINITY_DN20996_c0_g1_i6|Q80VP1.3|epn1|protein|5186|23%|47.573%|1.08e-07|103|2808-2560|434-535|575|RecName: Full=Epsin-1; AltName: Full=EPS-15-interacting protein 1; AltName: Full=Intersectin-EH-binding protein 1; Short=Ibp1	TRINITY_DN20996_c0_g1_i6	GO:1905445 [Name: positive regulation of clathrin coat assembly]; GO:0001701 [Name: in utero embryonic development]; GO:1903671 [Name: negative regulation of sprouting angiogenesis]; GO:0048568 [Name: embryonic organ development]; GO:0006897 [Name: endocytosis]; GO:0007565 [Name: female pregnancy]; GO:0007219 [Name: Notch signaling pathway]	GO:0005829 [Name: cytosol]; GO:0098888 [Name: extrinsic component of presynaptic membrane]; GO:0005634 [Name: nucleus]; GO:0098793 [Name: presynapse]; GO:0098685 [Name: Schaffer collateral - CA1 synapse]; GO:0031234 [Name: extrinsic component of cytoplasmic side of plasma membrane]; GO:0098890 [Name: extrinsic component of postsynaptic membrane]; GO:0005905 [Name: clathrin-coated pit]; GO:0098794…	GO:0035615 [Name: clathrin adaptor activity]; GO:0044325 [Name: ion channel binding]; GO:0008134 [Name: transcription factor binding]; GO:0008289 [Name: lipid binding]	TRINITY_DN20996_c0_g1_i6	-	TRINITY_DN20996_c0_g1_i6	epn3	mRNA	TRINITY_DN20996_c0_g1_i6|XM_031312384.1|epn3|mRNA|5186|54%|83.406%|0.0|1597|1547-3106|3115-1549|3118|PREDICTED: Sander lucioperca epsin 3 (epn3), transcript variant X1, mRNA
TRINITY_DN18270_c0_g1_i2	104921274	ahsg	TRINITY_DN18270_c0_g1_i2	104921274	LOC104921274	TRINITY_DN18270_c0_g1_i2	3d_HK	ctrl_HK	140.542	1.80079	71.1716	6.28563	1.43028	4.3947	1.10926e-05	0.00249985	TRINITY_DN18270_c0_g1_i2	-	-	-	-	-	-	TRINITY_DN18270_c0_g1_i2	-	-	-	TRINITY_DN18270_c0_g1_i2	-	-	-	TRINITY_DN18270_c0_g1_i2	-	TRINITY_DN18270_c0_g1_i2	LOC104921274,LOC108883781,LOC113171373,LOC114565550,LOC115571884,LOC116046162,ahsg	mRNA	TRINITY_DN18270_c0_g1_i2|XM_010733757.3|LOC104921274|mRNA|712|24%|85.143%|9.67e-41|175|352-525|977-804|1534|PREDICTED: Larimichthys crocea alpha-2-HS-glycoprotein (LOC104921274), mRNA
TRINITY_DN826_c0_g3_i1	338	apob	TRINITY_DN826_c0_g3_i1	111236873	LOC111236873	TRINITY_DN826_c0_g3_i1	3d_HK	ctrl_HK	914.562	12.3559	463.459	6.21003	1.20061	5.17239	2.31117e-07	8.99309e-05	TRINITY_DN826_c0_g3_i1	3d_HK	ctrl_HK	6.16857	3.84804	6.24768e-05	0.0149988	TRINITY_DN826_c0_g3_i1	apob	protein	TRINITY_DN826_c0_g3_i1|P04114.2|apob|protein|11996|92%|17.635%|8.11e-08|499|1744-440|3881-4360|4563|RecName: Full=Apolipoprotein B-100; Short=Apo B-100; Contains: RecName: Full=Apolipoprotein B-48; Short=Apo B-48; Flags: Precursor	TRINITY_DN826_c0_g3_i1	GO:0008203 [Name: cholesterol metabolic process]; GO:0009566 [Name: fertilization]; GO:0042158 [Name: lipoprotein biosynthetic process]; GO:0032496 [Name: response to lipopolysaccharide]; GO:0001523 [Name: retinoid metabolic process]; GO:0034383 [Name: low-density lipoprotein particle clearance]; GO:0007399 [Name: nervous system development]; GO:0010628 [Name: positive regulation of gene expressi…	GO:0005789 [Name: endoplasmic reticulum membrane]; GO:0031904 [Name: endosome lumen]; GO:0034363 [Name: intermediate-density lipoprotein particle]; GO:0034361 [Name: very-low-density lipoprotein particle]; GO:0005829 [Name: cytosol]; GO:0043025 [Name: neuronal cell body]; GO:0005886 [Name: plasma membrane]; GO:0031983 [Name: vesicle lumen]; GO:0042627 [Name: chylomicron]; GO:0034360 [Name: chylom…	GO:0008201 [Name: heparin binding]; GO:0050750 [Name: low-density lipoprotein particle receptor binding]; GO:0005543 [Name: phospholipid binding]; GO:0035473 [Name: lipase binding]	TRINITY_DN826_c0_g3_i1	-	TRINITY_DN826_c0_g3_i1	LOC111236873,LOC111661578,LOC104926778,LOC114429381,LOC114573254,LOC115003712,LOC115574655	mRNA	TRINITY_DN826_c0_g3_i1|XM_022765770.1|LOC111236873|mRNA|11996|97%|85.753%|0.0|11687|37-11695|11656-1|11669|PREDICTED: Seriola dumerili apolipoprotein B-100-like (LOC111236873), mRNA
TRINITY_DN1614_c0_g1_i7	114556665	loc114556665	TRINITY_DN1614_c0_g1_i7	114556665	LOC114556665	TRINITY_DN1614_c0_g1_i7	3d_HK	ctrl_HK	2877.27	39.4093	1458.34	6.19009	0.932421	6.63872	3.16416e-11	4.75389e-08	TRINITY_DN1614_c0_g1_i7	3d_HK	ctrl_HK	6.16964	5.50822	2.17504e-07	0.000138642	TRINITY_DN1614_c0_g1_i7	-	-	-	TRINITY_DN1614_c0_g1_i7	-	-	-	TRINITY_DN1614_c0_g1_i7	-	TRINITY_DN1614_c0_g1_i7	LOC114556665,LOC115567819	mRNA	TRINITY_DN1614_c0_g1_i7|XM_028579664.1|LOC114556665|mRNA|3373|24%|86.731%|0.0|829|2278-3102|594-1410|1410|PREDICTED: Perca flavescens uncharacterized LOC114556665 (LOC114556665), transcript variant X1, mRNA
TRINITY_DN8391_c0_g1_i6	3698	itih2	TRINITY_DN8391_c0_g1_i6	103375080	itih2	TRINITY_DN8391_c0_g1_i6	3d_HK	ctrl_HK	272.331	3.88948	138.11	6.12838	1.3443	4.5588	5.14476e-06	0.00128233	TRINITY_DN8391_c0_g1_i6	-	-	-	-	-	-	TRINITY_DN8391_c0_g1_i6	itih2	protein	TRINITY_DN8391_c0_g1_i6|P19823.2|itih2|protein|3219|84%|52.303%|0.0|912|2936-225|51-944|946|RecName: Full=Inter-alpha-trypsin inhibitor heavy chain H2; Short=ITI heavy chain H2; Short=ITI-HC2; Short=Inter-alpha-inhibitor heavy chain 2; AltName: Full=Inter-alpha-trypsin inhibitor complex component II; AltName: Full=Serum-derived hyaluronan-associated protein; Short=SHAP; Flags: Precursor	TRINITY_DN8391_c0_g1_i6	GO:0043687 [Name: post-translational protein modification]; GO:0044267 [Name: cellular protein metabolic process]; GO:0030212 [Name: hyaluronan metabolic process]	GO:0005788 [Name: endoplasmic reticulum lumen]; GO:0070062 [Name: extracellular exosome]; GO:0072562 [Name: blood microparticle]; GO:0005576 [Name: extracellular region]	GO:0004867 [Name: serine-type endopeptidase inhibitor activity]; GO:0004866 [Name: endopeptidase inhibitor activity]	TRINITY_DN8391_c0_g1_i6	-	TRINITY_DN8391_c0_g1_i6	itih2	mRNA	TRINITY_DN8391_c0_g1_i6|XM_008305279.1|itih2|mRNA|3219|89%|85.978%|0.0|2874|215-3070|3010-156|3273|PREDICTED: Stegastes partitus inter-alpha-trypsin inhibitor heavy chain 2 (itih2), mRNA
TRINITY_DN4462_c0_g2_i13	322228	bhmt	TRINITY_DN4462_c0_g2_i13	103366367	LOC103366367	TRINITY_DN4462_c0_g2_i13	3d_HK	ctrl_HK	430.542	6.27071	218.407	6.09908	0.842607	7.23835	4.54179e-13	1.06805e-09	TRINITY_DN4462_c0_g2_i13	3d_HK	ctrl_HK	6.04892	2.78014	2.47415e-08	2.54086e-05	TRINITY_DN4462_c0_g2_i13	bhmt1	protein	TRINITY_DN4462_c0_g2_i13|Q32LQ4.1|bhmt1|protein|2044|72%|68.826%|5.12e-125|247|1-741|176-394|400|RecName: Full=Betaine--homocysteine S-methyltransferase 1	TRINITY_DN4462_c0_g2_i13	GO:0009086 [Name: methionine biosynthetic process]; GO:0003323 [Name: type B pancreatic cell development]; GO:0055123 [Name: digestive system development]; GO:0006579 [Name: amino-acid betaine catabolic process]	GO:0005737 [Name: cytoplasm]	GO:0008270 [Name: zinc ion binding]; GO:0047150 [Name: betaine-homocysteine S-methyltransferase activity]	TRINITY_DN4462_c0_g2_i13	-	TRINITY_DN4462_c0_g2_i13	LOC103366367,LOC108233718,LOC108882056,LOC109637079,LOC111564722	mRNA	TRINITY_DN4462_c0_g2_i13|XM_008294071.1|LOC103366367|mRNA|2044|64%|87.109%|1.84e-171|543|169-710|634-1175|1528|PREDICTED: Stegastes partitus betaine--homocysteine S-methyltransferase 1 (LOC103366367), mRNA
TRINITY_DN4780_c0_g1_i2	115025954	gzmb	TRINITY_DN4780_c0_g1_i2	115025954	LOC115025954	TRINITY_DN4780_c0_g1_i2	3d_HK	ctrl_HK	160.828	2.38946	81.6086	6.06972	1.16666	5.20266	1.96453e-07	7.92953e-05	TRINITY_DN4780_c0_g1_i2	3d_HK	ctrl_HK	5.97537	1.38103	1.9082e-05	0.00556955	TRINITY_DN4780_c0_g1_i2	-	-	-	TRINITY_DN4780_c0_g1_i2	-	-	-	TRINITY_DN4780_c0_g1_i2	-	TRINITY_DN4780_c0_g1_i2	LOC115025954,LOC115577661,LOC116385666,LOC116389435,plcd4,LOC115018068	mRNA;ncRNA	TRINITY_DN4780_c0_g1_i2|XM_029458382.1|LOC115025954|mRNA|3018|3%|94.382%|7.22e-28|89|1537-1625|354-442|2631|PREDICTED: Cottoperca gobio granzyme F-like (LOC115025954), mRNA
TRINITY_DN4207_c0_g1_i3	-	-	TRINITY_DN4207_c0_g1_i3	-	-	TRINITY_DN4207_c0_g1_i3	3d_HK	ctrl_HK	80.2742	1.19884	40.7365	6.06418	1.21876	4.97568	6.50192e-07	0.000219793	TRINITY_DN4207_c0_g1_i3	3d_HK	ctrl_HK	5.93032	0.427216	1.20974e-05	0.00382554	TRINITY_DN4207_c0_g1_i3	-	-	-	TRINITY_DN4207_c0_g1_i3	-	-	-	TRINITY_DN4207_c0_g1_i3	-	TRINITY_DN4207_c0_g1_i3	-	-	-
TRINITY_DN2321_c0_g1_i4	100008624	itih3	TRINITY_DN2321_c0_g1_i4	111221726	LOC111221726	TRINITY_DN2321_c0_g1_i4	3d_HK	ctrl_HK	487.311	7.80003	247.556	5.96487	1.38601	4.30363	1.68019e-05	0.00349525	TRINITY_DN2321_c0_g1_i4	-	-	-	-	-	-	TRINITY_DN2321_c0_g1_i4	itih3	protein	TRINITY_DN2321_c0_g1_i4|Q9GLY5.1|itih3|protein|2479|93%|49.042%|0.0|783|137-2440|32-811|903|RecName: Full=Inter-alpha-trypsin inhibitor heavy chain H3; Short=ITI heavy chain H3; Short=ITI-HC3; Short=Inter-alpha-inhibitor heavy chain 3; Flags: Precursor	TRINITY_DN2321_c0_g1_i4	GO:0030212 [Name: hyaluronan metabolic process]	GO:0005576 [Name: extracellular region]	GO:0004867 [Name: serine-type endopeptidase inhibitor activity]	TRINITY_DN2321_c0_g1_i4	-	TRINITY_DN2321_c0_g1_i4	LOC111221726,itih3,LOC111670964,LOC104933150,LOC104939587,LOC114554037,LOC115007679,LOC115583939	mRNA	TRINITY_DN2321_c0_g1_i4|XM_022745249.1|LOC111221726|mRNA|2479|95%|83.594%|0.0|2365|134-2479|165-2513|3309|PREDICTED: Seriola dumerili inter-alpha-trypsin inhibitor heavy chain H3-like (LOC111221726), mRNA
TRINITY_DN4040_c0_g1_i4	27134	tjp3	TRINITY_DN4040_c0_g1_i4	114561996	LOC114561996	TRINITY_DN4040_c0_g1_i4	3d_HK	ctrl_HK	76.0655	1.24689	38.6562	5.94968	1.58483	3.75413	0.000173941	0.0209166	TRINITY_DN4040_c0_g1_i4	-	-	-	-	-	-	TRINITY_DN4040_c0_g1_i4	zo3	protein	TRINITY_DN4040_c0_g1_i4|O95049.3|zo3|protein|2264|36%|49.158%|1.19e-71|297|338-1153|1-290|919|RecName: Full=Tight junction protein ZO-3; AltName: Full=Tight junction protein 3; AltName: Full=Zona occludens protein 3; AltName: Full=Zonula occludens protein 3	TRINITY_DN4040_c0_g1_i4	-	GO:0005886 [Name: plasma membrane]; GO:0005654 [Name: nucleoplasm]; GO:0005634 [Name: nucleus]; GO:0030054 [Name: cell junction]; GO:0005923 [Name: bicellular tight junction]	GO:0005515 [Name: protein binding]	TRINITY_DN4040_c0_g1_i4	-	TRINITY_DN4040_c0_g1_i4	LOC114561996,LOC116063373,LOC116394941	mRNA	TRINITY_DN4040_c0_g1_i4|XM_028588198.1|LOC114561996|mRNA|2264|67%|85.007%|0.0|1514|329-1836|80-1575|4243|PREDICTED: Perca flavescens tight junction protein ZO-3-like (LOC114561996), transcript variant X1, mRNA
TRINITY_DN10425_c0_g1_i11	239659	c1ql4	TRINITY_DN10425_c0_g1_i11	108881863	LOC108881863	TRINITY_DN10425_c0_g1_i11	3d_HK	ctrl_HK	73.5275	1.24689	37.3872	5.89861	1.65767	3.55837	0.000373166	0.0376197	TRINITY_DN10425_c0_g1_i11	-	-	-	-	-	-	TRINITY_DN10425_c0_g1_i11	c1ql4	protein	TRINITY_DN10425_c0_g1_i11|Q4ZJM9.1|c1ql4|protein|612|66%|33.577%|1.93e-14|137|608-204|107-237|238|RecName: Full=Complement C1q-like protein 4; AltName: Full=C1q and tumor necrosis factor-related protein 11; Short=C1q/TNF-related protein 11; Short=C1qTNF11; Short=CTRP11; Flags: Precursor	TRINITY_DN10425_c0_g1_i11	GO:0045599 [Name: negative regulation of fat cell differentiation]; GO:0070373 [Name: negative regulation of ERK1 and ERK2 cascade]; GO:0048147 [Name: negative regulation of fibroblast proliferation]	GO:0005615 [Name: extracellular space]; GO:0005581 [Name: collagen trimer]	GO:0042802 [Name: identical protein binding]	TRINITY_DN10425_c0_g1_i11	-	TRINITY_DN10425_c0_g1_i11	LOC108881863,LOC109648094,LOC111233698,LOC111576317	mRNA;partial mRNA	TRINITY_DN10425_c0_g1_i11|XM_018674060.1|LOC108881863|mRNA|612|68%|82.108%|2.14e-91|408|201-606|682-277|1354|PREDICTED: Lates calcarifer uncharacterized LOC108881863 (LOC108881863), mRNA
TRINITY_DN370_c0_g2_i6	120	add3	TRINITY_DN370_c0_g2_i6	108885395	LOC108885395	TRINITY_DN370_c0_g2_i6	3d_HK	ctrl_HK	236.84	4.10151	120.471	5.84787	1.65326	3.53718	0.000404426	0.0396991	TRINITY_DN370_c0_g2_i6	-	-	-	-	-	-	TRINITY_DN370_c0_g2_i6	addg	protein	TRINITY_DN370_c0_g2_i6|Q9UEY8.1|addg|protein|2249|76%|67.414%|0.0|580|1710-7|1-575|706|RecName: Full=Gamma-adducin; AltName: Full=Adducin-like protein 70	TRINITY_DN370_c0_g2_i6	GO:0051017 [Name: actin filament bundle assembly]; GO:0055085 [Name: transmembrane transport]; GO:0051016 [Name: barbed-end actin filament capping]	GO:0000794 [Name: condensed nuclear chromosome]; GO:0005856 [Name: cytoskeleton]; GO:0005938 [Name: cell cortex]; GO:0044853 [Name: plasma membrane raft]; GO:0005911 [Name: cell-cell junction]; GO:0005829 [Name: cytosol]; GO:0016020 [Name: membrane]; GO:0005903 [Name: brush border]; GO:0005886 [Name: plasma membrane]; GO:0014069 [Name: postsynaptic density]	GO:0005516 [Name: calmodulin binding]; GO:0051015 [Name: actin filament binding]; GO:0005200 [Name: structural constituent of cytoskeleton]; GO:0030507 [Name: spectrin binding]	TRINITY_DN370_c0_g2_i6	-	TRINITY_DN370_c0_g2_i6	LOC108885395,LOC104922088,LOC114566185,LOC115015761,LOC116042886,LOC116392792	mRNA	TRINITY_DN370_c0_g2_i6|XM_018679731.1|LOC108885395|mRNA|2249|96%|87.082%|0.0|2183|6-2165|2184-25|5328|PREDICTED: Lates calcarifer gamma-adducin-like (LOC108885395), transcript variant X1, mRNA
TRINITY_DN1266_c2_g1_i3	51115	rmdn1	TRINITY_DN1266_c2_g1_i3	104924705	rmdn1	TRINITY_DN1266_c2_g1_i3	3d_HK	ctrl_HK	114.761	2.10197	58.4316	5.77179	0.982466	5.8748	4.23356e-09	2.70416e-06	TRINITY_DN1266_c2_g1_i3	3d_HK	ctrl_HK	5.7007	0.933705	2.26433e-06	0.000963428	TRINITY_DN1266_c2_g1_i3	rmd1	protein	TRINITY_DN1266_c2_g1_i3|Q96DB5.1|rmd1|protein|5095|17%|53.125%|5.67e-92|288|731-1588|66-305|314|RecName: Full=Regulator of microtubule dynamics protein 1; Short=RMD-1; Short=hRMD-1; AltName: Full=Protein FAM82B	TRINITY_DN1266_c2_g1_i3	-	GO:0000922 [Name: spindle pole]; GO:0005737 [Name: cytoplasm]; GO:0005874 [Name: microtubule]	-	TRINITY_DN1266_c2_g1_i3	-	TRINITY_DN1266_c2_g1_i3	rmdn1	mRNA	TRINITY_DN1266_c2_g1_i3|XM_010738147.3|rmdn1|mRNA|5095|14%|83.866%|0.0|719|575-1289|114-831|1178|PREDICTED: Larimichthys crocea regulator of microtubule dynamics 1 (rmdn1), transcript variant X1, mRNA
TRINITY_DN1222_c1_g1_i7	111223969	kng1	TRINITY_DN1222_c1_g1_i7	111223969	LOC111223969	TRINITY_DN1222_c1_g1_i7	3d_HK	ctrl_HK	356.988	6.53944	181.764	5.76836	1.19992	4.80728	1.52997e-06	0.000452194	TRINITY_DN1222_c1_g1_i7	3d_HK	ctrl_HK	5.7046	2.50805	0.000127954	0.0275031	TRINITY_DN1222_c1_g1_i7	kng	protein	TRINITY_DN1222_c1_g1_i7|P83857.1|kng|protein|1932|39%|35.385%|6.42e-11|130|773-1090|16-142|188|RecName: Full=Kininogen; Contains: RecName: Full=Bradykinin	TRINITY_DN1222_c1_g1_i7	GO:0042311 [Name: vasodilation]	-	GO:0004869 [Name: cysteine-type endopeptidase inhibitor activity]	TRINITY_DN1222_c1_g1_i7	-	TRINITY_DN1222_c1_g1_i7	LOC111223969,LOC111671655,kng1,LOC115007307,LOC116038102,LOC116395640	mRNA	TRINITY_DN1222_c1_g1_i7|XM_022748334.1|LOC111223969|mRNA|1932|59%|80.446%|0.0|1166|136-1281|1-1135|1653|PREDICTED: Seriola dumerili kininogen-1-like (LOC111223969), mRNA
TRINITY_DN53_c5_g1_i6	171481	fabp10a	TRINITY_DN53_c5_g1_i6	104924716	LOC104924716	TRINITY_DN53_c5_g1_i6	3d_HK	ctrl_HK	561.497	10.4801	285.988	5.7427	0.809897	7.09065	1.3348e-12	2.6739e-09	TRINITY_DN53_c5_g1_i6	3d_HK	ctrl_HK	5.71702	3.17113	4.364e-08	3.66682e-05	TRINITY_DN53_c5_g1_i6	fa10a	protein	TRINITY_DN53_c5_g1_i6|Q9I8L5.1|fa10a|protein|1379|27%|76.190%|6.66e-66|126|726-1103|1-126|126|RecName: Full=Fatty acid-binding protein 10-A, liver basic; Short=Zf-FABP10; Short=Zf-Lb-FABP; AltName: Full=Fatty acid-binding protein, liver; AltName: Full=Liver bile acid-binding protein; Short=L-BABP; Short=z-L-BABP; AltName: Full=Liver-type fatty acid-binding protein; Short=L-FABP; Short=Liver-type …	TRINITY_DN53_c5_g1_i6	-	GO:0005737 [Name: cytoplasm]	GO:0008289 [Name: lipid binding]; GO:0032052 [Name: bile acid binding]	TRINITY_DN53_c5_g1_i6	-	TRINITY_DN53_c5_g1_i6	LOC104924716,LOC108899398,LOC111235784,LOC111567737,LOC111661622,LOC114557708,LOC115021530,LOC115566803,LOC116060841,LOC116386839	mRNA	TRINITY_DN53_c5_g1_i6|XM_010738161.3|LOC104924716|mRNA|1379|37%|90.116%|0.0|516|633-1148|8-523|538|PREDICTED: Larimichthys crocea fatty acid-binding protein, liver (LOC104924716), mRNA
TRINITY_DN17527_c0_g1_i1	-	saa2	TRINITY_DN17527_c0_g1_i1	101476773	LOC101476773	TRINITY_DN17527_c0_g1_i1	3d_HK	ctrl_HK	94.5052	1.76875	48.137	5.73235	1.61228	3.55543	0.00037736	0.03786	TRINITY_DN17527_c0_g1_i1	-	-	-	-	-	-	TRINITY_DN17527_c0_g1_i1	saa2	protein	TRINITY_DN17527_c0_g1_i1|P02739.2|saa2|protein|582|20%|71.795%|3.99e-12|39|178-62|16-54|129|RecName: Full=Serum amyloid A-2 protein; Contains: RecName: Full=Amyloid protein A; AltName: Full=Amyloid fibril protein AA; Flags: Precursor	TRINITY_DN17527_c0_g1_i1	GO:0006953 [Name: acute-phase response]	GO:0034364 [Name: high-density lipoprotein particle]	-	TRINITY_DN17527_c0_g1_i1	-	TRINITY_DN17527_c0_g1_i1	LOC101476773,LOC102202731,LOC102306827,LOC102796903,LOC113021003,LOC113138278,LOC114433468,LOC115390728,LOC115778119	mRNA	TRINITY_DN17527_c0_g1_i1|XM_004543216.4|LOC101476773|mRNA|582|39%|83.700%|7.73e-51|227|1-225|309-85|711|PREDICTED: Maylandia zebra serum amyloid A-5 protein (LOC101476773), mRNA
TRINITY_DN3484_c0_g1_i6	617269	asb8	TRINITY_DN3484_c0_g1_i6	104933026	asb8	TRINITY_DN3484_c0_g1_i6	3d_HK	ctrl_HK	77.0549	1.47853	39.2667	5.69805	1.63492	3.48522	0.000491724	0.0466595	TRINITY_DN3484_c0_g1_i6	-	-	-	-	-	-	TRINITY_DN3484_c0_g1_i6	asb8	protein	TRINITY_DN3484_c0_g1_i6|Q08E43.1|asb8|protein|3782|26%|63.137%|2.33e-92|255|2050-1286|46-286|288|RecName: Full=Ankyrin repeat and SOCS box protein 8; Short=ASB-8	TRINITY_DN3484_c0_g1_i6	GO:0035556 [Name: intracellular signal transduction]; GO:0016567 [Name: protein ubiquitination]	GO:0005737 [Name: cytoplasm]	-	TRINITY_DN3484_c0_g1_i6	-	TRINITY_DN3484_c0_g1_i6	asb8	mRNA;partial mRNA	TRINITY_DN3484_c0_g1_i6|XM_010748384.3|asb8|mRNA|3782|29%|87.073%|2.85e-122|410|3168-3576|564-168|2413|PREDICTED: Larimichthys crocea ankyrin repeat and SOCS box containing 8 (asb8), mRNA
TRINITY_DN4949_c0_g1_i1	373926	fgb	TRINITY_DN4949_c0_g1_i1	109972932	fgb	TRINITY_DN4949_c0_g1_i1	3d_HK	ctrl_HK	485.74	10.3423	248.041	5.55446	1.46014	3.80407	0.00014234	0.0180722	TRINITY_DN4949_c0_g1_i1	-	-	-	-	-	-	TRINITY_DN4949_c0_g1_i1	fibb	protein	TRINITY_DN4949_c0_g1_i1|Q02020.1|fibb|protein|2415|57%|49.117%|5.32e-85|283|145-993|14-294|463|RecName: Full=Fibrinogen beta chain; Contains: RecName: Full=Fibrinopeptide B; Contains: RecName: Full=Fibrinogen beta chain; Flags: Precursor	TRINITY_DN4949_c0_g1_i1	GO:0051258 [Name: protein polymerization]; GO:0030168 [Name: platelet activation]	GO:0005577 [Name: fibrinogen complex]	GO:0046872 [Name: metal ion binding]; GO:0005102 [Name: receptor binding]; GO:0030674 [Name: protein binding, bridging]	TRINITY_DN4949_c0_g1_i1	-	TRINITY_DN4949_c0_g1_i1	fgb,LOC109976662	mRNA	TRINITY_DN4949_c0_g1_i1|XM_020622178.1|fgb|mRNA|2415|34%|83.415%|0.0|820|182-996|190-1002|1760|PREDICTED: Monopterus albus fibrinogen beta chain (fgb), mRNA
TRINITY_DN1198_c0_g1_i7	3075	cfh	TRINITY_DN1198_c0_g1_i7	108879552	LOC108879552	TRINITY_DN1198_c0_g1_i7	3d_HK	ctrl_HK	160.092	3.60979	81.8507	5.4706	1.36775	3.9997	6.3424e-05	0.00971609	TRINITY_DN1198_c0_g1_i7	-	-	-	-	-	-	TRINITY_DN1198_c0_g1_i7	cfah	protein	TRINITY_DN1198_c0_g1_i7|P08603.4|cfah|protein|1959|68%|23.750%|9.22e-19|400|1774-623|11-389|1231|RecName: Full=Complement factor H; AltName: Full=H factor 1; Flags: Precursor	TRINITY_DN1198_c0_g1_i7	GO:0006956 [Name: complement activation]; GO:1903659 [Name: regulation of complement-dependent cytotoxicity]; GO:0006957 [Name: complement activation, alternative pathway]; GO:0016032 [Name: viral process]; GO:0030449 [Name: regulation of complement activation]	GO:0072562 [Name: blood microparticle]; GO:0070062 [Name: extracellular exosome]; GO:0005576 [Name: extracellular region]; GO:0005615 [Name: extracellular space]	GO:0008201 [Name: heparin binding]; GO:0043395 [Name: heparan sulfate proteoglycan binding]	TRINITY_DN1198_c0_g1_i7	-	TRINITY_DN1198_c0_g1_i7	LOC108879552,LOC109986557,LOC110005681,LOC114561038,LOC114561039,LOC115007301,LOC116395627	mRNA	TRINITY_DN1198_c0_g1_i7|XM_018670845.1|LOC108879552|mRNA|1959|58%|77.153%|0.0|1138|437-1567|3635-2507|3763|PREDICTED: Lates calcarifer complement factor H-like (LOC108879552), transcript variant X1, mRNA
TRINITY_DN1001_c0_g1_i13	514076	cfb	TRINITY_DN1001_c0_g1_i13	114566514	LOC114566514	TRINITY_DN1001_c0_g1_i13	3d_HK	ctrl_HK	246.988	5.63125	126.31	5.45216	1.36139	4.00484	6.20599e-05	0.00955011	TRINITY_DN1001_c0_g1_i13	-	-	-	-	-	-	TRINITY_DN1001_c0_g1_i13	cfab	protein	TRINITY_DN1001_c0_g1_i13|P81187.2|cfab|protein|4164|52%|33.333%|9.19e-128|402|525-1700|37-428|761|RecName: Full=Complement factor B; AltName: Full=C3/C5 convertase; AltName: Full=EC-VMFB; Contains: RecName: Full=Complement factor B Ba fragment; Contains: RecName: Full=Complement factor B Bb fragment; Flags: Precursor	TRINITY_DN1001_c0_g1_i13	GO:0006957 [Name: complement activation, alternative pathway]	GO:0005576 [Name: extracellular region]	GO:0004252 [Name: serine-type endopeptidase activity]	TRINITY_DN1001_c0_g1_i13	-	TRINITY_DN1001_c0_g1_i13	LOC114566514,LOC115018874,LOC115018985	mRNA	TRINITY_DN1001_c0_g1_i13|XM_028595036.1|LOC114566514|mRNA|4164|28%|83.305%|0.0|1168|524-1686|14-1176|1864|PREDICTED: Perca flavescens complement factor B-like (LOC114566514), transcript variant X1, mRNA
TRINITY_DN1196_c3_g2_i1	114434593	loc114434593	TRINITY_DN1196_c3_g2_i1	114434593	LOC114434593	TRINITY_DN1196_c3_g2_i1	3d_HK	ctrl_HK	161.375	3.86798	82.6215	5.37883	1.11035	4.84426	1.27085e-06	0.000384002	TRINITY_DN1196_c3_g2_i1	3d_HK	ctrl_HK	5.3211	1.39661	6.75537e-05	0.0160096	TRINITY_DN1196_c3_g2_i1	-	-	-	TRINITY_DN1196_c3_g2_i1	-	-	-	TRINITY_DN1196_c3_g2_i1	-	TRINITY_DN1196_c3_g2_i1	LOC114434593,LOC114546515	mRNA	TRINITY_DN1196_c3_g2_i1|XM_028403917.1|LOC114434593|mRNA|737|50%|77.005%|9.89e-51|374|248-619|79-450|1545|PREDICTED: Parambassis ranga uncharacterized LOC114434593 (LOC114434593), mRNA
TRINITY_DN203_c1_g1_i1	100009170	serpind1	TRINITY_DN203_c1_g1_i1	103359529	serpind1	TRINITY_DN203_c1_g1_i1	3d_HK	ctrl_HK	184.611	4.52852	94.5699	5.3499	1.32126	4.04908	5.14184e-05	0.008228	TRINITY_DN203_c1_g1_i1	-	-	-	-	-	-	TRINITY_DN203_c1_g1_i1	hep2	protein	TRINITY_DN203_c1_g1_i1|P47776.1|hep2|protein|2261|61%|56.674%|0.0|457|420-1790|35-477|480|RecName: Full=Heparin cofactor 2; AltName: Full=Heparin cofactor II; Short=HC-II; AltName: Full=Protease inhibitor leuserpin-2; AltName: Full=Serpin D1; Flags: Precursor	TRINITY_DN203_c1_g1_i1	GO:0007596 [Name: blood coagulation]	GO:0005615 [Name: extracellular space]	GO:0008201 [Name: heparin binding]; GO:0004867 [Name: serine-type endopeptidase inhibitor activity]	TRINITY_DN203_c1_g1_i1	-	TRINITY_DN203_c1_g1_i1	heparin cofactor,serpind1	member 1 (serpind1), mRNA;mRNA	TRINITY_DN203_c1_g1_i1|XM_008284910.1|heparin cofactor|member 1 (serpind1), mRNA|2261|70%|88.124%|0.0|1583|222-1803|1-1582|1724|PREDICTED: Stegastes partitus serpin peptidase inhibitor, clade D (heparin cofactor), member 1 (serpind1), mRNA
TRINITY_DN38794_c0_g1_i5	108235350	apoc2	TRINITY_DN38794_c0_g1_i5	108235350	apoc2	TRINITY_DN38794_c0_g1_i5	3d_HK	ctrl_HK	72.1755	1.76327	36.9694	5.34287	1.24046	4.30716	1.65362e-05	0.00346664	TRINITY_DN38794_c0_g1_i5	3d_HK	ctrl_HK	5.23469	0.286218	0.000120121	0.0260211	TRINITY_DN38794_c0_g1_i5	-	-	-	TRINITY_DN38794_c0_g1_i5	-	-	-	TRINITY_DN38794_c0_g1_i5	-	TRINITY_DN38794_c0_g1_i5	apoc2,LOC115021528,LOC116042762,LOC114556666	mRNA;ncRNA	TRINITY_DN38794_c0_g1_i5|XM_017415292.2|apoc2|mRNA|1387|21%|79.381%|8.85e-49|291|2-292|82-372|635|PREDICTED: Kryptolebias marmoratus apolipoprotein C2 (apoc2), mRNA
TRINITY_DN2321_c0_g1_i12	100008624	itih3	TRINITY_DN2321_c0_g1_i12	111221726	LOC111221726	TRINITY_DN2321_c0_g1_i12	3d_HK	ctrl_HK	985.148	24.6775	504.913	5.31998	1.00904	5.27232	1.34713e-07	5.87599e-05	TRINITY_DN2321_c0_g1_i12	3d_HK	ctrl_HK	5.28116	3.98367	2.58565e-05	0.00699462	TRINITY_DN2321_c0_g1_i12	itih3	protein	TRINITY_DN2321_c0_g1_i12|Q9GLY5.1|itih3|protein|3939|65%|49.180%|4.28e-68|244|2650-3378|660-903|903|RecName: Full=Inter-alpha-trypsin inhibitor heavy chain H3; Short=ITI heavy chain H3; Short=ITI-HC3; Short=Inter-alpha-inhibitor heavy chain 3; Flags: Precursor	TRINITY_DN2321_c0_g1_i12	GO:0030212 [Name: hyaluronan metabolic process]	GO:0005576 [Name: extracellular region]	GO:0004867 [Name: serine-type endopeptidase inhibitor activity]	TRINITY_DN2321_c0_g1_i12	-	TRINITY_DN2321_c0_g1_i12	LOC111221726,LOC111670964,LOC114554037,LOC115007679,LOC115008877	mRNA	TRINITY_DN2321_c0_g1_i12|XM_022745249.1|LOC111221726|mRNA|3939|67%|82.950%|0.0|827|2650-3474|2022-2841|3309|PREDICTED: Seriola dumerili inter-alpha-trypsin inhibitor heavy chain H3-like (LOC111221726), mRNA
TRINITY_DN10741_c0_g1_i3	111231089	cd59	TRINITY_DN10741_c0_g1_i3	111231089	LOC111231089	TRINITY_DN10741_c0_g1_i3	3d_HK	ctrl_HK	105.983	2.69064	54.3368	5.29736	1.2048	4.39686	1.09827e-05	0.00248545	TRINITY_DN10741_c0_g1_i3	3d_HK	ctrl_HK	5.22917	0.815528	0.000171087	0.0352288	TRINITY_DN10741_c0_g1_i3	-	-	-	TRINITY_DN10741_c0_g1_i3	-	-	-	TRINITY_DN10741_c0_g1_i3	-	TRINITY_DN10741_c0_g1_i3	LOC111231089,LOC111655870,LOC114565969,LOC116045861,LOC116393284	mRNA	TRINITY_DN10741_c0_g1_i3|XM_022758073.1|LOC111231089|mRNA|567|67%|83.290%|1.53e-92|383|134-512|386-4|593|PREDICTED: Seriola dumerili CD59 glycoprotein-like (LOC111231089), mRNA
TRINITY_DN439_c0_g1_i13	100136951	c3	TRINITY_DN439_c0_g1_i13	114556706	LOC114556706	TRINITY_DN439_c0_g1_i13	3d_HK	ctrl_HK	710.344	18.2091	364.277	5.28651	1.07028	4.93935	7.83841e-07	0.000252355	TRINITY_DN439_c0_g1_i13	3d_HK	ctrl_HK	5.24941	3.51136	7.40596e-05	0.0174768	TRINITY_DN439_c0_g1_i13	co3	protein	TRINITY_DN439_c0_g1_i13|P98093.1|co3|protein|3026|70%|55.680%|0.0|537|2364-781|1109-1638|1640|RecName: Full=Complement C3; Contains: RecName: Full=Complement C3 beta chain; Contains: RecName: Full=Complement C3 alpha chain; Contains: RecName: Full=C3a anaphylatoxin; Contains: RecName: Full=Complement C3b alpha' chain; Contains: RecName: Full=Complement C3c alpha' chain fragment 1; Contains: RecNa…	TRINITY_DN439_c0_g1_i13	GO:0006957 [Name: complement activation, alternative pathway]; GO:0042742 [Name: defense response to bacterium]; GO:0006958 [Name: complement activation, classical pathway]; GO:0006954 [Name: inflammatory response]	GO:0005623 [Name: cell]; GO:0005615 [Name: extracellular space]	GO:0004866 [Name: endopeptidase inhibitor activity]; GO:0001848 [Name: complement binding]; GO:0001872 [Name: (1->3)-beta-D-glucan binding]; GO:0003823 [Name: antigen binding]	TRINITY_DN439_c0_g1_i13	-	TRINITY_DN439_c0_g1_i13	LOC114556706,LOC114565280,LOC114566147,LOC114571643,c3,LOC116042789	mRNA	TRINITY_DN439_c0_g1_i13|XM_028579743.1|LOC114556706|mRNA|3026|71%|82.873%|8.07e-132|543|2485-3023|3382-2842|5241|PREDICTED: Perca flavescens complement C3-like (LOC114556706), mRNA
TRINITY_DN4462_c0_g1_i1	322228	bhmt	TRINITY_DN4462_c0_g1_i1	103366369	LOC103366369	TRINITY_DN4462_c0_g1_i1	3d_HK	ctrl_HK	184.522	4.80863	94.6654	5.26147	1.39025	3.78456	0.000153984	0.0191021	TRINITY_DN4462_c0_g1_i1	-	-	-	-	-	-	TRINITY_DN4462_c0_g1_i1	bhmt1	protein	TRINITY_DN4462_c0_g1_i1|Q32LQ4.1|bhmt1|protein|606|74%|86.093%|2.29e-88|151|158-604|1-151|400|RecName: Full=Betaine--homocysteine S-methyltransferase 1	TRINITY_DN4462_c0_g1_i1	GO:0009086 [Name: methionine biosynthetic process]; GO:0003323 [Name: type B pancreatic cell development]; GO:0055123 [Name: digestive system development]; GO:0006579 [Name: amino-acid betaine catabolic process]	GO:0005737 [Name: cytoplasm]	GO:0008270 [Name: zinc ion binding]; GO:0047150 [Name: betaine-homocysteine S-methyltransferase activity]	TRINITY_DN4462_c0_g1_i1	-	TRINITY_DN4462_c0_g1_i1	LOC103366369,LOC104930138,LOC104948669,LOC111237759,LOC111651687,LOC114555694,LOC115013615,LOC116054167,LOC116388560	mRNA	TRINITY_DN4462_c0_g1_i1|XM_008294072.1|LOC103366369|mRNA|606|83%|86.139%|2.52e-150|505|104-606|3-505|1455|PREDICTED: Stegastes partitus betaine--homocysteine S-methyltransferase 1-like (LOC103366369), mRNA
TRINITY_DN223_c0_g1_i6	18815	plg	TRINITY_DN223_c0_g1_i6	103357180	plg	TRINITY_DN223_c0_g1_i6	3d_HK	ctrl_HK	182.778	4.80863	93.7935	5.2479	1.24957	4.19976	2.67204e-05	0.00495429	TRINITY_DN223_c0_g1_i6	-	-	-	-	-	-	TRINITY_DN223_c0_g1_i6	plmn	protein	TRINITY_DN223_c0_g1_i6|P20918.3|plmn|protein|2948|80%|58.521%|0.0|798|2599-239|19-812|812|RecName: Full=Plasminogen; Contains: RecName: Full=Plasmin heavy chain A; Contains: RecName: Full=Activation peptide; Contains: RecName: Full=Angiostatin; Contains: RecName: Full=Plasmin heavy chain A, short form; Contains: RecName: Full=Plasmin light chain B; Flags: Precursor	TRINITY_DN223_c0_g1_i6	GO:0010812 [Name: negative regulation of cell-substrate adhesion]; GO:0051918 [Name: negative regulation of fibrinolysis]; GO:0052213 [Name: interaction with symbiont via secreted substance involved in symbiotic interaction]; GO:0060716 [Name: labyrinthine layer blood vessel development]; GO:0045445 [Name: myoblast differentiation]; GO:0071674 [Name: mononuclear cell migration]; GO:0016525 [Name:…	GO:0098685 [Name: Schaffer collateral - CA1 synapse]; GO:0009986 [Name: cell surface]; GO:0005623 [Name: cell]; GO:0005576 [Name: extracellular region]; GO:0019897 [Name: extrinsic component of plasma membrane]; GO:0098978 [Name: glutamatergic synapse]; GO:0044218 [Name: other organism cell membrane]; GO:0043231 [Name: intracellular membrane-bounded organelle]; GO:0005886 [Name: plasma membrane];…	GO:1904854 [Name: proteasome core complex binding]; GO:1990405 [Name: protein antigen binding]; GO:0051087 [Name: chaperone binding]; GO:0004175 [Name: endopeptidase activity]; GO:0004252 [Name: serine-type endopeptidase activity]; GO:0019900 [Name: kinase binding]; GO:0005102 [Name: receptor binding]; GO:0034185 [Name: apolipoprotein binding]; GO:0019904 [Name: protein domain specific binding]; …	TRINITY_DN223_c0_g1_i6	-	TRINITY_DN223_c0_g1_i6	plg	mRNA	TRINITY_DN223_c0_g1_i6|XM_008281614.1|plg|mRNA|2948|83%|84.540%|0.0|2458|236-2687|2432-2|2764|PREDICTED: Stegastes partitus plasminogen (plg), mRNA
TRINITY_DN5984_c0_g2_i1	7082	tjp1	TRINITY_DN5984_c0_g2_i1	108876659	LOC108876659	TRINITY_DN5984_c0_g2_i1	3d_HK	ctrl_HK	95.6936	2.7094	49.2015	5.14403	1.02684	5.00955	5.45566e-07	0.000187949	TRINITY_DN5984_c0_g2_i1	3d_HK	ctrl_HK	5.08616	0.689586	2.25897e-05	0.00642429	TRINITY_DN5984_c0_g2_i1	zo1	protein	TRINITY_DN5984_c0_g2_i1|Q07157.3|zo1|protein|7283|58%|55.664%|2.34e-136|512|4251-5684|1258-1748|1748|RecName: Full=Tight junction protein ZO-1; AltName: Full=Tight junction protein 1; AltName: Full=Zona occludens protein 1; AltName: Full=Zonula occludens protein 1	TRINITY_DN5984_c0_g2_i1	GO:1901350 [Name: cell-cell signaling involved in cell-cell junction organization]; GO:0090557 [Name: establishment of endothelial intestinal barrier]; GO:0035329 [Name: hippo signaling]; GO:2000250 [Name: negative regulation of actin cytoskeleton reorganization]; GO:1902396 [Name: protein localization to bicellular tight junction]; GO:0034334 [Name: adherens junction maintenance]; GO:0007043 [Na…	GO:0005913 [Name: cell-cell adherens junction]; GO:0002102 [Name: podosome]; GO:0030054 [Name: cell junction]; GO:0045177 [Name: apical part of cell]; GO:0042995 [Name: cell projection]; GO:0005829 [Name: cytosol]; GO:0005921 [Name: gap junction]; GO:0043296 [Name: apical junction complex]; GO:0005737 [Name: cytoplasm]; GO:0005886 [Name: plasma membrane]; GO:0070160 [Name: occluding junction]; GO…	GO:0045296 [Name: cadherin binding]; GO:0005516 [Name: calmodulin binding]	TRINITY_DN5984_c0_g2_i1	-	TRINITY_DN5984_c0_g2_i1	LOC108876659,LOC111229539,LOC111577702,LOC111658534	mRNA	TRINITY_DN5984_c0_g2_i1|XM_018666310.1|LOC108876659|mRNA|7283|92%|90.898%|0.0|4010|3264-7200|3525-7517|7669|PREDICTED: Lates calcarifer tight junction protein ZO-1-like (LOC108876659), transcript variant X5, mRNA
TRINITY_DN3857_c0_g1_i4	447752	efr3a	TRINITY_DN3857_c0_g1_i4	110001474	efr3a	TRINITY_DN3857_c0_g1_i4	3d_HK	ctrl_HK	984.48	28.504	506.492	5.11191	0.612094	8.35151	6.73932e-17	4.05011e-13	TRINITY_DN3857_c0_g1_i4	3d_HK	ctrl_HK	5.08366	4.00785	1.45278e-09	2.46057e-06	TRINITY_DN3857_c0_g1_i4	efr3a	protein	TRINITY_DN3857_c0_g1_i4|Q641A2.1|efr3a|protein|4347|57%|77.223%|0.0|821|247-2706|1-819|819|RecName: Full=Protein EFR3 homolog A; AltName: Full=Protein EFR3-like	TRINITY_DN3857_c0_g1_i4	GO:0072659 [Name: protein localization to plasma membrane]	GO:0005886 [Name: plasma membrane]	-	TRINITY_DN3857_c0_g1_i4	-	TRINITY_DN3857_c0_g1_i4	efr3a	mRNA	TRINITY_DN3857_c0_g1_i4|XM_020656966.2|efr3a|mRNA|4347|61%|89.851%|0.0|2680|72-2711|37-2711|4771|PREDICTED: Labrus bergylta EFR3 homolog A (efr3a), mRNA
TRINITY_DN2217_c0_g1_i9	11905	serpinc1	TRINITY_DN2217_c0_g1_i9	104938669	serpinc1	TRINITY_DN2217_c0_g1_i9	3d_HK	ctrl_HK	101.785	2.97538	52.3803	5.09222	1.31389	3.87567	0.000106333	0.01438	TRINITY_DN2217_c0_g1_i9	-	-	-	-	-	-	TRINITY_DN2217_c0_g1_i9	ant3	protein	TRINITY_DN2217_c0_g1_i9|P32261.1|ant3|protein|1836|70%|62.295%|0.0|427|1611-331|39-463|465|RecName: Full=Antithrombin-III; Short=ATIII; AltName: Full=Serpin C1; Flags: Precursor	TRINITY_DN2217_c0_g1_i9	GO:0007584 [Name: response to nutrient]; GO:0002438 [Name: acute inflammatory response to antigenic stimulus]; GO:0007595 [Name: lactation]; GO:0007596 [Name: blood coagulation]; GO:0010951 [Name: negative regulation of endopeptidase activity]; GO:2000266 [Name: regulation of blood coagulation, intrinsic pathway]	GO:0005615 [Name: extracellular space]	GO:0008201 [Name: heparin binding]; GO:0042802 [Name: identical protein binding]; GO:0002020 [Name: protease binding]; GO:0004867 [Name: serine-type endopeptidase inhibitor activity]	TRINITY_DN2217_c0_g1_i9	-	TRINITY_DN2217_c0_g1_i9	serpinc1,LOC111236199,LOC116378723	mRNA	TRINITY_DN2217_c0_g1_i9|XM_010755093.3|serpinc1|mRNA|1836|80%|88.024%|0.0|1478|318-1785|1467-3|1668|PREDICTED: Larimichthys crocea serpin family C member 1 (serpinc1), mRNA
TRINITY_DN985_c0_g1_i5	291974	ripor1	TRINITY_DN985_c0_g1_i5	108884603	ripor1	TRINITY_DN985_c0_g1_i5	3d_HK	ctrl_HK	571.919	16.9074	294.413	5.08038	1.06827	4.75569	1.97767e-06	0.000560032	TRINITY_DN985_c0_g1_i5	3d_HK	ctrl_HK	5.02681	3.20836	0.000139475	0.0295218	TRINITY_DN985_c0_g1_i5	ripr1	protein	TRINITY_DN985_c0_g1_i5|Q4FZU8.2|ripr1|protein|8094|30%|45.538%|8.00e-80|437|2217-3518|782-1217|1217|RecName: Full=Rho family-interacting cell polarization regulator 1	TRINITY_DN985_c0_g1_i5	GO:0030335 [Name: positive regulation of cell migration]; GO:0090316 [Name: positive regulation of intracellular protein transport]; GO:0034067 [Name: protein localization to Golgi apparatus]; GO:0009611 [Name: response to wounding]; GO:0007266 [Name: Rho protein signal transduction]; GO:0009267 [Name: cellular response to starvation]; GO:0051683 [Name: establishment of Golgi localization]	GO:0016020 [Name: membrane]; GO:0005737 [Name: cytoplasm]; GO:0005623 [Name: cell]; GO:0005794 [Name: Golgi apparatus]	GO:0071889 [Name: 14-3-3 protein binding]	TRINITY_DN985_c0_g1_i5	-	TRINITY_DN985_c0_g1_i5	fam65a,ripor1,LOC114560696	mRNA	TRINITY_DN985_c0_g1_i5|XM_018678596.1|fam65a|mRNA|8094|41%|86.698%|0.0|1932|156-2058|202-2132|8252|PREDICTED: Lates calcarifer family with sequence similarity 65 member A (fam65a), transcript variant X2, mRNA
TRINITY_DN4210_c4_g1_i1	13998	fgd6	TRINITY_DN4210_c4_g1_i1	104963713	LOC104963713	TRINITY_DN4210_c4_g1_i1	3d_HK	ctrl_HK	49.7312	1.46756	25.5994	5.06805	1.19266	4.24936	2.14385e-05	0.00429461	TRINITY_DN4210_c4_g1_i1	-	-	-	-	-	-	TRINITY_DN4210_c4_g1_i1	fgd6	protein	TRINITY_DN4210_c4_g1_i1|Q69ZL1.2|fgd6|protein|3184|39%|49.893%|2.97e-114|469|1248-1|578-1036|1399|RecName: Full=FYVE, RhoGEF and PH domain-containing protein 6	TRINITY_DN4210_c4_g1_i1	GO:0043087 [Name: regulation of GTPase activity]; GO:0035023 [Name: regulation of Rho protein signal transduction]	GO:0005737 [Name: cytoplasm]; GO:0005856 [Name: cytoskeleton]	GO:0046872 [Name: metal ion binding]; GO:0005089 [Name: Rho guanyl-nucleotide exchange factor activity]	TRINITY_DN4210_c4_g1_i1	-	TRINITY_DN4210_c4_g1_i1	LOC104963713,LOC114559772,LOC115009168,LOC116038683,LOC116392168	mRNA;misc_RNA	TRINITY_DN4210_c4_g1_i1|XM_010792348.1|LOC104963713|mRNA|3184|86%|82.043%|0.0|2790|1-2746|2898-165|4653|PREDICTED: Notothenia coriiceps FYVE, RhoGEF and PH domain-containing protein 6-like (LOC104963713), transcript variant X2, mRNA
TRINITY_DN3937_c3_g1_i2	-	-	TRINITY_DN3937_c3_g1_i2	-	-	TRINITY_DN3937_c3_g1_i2	3d_HK	ctrl_HK	369.695	11.2528	190.474	5.03999	0.938386	5.37091	7.83382e-08	3.56057e-05	TRINITY_DN3937_c3_g1_i2	3d_HK	ctrl_HK	4.99518	2.59321	1.93895e-05	0.00562966	TRINITY_DN3937_c3_g1_i2	-	-	-	TRINITY_DN3937_c3_g1_i2	-	-	-	TRINITY_DN3937_c3_g1_i2	-	TRINITY_DN3937_c3_g1_i2	-	-	-
TRINITY_DN990_c0_g2_i5	104917638	tnrc6a	TRINITY_DN990_c0_g2_i5	104917638	tnrc6a	TRINITY_DN990_c0_g2_i5	3d_HK	ctrl_HK	1027.95	32.5522	530.252	4.98075	1.36475	3.64956	0.000262685	0.0287608	TRINITY_DN990_c0_g2_i5	-	-	-	-	-	-	TRINITY_DN990_c0_g2_i5	-	-	-	TRINITY_DN990_c0_g2_i5	-	-	-	TRINITY_DN990_c0_g2_i5	-	TRINITY_DN990_c0_g2_i5	tnrc6a	mRNA	TRINITY_DN990_c0_g2_i5|XM_019258343.2|tnrc6a|mRNA|2335|63%|76.292%|9.31e-26|329|100-395|10636-10947|12210|PREDICTED: Larimichthys crocea trinucleotide repeat containing 6A (tnrc6a), transcript variant X5, mRNA
TRINITY_DN7045_c0_g1_i16	100173319	calcoco2	TRINITY_DN7045_c0_g1_i16	114552383	clasrp	TRINITY_DN7045_c0_g1_i16	3d_HK	ctrl_HK	509.255	17.1547	263.205	4.89233	0.907835	5.38901	7.08462e-08	3.27509e-05	TRINITY_DN7045_c0_g1_i16	3d_HK	ctrl_HK	4.86532	3.07639	2.41647e-05	0.0067038	TRINITY_DN7045_c0_g1_i16	caco2	protein	TRINITY_DN7045_c0_g1_i16|Q5R7H1.1|caco2|protein|2676|30%|35.055%|7.32e-34|271|1274-2080|7-268|446|RecName: Full=Calcium-binding and coiled-coil domain-containing protein 2; AltName: Full=Antigen nuclear dot 52 kDa protein; AltName: Full=Nuclear domain 10 protein NDP52; Short=Nuclear domain 10 protein 52; AltName: Full=Nuclear dot protein 52	TRINITY_DN7045_c0_g1_i16	GO:1901098 [Name: positive regulation of autophagosome maturation]; GO:0098792 [Name: xenophagy]	GO:0005776 [Name: autophagosome]; GO:0005856 [Name: cytoskeleton]; GO:0000421 [Name: autophagosome membrane]; GO:0048471 [Name: perinuclear region of cytoplasm]; GO:0031410 [Name: cytoplasmic vesicle]	-	TRINITY_DN7045_c0_g1_i16	-	TRINITY_DN7045_c0_g1_i16	clasrp	mRNA	TRINITY_DN7045_c0_g1_i16|XM_028573123.1|clasrp|mRNA|2676|15%|87.500%|2.95e-31|128|775-902|1312-1185|2821|PREDICTED: Perca flavescens CLK4 associating serine/arginine rich protein (clasrp), transcript variant X2, mRNA
TRINITY_DN4169_c0_g1_i17	115582171	msmb	TRINITY_DN4169_c0_g1_i17	115582171	LOC115582171	TRINITY_DN4169_c0_g1_i17	3d_HK	ctrl_HK	62.657	2.13126	32.3941	4.88223	1.27666	3.82424	0.000131178	0.0168527	TRINITY_DN4169_c0_g1_i17	-	-	-	-	-	-	TRINITY_DN4169_c0_g1_i17	-	-	-	TRINITY_DN4169_c0_g1_i17	-	-	-	TRINITY_DN4169_c0_g1_i17	-	TRINITY_DN4169_c0_g1_i17	LOC115582171	mRNA	TRINITY_DN4169_c0_g1_i17|XM_030417962.1|LOC115582171|mRNA|536|65%|76.136%|7.18e-41|352|92-439|96-443|863|PREDICTED: Sparus aurata beta-microseminoprotein-like (LOC115582171), mRNA
TRINITY_DN952_c0_g1_i3	24153	a2m	TRINITY_DN952_c0_g1_i3	114552534	LOC114552534	TRINITY_DN952_c0_g1_i3	3d_HK	ctrl_HK	684.158	25.2489	354.703	4.76051	1.1475	4.14859	3.34533e-05	0.0057808	TRINITY_DN952_c0_g1_i3	-	-	-	-	-	-	TRINITY_DN952_c0_g1_i3	a2mg	protein	TRINITY_DN952_c0_g1_i3|P06238.2|a2mg|protein|6779|64%|36.826%|1.16e-173|964|873-3707|29-957|1472|RecName: Full=Alpha-2-macroglobulin; Short=Alpha-2-M; Flags: Precursor	TRINITY_DN952_c0_g1_i3	GO:1990402 [Name: embryonic liver development]; GO:0051384 [Name: response to glucocorticoid]; GO:0009611 [Name: response to wounding]; GO:0001553 [Name: luteinization]; GO:0051289 [Name: protein homotetramerization]; GO:0010037 [Name: response to carbon dioxide]; GO:0007584 [Name: response to nutrient]; GO:0002438 [Name: acute inflammatory response to antigenic stimulus]; GO:0006953 [Name: acute…	GO:0005615 [Name: extracellular space]	GO:0004866 [Name: endopeptidase inhibitor activity]; GO:0004867 [Name: serine-type endopeptidase inhibitor activity]; GO:0042803 [Name: protein homodimerization activity]; GO:0048403 [Name: brain-derived neurotrophic factor binding]; GO:0002020 [Name: protease binding]; GO:0048406 [Name: nerve growth factor binding]	TRINITY_DN952_c0_g1_i3	-	TRINITY_DN952_c0_g1_i3	LOC114552534	mRNA	TRINITY_DN952_c0_g1_i3|XM_028573410.1|LOC114552534|mRNA|6779|64%|80.651%|0.0|2150|781-2911|13-2149|4498|PREDICTED: Perca flavescens alpha-2-macroglobulin-like (LOC114552534), transcript variant X1, mRNA
TRINITY_DN17527_c0_g1_i8	20210	saa3	TRINITY_DN17527_c0_g1_i8	101476773	LOC101476773	TRINITY_DN17527_c0_g1_i8	3d_HK	ctrl_HK	323.624	12.2512	167.937	4.7216	0.767309	6.15346	7.5811e-10	6.72195e-07	TRINITY_DN17527_c0_g1_i8	3d_HK	ctrl_HK	4.69203	2.40992	1.67722e-06	0.000750095	TRINITY_DN17527_c0_g1_i8	saa3	protein	TRINITY_DN17527_c0_g1_i8|P04918.1|saa3|protein|733|42%|71.845%|1.14e-31|103|667-359|20-122|122|RecName: Full=Serum amyloid A-3 protein; Flags: Precursor	TRINITY_DN17527_c0_g1_i8	GO:0060326 [Name: cell chemotaxis]; GO:0006953 [Name: acute-phase response]; GO:0007252 [Name: I-kappaB phosphorylation]; GO:0035634 [Name: response to stilbenoid]; GO:0071347 [Name: cellular response to interleukin-1]; GO:0009617 [Name: response to bacterium]	GO:0034364 [Name: high-density lipoprotein particle]; GO:0005615 [Name: extracellular space]	GO:0035662 [Name: Toll-like receptor 4 binding]; GO:0042056 [Name: chemoattractant activity]	TRINITY_DN17527_c0_g1_i8	-	TRINITY_DN17527_c0_g1_i8	LOC101476773,LOC102202731,LOC102306827,LOC102796903,LOC113021003,LOC113138278,LOC114433468,LOC115390728,LOC115778119	mRNA	TRINITY_DN17527_c0_g1_i8|XM_004543216.4|LOC101476773|mRNA|733|40%|82.993%|2.68e-66|294|432-723|376-85|711|PREDICTED: Maylandia zebra serum amyloid A-5 protein (LOC101476773), mRNA
TRINITY_DN5283_c0_g1_i13	12870	cp	TRINITY_DN5283_c0_g1_i13	104951396	LOC104951396	TRINITY_DN5283_c0_g1_i13	3d_HK	ctrl_HK	111.232	4.51018	57.8713	4.62594	0.992653	4.66018	3.15934e-06	0.000827459	TRINITY_DN5283_c0_g1_i13	3d_HK	ctrl_HK	4.60078	0.928512	0.000113088	0.0247881	TRINITY_DN5283_c0_g1_i13	ceru	protein	TRINITY_DN5283_c0_g1_i13|Q61147.2|ceru|protein|2127|42%|39.274%|9.83e-52|303|1991-1125|63-358|1061|RecName: Full=Ceruloplasmin; AltName: Full=Ferroxidase; Flags: Precursor	TRINITY_DN5283_c0_g1_i13	GO:0006879 [Name: cellular iron ion homeostasis]; GO:0055072 [Name: iron ion homeostasis]; GO:0006826 [Name: iron ion transport]; GO:0046688 [Name: response to copper ion]; GO:0006825 [Name: copper ion transport]	GO:0005615 [Name: extracellular space]; GO:0046658 [Name: anchored component of plasma membrane]; GO:0005623 [Name: cell]; GO:0005886 [Name: plasma membrane]	GO:0005507 [Name: copper ion binding]; GO:0051087 [Name: chaperone binding]; GO:0004322 [Name: ferroxidase activity]	TRINITY_DN5283_c0_g1_i13	-	TRINITY_DN5283_c0_g1_i13	LOC104951396,LOC108880109,cp,LOC111222305,LOC114561309,LOC114561678,LOC115007134,LOC116039098,LOC116390245	mRNA	TRINITY_DN5283_c0_g1_i13|XM_010778042.1|LOC104951396|mRNA|2127|46%|88.325%|0.0|985|1053-2031|3156-2173|3269|PREDICTED: Notothenia coriiceps ceruloplasmin-like (LOC104951396), mRNA
TRINITY_DN3141_c0_g1_i1	100173933	prune2	TRINITY_DN3141_c0_g1_i1	111239884	LOC111239884	TRINITY_DN3141_c0_g1_i1	3d_HK	ctrl_HK	67.997	2.96716	35.4821	4.51457	1.22559	3.68359	0.000229973	0.0260175	TRINITY_DN3141_c0_g1_i1	-	-	-	-	-	-	TRINITY_DN3141_c0_g1_i1	prun2	protein	TRINITY_DN3141_c0_g1_i1|Q5R4Q8.1|prun2|protein|3890|18%|74.348%|1.65e-109|230|1142-1828|72-298|323|RecName: Full=Protein prune homolog 2; AltName: Full=BNIP2 motif-containing molecule at the C-terminal region 1	TRINITY_DN3141_c0_g1_i1	GO:0006915 [Name: apoptotic process]	GO:0005737 [Name: cytoplasm]	-	TRINITY_DN3141_c0_g1_i1	-	TRINITY_DN3141_c0_g1_i1	LOC111239884,LOC111656825,LOC114571158	mRNA	TRINITY_DN3141_c0_g1_i1|XM_022769818.1|LOC111239884|mRNA|3890|39%|86.097%|0.0|1194|1189-2363|553-1725|2295|PREDICTED: Seriola dumerili protein prune homolog 2-like (LOC111239884), transcript variant X3, mRNA
TRINITY_DN5130_c2_g1_i6	114554017	eif4b	TRINITY_DN5130_c2_g1_i6	114554017	eif4b	TRINITY_DN5130_c2_g1_i6	3d_HK	ctrl_HK	577.571	29.1428	303.357	4.30831	1.24339	3.46497	0.000530286	0.0497081	TRINITY_DN5130_c2_g1_i6	-	-	-	-	-	-	TRINITY_DN5130_c2_g1_i6	-	-	-	TRINITY_DN5130_c2_g1_i6	-	-	-	TRINITY_DN5130_c2_g1_i6	-	TRINITY_DN5130_c2_g1_i6	eif4b	mRNA	TRINITY_DN5130_c2_g1_i6|XM_028575551.1|eif4b|mRNA|1073|29%|90.432%|3.73e-111|324|644-954|2426-2106|2928|PREDICTED: Perca flavescens eukaryotic translation initiation factor 4B (eif4b), transcript variant X1, mRNA
TRINITY_DN2991_c0_g1_i18	396025	xdh	TRINITY_DN2991_c0_g1_i18	108877173	xdh	TRINITY_DN2991_c0_g1_i18	3d_HK	ctrl_HK	94.9904	5.07188	50.0312	4.22298	0.990259	4.26452	2.0033e-05	0.00404301	TRINITY_DN2991_c0_g1_i18	-	-	-	-	-	-	TRINITY_DN2991_c0_g1_i18	xdh	protein	TRINITY_DN2991_c0_g1_i18|P47990.1|xdh|protein|7785|51%|62.295%|0.0|549|310-1908|8-555|1358|RecName: Full=Xanthine dehydrogenase/oxidase; Includes: RecName: Full=Xanthine dehydrogenase; Short=XD; Includes: RecName: Full=Xanthine oxidase; Short=XO; AltName: Full=Xanthine oxidoreductase; Short=XOR	TRINITY_DN2991_c0_g1_i18	GO:0034418 [Name: urate biosynthetic process]; GO:0009115 [Name: xanthine catabolic process]	GO:0005829 [Name: cytosol]; GO:0005777 [Name: peroxisome]	GO:0030151 [Name: molybdenum ion binding]; GO:0043546 [Name: molybdopterin cofactor binding]; GO:0005506 [Name: iron ion binding]; GO:0004854 [Name: xanthine dehydrogenase activity]; GO:0009055 [Name: electron carrier activity]; GO:0070674 [Name: hypoxanthine dehydrogenase activity]; GO:0004855 [Name: xanthine oxidase activity]; GO:0051537 [Name: 2 iron, 2 sulfur cluster binding]; GO:0071949 [Nam…	TRINITY_DN2991_c0_g1_i18	-	TRINITY_DN2991_c0_g1_i18	xdh,LOC104938633	mRNA;partial mRNA	TRINITY_DN2991_c0_g1_i18|XM_018667130.1|xdh|mRNA|7785|52%|85.203%|0.0|1622|296-1912|461-2077|4867|PREDICTED: Lates calcarifer xanthine dehydrogenase (xdh), transcript variant X2, mRNA
TRINITY_DN1693_c9_g1_i6	398040	pxn1	TRINITY_DN1693_c9_g1_i6	104918929	LOC104918929	TRINITY_DN1693_c9_g1_i6	3d_HK	ctrl_HK	176.657	9.59576	93.1266	4.20129	1.01614	4.13455	3.55646e-05	0.00610661	TRINITY_DN1693_c9_g1_i6	-	-	-	-	-	-	TRINITY_DN1693_c9_g1_i6	pxn1	protein	TRINITY_DN1693_c9_g1_i6|P49263.1|pxn1|protein|1896|30%|45.745%|8.98e-55|188|1210-1773|226-413|416|RecName: Full=Pentraxin fusion protein; Flags: Precursor	TRINITY_DN1693_c9_g1_i6	-	-	GO:0046872 [Name: metal ion binding]	TRINITY_DN1693_c9_g1_i6	-	TRINITY_DN1693_c9_g1_i6	LOC104918929,LOC110491625,LOC111977522,LOC115106585,LOC115571004,LOC116381172	mRNA	TRINITY_DN1693_c9_g1_i6|XM_019269548.2|LOC104918929|mRNA|1896|16%|86.032%|1.16e-83|315|73-378|5052-5358|5770|PREDICTED: Larimichthys crocea heat-stable enterotoxin receptor-like (LOC104918929), mRNA
TRINITY_DN1604_c0_g1_i5	3339	hspg2	TRINITY_DN1604_c0_g1_i5	108885413	LOC108885413	TRINITY_DN1604_c0_g1_i5	3d_HK	ctrl_HK	91.94	5.1547	48.5474	4.15762	1.14322	3.63675	0.000276098	0.0297477	TRINITY_DN1604_c0_g1_i5	-	-	-	-	-	-	TRINITY_DN1604_c0_g1_i5	pgbm	protein	TRINITY_DN1604_c0_g1_i5|P98160.4|pgbm|protein|2973|38%|25.127%|3.60e-19|394|1856-750|2051-2436|4391|RecName: Full=Basement membrane-specific heparan sulfate proteoglycan core protein; Short=HSPG; AltName: Full=Perlecan; Short=PLC; Contains: RecName: Full=Endorepellin; Contains: RecName: Full=LG3 peptide; Flags: Precursor	TRINITY_DN1604_c0_g1_i5	GO:0016525 [Name: negative regulation of angiogenesis]; GO:0006898 [Name: receptor-mediated endocytosis]; GO:0009888 [Name: tissue development]; GO:0001525 [Name: angiogenesis]; GO:0006024 [Name: glycosaminoglycan biosynthetic process]; GO:0007420 [Name: brain development]; GO:0001523 [Name: retinoid metabolic process]; GO:0009887 [Name: animal organ morphogenesis]; GO:0060548 [Name: negative reg…	GO:0005615 [Name: extracellular space]; GO:0005925 [Name: focal adhesion]; GO:0005886 [Name: plasma membrane]; GO:0098797 [Name: plasma membrane protein complex]; GO:0005576 [Name: extracellular region]; GO:0043202 [Name: lysosomal lumen]; GO:0005604 [Name: basement membrane]; GO:0005796 [Name: Golgi lumen]; GO:0070062 [Name: extracellular exosome]	GO:0001540 [Name: beta-amyloid binding]; GO:0030021 [Name: extracellular matrix structural constituent conferring compression resistance]; GO:0050750 [Name: low-density lipoprotein particle receptor binding]; GO:0005178 [Name: integrin binding]; GO:0005509 [Name: calcium ion binding]; GO:0008022 [Name: protein C-terminus binding]	TRINITY_DN1604_c0_g1_i5	-	TRINITY_DN1604_c0_g1_i5	LOC108885413,LOC111229430,LOC111665521,LOC114562416,LOC115007571,LOC116042808,LOC116392887	mRNA	TRINITY_DN1604_c0_g1_i5|XM_018679761.1|LOC108885413|mRNA|2973|43%|84.231%|0.0|1300|775-2060|1385-89|2391|PREDICTED: Lates calcarifer basement membrane-specific heparan sulfate proteoglycan core protein-like (LOC108885413), mRNA
TRINITY_DN24521_c0_g1_i4	6242	rtkn	TRINITY_DN24521_c0_g1_i4	108891400	LOC108891400	TRINITY_DN24521_c0_g1_i4	3d_HK	ctrl_HK	61.3885	3.53202	32.4603	4.11229	1.11673	3.68243	0.000231018	0.0260278	TRINITY_DN24521_c0_g1_i4	-	-	-	-	-	-	TRINITY_DN24521_c0_g1_i4	rtkn	protein	TRINITY_DN24521_c0_g1_i4|Q9BST9.2|rtkn|protein|2327|26%|46.569%|2.69e-52|204|261-857|251-454|563|RecName: Full=Rhotekin	TRINITY_DN24521_c0_g1_i4	GO:0030865 [Name: cortical cytoskeleton organization]; GO:0006915 [Name: apoptotic process]; GO:0000281 [Name: mitotic cytokinesis]; GO:1904498 [Name: protein localization to actomyosin contractile ring involved in mitotic cytokinesis]; GO:0042981 [Name: regulation of apoptotic process]; GO:0000915 [Name: actomyosin contractile ring assembly]; GO:0031106 [Name: septin ring organization]; GO:00071…	GO:0005826 [Name: actomyosin contractile ring]; GO:0005829 [Name: cytosol]	GO:0005525 [Name: GTP binding]; GO:0005095 [Name: GTPase inhibitor activity]; GO:0017049 [Name: GTP-Rho binding]	TRINITY_DN24521_c0_g1_i4	-	TRINITY_DN24521_c0_g1_i4	LOC108891400,LOC113158489,LOC114571457,LOC115592371,LOC116062815	mRNA	TRINITY_DN24521_c0_g1_i4|XM_018688527.1|LOC108891400|mRNA|2327|31%|82.173%|1.27e-168|718|266-978|641-1350|1780|PREDICTED: Lates calcarifer rhotekin-like (LOC108891400), transcript variant X1, mRNA
TRINITY_DN4800_c0_g1_i8	72106	jmjd8	TRINITY_DN4800_c0_g1_i8	101170679	jmjd8	TRINITY_DN4800_c0_g1_i8	3d_HK	ctrl_HK	79.9408	4.73866	42.3397	4.07168	0.825415	4.93288	8.10244e-07	0.000256279	TRINITY_DN4800_c0_g1_i8	3d_HK	ctrl_HK	4.03706	0.490755	7.96057e-05	0.0185488	TRINITY_DN4800_c0_g1_i8	jmjd8	protein	TRINITY_DN4800_c0_g1_i8|Q3TA59.3|jmjd8|protein|2905|14%|61.364%|2.53e-46|44|806-675|135-178|271|RecName: Full=JmjC domain-containing protein 8; AltName: Full=Jumonji domain-containing protein 8; Flags: Precursor	TRINITY_DN4800_c0_g1_i8	GO:1903672 [Name: positive regulation of sprouting angiogenesis]; GO:0043123 [Name: positive regulation of I-kappaB kinase/NF-kappaB signaling]; GO:0006110 [Name: regulation of glycolytic process]; GO:1903302 [Name: regulation of pyruvate kinase activity]	GO:0005788 [Name: endoplasmic reticulum lumen]; GO:0005634 [Name: nucleus]; GO:0005737 [Name: cytoplasm]; GO:0005783 [Name: endoplasmic reticulum]	GO:0003674 [Name: molecular_function]	TRINITY_DN4800_c0_g1_i8	-	TRINITY_DN4800_c0_g1_i8	jmjd8,LOC115048201	mRNA;partial mRNA	TRINITY_DN4800_c0_g1_i8|XM_004071098.4|jmjd8|mRNA|2905|10%|86.111%|1.39e-79|288|322-608|936-650|1060|PREDICTED: Oryzias latipes jumonji domain containing 8 (jmjd8), transcript variant X1, mRNA
TRINITY_DN2693_c0_g1_i1	436842	tpmt	TRINITY_DN2693_c0_g1_i1	108889567	tpmt	TRINITY_DN2693_c0_g1_i1	3d_HK	ctrl_HK	171.564	10.7301	91.1473	3.99794	1.11249	3.59367	0.00032605	0.0336548	TRINITY_DN2693_c0_g1_i1	-	-	-	-	-	-	TRINITY_DN2693_c0_g1_i1	tpmt	protein	TRINITY_DN2693_c0_g1_i1|Q504A5.1|tpmt|protein|1367|24%|57.798%|8.25e-41|109|1077-751|123-231|232|RecName: Full=Probable thiopurine S-methyltransferase; Short=Thiopurine methyltransferase	TRINITY_DN2693_c0_g1_i1	GO:0032259 [Name: methylation]	GO:0005737 [Name: cytoplasm]	GO:0008119 [Name: thiopurine S-methyltransferase activity]	TRINITY_DN2693_c0_g1_i1	-	TRINITY_DN2693_c0_g1_i1	tpmt	mRNA	TRINITY_DN2693_c0_g1_i1|XM_018686088.1|tpmt|mRNA|1367|27%|86.133%|1.04e-107|375|700-1072|868-496|971|PREDICTED: Lates calcarifer thiopurine S-methyltransferase (tpmt), transcript variant X1, mRNA
TRINITY_DN2573_c0_g1_i8	281484	sele	TRINITY_DN2573_c0_g1_i8	104952281	sele	TRINITY_DN2573_c0_g1_i8	3d_HK	ctrl_HK	286.483	18.6294	152.556	3.94242	0.671146	5.87417	4.2497e-09	2.70416e-06	TRINITY_DN2573_c0_g1_i8	3d_HK	ctrl_HK	3.92691	2.27901	7.9441e-06	0.00270275	TRINITY_DN2573_c0_g1_i8	lyam2	protein	TRINITY_DN2573_c0_g1_i8|P98107.1|lyam2|protein|1533|45%|30.000%|2.07e-11|150|1121-681|168-308|485|RecName: Full=E-selectin; AltName: Full=CD62 antigen-like family member E; AltName: Full=Endothelial leukocyte adhesion molecule 1; Short=ELAM-1; AltName: Full=Leukocyte-endothelial cell adhesion molecule 2; Short=LECAM2; AltName: CD_antigen=CD62E; Flags: Precursor	TRINITY_DN2573_c0_g1_i8	GO:0007202 [Name: activation of phospholipase C activity]; GO:0070555 [Name: response to interleukin-1]; GO:0007157 [Name: heterophilic cell-cell adhesion via plasma membrane cell adhesion molecules]; GO:0002092 [Name: positive regulation of receptor internalization]; GO:0050901 [Name: leukocyte tethering or rolling]; GO:0030029 [Name: actin filament-based process]	GO:0048471 [Name: perinuclear region of cytoplasm]; GO:0005901 [Name: caveola]; GO:0005905 [Name: clathrin-coated pit]; GO:0030863 [Name: cortical cytoskeleton]; GO:0005887 [Name: integral component of plasma membrane]; GO:0005615 [Name: extracellular space]	GO:0005509 [Name: calcium ion binding]; GO:0070492 [Name: oligosaccharide binding]; GO:0043274 [Name: phospholipase binding]; GO:0033691 [Name: sialic acid binding]; GO:0004888 [Name: transmembrane signaling receptor activity]	TRINITY_DN2573_c0_g1_i8	-	TRINITY_DN2573_c0_g1_i8	sele,selp,LOC114562026,LOC115006690	mRNA	TRINITY_DN2573_c0_g1_i8|XM_010779077.1|sele|mRNA|1533|39%|84.114%|8.40e-159|598|501-1095|1991-1399|2435|PREDICTED: Notothenia coriiceps selectin E (sele), mRNA
TRINITY_DN4721_c0_g1_i4	327588	hpx	TRINITY_DN4721_c0_g1_i4	114451715	LOC114451715	TRINITY_DN4721_c0_g1_i4	3d_HK	ctrl_HK	326.569	21.6642	174.117	3.91487	0.978944	3.99907	6.35919e-05	0.00971609	TRINITY_DN4721_c0_g1_i4	-	-	-	-	-	-	TRINITY_DN4721_c0_g1_i4	hemo	protein	TRINITY_DN4721_c0_g1_i4|Q6PHG2.2|hemo|protein|1988|23%|39.610%|4.88e-32|154|41-499|292-445|447|RecName: Full=Hemopexin; Flags: Precursor	TRINITY_DN4721_c0_g1_i4	GO:0042168 [Name: heme metabolic process]; GO:0071391 [Name: cellular response to estrogen stimulus]; GO:0006879 [Name: cellular iron ion homeostasis]	GO:0005623 [Name: cell]; GO:0005615 [Name: extracellular space]	GO:0046872 [Name: metal ion binding]; GO:0015232 [Name: heme transporter activity]	TRINITY_DN4721_c0_g1_i4	-	TRINITY_DN4721_c0_g1_i4	LOC114451715,hpx	mRNA	TRINITY_DN4721_c0_g1_i4|XM_028430522.1|LOC114451715|mRNA|1988|23%|74.179%|5.99e-42|457|11-463|1565-2018|2111|PREDICTED: Parambassis ranga hemopexin-like (LOC114451715), mRNA
TRINITY_DN1693_c9_g1_i1	398040	pxn1	TRINITY_DN1693_c9_g1_i1	106579201	LOC106579201	TRINITY_DN1693_c9_g1_i1	3d_HK	ctrl_HK	741.868	50.7791	396.324	3.86818	0.92692	4.17316	3.00404e-05	0.00538012	TRINITY_DN1693_c9_g1_i1	-	-	-	-	-	-	TRINITY_DN1693_c9_g1_i1	pxn1	protein	TRINITY_DN1693_c9_g1_i1|P49263.1|pxn1|protein|820|69%|45.745%|2.54e-58|188|134-697|226-413|416|RecName: Full=Pentraxin fusion protein; Flags: Precursor	TRINITY_DN1693_c9_g1_i1	-	-	GO:0046872 [Name: metal ion binding]	TRINITY_DN1693_c9_g1_i1	-	TRINITY_DN1693_c9_g1_i1	LOC106579201,LOC109526533,LOC109865188,LOC110491625,LOC111977522,LOC112223717,LOC115106585,LOC115159901,LOC115784848	mRNA	TRINITY_DN1693_c9_g1_i1|XM_014158882.1|LOC106579201|mRNA|820|20%|85.455%|5.22e-39|165|196-360|255-419|2139|PREDICTED: Salmo salar pentraxin fusion protein-like (LOC106579201), mRNA
TRINITY_DN2605_c1_g2_i1	406662	msmo1	TRINITY_DN2605_c1_g2_i1	103365523	msmo1	TRINITY_DN2605_c1_g2_i1	3d_HK	ctrl_HK	151.676	10.6949	81.1857	3.82346	1.05778	3.6146	0.000300817	0.031716	TRINITY_DN2605_c1_g2_i1	-	-	-	-	-	-	TRINITY_DN2605_c1_g2_i1	msmo1	protein	TRINITY_DN2605_c1_g2_i1|Q7ZW77.1|msmo1|protein|1811|48%|81.443%|6.56e-174|291|1411-539|1-291|291|RecName: Full=Methylsterol monooxygenase 1; AltName: Full=C-4 methylsterol oxidase	TRINITY_DN2605_c1_g2_i1	GO:0016126 [Name: sterol biosynthetic process]	GO:0005789 [Name: endoplasmic reticulum membrane]; GO:0016021 [Name: integral component of membrane]	GO:0000254 [Name: C-4 methylsterol oxidase activity]; GO:0005506 [Name: iron ion binding]	TRINITY_DN2605_c1_g2_i1	-	TRINITY_DN2605_c1_g2_i1	msmo1	mRNA	TRINITY_DN2605_c1_g2_i1|XM_008292980.1|msmo1|mRNA|1811|75%|83.321%|0.0|1397|145-1504|1391-15|1679|PREDICTED: Stegastes partitus methylsterol monooxygenase 1 (msmo1), mRNA
TRINITY_DN12402_c0_g1_i1	108892190	hspa1a	TRINITY_DN12402_c0_g1_i1	108892190	LOC108892190	TRINITY_DN12402_c0_g1_i1	3d_HK	ctrl_HK	956.191	70.3938	513.292	3.76335	0.991945	3.79391	0.000148292	0.0186963	TRINITY_DN12402_c0_g1_i1	-	-	-	-	-	-	TRINITY_DN12402_c0_g1_i1	hsp71	protein	TRINITY_DN12402_c0_g1_i1|Q9I8F9.1|hsp71|protein|2376|81%|89.515%|0.0|639|2248-332|1-639|639|RecName: Full=Heat shock 70 kDa protein 1; Short=HSP70-1	TRINITY_DN12402_c0_g1_i1	GO:0034620 [Name: cellular response to unfolded protein]; GO:0051085 [Name: chaperone mediated protein folding requiring cofactor]; GO:0016192 [Name: vesicle-mediated transport]; GO:0042026 [Name: protein refolding]; GO:0006986 [Name: response to unfolded protein]; GO:0034605 [Name: cellular response to heat]	GO:0005634 [Name: nucleus]; GO:0005886 [Name: plasma membrane]; GO:0005737 [Name: cytoplasm]; GO:0005829 [Name: cytosol]	GO:0051082 [Name: unfolded protein binding]; GO:0016887 [Name: ATPase activity]; GO:0005524 [Name: ATP binding]; GO:0042623 [Name: ATPase activity, coupled]; GO:0031072 [Name: heat shock protein binding]; GO:0044183 [Name: protein binding involved in protein folding]; GO:0051787 [Name: misfolded protein binding]	TRINITY_DN12402_c0_g1_i1	-	TRINITY_DN12402_c0_g1_i1	LOC108892190,LOC108892211,LOC111235505,LOC111238863,LOC111646336,LOC115576023,LOC115576233,LOC116060866,LOC116378079	mRNA	TRINITY_DN12402_c0_g1_i1|XM_018689622.1|LOC108892190|mRNA|2376|83%|89.482%|0.0|1968|288-2248|2115-149|2213|PREDICTED: Lates calcarifer heat shock 70 kDa protein 1 (LOC108892190), mRNA
TRINITY_DN24506_c0_g1_i3	81820	doc2b	TRINITY_DN24506_c0_g1_i3	115024292	doc2a	TRINITY_DN24506_c0_g1_i3	3d_HK	ctrl_HK	52.639	4.18244	28.4107	3.65177	1.03054	3.54355	0.000394781	0.0389645	TRINITY_DN24506_c0_g1_i3	-	-	-	-	-	-	TRINITY_DN24506_c0_g1_i3	doc2b	protein	TRINITY_DN24506_c0_g1_i3|P70610.2|doc2b|protein|1647|19%|75.000%|1.67e-46|104|35-346|309-412|412|RecName: Full=Double C2-like domain-containing protein beta; Short=Doc2-beta	TRINITY_DN24506_c0_g1_i3	GO:0045956 [Name: positive regulation of calcium ion-dependent exocytosis]; GO:0006887 [Name: exocytosis]; GO:0031340 [Name: positive regulation of vesicle fusion]; GO:0048791 [Name: calcium ion-regulated exocytosis of neurotransmitter]; GO:0032024 [Name: positive regulation of insulin secretion]; GO:0008104 [Name: protein localization]	GO:0005886 [Name: plasma membrane]; GO:0098793 [Name: presynapse]; GO:0005737 [Name: cytoplasm]	GO:0005544 [Name: calcium-dependent phospholipid binding]; GO:0005509 [Name: calcium ion binding]	TRINITY_DN24506_c0_g1_i3	-	TRINITY_DN24506_c0_g1_i3	doc2a,LOC111658663	mRNA;ncRNA	TRINITY_DN24506_c0_g1_i3|XM_029455751.1|doc2a|mRNA|1647|94%|83.219%|0.0|1597|34-1589|1283-2818|2994|PREDICTED: Cottoperca gobio double C2 domain alpha (doc2a), mRNA
TRINITY_DN1671_c0_g2_i3	100145200	slc23a2	TRINITY_DN1671_c0_g2_i3	116388708	slc23a2	TRINITY_DN1671_c0_g2_i3	3d_HK	ctrl_HK	216.699	18.5773	117.638	3.54395	0.906269	3.91049	9.21103e-05	0.0128401	TRINITY_DN1671_c0_g2_i3	-	-	-	-	-	-	TRINITY_DN1671_c0_g2_i3	s23a2	protein	TRINITY_DN1671_c0_g2_i3|B0JZG0.1|s23a2|protein|5714|23%|83.827%|0.0|439|5585-4269|195-633|649|RecName: Full=Solute carrier family 23 member 2; AltName: Full=Na(+)/L-ascorbic acid transporter 2; AltName: Full=Sodium-dependent vitamin C transporter 2	TRINITY_DN1671_c0_g2_i3	GO:0019852 [Name: L-ascorbic acid metabolic process]	GO:0016021 [Name: integral component of membrane]	GO:0070890 [Name: sodium-dependent L-ascorbate transmembrane transporter activity]	TRINITY_DN1671_c0_g2_i3	-	TRINITY_DN1671_c0_g2_i3	slc23a2	mRNA	TRINITY_DN1671_c0_g2_i3|XM_031856811.1|slc23a2|mRNA|5714|27%|91.825%|0.0|1578|4044-5606|4315-2740|4318|PREDICTED: Anarrhichthys ocellatus solute carrier family 23 member 2 (slc23a2), transcript variant X1, mRNA
TRINITY_DN2137_c1_g1_i8	51715	rab23	TRINITY_DN2137_c1_g1_i8	104947207	rab23	TRINITY_DN2137_c1_g1_i8	3d_HK	ctrl_HK	613.916	53.8775	333.897	3.50952	0.73916	4.74798	2.05457e-06	0.000578779	TRINITY_DN2137_c1_g1_i8	3d_HK	ctrl_HK	3.47658	3.40042	0.000117499	0.025553	TRINITY_DN2137_c1_g1_i8	rab23	protein	TRINITY_DN2137_c1_g1_i8|Q9ULC3.1|rab23|protein|4636|15%|82.627%|1.87e-116|236|535-1233|1-236|237|RecName: Full=Ras-related protein Rab-23; Flags: Precursor	TRINITY_DN2137_c1_g1_i8	GO:0097094 [Name: craniofacial suture morphogenesis]; GO:0000045 [Name: autophagosome assembly]; GO:0006968 [Name: cellular defense response]; GO:0032482 [Name: Rab protein signal transduction]; GO:0046039 [Name: GTP metabolic process]; GO:0006886 [Name: intracellular protein transport]; GO:0060271 [Name: cilium assembly]; GO:0042308 [Name: negative regulation of protein import into nucleus]	GO:0030054 [Name: cell junction]; GO:0005886 [Name: plasma membrane]; GO:0005776 [Name: autophagosome]; GO:0030670 [Name: phagocytic vesicle membrane]; GO:0005737 [Name: cytoplasm]; GO:0005813 [Name: centrosome]; GO:0010008 [Name: endosome membrane]; GO:0045335 [Name: phagocytic vesicle]; GO:0005829 [Name: cytosol]	GO:0003924 [Name: GTPase activity]; GO:0005525 [Name: GTP binding]	TRINITY_DN2137_c1_g1_i8	-	TRINITY_DN2137_c1_g1_i8	rab23	mRNA	TRINITY_DN2137_c1_g1_i8|XM_010773178.1|rab23|mRNA|4636|42%|80.626%|0.0|1982|13-1947|24-1906|2628|PREDICTED: Notothenia coriiceps RAB23, member RAS oncogene family (rab23), mRNA
TRINITY_DN4474_c0_g1_i1	407159	hmgcr	TRINITY_DN4474_c0_g1_i1	104937871	hmgcr	TRINITY_DN4474_c0_g1_i1	3d_HK	ctrl_HK	473.018	43.5166	258.267	3.44204	0.873234	3.94171	8.09019e-05	0.0117607	TRINITY_DN4474_c0_g1_i1	-	-	-	-	-	-	TRINITY_DN4474_c0_g1_i1	hmdh	protein	TRINITY_DN4474_c0_g1_i1|A7Z064.2|hmdh|protein|5000|53%|75.448%|0.0|892|4836-2176|1-888|888|RecName: Full=3-hydroxy-3-methylglutaryl-coenzyme A reductase; Short=HMG-CoA reductase	TRINITY_DN4474_c0_g1_i1	GO:0015936 [Name: coenzyme A metabolic process]; GO:0042177 [Name: negative regulation of protein catabolic process]; GO:1900222 [Name: negative regulation of beta-amyloid clearance]; GO:0043407 [Name: negative regulation of MAP kinase activity]; GO:0050709 [Name: negative regulation of protein secretion]; GO:0051262 [Name: protein tetramerization]; GO:0016126 [Name: sterol biosynthetic process];…	GO:0005789 [Name: endoplasmic reticulum membrane]; GO:0005778 [Name: peroxisomal membrane]; GO:0016021 [Name: integral component of membrane]	GO:0004420 [Name: hydroxymethylglutaryl-CoA reductase (NADPH) activity]; GO:0042282 [Name: hydroxymethylglutaryl-CoA reductase activity]; GO:0070402 [Name: NADPH binding]	TRINITY_DN4474_c0_g1_i1	-	TRINITY_DN4474_c0_g1_i1	hmgcr,LOC111227716	mRNA	TRINITY_DN4474_c0_g1_i1|XM_010754185.3|hmgcr|mRNA|5000|54%|88.677%|0.0|2676|2172-4846|2810-136|3701|PREDICTED: Larimichthys crocea 3-hydroxy-3-methylglutaryl-CoA reductase (hmgcr), mRNA
TRINITY_DN3401_c1_g1_i4	109637322	calcrl	TRINITY_DN3401_c1_g1_i4	104930425	LOC104930425	TRINITY_DN3401_c1_g1_i4	3d_HK	ctrl_HK	130.92	12.5532	71.7367	3.38661	0.826448	4.09779	4.17106e-05	0.00694154	TRINITY_DN3401_c1_g1_i4	-	-	-	-	-	-	TRINITY_DN3401_c1_g1_i4	calrl	protein	TRINITY_DN3401_c1_g1_i4|Q9IB86.1|calrl|protein|6620|21%|90.538%|0.0|465|418-1812|1-465|465|RecName: Full=Calcitonin gene-related peptide type 1 receptor; Short=CGRP type 1 receptor; AltName: Full=Calcitonin receptor-like receptor; Flags: Precursor	TRINITY_DN3401_c1_g1_i4	GO:0007166 [Name: cell surface receptor signaling pathway]	GO:0016021 [Name: integral component of membrane]; GO:0005886 [Name: plasma membrane]	GO:0004948 [Name: calcitonin receptor activity]	TRINITY_DN3401_c1_g1_i4	-	TRINITY_DN3401_c1_g1_i4	LOC104930425,LOC108887693,LOC111218237,calcrl,LOC111667459	mRNA	TRINITY_DN3401_c1_g1_i4|XM_010745211.3|LOC104930425|mRNA|6620|33%|85.417%|0.0|2160|345-2482|200-2311|3460|PREDICTED: Larimichthys crocea calcitonin gene-related peptide type 1 receptor (LOC104930425), mRNA
TRINITY_DN2163_c1_g2_i5	-	-	TRINITY_DN2163_c1_g2_i5	-	-	TRINITY_DN2163_c1_g2_i5	3d_HK	ctrl_HK	87.3381	8.42579	47.882	3.37277	0.965581	3.493	0.000477633	0.0458045	TRINITY_DN2163_c1_g2_i5	-	-	-	-	-	-	TRINITY_DN2163_c1_g2_i5	-	-	-	TRINITY_DN2163_c1_g2_i5	-	-	-	TRINITY_DN2163_c1_g2_i5	-	TRINITY_DN2163_c1_g2_i5	-	-	-
TRINITY_DN2212_c1_g1_i6	25341	tnfrsf11b	TRINITY_DN2212_c1_g1_i6	107394414	LOC107394414	TRINITY_DN2212_c1_g1_i6	3d_HK	ctrl_HK	160.791	15.7501	88.2708	3.35371	0.856007	3.91786	8.93401e-05	0.0126496	TRINITY_DN2212_c1_g1_i6	-	-	-	-	-	-	TRINITY_DN2212_c1_g1_i6	tr11b	protein	TRINITY_DN2212_c1_g1_i6|O08727.1|tr11b|protein|2704|19%|37.791%|3.44e-31|172|705-1217|28-198|401|RecName: Full=Tumor necrosis factor receptor superfamily member 11B; AltName: Full=Osteoprotegerin; Flags: Precursor	TRINITY_DN2212_c1_g1_i6	GO:0042493 [Name: response to drug]; GO:0045779 [Name: negative regulation of bone resorption]; GO:0042489 [Name: negative regulation of odontogenesis of dentin-containing tooth]; GO:0032026 [Name: response to magnesium ion]; GO:0007584 [Name: response to nutrient]; GO:0030198 [Name: extracellular matrix organization]; GO:0046685 [Name: response to arsenic-containing substance]; GO:0006915 [Name:…	GO:0005615 [Name: extracellular space]; GO:0031012 [Name: extracellular matrix]	GO:0005125 [Name: cytokine activity]	TRINITY_DN2212_c1_g1_i6	-	TRINITY_DN2212_c1_g1_i6	LOC107394414,LOC109973203,LOC111230657,LOC111665685,LOC115579471,LOC116400592,LOC116400593	mRNA;ncRNA	TRINITY_DN2212_c1_g1_i6|XM_015973342.1|LOC107394414|mRNA|2704|9%|75.581%|1.81e-23|258|702-956|136-390|2237|PREDICTED: Nothobranchius furzeri tumor necrosis factor receptor superfamily member 11B-like (LOC107394414), mRNA
TRINITY_DN25050_c0_g1_i18	18041	nfs1	TRINITY_DN25050_c0_g1_i18	108889778	nfs1	TRINITY_DN25050_c0_g1_i18	3d_HK	ctrl_HK	1643.28	169.64	906.461	3.27555	0.575975	5.68697	1.29315e-08	7.21058e-06	TRINITY_DN25050_c0_g1_i18	3d_HK	ctrl_HK	3.26439	4.83832	2.40923e-06	0.00100456	TRINITY_DN25050_c0_g1_i18	nfs1	protein	TRINITY_DN25050_c0_g1_i18|Q9Z1J3.3|nfs1|protein|4829|25%|83.582%|0.0|402|4357-3152|58-459|459|RecName: Full=Cysteine desulfurase, mitochondrial; Short=m-Nfs1; Flags: Precursor	TRINITY_DN25050_c0_g1_i18	GO:0018283 [Name: iron incorporation into metallo-sulfur cluster]; GO:0006777 [Name: Mo-molybdopterin cofactor biosynthetic process]; GO:0044571 [Name: [2Fe-2S] cluster assembly]; GO:0016226 [Name: iron-sulfur cluster assembly]	GO:0005739 [Name: mitochondrion]; GO:0005759 [Name: mitochondrial matrix]; GO:0005634 [Name: nucleus]; GO:0005654 [Name: nucleoplasm]; GO:0005829 [Name: cytosol]	GO:0046872 [Name: metal ion binding]; GO:0051536 [Name: iron-sulfur cluster binding]; GO:0042803 [Name: protein homodimerization activity]; GO:0030170 [Name: pyridoxal phosphate binding]; GO:0031071 [Name: cysteine desulfurase activity]	TRINITY_DN25050_c0_g1_i18	-	TRINITY_DN25050_c0_g1_i18	nfs1	mRNA	TRINITY_DN25050_c0_g1_i18|XM_018686407.1|nfs1|mRNA|4829|28%|88.945%|0.0|1375|3140-4513|1624-251|3542|PREDICTED: Lates calcarifer NFS1, cysteine desulfurase (nfs1), mRNA
TRINITY_DN34256_c0_g1_i2	513453	taldo1	TRINITY_DN34256_c0_g1_i2	103365823	taldo1	TRINITY_DN34256_c0_g1_i2	3d_HK	ctrl_HK	1642.36	185.952	914.153	3.14269	0.871919	3.60434	0.000312951	0.0326138	TRINITY_DN34256_c0_g1_i2	-	-	-	-	-	-	TRINITY_DN34256_c0_g1_i2	taldo	protein	TRINITY_DN34256_c0_g1_i2|Q2TBL6.1|taldo|protein|2050|18%|70.732%|5.80e-54|123|447-815|213-335|337|RecName: Full=Transaldolase	TRINITY_DN34256_c0_g1_i2	GO:0005975 [Name: carbohydrate metabolic process]; GO:0009052 [Name: pentose-phosphate shunt, non-oxidative branch]	GO:0005737 [Name: cytoplasm]	GO:0004801 [Name: sedoheptulose-7-phosphate:D-glyceraldehyde-3-phosphate glyceronetransferase activity]	TRINITY_DN34256_c0_g1_i2	-	TRINITY_DN34256_c0_g1_i2	taldo1	mRNA	TRINITY_DN34256_c0_g1_i2|XM_008293370.1|taldo1|mRNA|2050|19%|89.005%|3.27e-129|382|444-825|706-1087|1348|PREDICTED: Stegastes partitus transaldolase 1 (taldo1), mRNA
TRINITY_DN5261_c0_g1_i8	55236	uba6	TRINITY_DN5261_c0_g1_i8	114571763	uba6	TRINITY_DN5261_c0_g1_i8	3d_HK	ctrl_HK	212.232	24.2556	118.244	3.12943	0.791268	3.95495	7.65506e-05	0.0113747	TRINITY_DN5261_c0_g1_i8	-	-	-	-	-	-	TRINITY_DN5261_c0_g1_i8	uba6	protein	TRINITY_DN5261_c0_g1_i8|A0AVT1.1|uba6|protein|4955|62%|64.271%|0.0|487|91-1551|32-518|1052|RecName: Full=Ubiquitin-like modifier-activating enzyme 6; Short=Ubiquitin-activating enzyme 6; AltName: Full=Monocyte protein 4; Short=MOP-4; AltName: Full=Ubiquitin-activating enzyme E1-like protein 2; Short=E1-L2	TRINITY_DN5261_c0_g1_i8	GO:0007626 [Name: locomotory behavior]; GO:0021764 [Name: amygdala development]; GO:0032446 [Name: protein modification by small protein conjugation]; GO:0021766 [Name: hippocampus development]; GO:0006974 [Name: cellular response to DNA damage stimulus]; GO:0016567 [Name: protein ubiquitination]; GO:0007612 [Name: learning]; GO:0006511 [Name: ubiquitin-dependent protein catabolic process]; GO:00…	GO:0005737 [Name: cytoplasm]; GO:0005634 [Name: nucleus]; GO:0005829 [Name: cytosol]	GO:0004839 [Name: ubiquitin activating enzyme activity]; GO:0005524 [Name: ATP binding]; GO:0019780 [Name: FAT10 activating enzyme activity]	TRINITY_DN5261_c0_g1_i8	-	TRINITY_DN5261_c0_g1_i8	uba6	mRNA	TRINITY_DN5261_c0_g1_i8|XM_028602953.1|uba6|mRNA|4955|69%|83.931%|5.88e-165|641|3038-3670|2989-3615|5034|PREDICTED: Perca flavescens ubiquitin like modifier activating enzyme 6 (uba6), transcript variant X1, mRNA
TRINITY_DN86467_c0_g3_i1	108883626	loc108883626	TRINITY_DN86467_c0_g3_i1	108883626	LOC108883626	TRINITY_DN86467_c0_g3_i1	3d_HK	ctrl_HK	784.908	94.5251	439.716	3.05326	0.772923	3.95027	7.80615e-05	0.0115142	TRINITY_DN86467_c0_g3_i1	-	-	-	-	-	-	TRINITY_DN86467_c0_g3_i1	-	-	-	TRINITY_DN86467_c0_g3_i1	-	-	-	TRINITY_DN86467_c0_g3_i1	-	TRINITY_DN86467_c0_g3_i1	LOC108883626	mRNA	TRINITY_DN86467_c0_g3_i1|XM_018676985.1|LOC108883626|mRNA|1105|42%|78.125%|3.15e-72|480|422-886|472-1|680|PREDICTED: Lates calcarifer uncharacterized LOC108883626 (LOC108883626), mRNA
TRINITY_DN4569_c0_g1_i17	171281	acot3	TRINITY_DN4569_c0_g1_i17	111236015	LOC111236015	TRINITY_DN4569_c0_g1_i17	3d_HK	ctrl_HK	240.228	31.3329	135.781	2.93776	0.777763	3.77718	0.000158611	0.0194973	TRINITY_DN4569_c0_g1_i17	-	-	-	-	-	-	TRINITY_DN4569_c0_g1_i17	acot3	protein	TRINITY_DN4569_c0_g1_i17|Q9QYR7.1|acot3|protein|3118|41%|36.073%|6.44e-57|438|2019-727|2-423|432|RecName: Full=Acyl-coenzyme A thioesterase 3; Short=Acyl-CoA thioesterase 3; AltName: Full=PTE-Ia; AltName: Full=Peroxisomal acyl-coenzyme A thioester hydrolase 2a; AltName: Full=Peroxisomal long-chain acyl-CoA thioesterase 2	TRINITY_DN4569_c0_g1_i17	GO:0001676 [Name: long-chain fatty acid metabolic process]; GO:0000038 [Name: very long-chain fatty acid metabolic process]; GO:0006637 [Name: acyl-CoA metabolic process]; GO:0006631 [Name: fatty acid metabolic process]; GO:0032788 [Name: saturated monocarboxylic acid metabolic process]; GO:0032789 [Name: unsaturated monocarboxylic acid metabolic process]	GO:0005777 [Name: peroxisome]; GO:0005829 [Name: cytosol]	GO:0016290 [Name: palmitoyl-CoA hydrolase activity]; GO:0052689 [Name: carboxylic ester hydrolase activity]; GO:0047617 [Name: acyl-CoA hydrolase activity]; GO:0102991 [Name: myristoyl-CoA hydrolase activity]	TRINITY_DN4569_c0_g1_i17	-	TRINITY_DN4569_c0_g1_i17	LOC111236015,LOC111665081,LOC114560020,LOC116036283,LOC116396293	mRNA	TRINITY_DN4569_c0_g1_i17|XM_022764601.1|LOC111236015|mRNA|3118|41%|85.171%|0.0|1288|724-2008|1436-155|2598|PREDICTED: Seriola dumerili acyl-coenzyme A thioesterase 4-like (LOC111236015), mRNA
TRINITY_DN4997_c0_g1_i4	140703	emid1	TRINITY_DN4997_c0_g1_i4	111232028	emid1	TRINITY_DN4997_c0_g1_i4	3d_HK	ctrl_HK	84.1254	13.168	48.6467	2.67478	0.752018	3.5568	0.000375403	0.0377405	TRINITY_DN4997_c0_g1_i4	-	-	-	-	-	-	TRINITY_DN4997_c0_g1_i4	emid1	protein	TRINITY_DN4997_c0_g1_i4|Q91VF5.1|emid1|protein|5187|15%|50.980%|3.28e-36|153|4543-4085|33-176|444|RecName: Full=EMI domain-containing protein 1; AltName: Full=Emilin and multimerin domain-containing protein 1; Short=Emu1; Flags: Precursor	TRINITY_DN4997_c0_g1_i4	-	GO:0005783 [Name: endoplasmic reticulum]; GO:0005581 [Name: collagen trimer]; GO:0031012 [Name: extracellular matrix]; GO:0005794 [Name: Golgi apparatus]	GO:0005201 [Name: extracellular matrix structural constituent]; GO:0005515 [Name: protein binding]	TRINITY_DN4997_c0_g1_i4	-	TRINITY_DN4997_c0_g1_i4	emid1	mRNA	TRINITY_DN4997_c0_g1_i4|XM_022759368.1|emid1|mRNA|5187|45%|87.825%|0.0|2382|2512-4868|2358-1|2902|PREDICTED: Seriola dumerili EMI domain containing 1 (emid1), mRNA
TRINITY_DN1093_c0_g2_i1	192193	edem1	TRINITY_DN1093_c0_g2_i1	104920500	edem1	TRINITY_DN1093_c0_g2_i1	3d_HK	ctrl_HK	463.584	78.5822	271.083	2.56084	0.685051	3.73818	0.000185359	0.0218898	TRINITY_DN1093_c0_g2_i1	-	-	-	-	-	-	TRINITY_DN1093_c0_g2_i1	edem1	protein	TRINITY_DN1093_c0_g2_i1|Q925U4.1|edem1|protein|3817|50%|70.795%|0.0|654|319-2232|1-652|652|RecName: Full=ER degradation-enhancing alpha-mannosidase-like protein 1	TRINITY_DN1093_c0_g2_i1	GO:1904382 [Name: mannose trimming involved in glycoprotein ERAD pathway]; GO:0036510 [Name: trimming of terminal mannose on C branch]; GO:1904154 [Name: positive regulation of retrograde protein transport, ER to cytosol]; GO:0006986 [Name: response to unfolded protein]; GO:0030433 [Name: ubiquitin-dependent ERAD pathway]; GO:0097466 [Name: ubiquitin-dependent glycoprotein ERAD pathway]	GO:0044322 [Name: endoplasmic reticulum quality control compartment]; GO:0030176 [Name: integral component of endoplasmic reticulum membrane]; GO:0016235 [Name: aggresome]; GO:0005783 [Name: endoplasmic reticulum]	GO:0004571 [Name: mannosyl-oligosaccharide 1,2-alpha-mannosidase activity]; GO:0005509 [Name: calcium ion binding]; GO:0051787 [Name: misfolded protein binding]	TRINITY_DN1093_c0_g2_i1	-	TRINITY_DN1093_c0_g2_i1	edem1	mRNA	TRINITY_DN1093_c0_g2_i1|XM_010732778.3|edem1|mRNA|3817|58%|83.704%|3.31e-22|135|3101-3234|3087-3212|3699|PREDICTED: Larimichthys crocea ER degradation enhancing alpha-mannosidase like protein 1 (edem1), mRNA
TRINITY_DN1749_c0_g1_i12	-	-	TRINITY_DN1749_c0_g1_i12	-	-	TRINITY_DN1749_c0_g1_i12	3d_HK	ctrl_HK	60.3298	10.8075	35.5686	2.48005	0.64074	3.8706	0.000108569	0.014535	TRINITY_DN1749_c0_g1_i12	-	-	-	-	-	-	TRINITY_DN1749_c0_g1_i12	-	-	-	TRINITY_DN1749_c0_g1_i12	-	-	-	TRINITY_DN1749_c0_g1_i12	-	TRINITY_DN1749_c0_g1_i12	-	-	-
TRINITY_DN3668_c6_g1_i2	109978131	rab1a	TRINITY_DN3668_c6_g1_i2	109978131	LOC109978131	TRINITY_DN3668_c6_g1_i2	3d_HK	ctrl_HK	346.469	64.0723	205.271	2.43508	0.630463	3.86237	0.000112291	0.0149226	TRINITY_DN3668_c6_g1_i2	-	-	-	-	-	-	TRINITY_DN3668_c6_g1_i2	-	-	-	TRINITY_DN3668_c6_g1_i2	-	-	-	TRINITY_DN3668_c6_g1_i2	-	TRINITY_DN3668_c6_g1_i2	LOC109978131	mRNA	TRINITY_DN3668_c6_g1_i2|XM_020627658.2|LOC109978131|mRNA|543|14%|89.189%|3.51e-14|74|153-226|1363-1293|1789|PREDICTED: Labrus bergylta ras-related protein ORAB-1-like (LOC109978131), mRNA
TRINITY_DN5516_c0_g1_i3	19882	mst1r	TRINITY_DN5516_c0_g1_i3	104922206	mst1r	TRINITY_DN5516_c0_g1_i3	3d_HK	ctrl_HK	266.666	56.0718	161.369	2.24811	0.630266	3.56693	0.000361194	0.036584	TRINITY_DN5516_c0_g1_i3	-	-	-	-	-	-	TRINITY_DN5516_c0_g1_i3	ron	protein	TRINITY_DN5516_c0_g1_i3|Q62190.3|ron|protein|6294|62%|38.940%|0.0|547|5769-4168|41-583|1378|RecName: Full=Macrophage-stimulating protein receptor; Short=MSP receptor; AltName: Full=Stem cell-derived tyrosine kinase; AltName: Full=p185-Ron; AltName: CD_antigen=CD136; Contains: RecName: Full=Macrophage-stimulating protein receptor alpha chain; Contains: RecName: Full=Macrophage-stimulating protein …	TRINITY_DN5516_c0_g1_i3	GO:0009615 [Name: response to virus]; GO:0016032 [Name: viral process]; GO:0007169 [Name: transmembrane receptor protein tyrosine kinase signaling pathway]; GO:0043406 [Name: positive regulation of MAP kinase activity]; GO:0045087 [Name: innate immune response]; GO:0051897 [Name: positive regulation of protein kinase B signaling]	GO:0005773 [Name: vacuole]; GO:0005887 [Name: integral component of plasma membrane]; GO:0009925 [Name: basal plasma membrane]; GO:0043235 [Name: receptor complex]; GO:0005886 [Name: plasma membrane]; GO:0001725 [Name: stress fiber]	GO:0005524 [Name: ATP binding]; GO:0019899 [Name: enzyme binding]; GO:0004714 [Name: transmembrane receptor protein tyrosine kinase activity]	TRINITY_DN5516_c0_g1_i3	-	TRINITY_DN5516_c0_g1_i3	mst1r	mRNA	TRINITY_DN5516_c0_g1_i3|XM_010734971.3|mst1r|mRNA|6294|67%|88.771%|0.0|4257|1758-5986|4431-183|5297|PREDICTED: Larimichthys crocea macrophage stimulating 1 receptor (mst1r), mRNA
TRINITY_DN19905_c0_g1_i1	232334	vgll4	TRINITY_DN19905_c0_g1_i1	104950961	LOC104950961	TRINITY_DN19905_c0_g1_i1	3d_HK	ctrl_HK	938.323	219.018	578.67	2.09898	0.577805	3.63268	0.000280495	0.0301015	TRINITY_DN19905_c0_g1_i1	-	-	-	-	-	-	TRINITY_DN19905_c0_g1_i1	vgll4	protein	TRINITY_DN19905_c0_g1_i1|Q80V24.1|vgll4|protein|1780|38%|32.234%|1.21e-19|273|1315-641|6-250|287|RecName: Full=Transcription cofactor vestigial-like protein 4; Short=Vgl-4	TRINITY_DN19905_c0_g1_i1	GO:0045892 [Name: negative regulation of transcription, DNA-templated]	GO:0005634 [Name: nucleus]	GO:0001223 [Name: transcription coactivator binding]	TRINITY_DN19905_c0_g1_i1	-	TRINITY_DN19905_c0_g1_i1	LOC104950961,LOC108878460,LOC109954897,LOC111229999,LOC111645070,LOC114555670,LOC115013199,LOC116050532,LOC116384648	mRNA	TRINITY_DN19905_c0_g1_i1|XM_010777586.1|LOC104950961|mRNA|1780|80%|85.237%|0.0|1436|56-1473|1431-1|1480|PREDICTED: Notothenia coriiceps transcription cofactor vestigial-like protein 4 (LOC104950961), mRNA
TRINITY_DN4538_c4_g1_i1	-	-	TRINITY_DN4538_c4_g1_i1	-	-	TRINITY_DN4538_c4_g1_i1	3d_HK	ctrl_HK	508.67	120.645	314.657	2.07598	0.590323	3.51669	0.000436968	0.0423554	TRINITY_DN4538_c4_g1_i1	-	-	-	-	-	-	TRINITY_DN4538_c4_g1_i1	-	-	-	TRINITY_DN4538_c4_g1_i1	-	-	-	TRINITY_DN4538_c4_g1_i1	-	TRINITY_DN4538_c4_g1_i1	-	-	-
TRINITY_DN1431_c0_g3_i9	12288	cacna1c	TRINITY_DN1431_c0_g3_i9	-	-	TRINITY_DN1431_c0_g3_i9	3d_HK	ctrl_HK	232.146	58.2627	145.204	1.99441	0.474701	4.20139	2.65278e-05	0.00495429	TRINITY_DN1431_c0_g3_i9	-	-	-	-	-	-	TRINITY_DN1431_c0_g3_i9	cac1c	protein	TRINITY_DN1431_c0_g3_i9|Q01815.1|cac1c|protein|21325|24%|81.239%|0.0|1727|21288-16177|40-1743|2139|RecName: Full=Voltage-dependent L-type calcium channel subunit alpha-1C; AltName: Full=Calcium channel, L type, alpha-1 polypeptide, isoform 1, cardiac muscle; AltName: Full=MELC-CC; AltName: Full=Mouse brain class C; Short=MBC; AltName: Full=Voltage-gated calcium channel subunit alpha Cav1.2	TRINITY_DN1431_c0_g3_i9	GO:0002520 [Name: immune system development]; GO:0046620 [Name: regulation of organ growth]; GO:0070509 [Name: calcium ion import]; GO:0006816 [Name: calcium ion transport]; GO:0061337 [Name: cardiac conduction]; GO:0007268 [Name: chemical synaptic transmission]; GO:0045762 [Name: positive regulation of adenylate cyclase activity]; GO:0007204 [Name: positive regulation of cytosolic calcium ion co…	GO:0042734 [Name: presynaptic membrane]; GO:0002095 [Name: caveolar macromolecular signaling complex]; GO:0005623 [Name: cell]; GO:0030054 [Name: cell junction]; GO:0043198 [Name: dendritic shaft]; GO:0005887 [Name: integral component of plasma membrane]; GO:0099055 [Name: integral component of postsynaptic membrane]; GO:0042383 [Name: sarcolemma]; GO:0030315 [Name: T-tubule]; GO:0030018 [Name: Z…	GO:0005516 [Name: calmodulin binding]; GO:0046872 [Name: metal ion binding]; GO:0044325 [Name: ion channel binding]; GO:0019904 [Name: protein domain specific binding]; GO:0031369 [Name: translation initiation factor binding]; GO:1905030 [Name: voltage-gated ion channel activity involved in regulation of postsynaptic membrane potential]; GO:0051393 [Name: alpha-actinin binding]; GO:0051721 [Name:…	TRINITY_DN1431_c0_g3_i9	-	TRINITY_DN1431_c0_g3_i9	-	-	-
TRINITY_DN1130_c2_g2_i1	1810	dr1	TRINITY_DN1130_c2_g2_i1	-	-	TRINITY_DN1130_c2_g2_i1	3d_HK	ctrl_HK	213.396	54.1959	133.796	1.97803	0.484843	4.07974	4.50869e-05	0.0074348	TRINITY_DN1130_c2_g2_i1	-	-	-	-	-	-	TRINITY_DN1130_c2_g2_i1	nc2b	protein	TRINITY_DN1130_c2_g2_i1|Q01658.1|nc2b|protein|4673|8%|96.154%|8.26e-69|130|2896-2507|1-130|176|RecName: Full=Protein Dr1; AltName: Full=Down-regulator of transcription 1; AltName: Full=Negative cofactor 2-beta; Short=NC2-beta; AltName: Full=TATA-binding protein-associated phosphoprotein	TRINITY_DN1130_c2_g2_i1	GO:0045898 [Name: regulation of RNA polymerase II transcriptional preinitiation complex assembly]; GO:0045944 [Name: positive regulation of transcription from RNA polymerase II promoter]; GO:0000122 [Name: negative regulation of transcription from RNA polymerase II promoter]; GO:0006338 [Name: chromatin remodeling]; GO:0043966 [Name: histone H3 acetylation]	GO:0005671 [Name: Ada2/Gcn5/Ada3 transcription activator complex]; GO:0005654 [Name: nucleoplasm]; GO:0017054 [Name: negative cofactor 2 complex]	GO:0000981 [Name: RNA polymerase II transcription factor activity, sequence-specific DNA binding]; GO:0003714 [Name: transcription corepressor activity]; GO:0017025 [Name: TBP-class protein binding]; GO:0003677 [Name: DNA binding]; GO:0046982 [Name: protein heterodimerization activity]; GO:0008134 [Name: transcription factor binding]; GO:0001047 [Name: core promoter binding]	TRINITY_DN1130_c2_g2_i1	-	TRINITY_DN1130_c2_g2_i1	-	-	-
TRINITY_DN1070_c0_g1_i4	1871	e2f3	TRINITY_DN1070_c0_g1_i4	104922795	LOC104922795	TRINITY_DN1070_c0_g1_i4	3d_HK	ctrl_HK	246.109	62.5292	154.319	1.97676	0.564458	3.50206	0.000461684	0.0444633	TRINITY_DN1070_c0_g1_i4	-	-	-	-	-	-	TRINITY_DN1070_c0_g1_i4	e2f3	protein	TRINITY_DN1070_c0_g1_i4|O00716.1|e2f3|protein|7041|11%|44.912%|3.76e-58|285|3850-3077|132-408|465|RecName: Full=Transcription factor E2F3; Short=E2F-3	TRINITY_DN1070_c0_g1_i4	GO:0070345 [Name: negative regulation of fat cell proliferation]; GO:0000122 [Name: negative regulation of transcription from RNA polymerase II promoter]; GO:0008284 [Name: positive regulation of cell proliferation]; GO:0051726 [Name: regulation of cell cycle]; GO:0007049 [Name: cell cycle]; GO:0045944 [Name: positive regulation of transcription from RNA polymerase II promoter]; GO:0006367 [Name:…	GO:0005654 [Name: nucleoplasm]; GO:0005634 [Name: nucleus]; GO:0000790 [Name: nuclear chromatin]; GO:0090575 [Name: RNA polymerase II transcription factor complex]	GO:0003700 [Name: transcription factor activity, sequence-specific DNA binding]; GO:0001228 [Name: transcriptional activator activity, RNA polymerase II transcription regulatory region sequence-specific binding]; GO:0000987 [Name: core promoter proximal region sequence-specific DNA binding]; GO:0000981 [Name: RNA polymerase II transcription factor activity, sequence-specific DNA binding]; GO:0008…	TRINITY_DN1070_c0_g1_i4	-	TRINITY_DN1070_c0_g1_i4	LOC104922795,LOC114568541,LOC115007878,LOC115015422,LOC116041326,LOC116387071	mRNA	TRINITY_DN1070_c0_g1_i4|XM_027282327.1|LOC104922795|mRNA|7041|11%|84.856%|0.0|799|4908-5702|1094-1873|1991|PREDICTED: Larimichthys crocea high-affinity choline transporter 1 (LOC104922795), transcript variant X3, mRNA
TRINITY_DN5583_c0_g1_i3	100038777	frrs1	TRINITY_DN5583_c0_g1_i3	108874158	LOC108874158	TRINITY_DN5583_c0_g1_i3	3d_HK	ctrl_HK	2507.04	650.542	1578.79	1.94619	0.541881	3.59154	0.000328732	0.0338122	TRINITY_DN5583_c0_g1_i3	-	-	-	-	-	-	TRINITY_DN5583_c0_g1_i3	frrs1	protein	TRINITY_DN5583_c0_g1_i3|A4QP81.1|frrs1|protein|1683|12%|34.722%|6.02e-06|72|164-373|192-262|573|RecName: Full=Putative ferric-chelate reductase 1	TRINITY_DN5583_c0_g1_i3	GO:0055114 [Name: oxidation-reduction process]	GO:0016021 [Name: integral component of membrane]	GO:0016491 [Name: oxidoreductase activity]	TRINITY_DN5583_c0_g1_i3	-	TRINITY_DN5583_c0_g1_i3	LOC108874158,LOC116385718	mRNA	TRINITY_DN5583_c0_g1_i3|XM_018662565.1|LOC108874158|mRNA|1683|28%|77.292%|2.27e-65|480|122-589|445-912|2049|PREDICTED: Lates calcarifer putative ferric-chelate reductase 1 (LOC108874158), mRNA
TRINITY_DN4696_c0_g1_i4	398268	brix1	TRINITY_DN4696_c0_g1_i4	103368452	brix1	TRINITY_DN4696_c0_g1_i4	3d_HK	ctrl_HK	915.148	247.459	581.303	1.88623	0.480941	3.92196	8.78324e-05	0.0125345	TRINITY_DN4696_c0_g1_i4	-	-	-	-	-	-	TRINITY_DN4696_c0_g1_i4	brx1	protein	TRINITY_DN4696_c0_g1_i4|Q8UVY2.1|brx1|protein|2738|36%|70.270%|1.50e-158|333|249-1247|1-330|339|RecName: Full=Ribosome biogenesis protein BRX1 homolog; AltName: Full=Brix domain-containing protein 2; AltName: Full=Bx24	TRINITY_DN4696_c0_g1_i4	GO:0042254 [Name: ribosome biogenesis]	GO:0005730 [Name: nucleolus]	-	TRINITY_DN4696_c0_g1_i4	-	TRINITY_DN4696_c0_g1_i4	S. cerevisiae) (brix1,brix1	mRNA	TRINITY_DN4696_c0_g1_i4|XM_008296844.1|S. cerevisiae) (brix1|mRNA|2738|38%|86.276%|0.0|1042|225-1262|7-1044|1450|PREDICTED: Stegastes partitus BRX1, biogenesis of ribosomes, homolog (S. cerevisiae) (brix1), mRNA
TRINITY_DN127_c1_g1_i8	8424	bbox1	TRINITY_DN127_c1_g1_i8	-	-	TRINITY_DN127_c1_g1_i8	3d_HK	ctrl_HK	800.931	222.767	511.849	1.84596	0.389172	4.7433	2.10262e-06	0.000589245	TRINITY_DN127_c1_g1_i8	-	-	-	-	-	-	TRINITY_DN127_c1_g1_i8	bodg	protein	TRINITY_DN127_c1_g1_i8|O75936.1|bodg|protein|4372|26%|57.143%|1.27e-148|385|2421-1270|4-387|387|RecName: Full=Gamma-butyrobetaine dioxygenase; AltName: Full=Gamma-butyrobetaine hydroxylase; Short=Gamma-BBH; AltName: Full=Gamma-butyrobetaine,2-oxoglutarate dioxygenase	TRINITY_DN127_c1_g1_i8	GO:0045329 [Name: carnitine biosynthetic process]	GO:0005829 [Name: cytosol]; GO:0070062 [Name: extracellular exosome]; GO:0005739 [Name: mitochondrion]	GO:0005506 [Name: iron ion binding]; GO:0042802 [Name: identical protein binding]; GO:0008336 [Name: gamma-butyrobetaine dioxygenase activity]; GO:0008270 [Name: zinc ion binding]	TRINITY_DN127_c1_g1_i8	-	TRINITY_DN127_c1_g1_i8	-	-	-
TRINITY_DN1384_c0_g1_i6	12827	col4a2	TRINITY_DN1384_c0_g1_i6	-	-	TRINITY_DN1384_c0_g1_i6	3d_HK	ctrl_HK	895.515	253.103	574.309	1.82311	0.496127	3.67468	0.00023815	0.0266684	TRINITY_DN1384_c0_g1_i6	-	-	-	-	-	-	TRINITY_DN1384_c0_g1_i6	co4a2	protein	TRINITY_DN1384_c0_g1_i6|P08122.4|co4a2|protein|18942|42%|30.116%|4.46e-12|601|13693-15174|57-567|1707|RecName: Full=Collagen alpha-2(IV) chain; Contains: RecName: Full=Canstatin; Flags: Precursor	TRINITY_DN1384_c0_g1_i6	GO:0001525 [Name: angiogenesis]; GO:0030198 [Name: extracellular matrix organization]; GO:0014823 [Name: response to activity]; GO:0006351 [Name: transcription, DNA-templated]; GO:0071560 [Name: cellular response to transforming growth factor beta stimulus]; GO:0038063 [Name: collagen-activated tyrosine kinase receptor signaling pathway]; GO:0016525 [Name: negative regulation of angiogenesis]; GO…	GO:0005587 [Name: collagen type IV trimer]; GO:0005604 [Name: basement membrane]; GO:0031012 [Name: extracellular matrix]; GO:0005576 [Name: extracellular region]; GO:0005615 [Name: extracellular space]	GO:0005201 [Name: extracellular matrix structural constituent]	TRINITY_DN1384_c0_g1_i6	-	TRINITY_DN1384_c0_g1_i6	-	-	-
TRINITY_DN16313_c0_g1_i2	-	-	TRINITY_DN16313_c0_g1_i2	-	-	TRINITY_DN16313_c0_g1_i2	3d_HK	ctrl_HK	2865.69	810.605	1838.15	1.82161	0.387305	4.70329	2.56005e-06	0.000695806	TRINITY_DN16313_c0_g1_i2	-	-	-	-	-	-	TRINITY_DN16313_c0_g1_i2	-	-	-	TRINITY_DN16313_c0_g1_i2	-	-	-	TRINITY_DN16313_c0_g1_i2	-	TRINITY_DN16313_c0_g1_i2	-	-	-
TRINITY_DN8727_c0_g1_i2	-	-	TRINITY_DN8727_c0_g1_i2	-	-	TRINITY_DN8727_c0_g1_i2	3d_HK	ctrl_HK	173.955	52.0282	112.992	1.74229	0.479782	3.63142	0.000281864	0.0301885	TRINITY_DN8727_c0_g1_i2	-	-	-	-	-	-	TRINITY_DN8727_c0_g1_i2	-	-	-	TRINITY_DN8727_c0_g1_i2	-	-	-	TRINITY_DN8727_c0_g1_i2	-	TRINITY_DN8727_c0_g1_i2	-	-	-
TRINITY_DN3082_c1_g2_i2	104944688	evi5l	TRINITY_DN3082_c1_g2_i2	104944688	evi5l	TRINITY_DN3082_c1_g2_i2	3d_HK	ctrl_HK	549.563	164.994	357.278	1.73579	0.396299	4.38001	1.18675e-05	0.00260926	TRINITY_DN3082_c1_g2_i2	-	-	-	-	-	-	TRINITY_DN3082_c1_g2_i2	-	-	-	TRINITY_DN3082_c1_g2_i2	-	-	-	TRINITY_DN3082_c1_g2_i2	-	TRINITY_DN3082_c1_g2_i2	evi5l,LOC110967292	mRNA	TRINITY_DN3082_c1_g2_i2|XM_010770260.1|evi5l|mRNA|2575|10%|84.644%|2.10e-62|267|1-259|3683-3941|6658|PREDICTED: Notothenia coriiceps ecotropic viral integration site 5-like (evi5l), mRNA
TRINITY_DN20583_c0_g1_i16	67785	zmym4	TRINITY_DN20583_c0_g1_i16	-	-	TRINITY_DN20583_c0_g1_i16	3d_HK	ctrl_HK	260.253	81.6031	170.928	1.67394	0.413853	4.04477	5.23744e-05	0.00833169	TRINITY_DN20583_c0_g1_i16	-	-	-	-	-	-	TRINITY_DN20583_c0_g1_i16	zmym4	protein	TRINITY_DN20583_c0_g1_i16|A2A791.1|zmym4|protein|2792|5%|51.064%|2.07e-09|47|3-143|1485-1531|1549|RecName: Full=Zinc finger MYM-type protein 4; AltName: Full=Zinc finger protein 262	TRINITY_DN20583_c0_g1_i16	GO:0006357 [Name: regulation of transcription from RNA polymerase II promoter]; GO:0007010 [Name: cytoskeleton organization]; GO:0022604 [Name: regulation of cell morphogenesis]	GO:0005634 [Name: nucleus]	GO:0000981 [Name: RNA polymerase II transcription factor activity, sequence-specific DNA binding]; GO:0008270 [Name: zinc ion binding]	TRINITY_DN20583_c0_g1_i16	-	TRINITY_DN20583_c0_g1_i16	-	-	-
TRINITY_DN3232_c0_g1_i3	67041	oxct1	TRINITY_DN3232_c0_g1_i3	108882574	oxct1	TRINITY_DN3232_c0_g1_i3	3d_HK	ctrl_HK	305.933	97.2656	201.599	1.65233	0.398241	4.14906	3.33841e-05	0.0057808	TRINITY_DN3232_c0_g1_i3	-	-	-	-	-	-	TRINITY_DN3232_c0_g1_i3	scot1	protein	TRINITY_DN3232_c0_g1_i3|Q9D0K2.1|scot1|protein|5065|29%|78.586%|0.0|495|2111-3595|24-518|520|RecName: Full=Succinyl-CoA:3-ketoacid coenzyme A transferase 1, mitochondrial; AltName: Full=3-oxoacid CoA-transferase 1; AltName: Full=Somatic-type succinyl-CoA:3-oxoacid CoA-transferase; Short=SCOT-s; Flags: Precursor	TRINITY_DN3232_c0_g1_i3	GO:0046952 [Name: ketone body catabolic process]; GO:0009725 [Name: response to hormone]; GO:0007507 [Name: heart development]; GO:0042182 [Name: ketone catabolic process]; GO:0014823 [Name: response to activity]; GO:0045471 [Name: response to ethanol]; GO:0046950 [Name: cellular ketone body metabolic process]; GO:0007584 [Name: response to nutrient]; GO:0060612 [Name: adipose tissue development]…	GO:0005739 [Name: mitochondrion]; GO:0005654 [Name: nucleoplasm]; GO:0005759 [Name: mitochondrial matrix]	GO:0008260 [Name: 3-oxoacid CoA-transferase activity]; GO:0042803 [Name: protein homodimerization activity]	TRINITY_DN3232_c0_g1_i3	-	TRINITY_DN3232_c0_g1_i3	oxct1	mRNA	TRINITY_DN3232_c0_g1_i3|XM_018675139.1|oxct1|mRNA|5065|34%|90.526%|0.0|1710|1931-3632|98-1802|2180|PREDICTED: Lates calcarifer 3-oxoacid CoA-transferase 1 (oxct1), mRNA
TRINITY_DN7380_c0_g1_i25	21416	tcf7l2	TRINITY_DN7380_c0_g1_i25	111657117	tcf7l2	TRINITY_DN7380_c0_g1_i25	3d_HK	ctrl_HK	136.801	43.6756	90.2383	1.64828	0.396976	4.15208	3.29473e-05	0.00572997	TRINITY_DN7380_c0_g1_i25	-	-	-	-	-	-	TRINITY_DN7380_c0_g1_i25	tf7l2	protein	TRINITY_DN7380_c0_g1_i25|Q924A0.2|tf7l2|protein|4191|43%|72.632%|2.75e-68|190|4191-3661|269-457|459|RecName: Full=Transcription factor 7-like 2; AltName: Full=HMG box transcription factor 4; AltName: Full=T-cell-specific transcription factor 4; Short=T-cell factor 4; Short=TCF-4; Short=mTCF-4	TRINITY_DN7380_c0_g1_i25	GO:0040037 [Name: negative regulation of fibroblast growth factor receptor signaling pathway]; GO:0021915 [Name: neural tube development]; GO:0032024 [Name: positive regulation of insulin secretion]; GO:0051897 [Name: positive regulation of protein kinase B signaling]; GO:0032350 [Name: regulation of hormone metabolic process]; GO:0009749 [Name: response to glucose]; GO:0044334 [Name: canonical W…	GO:0005654 [Name: nucleoplasm]; GO:0005623 [Name: cell]; GO:0005829 [Name: cytosol]; GO:0005634 [Name: nucleus]; GO:0071664 [Name: catenin-TCF7L2 complex]; GO:0016605 [Name: PML body]; GO:0032993 [Name: protein-DNA complex]; GO:0000790 [Name: nuclear chromatin]; GO:0005667 [Name: transcription factor complex]; GO:0070369 [Name: beta-catenin-TCF7L2 complex]	GO:0001103 [Name: RNA polymerase II repressing transcription factor binding]; GO:0035257 [Name: nuclear hormone receptor binding]; GO:0000978 [Name: RNA polymerase II core promoter proximal region sequence-specific DNA binding]; GO:0003682 [Name: chromatin binding]; GO:0043565 [Name: sequence-specific DNA binding]; GO:0044212 [Name: transcription regulatory region DNA binding]; GO:0070016 [Name: …	TRINITY_DN7380_c0_g1_i25	-	TRINITY_DN7380_c0_g1_i25	tcf7l2	mRNA	TRINITY_DN7380_c0_g1_i25|XM_023409132.1|tcf7l2|mRNA|4191|51%|95.474%|0.0|464|3731-4191|1743-1280|1979|PREDICTED: Seriola lalandi dorsalis transcription factor 7 like 2 (tcf7l2), transcript variant X15, mRNA
TRINITY_DN2660_c0_g2_i4	108888769	chia	TRINITY_DN2660_c0_g2_i4	108888769	LOC108888769	TRINITY_DN2660_c0_g2_i4	3d_HK	ctrl_HK	118.629	38.3681	78.4985	1.62753	0.464007	3.50755	0.000452259	0.043681	TRINITY_DN2660_c0_g2_i4	-	-	-	-	-	-	TRINITY_DN2660_c0_g2_i4	-	-	-	TRINITY_DN2660_c0_g2_i4	-	-	-	TRINITY_DN2660_c0_g2_i4	-	TRINITY_DN2660_c0_g2_i4	LOC108888769,LOC111231317,LOC116385693	mRNA	TRINITY_DN2660_c0_g2_i4|XM_018684928.1|LOC108888769|mRNA|3665|14%|74.906%|6.60e-49|530|407-904|1826-2350|5299|PREDICTED: Lates calcarifer endochitinase A-like (LOC108888769), mRNA
TRINITY_DN55358_c0_g1_i3	18218	dusp8	TRINITY_DN55358_c0_g1_i3	108875362	dusp8	TRINITY_DN55358_c0_g1_i3	3d_HK	ctrl_HK	123.84	40.1083	81.9743	1.62742	0.430688	3.77866	0.000157673	0.0194261	TRINITY_DN55358_c0_g1_i3	-	-	-	-	-	-	TRINITY_DN55358_c0_g1_i3	dus8	protein	TRINITY_DN55358_c0_g1_i3|O09112.1|dus8|protein|6106|17%|63.722%|7.12e-116|317|794-1699|122-434|663|RecName: Full=Dual specificity protein phosphatase 8; AltName: Full=Neuronal tyrosine threonine phosphatase 1	TRINITY_DN55358_c0_g1_i3	GO:0000188 [Name: inactivation of MAPK activity]; GO:0016311 [Name: dephosphorylation]	GO:0005737 [Name: cytoplasm]; GO:0005634 [Name: nucleus]	GO:0017017 [Name: MAP kinase tyrosine/serine/threonine phosphatase activity]; GO:0016791 [Name: phosphatase activity]; GO:0004725 [Name: protein tyrosine phosphatase activity]; GO:0008138 [Name: protein tyrosine/serine/threonine phosphatase activity]	TRINITY_DN55358_c0_g1_i3	-	TRINITY_DN55358_c0_g1_i3	dusp8	mRNA	TRINITY_DN55358_c0_g1_i3|XM_018664232.1|dusp8|mRNA|6106|87%|83.230%|1.30e-112|483|68-528|1-479|5138|PREDICTED: Lates calcarifer dual specificity phosphatase 8 (dusp8), transcript variant X4, mRNA
TRINITY_DN418_c0_g1_i9	9138	arhgef1	TRINITY_DN418_c0_g1_i9	-	-	TRINITY_DN418_c0_g1_i9	3d_HK	ctrl_HK	280.404	94.4573	187.431	1.57083	0.389323	4.03477	5.46566e-05	0.00866924	TRINITY_DN418_c0_g1_i9	-	-	-	-	-	-	TRINITY_DN418_c0_g1_i9	arhg1	protein	TRINITY_DN418_c0_g1_i9|Q92888.2|arhg1|protein|2606|51%|51.111%|7.47e-129|450|2358-1024|331-763|912|RecName: Full=Rho guanine nucleotide exchange factor 1; AltName: Full=115 kDa guanine nucleotide exchange factor; Short=p115-RhoGEF; Short=p115RhoGEF; AltName: Full=Sub1.5	TRINITY_DN418_c0_g1_i9	GO:0035023 [Name: regulation of Rho protein signal transduction]; GO:0007266 [Name: Rho protein signal transduction]; GO:0051056 [Name: regulation of small GTPase mediated signal transduction]; GO:0007186 [Name: G-protein coupled receptor signaling pathway]; GO:0043065 [Name: positive regulation of apoptotic process]	GO:0005737 [Name: cytoplasm]; GO:0005829 [Name: cytosol]; GO:0005886 [Name: plasma membrane]	GO:0005096 [Name: GTPase activator activity]; GO:0001664 [Name: G-protein coupled receptor binding]; GO:0003723 [Name: RNA binding]; GO:0005089 [Name: Rho guanyl-nucleotide exchange factor activity]	TRINITY_DN418_c0_g1_i9	-	TRINITY_DN418_c0_g1_i9	-	-	-
TRINITY_DN3340_c0_g2_i1	396502	gja5	TRINITY_DN3340_c0_g2_i1	-	-	TRINITY_DN3340_c0_g2_i1	3d_HK	ctrl_HK	565.386	193.45	379.418	1.54702	0.258662	5.98087	2.2195e-09	1.64446e-06	TRINITY_DN3340_c0_g2_i1	-	-	-	-	-	-	TRINITY_DN3340_c0_g2_i1	cxa5	protein	TRINITY_DN3340_c0_g2_i1|P18860.2|cxa5|protein|2699|42%|54.922%|3.00e-119|386|2231-1092|1-369|369|RecName: Full=Gap junction alpha-5 protein; AltName: Full=Connexin-42; Short=Cx42	TRINITY_DN3340_c0_g2_i1	GO:0007154 [Name: cell communication]	GO:0005922 [Name: connexin complex]; GO:0016021 [Name: integral component of membrane]	-	TRINITY_DN3340_c0_g2_i1	-	TRINITY_DN3340_c0_g2_i1	-	-	-
TRINITY_DN2112_c0_g1_i30	55112	wdr60	TRINITY_DN2112_c0_g1_i30	-	-	TRINITY_DN2112_c0_g1_i30	3d_HK	ctrl_HK	216.111	75.9875	146.049	1.50703	0.385677	3.90749	9.32609e-05	0.0129671	TRINITY_DN2112_c0_g1_i30	-	-	-	-	-	-	TRINITY_DN2112_c0_g1_i30	wdr60	protein	TRINITY_DN2112_c0_g1_i30|Q8WVS4.3|wdr60|protein|3754|53%|47.633%|0.0|676|1278-3281|389-1058|1066|RecName: Full=WD repeat-containing protein 60	TRINITY_DN2112_c0_g1_i30	GO:0007018 [Name: microtubule-based movement]; GO:0060271 [Name: cilium assembly]; GO:0035735 [Name: intraciliary transport involved in cilium assembly]; GO:0048704 [Name: embryonic skeletal system morphogenesis]; GO:2000582 [Name: positive regulation of ATP-dependent microtubule motor activity, plus-end-directed]	GO:0097546 [Name: ciliary base]; GO:0005615 [Name: extracellular space]; GO:0000242 [Name: pericentriolar material]; GO:0097542 [Name: ciliary tip]; GO:0005868 [Name: cytoplasmic dynein complex]; GO:0005929 [Name: cilium]	GO:0045504 [Name: dynein heavy chain binding]; GO:0045503 [Name: dynein light chain binding]	TRINITY_DN2112_c0_g1_i30	-	TRINITY_DN2112_c0_g1_i30	-	-	-
TRINITY_DN1956_c0_g6_i1	1849	dusp7	TRINITY_DN1956_c0_g6_i1	-	-	TRINITY_DN1956_c0_g6_i1	3d_HK	ctrl_HK	251.925	99.3094	175.617	1.34238	0.363512	3.69282	0.000221781	0.0253069	TRINITY_DN1956_c0_g6_i1	-	-	-	-	-	-	TRINITY_DN1956_c0_g6_i1	dus7	protein	TRINITY_DN1956_c0_g6_i1|Q16829.4|dus7|protein|7706|17%|81.081%|3.33e-180|370|272-1369|52-418|419|RecName: Full=Dual specificity protein phosphatase 7; AltName: Full=Dual specificity protein phosphatase PYST2	TRINITY_DN1956_c0_g6_i1	GO:0043407 [Name: negative regulation of MAP kinase activity]; GO:0000165 [Name: MAPK cascade]; GO:0035335 [Name: peptidyl-tyrosine dephosphorylation]; GO:0000187 [Name: activation of MAPK activity]; GO:0006470 [Name: protein dephosphorylation]	GO:0005737 [Name: cytoplasm]; GO:0005654 [Name: nucleoplasm]; GO:0005829 [Name: cytosol]	GO:0008138 [Name: protein tyrosine/serine/threonine phosphatase activity]; GO:0017017 [Name: MAP kinase tyrosine/serine/threonine phosphatase activity]; GO:0004725 [Name: protein tyrosine phosphatase activity]	TRINITY_DN1956_c0_g6_i1	-	TRINITY_DN1956_c0_g6_i1	-	-	-
TRINITY_DN3254_c0_g1_i2	-	-	TRINITY_DN3254_c0_g1_i2	-	-	TRINITY_DN3254_c0_g1_i2	3d_HK	ctrl_HK	569.173	227.123	398.148	1.32496	0.339411	3.90371	9.47298e-05	0.01312	TRINITY_DN3254_c0_g1_i2	-	-	-	-	-	-	TRINITY_DN3254_c0_g1_i2	-	-	-	TRINITY_DN3254_c0_g1_i2	-	-	-	TRINITY_DN3254_c0_g1_i2	-	TRINITY_DN3254_c0_g1_i2	-	-	-
TRINITY_DN1894_c1_g1_i10	23945	mgll	TRINITY_DN1894_c1_g1_i10	-	-	TRINITY_DN1894_c1_g1_i10	3d_HK	ctrl_HK	700.134	290.509	495.322	1.26838	0.284818	4.45329	8.45642e-06	0.0019973	TRINITY_DN1894_c1_g1_i10	-	-	-	-	-	-	TRINITY_DN1894_c1_g1_i10	mgll	protein	TRINITY_DN1894_c1_g1_i10|O35678.1|mgll|protein|11771|8%|55.705%|5.96e-115|298|7399-6506|1-297|303|RecName: Full=Monoglyceride lipase; Short=MGL; AltName: Full=Monoacylglycerol lipase; Short=MAGL	TRINITY_DN1894_c1_g1_i10	GO:0052651 [Name: monoacylglycerol catabolic process]; GO:0097756 [Name: negative regulation of blood vessel diameter]; GO:2000124 [Name: regulation of endocannabinoid signaling pathway]; GO:0051930 [Name: regulation of sensory perception of pain]; GO:0009966 [Name: regulation of signal transduction]; GO:0019433 [Name: triglyceride catabolic process]; GO:0046464 [Name: acylglycerol catabolic proc…	GO:0030424 [Name: axon]; GO:0016020 [Name: membrane]; GO:0005654 [Name: nucleoplasm]; GO:0045202 [Name: synapse]; GO:0043196 [Name: varicosity]; GO:0005829 [Name: cytosol]; GO:0019898 [Name: extrinsic component of membrane]	GO:0047372 [Name: acylglycerol lipase activity]; GO:0042803 [Name: protein homodimerization activity]; GO:0016787 [Name: hydrolase activity]	TRINITY_DN1894_c1_g1_i10	-	TRINITY_DN1894_c1_g1_i10	-	-	-
TRINITY_DN3193_c0_g2_i4	23303	kif13b	TRINITY_DN3193_c0_g2_i4	-	-	TRINITY_DN3193_c0_g2_i4	3d_HK	ctrl_HK	706.996	312.347	509.672	1.1792	0.294933	3.99821	6.38231e-05	0.00972394	TRINITY_DN3193_c0_g2_i4	-	-	-	-	-	-	TRINITY_DN3193_c0_g2_i4	ki13b	protein	TRINITY_DN3193_c0_g2_i4|Q9NQT8.2|ki13b|protein|7140|74%|50.500%|4.24e-43|200|1384-812|1643-1826|1826|RecName: Full=Kinesin-like protein KIF13B; AltName: Full=Kinesin-like protein GAKIN	TRINITY_DN3193_c0_g2_i4	GO:0007018 [Name: microtubule-based movement]; GO:0007165 [Name: signal transduction]; GO:0006605 [Name: protein targeting]; GO:0050770 [Name: regulation of axonogenesis]; GO:0042110 [Name: T cell activation]	GO:0005902 [Name: microvillus]; GO:0033270 [Name: paranode region of axon]; GO:0005829 [Name: cytosol]; GO:0005874 [Name: microtubule]; GO:0005737 [Name: cytoplasm]; GO:0005871 [Name: kinesin complex]; GO:0030424 [Name: axon]	GO:0008017 [Name: microtubule binding]; GO:0003777 [Name: microtubule motor activity]; GO:0005524 [Name: ATP binding]; GO:0016887 [Name: ATPase activity]; GO:0019901 [Name: protein kinase binding]; GO:0071889 [Name: 14-3-3 protein binding]	TRINITY_DN3193_c0_g2_i4	-	TRINITY_DN3193_c0_g2_i4	-	-	-
TRINITY_DN1002_c2_g1_i2	-	-	TRINITY_DN1002_c2_g1_i2	-	-	TRINITY_DN1002_c2_g1_i2	3d_HK	ctrl_HK	295.595	134.216	214.906	1.13825	0.298819	3.80917	0.000139434	0.0177867	TRINITY_DN1002_c2_g1_i2	-	-	-	-	-	-	TRINITY_DN1002_c2_g1_i2	-	-	-	TRINITY_DN1002_c2_g1_i2	-	-	-	TRINITY_DN1002_c2_g1_i2	-	TRINITY_DN1002_c2_g1_i2	-	-	-
TRINITY_DN524_c0_g1_i10	692325	ube2wb	TRINITY_DN524_c0_g1_i10	-	-	TRINITY_DN524_c0_g1_i10	3d_HK	ctrl_HK	366.675	168.65	267.663	1.12029	0.307123	3.64771	0.000264589	0.0287945	TRINITY_DN524_c0_g1_i10	-	-	-	-	-	-	TRINITY_DN524_c0_g1_i10	ub2wb	protein	TRINITY_DN524_c0_g1_i10|Q1JPX4.1|ub2wb|protein|3647|14%|57.812%|4.59e-13|64|2467-2315|88-151|151|RecName: Full=Probable ubiquitin-conjugating enzyme E2 W-B; AltName: Full=E2 ubiquitin-conjugating enzyme W-B; AltName: Full=N-terminal E2 ubiquitin-conjugating enzyme; AltName: Full=Ubiquitin carrier protein W-B; AltName: Full=Ubiquitin-protein ligase W-B	TRINITY_DN524_c0_g1_i10	GO:0043161 [Name: proteasome-mediated ubiquitin-dependent protein catabolic process]; GO:0006515 [Name: misfolded or incompletely synthesized protein catabolic process]; GO:0071218 [Name: cellular response to misfolded protein]; GO:0006513 [Name: protein monoubiquitination]; GO:0006281 [Name: DNA repair]	GO:0005634 [Name: nucleus]	GO:0005524 [Name: ATP binding]; GO:0061631 [Name: ubiquitin conjugating enzyme activity]; GO:0004842 [Name: ubiquitin-protein transferase activity]	TRINITY_DN524_c0_g1_i10	-	TRINITY_DN524_c0_g1_i10	-	-	-
TRINITY_DN4640_c0_g1_i6	689779	tctn2	TRINITY_DN4640_c0_g1_i6	-	-	TRINITY_DN4640_c0_g1_i6	3d_HK	ctrl_HK	171.066	80.0393	125.553	1.0946	0.298551	3.66639	0.000246001	0.0273774	TRINITY_DN4640_c0_g1_i6	-	-	-	-	-	-	TRINITY_DN4640_c0_g1_i6	tect2	protein	TRINITY_DN4640_c0_g1_i6|Q3B7D3.1|tect2|protein|2418|85%|37.784%|1.88e-138|704|166-2214|28-694|700|RecName: Full=Tectonic-2; Flags: Precursor	TRINITY_DN4640_c0_g1_i6	GO:0060271 [Name: cilium assembly]; GO:1904491 [Name: protein localization to ciliary transition zone]; GO:0007224 [Name: smoothened signaling pathway]	GO:0005737 [Name: cytoplasm]; GO:0005856 [Name: cytoskeleton]; GO:0016021 [Name: integral component of membrane]; GO:0036038 [Name: MKS complex]	GO:0015078 [Name: hydrogen ion transmembrane transporter activity]	TRINITY_DN4640_c0_g1_i6	-	TRINITY_DN4640_c0_g1_i6	-	-	-
TRINITY_DN5392_c1_g3_i4	524908	ttc27	TRINITY_DN5392_c1_g3_i4	-	-	TRINITY_DN5392_c1_g3_i4	3d_HK	ctrl_HK	327.622	155.863	241.743	1.07141	0.239287	4.47751	7.55201e-06	0.00179941	TRINITY_DN5392_c1_g3_i4	-	-	-	-	-	-	TRINITY_DN5392_c1_g3_i4	ttc27	protein	TRINITY_DN5392_c1_g3_i4|Q17QZ7.1|ttc27|protein|2395|80%|63.281%|0.0|640|201-2114|185-824|847|RecName: Full=Tetratricopeptide repeat protein 27; Short=TPR repeat protein 27	TRINITY_DN5392_c1_g3_i4	-	-	-	TRINITY_DN5392_c1_g3_i4	-	TRINITY_DN5392_c1_g3_i4	-	-	-
TRINITY_DN3131_c1_g4_i1	51542	vps54	TRINITY_DN3131_c1_g4_i1	-	-	TRINITY_DN3131_c1_g4_i1	3d_HK	ctrl_HK	122.019	246.503	184.261	-1.01419	0.276933	-3.66223	0.000250029	0.0277686	TRINITY_DN3131_c1_g4_i1	-	-	-	-	-	-	TRINITY_DN3131_c1_g4_i1	vps54	protein	TRINITY_DN3131_c1_g4_i1|Q9P1Q0.2|vps54|protein|2451|47%|71.204%|0.0|382|2166-1021|1-379|977|RecName: Full=Vacuolar protein sorting-associated protein 54; AltName: Full=Hepatocellular carcinoma protein 8; AltName: Full=Tumor antigen HOM-HCC-8; AltName: Full=Tumor antigen SLP-8p	TRINITY_DN3131_c1_g4_i1	GO:0040008 [Name: regulation of growth]; GO:0042147 [Name: retrograde transport, endosome to Golgi]; GO:0048873 [Name: homeostasis of number of cells within a tissue]; GO:0060052 [Name: neurofilament cytoskeleton organization]; GO:0007041 [Name: lysosomal transport]; GO:0050881 [Name: musculoskeletal movement]; GO:0006896 [Name: Golgi to vacuole transport]; GO:0015031 [Name: protein transport]	GO:0005829 [Name: cytosol]; GO:0005802 [Name: trans-Golgi network]; GO:0032588 [Name: trans-Golgi network membrane]; GO:0005794 [Name: Golgi apparatus]; GO:0048471 [Name: perinuclear region of cytoplasm]; GO:0000938 [Name: GARP complex]; GO:0005654 [Name: nucleoplasm]	GO:0019905 [Name: syntaxin binding]	TRINITY_DN3131_c1_g4_i1	-	TRINITY_DN3131_c1_g4_i1	-	-	-
TRINITY_DN1006_c0_g1_i5	98193	dcaf8	TRINITY_DN1006_c0_g1_i5	-	-	TRINITY_DN1006_c0_g1_i5	3d_HK	ctrl_HK	302.641	620.44	461.541	-1.03587	0.255462	-4.05489	5.01589e-05	0.00807424	TRINITY_DN1006_c0_g1_i5	-	-	-	-	-	-	TRINITY_DN1006_c0_g1_i5	dcaf8	protein	TRINITY_DN1006_c0_g1_i5|Q8N7N5.1|dcaf8|protein|2506|50%|77.885%|0.0|416|785-2032|129-543|591|RecName: Full=DDB1- and CUL4-associated factor 8; AltName: Full=WD repeat-containing protein 42A	TRINITY_DN1006_c0_g1_i5	GO:0016567 [Name: protein ubiquitination]	GO:0005829 [Name: cytosol]; GO:0005739 [Name: mitochondrion]; GO:0005654 [Name: nucleoplasm]; GO:0005634 [Name: nucleus]; GO:0080008 [Name: Cul4-RING E3 ubiquitin ligase complex]; GO:0005737 [Name: cytoplasm]	GO:0003674 [Name: molecular_function]	TRINITY_DN1006_c0_g1_i5	-	TRINITY_DN1006_c0_g1_i5	-	-	-
TRINITY_DN9534_c0_g2_i2	397339	f8	TRINITY_DN9534_c0_g2_i2	104960537	LOC104960537	TRINITY_DN9534_c0_g2_i2	3d_HK	ctrl_HK	1266.86	2639.99	1953.43	-1.05912	0.255051	-4.1526	3.28726e-05	0.00572997	TRINITY_DN9534_c0_g2_i2	-	-	-	-	-	-	TRINITY_DN9534_c0_g2_i2	fa8	protein	TRINITY_DN9534_c0_g2_i2|P12263.2|fa8|protein|5618|86%|30.678%|7.77e-37|339|1384-2361|1496-1821|2133|RecName: Full=Coagulation factor VIII; AltName: Full=Procoagulant component; Flags: Precursor	TRINITY_DN9534_c0_g2_i2	GO:0030168 [Name: platelet activation]; GO:0006953 [Name: acute-phase response]; GO:0007597 [Name: blood coagulation, intrinsic pathway]	GO:0005615 [Name: extracellular space]	GO:0016491 [Name: oxidoreductase activity]; GO:0005507 [Name: copper ion binding]	TRINITY_DN9534_c0_g2_i2	-	TRINITY_DN9534_c0_g2_i2	LOC104960537,LOC111232364,LOC111655845,LOC113144293,LOC114563207	mRNA	TRINITY_DN9534_c0_g2_i2|XM_010788615.1|LOC104960537|mRNA|5618|75%|82.930%|0.0|3925|1273-5166|683-4562|4961|PREDICTED: Notothenia coriiceps coagulation factor VIII-like (LOC104960537), mRNA
TRINITY_DN1490_c2_g1_i2	80204	fbxo11	TRINITY_DN1490_c2_g1_i2	-	-	TRINITY_DN1490_c2_g1_i2	3d_HK	ctrl_HK	141.727	297.636	219.681	-1.06888	0.237238	-4.50553	6.62076e-06	0.00159154	TRINITY_DN1490_c2_g1_i2	-	-	-	-	-	-	TRINITY_DN1490_c2_g1_i2	fbx11	protein	TRINITY_DN1490_c2_g1_i2|Q86XK2.3|fbx11|protein|3605|69%|97.230%|0.0|758|441-2708|76-833|927|RecName: Full=F-box only protein 11; AltName: Full=Protein arginine N-methyltransferase 9; AltName: Full=Vitiligo-associated protein 1; Short=VIT-1	TRINITY_DN1490_c2_g1_i2	GO:0016567 [Name: protein ubiquitination]; GO:0006511 [Name: ubiquitin-dependent protein catabolic process]; GO:0006464 [Name: cellular protein modification process]; GO:0007605 [Name: sensory perception of sound]; GO:0042981 [Name: regulation of apoptotic process]; GO:0000209 [Name: protein polyubiquitination]; GO:0043687 [Name: post-translational protein modification]	GO:0005730 [Name: nucleolus]; GO:0005694 [Name: chromosome]; GO:0005654 [Name: nucleoplasm]; GO:0005737 [Name: cytoplasm]; GO:0005829 [Name: cytosol]; GO:0005634 [Name: nucleus]; GO:0000151 [Name: ubiquitin ligase complex]	GO:0004842 [Name: ubiquitin-protein transferase activity]; GO:0016274 [Name: protein-arginine N-methyltransferase activity]; GO:0008270 [Name: zinc ion binding]	TRINITY_DN1490_c2_g1_i2	-	TRINITY_DN1490_c2_g1_i2	-	-	-
TRINITY_DN1058_c0_g1_i5	24070	mpdu1	TRINITY_DN1058_c0_g1_i5	-	-	TRINITY_DN1058_c0_g1_i5	3d_HK	ctrl_HK	261.958	554.487	408.223	-1.08144	0.303721	-3.56065	0.000369939	0.0373998	TRINITY_DN1058_c0_g1_i5	-	-	-	-	-	-	TRINITY_DN1058_c0_g1_i5	mpu1	protein	TRINITY_DN1058_c0_g1_i5|Q9R0Q9.1|mpu1|protein|5172|11%|44.776%|3.51e-37|201|1879-1286|10-210|247|RecName: Full=Mannose-P-dolichol utilization defect 1 protein; AltName: Full=Suppressor of Lec15 and Lec35 glycosylation mutation homolog; Short=SL15	TRINITY_DN1058_c0_g1_i5	GO:0009312 [Name: oligosaccharide biosynthetic process]	GO:0016021 [Name: integral component of membrane]	GO:0003674 [Name: molecular_function]	TRINITY_DN1058_c0_g1_i5	-	TRINITY_DN1058_c0_g1_i5	-	-	-
TRINITY_DN4155_c1_g2_i4	-	-	TRINITY_DN4155_c1_g2_i4	-	-	TRINITY_DN4155_c1_g2_i4	3d_HK	ctrl_HK	120.916	256.768	188.842	-1.0864	0.269632	-4.02919	5.59688e-05	0.00877445	TRINITY_DN4155_c1_g2_i4	-	-	-	-	-	-	TRINITY_DN4155_c1_g2_i4	-	-	-	TRINITY_DN4155_c1_g2_i4	-	-	-	TRINITY_DN4155_c1_g2_i4	-	TRINITY_DN4155_c1_g2_i4	-	-	-
TRINITY_DN2447_c1_g1_i10	75767	rab11fip1	TRINITY_DN2447_c1_g1_i10	108879815	LOC108879815	TRINITY_DN2447_c1_g1_i10	3d_HK	ctrl_HK	473.341	1005.13	739.237	-1.08669	0.258275	-4.20748	2.58236e-05	0.00495292	TRINITY_DN2447_c1_g1_i10	-	-	-	-	-	-	TRINITY_DN2447_c1_g1_i10	rfip1	protein	TRINITY_DN2447_c1_g1_i10|Q9D620.2|rfip1|protein|2811|33%|47.788%|5.04e-56|339|1550-630|1-329|645|RecName: Full=Rab11 family-interacting protein 1; Short=Rab11-FIP1; AltName: Full=Rab-coupling protein	TRINITY_DN2447_c1_g1_i10	GO:0015031 [Name: protein transport]; GO:0070164 [Name: negative regulation of adiponectin secretion]; GO:0045055 [Name: regulated exocytosis]	GO:0055037 [Name: recycling endosome]; GO:0043231 [Name: intracellular membrane-bounded organelle]; GO:0030670 [Name: phagocytic vesicle membrane]; GO:0005829 [Name: cytosol]	GO:0017137 [Name: Rab GTPase binding]	TRINITY_DN2447_c1_g1_i10	-	TRINITY_DN2447_c1_g1_i10	LOC108879815,LOC111234197,LOC111655201,LOC113124518,LOC114570752,LOC115017198,LOC115593118,LOC116035043,LOC116388223	partial mRNA;mRNA	TRINITY_DN2447_c1_g1_i10|XM_018671212.1|LOC108879815|partial mRNA|2811|65%|79.947%|0.0|1900|46-1870|2036-173|2598|PREDICTED: Lates calcarifer rab11 family-interacting protein 1-like (LOC108879815), partial mRNA
TRINITY_DN946_c0_g1_i16	559148	ptgis	TRINITY_DN946_c0_g1_i16	-	-	TRINITY_DN946_c0_g1_i16	3d_HK	ctrl_HK	1135.05	2450.17	1792.61	-1.11067	0.192981	-5.75533	8.64709e-09	5.02898e-06	TRINITY_DN946_c0_g1_i16	-	-	-	-	-	-	TRINITY_DN946_c0_g1_i16	ptgis	protein	TRINITY_DN946_c0_g1_i16|F1RE08.1|ptgis|protein|1373|71%|51.988%|3.52e-113|327|398-1372|1-321|480|RecName: Full=Prostacyclin synthase; AltName: Full=Prostaglandin I2 synthase; Short=PGIS	TRINITY_DN946_c0_g1_i16	GO:0001516 [Name: prostaglandin biosynthetic process]	GO:0016021 [Name: integral component of membrane]; GO:0005783 [Name: endoplasmic reticulum]; GO:0005789 [Name: endoplasmic reticulum membrane]	GO:0004497 [Name: monooxygenase activity]; GO:0016705 [Name: oxidoreductase activity, acting on paired donors, with incorporation or reduction of molecular oxygen]; GO:0008116 [Name: prostaglandin-I synthase activity]; GO:0005506 [Name: iron ion binding]; GO:0020037 [Name: heme binding]	TRINITY_DN946_c0_g1_i16	-	TRINITY_DN946_c0_g1_i16	-	-	-
TRINITY_DN2042_c0_g1_i8	20661	sort1	TRINITY_DN2042_c0_g1_i8	-	-	TRINITY_DN2042_c0_g1_i8	3d_HK	ctrl_HK	117.822	260.185	189.003	-1.141	0.304141	-3.75156	0.000175741	0.0210294	TRINITY_DN2042_c0_g1_i8	-	-	-	-	-	-	TRINITY_DN2042_c0_g1_i8	sort	protein	TRINITY_DN2042_c0_g1_i8|Q6PHU5.1|sort|protein|6272|27%|42.857%|6.10e-10|84|1296-1547|177-259|825|RecName: Full=Sortilin; AltName: Full=Neurotensin receptor 3; Short=NTR3; Short=mNTR3; Flags: Precursor	TRINITY_DN2042_c0_g1_i8	GO:0010468 [Name: regulation of gene expression]; GO:0045599 [Name: negative regulation of fat cell differentiation]; GO:0006895 [Name: Golgi to endosome transport]; GO:0001503 [Name: ossification]; GO:0008625 [Name: extrinsic apoptotic signaling pathway via death domain receptors]; GO:0046323 [Name: glucose import]; GO:0007275 [Name: multicellular organism development]; GO:0048011 [Name: neurotr…	GO:0005886 [Name: plasma membrane]; GO:0030140 [Name: trans-Golgi network transport vesicle]; GO:0031410 [Name: cytoplasmic vesicle]; GO:0005829 [Name: cytosol]; GO:0005789 [Name: endoplasmic reticulum membrane]; GO:0016021 [Name: integral component of membrane]; GO:0043231 [Name: intracellular membrane-bounded organelle]; GO:0010008 [Name: endosome membrane]; GO:0043025 [Name: neuronal cell body…	GO:0048406 [Name: nerve growth factor binding]; GO:0010465 [Name: nerve growth factor receptor activity]; GO:0019899 [Name: enzyme binding]; GO:0030379 [Name: neurotensin receptor activity, non-G-protein coupled]	TRINITY_DN2042_c0_g1_i8	-	TRINITY_DN2042_c0_g1_i8	-	-	-
TRINITY_DN8257_c0_g1_i1	398603	rbm38	TRINITY_DN8257_c0_g1_i1	-	-	TRINITY_DN8257_c0_g1_i1	3d_HK	ctrl_HK	524.414	1164.69	844.55	-1.15238	0.274233	-4.20219	2.64344e-05	0.00495429	TRINITY_DN8257_c0_g1_i1	-	-	-	-	-	-	TRINITY_DN8257_c0_g1_i1	rbm38	protein	TRINITY_DN8257_c0_g1_i1|Q7T3I7.2|rbm38|protein|1203|56%|60.699%|5.29e-80|229|443-1120|4-214|214|RecName: Full=RNA-binding protein 38; AltName: Full=RNA-binding motif protein 38; AltName: Full=RNA-binding protein XSeb4R	TRINITY_DN8257_c0_g1_i1	GO:0030154 [Name: cell differentiation]; GO:0006397 [Name: mRNA processing]; GO:0007275 [Name: multicellular organism development]; GO:0008380 [Name: RNA splicing]	GO:0005829 [Name: cytosol]; GO:0005634 [Name: nucleus]	GO:0003723 [Name: RNA binding]	TRINITY_DN8257_c0_g1_i1	-	TRINITY_DN8257_c0_g1_i1	-	-	-
TRINITY_DN7045_c0_g1_i14	100173319	calcoco2	TRINITY_DN7045_c0_g1_i14	-	-	TRINITY_DN7045_c0_g1_i14	3d_HK	ctrl_HK	509.023	1135.53	822.275	-1.15853	0.255027	-4.54278	5.55166e-06	0.0013774	TRINITY_DN7045_c0_g1_i14	-	-	-	-	-	-	TRINITY_DN7045_c0_g1_i14	caco2	protein	TRINITY_DN7045_c0_g1_i14|Q5R7H1.1|caco2|protein|2711|30%|35.055%|7.50e-34|271|1309-2115|7-268|446|RecName: Full=Calcium-binding and coiled-coil domain-containing protein 2; AltName: Full=Antigen nuclear dot 52 kDa protein; AltName: Full=Nuclear domain 10 protein NDP52; Short=Nuclear domain 10 protein 52; AltName: Full=Nuclear dot protein 52	TRINITY_DN7045_c0_g1_i14	GO:1901098 [Name: positive regulation of autophagosome maturation]; GO:0098792 [Name: xenophagy]	GO:0005776 [Name: autophagosome]; GO:0005856 [Name: cytoskeleton]; GO:0000421 [Name: autophagosome membrane]; GO:0048471 [Name: perinuclear region of cytoplasm]; GO:0031410 [Name: cytoplasmic vesicle]	-	TRINITY_DN7045_c0_g1_i14	-	TRINITY_DN7045_c0_g1_i14	-	-	-
TRINITY_DN1058_c0_g1_i20	24070	mpdu1	TRINITY_DN1058_c0_g1_i20	-	-	TRINITY_DN1058_c0_g1_i20	3d_HK	ctrl_HK	109.341	246.762	178.052	-1.17437	0.279644	-4.19953	2.67468e-05	0.00495429	TRINITY_DN1058_c0_g1_i20	-	-	-	-	-	-	TRINITY_DN1058_c0_g1_i20	mpu1	protein	TRINITY_DN1058_c0_g1_i20|Q9R0Q9.1|mpu1|protein|4587|13%|44.776%|3.06e-37|201|1879-1286|10-210|247|RecName: Full=Mannose-P-dolichol utilization defect 1 protein; AltName: Full=Suppressor of Lec15 and Lec35 glycosylation mutation homolog; Short=SL15	TRINITY_DN1058_c0_g1_i20	GO:0009312 [Name: oligosaccharide biosynthetic process]	GO:0016021 [Name: integral component of membrane]	GO:0003674 [Name: molecular_function]	TRINITY_DN1058_c0_g1_i20	-	TRINITY_DN1058_c0_g1_i20	-	-	-
TRINITY_DN3981_c1_g2_i4	286	ank1	TRINITY_DN3981_c1_g2_i4	-	-	TRINITY_DN3981_c1_g2_i4	3d_HK	ctrl_HK	472.353	1073.59	772.97	-1.18414	0.333681	-3.54873	0.000387091	0.0385123	TRINITY_DN3981_c1_g2_i4	-	-	-	-	-	-	TRINITY_DN3981_c1_g2_i4	ank1	protein	TRINITY_DN3981_c1_g2_i4|P16157.3|ank1|protein|2500|99%|31.865%|1.61e-44|386|1108-2079|5-390|1881|RecName: Full=Ankyrin-1; Short=ANK-1; AltName: Full=Ankyrin-R; AltName: Full=Erythrocyte ankyrin	TRINITY_DN3981_c1_g2_i4	GO:0007010 [Name: cytoskeleton organization]; GO:0006887 [Name: exocytosis]; GO:0072659 [Name: protein localization to plasma membrane]; GO:0045199 [Name: maintenance of epithelial cell apical/basal polarity]; GO:0007165 [Name: signal transduction]; GO:0006888 [Name: ER to Golgi vesicle-mediated transport]; GO:0010638 [Name: positive regulation of organelle organization]	GO:0005856 [Name: cytoskeleton]; GO:0031430 [Name: M band]; GO:0016020 [Name: membrane]; GO:0005634 [Name: nucleus]; GO:0009898 [Name: cytoplasmic side of plasma membrane]; GO:0045211 [Name: postsynaptic membrane]; GO:0030673 [Name: axolemma]; GO:0016529 [Name: sarcoplasmic reticulum]; GO:0030018 [Name: Z disc]; GO:0043194 [Name: axon initial segment]; GO:0016323 [Name: basolateral plasma membran…	GO:0044325 [Name: ion channel binding]; GO:0005200 [Name: structural constituent of cytoskeleton]; GO:0030507 [Name: spectrin binding]; GO:0008093 [Name: cytoskeletal adaptor activity]; GO:0019903 [Name: protein phosphatase binding]; GO:0005198 [Name: structural molecule activity]; GO:0019899 [Name: enzyme binding]; GO:0051117 [Name: ATPase binding]	TRINITY_DN3981_c1_g2_i4	-	TRINITY_DN3981_c1_g2_i4	-	-	-
TRINITY_DN4023_c0_g1_i1	406567	fggy	TRINITY_DN4023_c0_g1_i1	-	-	TRINITY_DN4023_c0_g1_i1	3d_HK	ctrl_HK	74.3916	169.879	122.135	-1.18857	0.337257	-3.52423	0.000424709	0.0413152	TRINITY_DN4023_c0_g1_i1	-	-	-	-	-	-	TRINITY_DN4023_c0_g1_i1	fggy	protein	TRINITY_DN4023_c0_g1_i1|Q6NUW9.2|fggy|protein|4952|33%|67.336%|0.0|548|135-1775|1-544|545|RecName: Full=FGGY carbohydrate kinase domain-containing protein	TRINITY_DN4023_c0_g1_i1	GO:0005975 [Name: carbohydrate metabolic process]	-	GO:0016773 [Name: phosphotransferase activity, alcohol group as acceptor]; GO:0016301 [Name: kinase activity]	TRINITY_DN4023_c0_g1_i1	-	TRINITY_DN4023_c0_g1_i1	-	-	-
TRINITY_DN2824_c0_g2_i9	24778	slc2a1	TRINITY_DN2824_c0_g2_i9	-	-	TRINITY_DN2824_c0_g2_i9	3d_HK	ctrl_HK	166.762	382.382	274.572	-1.19532	0.32342	-3.69586	0.00021914	0.0251648	TRINITY_DN2824_c0_g2_i9	-	-	-	-	-	-	TRINITY_DN2824_c0_g2_i9	gtr1	protein	TRINITY_DN2824_c0_g2_i9|P11167.1|gtr1|protein|7235|38%|59.884%|1.72e-47|172|640-1155|2-173|492|RecName: Full=Solute carrier family 2, facilitated glucose transporter member 1; AltName: Full=Glucose transporter type 1, erythrocyte/brain; Short=GLUT-1	TRINITY_DN2824_c0_g2_i9	GO:0070837 [Name: dehydroascorbic acid transport]; GO:0007565 [Name: female pregnancy]; GO:1904016 [Name: response to Thyroglobulin triiodothyronine]; GO:0042908 [Name: xenobiotic transport]; GO:0071474 [Name: cellular hyperosmotic response]; GO:0042149 [Name: cellular response to glucose starvation]; GO:0021987 [Name: cerebral cortex development]; GO:0065003 [Name: macromolecular complex assembl…	GO:0016323 [Name: basolateral plasma membrane]; GO:0005887 [Name: integral component of plasma membrane]; GO:0031982 [Name: vesicle]; GO:0001939 [Name: female pronucleus]; GO:0042383 [Name: sarcolemma]; GO:0030018 [Name: Z disc]; GO:0005901 [Name: caveola]; GO:0005911 [Name: cell-cell junction]; GO:0030864 [Name: cortical actin cytoskeleton]; GO:0005737 [Name: cytoplasm]; GO:0005829 [Name: cytoso…	GO:0055056 [Name: D-glucose transmembrane transporter activity]; GO:0042802 [Name: identical protein binding]; GO:0019900 [Name: kinase binding]; GO:0005355 [Name: glucose transmembrane transporter activity]; GO:0042910 [Name: xenobiotic transporter activity]; GO:0033300 [Name: dehydroascorbic acid transporter activity]; GO:0043621 [Name: protein self-association]	TRINITY_DN2824_c0_g2_i9	-	TRINITY_DN2824_c0_g2_i9	-	-	-
TRINITY_DN184_c0_g1_i3	446406	ttc37	TRINITY_DN184_c0_g1_i3	-	-	TRINITY_DN184_c0_g1_i3	3d_HK	ctrl_HK	91.854	217.011	154.433	-1.24039	0.348606	-3.55813	0.000373505	0.0376197	TRINITY_DN184_c0_g1_i3	-	-	-	-	-	-	TRINITY_DN184_c0_g1_i3	ttc37	protein	TRINITY_DN184_c0_g1_i3|Q6DFB8.1|ttc37|protein|9227|51%|44.637%|2.97e-52|289|6854-7720|1268-1552|1564|RecName: Full=Tetratricopeptide repeat protein 37; Short=TPR repeat protein 37; Short=Thespin homolog	TRINITY_DN184_c0_g1_i3	GO:0006401 [Name: RNA catabolic process]	GO:0035327 [Name: transcriptionally active chromatin]; GO:0005737 [Name: cytoplasm]; GO:0055087 [Name: Ski complex]; GO:0005634 [Name: nucleus]	-	TRINITY_DN184_c0_g1_i3	-	TRINITY_DN184_c0_g1_i3	-	-	-
TRINITY_DN8637_c0_g1_i5	419641	smap2	TRINITY_DN8637_c0_g1_i5	-	-	TRINITY_DN8637_c0_g1_i5	3d_HK	ctrl_HK	320.195	769.248	544.721	-1.26475	0.352941	-3.58345	0.000339088	0.0346697	TRINITY_DN8637_c0_g1_i5	-	-	-	-	-	-	TRINITY_DN8637_c0_g1_i5	smap2	protein	TRINITY_DN8637_c0_g1_i5|Q5F413.1|smap2|protein|1774|51%|54.012%|8.67e-87|324|1433-525|1-299|428|RecName: Full=Stromal membrane-associated protein 2; AltName: Full=Stromal membrane-associated protein 1-like	TRINITY_DN8637_c0_g1_i5	GO:0043547 [Name: positive regulation of GTPase activity]	-	GO:0046872 [Name: metal ion binding]; GO:0005096 [Name: GTPase activator activity]	TRINITY_DN8637_c0_g1_i5	-	TRINITY_DN8637_c0_g1_i5	-	-	-
TRINITY_DN3707_c1_g1_i3	381626	rbm33	TRINITY_DN3707_c1_g1_i3	-	-	TRINITY_DN3707_c1_g1_i3	3d_HK	ctrl_HK	571.231	1400.7	985.966	-1.29328	0.331863	-3.89703	9.73778e-05	0.0133002	TRINITY_DN3707_c1_g1_i3	-	-	-	-	-	-	TRINITY_DN3707_c1_g1_i3	rbm33	protein	TRINITY_DN3707_c1_g1_i3|Q9CXK9.2|rbm33|protein|6340|4%|60.215%|8.92e-24|93|896-1168|1137-1229|1231|RecName: Full=RNA-binding protein 33; AltName: Full=Proline-rich protein 8; AltName: Full=RNA-binding motif protein 33	TRINITY_DN3707_c1_g1_i3	GO:0008150 [Name: biological_process]	GO:0005575 [Name: cellular_component]	GO:0003676 [Name: nucleic acid binding]	TRINITY_DN3707_c1_g1_i3	-	TRINITY_DN3707_c1_g1_i3	-	-	-
TRINITY_DN180626_c0_g1_i1	100216135	nefl	TRINITY_DN180626_c0_g1_i1	-	-	TRINITY_DN180626_c0_g1_i1	3d_HK	ctrl_HK	426.193	1076.76	751.476	-1.33694	0.347938	-3.84246	0.000121808	0.0159136	TRINITY_DN180626_c0_g1_i1	-	-	-	-	-	-	TRINITY_DN180626_c0_g1_i1	nfl	protein	TRINITY_DN180626_c0_g1_i1|B4F721.1|nfl|protein|2584|40%|50.000%|6.96e-92|346|439-1476|60-405|557|RecName: Full=Neurofilament light polypeptide; Short=NF-L; AltName: Full=Neurofilament triplet L protein	TRINITY_DN180626_c0_g1_i1	GO:0061564 [Name: axon development]	GO:0005883 [Name: neurofilament]	-	TRINITY_DN180626_c0_g1_i1	-	TRINITY_DN180626_c0_g1_i1	-	-	-
TRINITY_DN1955_c0_g3_i2	50795	sh3bgr	TRINITY_DN1955_c0_g3_i2	-	-	TRINITY_DN1955_c0_g3_i2	3d_HK	ctrl_HK	61.7307	159.203	110.467	-1.36981	0.349605	-3.91816	8.92264e-05	0.0126496	TRINITY_DN1955_c0_g3_i2	-	-	-	-	-	-	TRINITY_DN1955_c0_g3_i2	sh3bg	protein	TRINITY_DN1955_c0_g3_i2|Q9WUZ7.1|sh3bg|protein|3038|8%|72.619%|3.74e-36|84|81-332|22-105|214|RecName: Full=SH3 domain-binding glutamic acid-rich protein; Short=SH3BGR protein	TRINITY_DN1955_c0_g3_i2	GO:0008150 [Name: biological_process]	-	GO:0017124 [Name: SH3 domain binding]	TRINITY_DN1955_c0_g3_i2	-	TRINITY_DN1955_c0_g3_i2	-	-	-
TRINITY_DN374_c0_g2_i2	23299	bicd2	TRINITY_DN374_c0_g2_i2	-	-	TRINITY_DN374_c0_g2_i2	3d_HK	ctrl_HK	75.8194	199.481	137.65	-1.39263	0.363279	-3.8335	0.000126333	0.016386	TRINITY_DN374_c0_g2_i2	-	-	-	-	-	-	TRINITY_DN374_c0_g2_i2	bicd2	protein	TRINITY_DN374_c0_g2_i2|Q8TD16.1|bicd2|protein|3752|63%|75.655%|0.0|801|2787-427|15-809|824|RecName: Full=Protein bicaudal D homolog 2; Short=Bic-D 2	TRINITY_DN374_c0_g2_i2	GO:0051642 [Name: centrosome localization]; GO:0051028 [Name: mRNA transport]; GO:0034067 [Name: protein localization to Golgi apparatus]; GO:0015031 [Name: protein transport]; GO:0072393 [Name: microtubule anchoring at microtubule organizing center]; GO:0072385 [Name: minus-end-directed organelle transport along microtubule]; GO:0070507 [Name: regulation of microtubule cytoskeleton organization]…	GO:0005794 [Name: Golgi apparatus]; GO:0005813 [Name: centrosome]; GO:0005829 [Name: cytosol]; GO:0005643 [Name: nuclear pore]; GO:0005886 [Name: plasma membrane]; GO:0005642 [Name: annulate lamellae]; GO:0005737 [Name: cytoplasm]; GO:0031410 [Name: cytoplasmic vesicle]; GO:0005635 [Name: nuclear envelope]	GO:0034452 [Name: dynactin binding]; GO:0070840 [Name: dynein complex binding]; GO:0008093 [Name: cytoskeletal adaptor activity]; GO:0051959 [Name: dynein light intermediate chain binding]; GO:0017137 [Name: Rab GTPase binding]	TRINITY_DN374_c0_g2_i2	-	TRINITY_DN374_c0_g2_i2	-	-	-
TRINITY_DN7178_c1_g1_i3	50933	uchl3	TRINITY_DN7178_c1_g1_i3	-	-	TRINITY_DN7178_c1_g1_i3	3d_HK	ctrl_HK	46.8144	125.565	86.1896	-1.41856	0.374731	-3.78554	0.000153373	0.0190903	TRINITY_DN7178_c1_g1_i3	-	-	-	-	-	-	TRINITY_DN7178_c1_g1_i3	uchl3	protein	TRINITY_DN7178_c1_g1_i3|Q9JKB1.2|uchl3|protein|2372|27%|68.571%|3.88e-92|210|1202-573|19-228|230|RecName: Full=Ubiquitin carboxyl-terminal hydrolase isozyme L3; Short=UCH-L3; AltName: Full=Ubiquitin thioesterase L3	TRINITY_DN7178_c1_g1_i3	GO:0032869 [Name: cellular response to insulin stimulus]; GO:0045600 [Name: positive regulation of fat cell differentiation]; GO:0006511 [Name: ubiquitin-dependent protein catabolic process]; GO:0042755 [Name: eating behavior]; GO:0030163 [Name: protein catabolic process]; GO:0016579 [Name: protein deubiquitination]; GO:0060041 [Name: retina development in camera-type eye]; GO:0007628 [Name: adul…	GO:0005654 [Name: nucleoplasm]; GO:0005737 [Name: cytoplasm]; GO:0005829 [Name: cytosol]	GO:0043130 [Name: ubiquitin binding]; GO:0101005 [Name: ubiquitinyl hydrolase activity]; GO:0008233 [Name: peptidase activity]; GO:0004843 [Name: thiol-dependent ubiquitin-specific protease activity]	TRINITY_DN7178_c1_g1_i3	-	TRINITY_DN7178_c1_g1_i3	-	-	-
TRINITY_DN1720_c1_g1_i3	67972	atp2b1	TRINITY_DN1720_c1_g1_i3	114549833	LOC114549833	TRINITY_DN1720_c1_g1_i3	3d_HK	ctrl_HK	164.574	444.316	304.445	-1.43196	0.339522	-4.21758	2.46937e-05	0.00475351	TRINITY_DN1720_c1_g1_i3	-	-	-	-	-	-	TRINITY_DN1720_c1_g1_i3	at2b1	protein	TRINITY_DN1720_c1_g1_i3|G5E829.1|at2b1|protein|8346|45%|72.487%|6.56e-56|189|3278-2712|1056-1220|1220|RecName: Full=Plasma membrane calcium-transporting ATPase 1; AltName: Full=Plasma membrane calcium ATPase isoform 1; Short=PMCA1; AltName: Full=Plasma membrane calcium pump isoform 1	TRINITY_DN1720_c1_g1_i3	GO:0009409 [Name: response to cold]; GO:0006816 [Name: calcium ion transport]; GO:0006874 [Name: cellular calcium ion homeostasis]; GO:0001818 [Name: negative regulation of cytokine production]; GO:0051481 [Name: negative regulation of cytosolic calcium ion concentration]; GO:0003056 [Name: regulation of vascular smooth muscle contraction]; GO:0007568 [Name: aging]; GO:0071386 [Name: cellular res…	GO:0030054 [Name: cell junction]; GO:0016324 [Name: apical plasma membrane]; GO:0032591 [Name: dendritic spine membrane]; GO:0001772 [Name: immunological synapse]; GO:0045121 [Name: membrane raft]; GO:0045177 [Name: apical part of cell]; GO:0005623 [Name: cell]; GO:0098978 [Name: glutamatergic synapse]; GO:0005887 [Name: integral component of plasma membrane]; GO:0005654 [Name: nucleoplasm]; GO:0…	GO:1905056 [Name: calcium-transporting ATPase activity involved in regulation of presynaptic cytosolic calcium ion concentration]; GO:0005516 [Name: calmodulin binding]; GO:0015085 [Name: calcium ion transmembrane transporter activity]; GO:0046872 [Name: metal ion binding]; GO:0016887 [Name: ATPase activity]; GO:0030165 [Name: PDZ domain binding]; GO:0005524 [Name: ATP binding]; GO:0005388 [Name:…	TRINITY_DN1720_c1_g1_i3	-	TRINITY_DN1720_c1_g1_i3	LOC114549833	mRNA	TRINITY_DN1720_c1_g1_i3|XM_028570107.1|LOC114549833|mRNA|8346|75%|87.076%|0.0|2592|781-3278|6144-3596|6308|PREDICTED: Perca flavescens plasma membrane calcium-transporting ATPase 1-like (LOC114549833), transcript variant X1, mRNA
TRINITY_DN443_c0_g1_i15	373129	kdelr2	TRINITY_DN443_c0_g1_i15	104925717	LOC104925717	TRINITY_DN443_c0_g1_i15	3d_HK	ctrl_HK	300.426	837.267	568.846	-1.47894	0.425977	-3.47187	0.000516849	0.0487017	TRINITY_DN443_c0_g1_i15	-	-	-	-	-	-	TRINITY_DN443_c0_g1_i15	erd22	protein	TRINITY_DN443_c0_g1_i15|Q6PEH1.1|erd22|protein|9351|7%|94.340%|1.06e-122|212|4093-3458|1-212|212|RecName: Full=ER lumen protein-retaining receptor 2; AltName: Full=KDEL endoplasmic reticulum protein retention receptor 2; Short=KDEL receptor 2	TRINITY_DN443_c0_g1_i15	GO:0006888 [Name: ER to Golgi vesicle-mediated transport]; GO:0006621 [Name: protein retention in ER lumen]; GO:0015031 [Name: protein transport]; GO:0006890 [Name: retrograde vesicle-mediated transport, Golgi to ER]	GO:0030663 [Name: COPI-coated vesicle membrane]; GO:0005794 [Name: Golgi apparatus]; GO:0016021 [Name: integral component of membrane]; GO:0005801 [Name: cis-Golgi network]; GO:0005789 [Name: endoplasmic reticulum membrane]; GO:0005783 [Name: endoplasmic reticulum]; GO:0000139 [Name: Golgi membrane]	GO:0005046 [Name: KDEL sequence binding]	TRINITY_DN443_c0_g1_i15	-	TRINITY_DN443_c0_g1_i15	LOC104925717,LOC104947701,LOC108879408,LOC111227271,LOC114569897,LOC115012493,LOC115576369	mRNA	TRINITY_DN443_c0_g1_i15|XM_010739411.3|LOC104925717|mRNA|9351|14%|86.189%|0.0|1383|2971-4305|1365-4|2211|PREDICTED: Larimichthys crocea ER lumen protein-retaining receptor 2 (LOC104925717), mRNA
TRINITY_DN663_c0_g2_i9	26936	mprip	TRINITY_DN663_c0_g2_i9	115024378	LOC115024378	TRINITY_DN663_c0_g2_i9	3d_HK	ctrl_HK	51.5885	153.478	102.533	-1.57391	0.385462	-4.08319	4.44221e-05	0.00734758	TRINITY_DN663_c0_g2_i9	-	-	-	-	-	-	TRINITY_DN663_c0_g2_i9	mprip	protein	TRINITY_DN663_c0_g2_i9|P97434.2|mprip|protein|7628|38%|46.727%|3.33e-65|443|1799-3058|295-718|1024|RecName: Full=Myosin phosphatase Rho-interacting protein; AltName: Full=Rho-interacting protein 3; Short=RIP3; AltName: Full=p116Rip	TRINITY_DN663_c0_g2_i9	GO:0035509 [Name: negative regulation of myosin-light-chain-phosphatase activity]; GO:0032507 [Name: maintenance of protein location in cell]; GO:0001934 [Name: positive regulation of protein phosphorylation]	GO:0005829 [Name: cytosol]; GO:0005623 [Name: cell]; GO:0015629 [Name: actin cytoskeleton]; GO:0001725 [Name: stress fiber]	GO:0003779 [Name: actin binding]	TRINITY_DN663_c0_g2_i9	-	TRINITY_DN663_c0_g2_i9	LOC115024378	mRNA	TRINITY_DN663_c0_g2_i9|XM_029455872.1|LOC115024378|mRNA|7628|60%|85.068%|0.0|1547|44-1497|46-1587|5205|PREDICTED: Cottoperca gobio myosin phosphatase Rho-interacting protein-like (LOC115024378), transcript variant X1, mRNA
TRINITY_DN8434_c0_g1_i16	561678	meak7	TRINITY_DN8434_c0_g1_i16	-	-	TRINITY_DN8434_c0_g1_i16	3d_HK	ctrl_HK	57.0084	172.835	114.922	-1.59573	0.425895	-3.74677	0.000179124	0.0212929	TRINITY_DN8434_c0_g1_i16	-	-	-	-	-	-	TRINITY_DN8434_c0_g1_i16	meak7	protein	TRINITY_DN8434_c0_g1_i16|Q1LWV7.1|meak7|protein|2148|64%|62.987%|0.0|462|81-1460|1-450|450|RecName: Full=MTOR-associated protein MEAK7; Short=MEAK7; AltName: Full=TBC/LysM-associated domain-containing protein 1; AltName: Full=TLD domain-containing protein 1	TRINITY_DN8434_c0_g1_i16	GO:0031929 [Name: TOR signaling]; GO:0030334 [Name: regulation of cell migration]; GO:0032868 [Name: response to insulin]; GO:0043200 [Name: response to amino acid]; GO:0042127 [Name: regulation of cell proliferation]; GO:0031667 [Name: response to nutrient levels]	GO:0005737 [Name: cytoplasm]; GO:0016020 [Name: membrane]; GO:0005765 [Name: lysosomal membrane]	GO:0003674 [Name: molecular_function]	TRINITY_DN8434_c0_g1_i16	-	TRINITY_DN8434_c0_g1_i16	-	-	-
TRINITY_DN2126_c0_g2_i7	-	pol	TRINITY_DN2126_c0_g2_i7	-	-	TRINITY_DN2126_c0_g2_i7	3d_HK	ctrl_HK	115.344	350.551	232.947	-1.60139	0.379146	-4.22367	2.4036e-05	0.00469585	TRINITY_DN2126_c0_g2_i7	-	-	-	-	-	-	TRINITY_DN2126_c0_g2_i7	pol	protein	TRINITY_DN2126_c0_g2_i7|P03360.2|pol|protein|6444|46%|36.461%|5.29e-167|1023|5286-2293|140-1137|1152|RecName: Full=Gag-Pol polyprotein; Contains: RecName: Full=Protease; Contains: RecName: Full=Reverse transcriptase/ribonuclease H; Short=RT; Contains: RecName: Full=Integrase; Short=IN	TRINITY_DN2126_c0_g2_i7	GO:0006310 [Name: DNA recombination]; GO:0015074 [Name: DNA integration]; GO:0044826 [Name: viral genome integration into host DNA]; GO:0046718 [Name: viral entry into host cell]; GO:0075713 [Name: establishment of integrated proviral latency]	-	GO:0004523 [Name: RNA-DNA hybrid ribonuclease activity]; GO:0003887 [Name: DNA-directed DNA polymerase activity]; GO:0046872 [Name: metal ion binding]; GO:0003964 [Name: RNA-directed DNA polymerase activity]; GO:0004190 [Name: aspartic-type endopeptidase activity]; GO:0003723 [Name: RNA binding]; GO:0003677 [Name: DNA binding]	TRINITY_DN2126_c0_g2_i7	-	TRINITY_DN2126_c0_g2_i7	-	-	-
TRINITY_DN2108_c4_g1_i9	114601	ehbp1l1	TRINITY_DN2108_c4_g1_i9	-	-	TRINITY_DN2108_c4_g1_i9	3d_HK	ctrl_HK	74.7627	228.383	151.573	-1.61041	0.423542	-3.80225	0.00014339	0.0181629	TRINITY_DN2108_c4_g1_i9	-	-	-	-	-	-	TRINITY_DN2108_c4_g1_i9	eh1l1	protein	TRINITY_DN2108_c4_g1_i9|Q99MS7.1|eh1l1|protein|5789|16%|45.139%|2.45e-53|288|2929-2240|1203-1479|1716|RecName: Full=EH domain-binding protein 1-like protein 1; AltName: Full=Tangerin	TRINITY_DN2108_c4_g1_i9	GO:0030036 [Name: actin cytoskeleton organization]	GO:0031941 [Name: filamentous actin]; GO:0005815 [Name: microtubule organizing center]; GO:0055037 [Name: recycling endosome]	GO:0003674 [Name: molecular_function]	TRINITY_DN2108_c4_g1_i9	-	TRINITY_DN2108_c4_g1_i9	-	-	-
TRINITY_DN782_c0_g1_i9	60482	slc5a7	TRINITY_DN782_c0_g1_i9	108900130	LOC108900130	TRINITY_DN782_c0_g1_i9	3d_HK	ctrl_HK	834.07	2588.9	1711.48	-1.63349	0.280311	-5.82741	5.62927e-09	3.49966e-06	TRINITY_DN782_c0_g1_i9	3d_HK	ctrl_HK	-1.63536	5.76637	0.000196953	0.0397172	TRINITY_DN782_c0_g1_i9	sc5a7	protein	TRINITY_DN782_c0_g1_i9|Q9GZV3.1|sc5a7|protein|8716|16%|45.139%|4.92e-23|144|906-475|371-514|580|RecName: Full=High affinity choline transporter 1; AltName: Full=Hemicholinium-3-sensitive choline transporter; Short=CHT; AltName: Full=Solute carrier family 5 member 7	TRINITY_DN782_c0_g1_i9	GO:0008292 [Name: acetylcholine biosynthetic process]; GO:0001701 [Name: in utero embryonic development]; GO:0007274 [Name: neuromuscular synaptic transmission]; GO:0007269 [Name: neurotransmitter secretion]; GO:0007271 [Name: synaptic transmission, cholinergic]; GO:0015871 [Name: choline transport]; GO:0055085 [Name: transmembrane transport]	GO:0030425 [Name: dendrite]; GO:0016021 [Name: integral component of membrane]; GO:0043204 [Name: perikaryon]; GO:0031594 [Name: neuromuscular junction]; GO:0005886 [Name: plasma membrane]; GO:0045202 [Name: synapse]; GO:0030424 [Name: axon]; GO:0030054 [Name: cell junction]; GO:0098793 [Name: presynapse]	GO:0015220 [Name: choline transmembrane transporter activity]; GO:0033265 [Name: choline binding]; GO:0005307 [Name: choline:sodium symporter activity]	TRINITY_DN782_c0_g1_i9	-	TRINITY_DN782_c0_g1_i9	LOC108900130,LOC111217905,LOC111652312,LOC115013668	mRNA	TRINITY_DN782_c0_g1_i9|XM_018700988.1|LOC108900130|mRNA|8716|20%|85.938%|0.0|640|269-907|2160-1522|5545|PREDICTED: Lates calcarifer high affinity choline transporter 1-like (LOC108900130), transcript variant X1, mRNA
TRINITY_DN1256_c0_g1_i13	17533	mrc1	TRINITY_DN1256_c0_g1_i13	111231168	LOC111231168	TRINITY_DN1256_c0_g1_i13	3d_HK	ctrl_HK	312.679	982.085	647.382	-1.65164	0.454568	-3.63342	0.000279689	0.0300746	TRINITY_DN1256_c0_g1_i13	-	-	-	-	-	-	TRINITY_DN1256_c0_g1_i13	mrc1	protein	TRINITY_DN1256_c0_g1_i13|Q61830.2|mrc1|protein|6662|60%|23.854%|3.45e-46|851|2009-4405|323-1125|1456|RecName: Full=Macrophage mannose receptor 1; Short=MMR; AltName: CD_antigen=CD206; Flags: Precursor	TRINITY_DN1256_c0_g1_i13	GO:0071222 [Name: cellular response to lipopolysaccharide]; GO:0071346 [Name: cellular response to interferon-gamma]; GO:0006898 [Name: receptor-mediated endocytosis]; GO:0071353 [Name: cellular response to interleukin-4]	GO:0009986 [Name: cell surface]; GO:0005886 [Name: plasma membrane]; GO:0016021 [Name: integral component of membrane]; GO:0010008 [Name: endosome membrane]	GO:0004888 [Name: transmembrane signaling receptor activity]; GO:0005537 [Name: mannose binding]; GO:0038024 [Name: cargo receptor activity]	TRINITY_DN1256_c0_g1_i13	-	TRINITY_DN1256_c0_g1_i13	LOC111231168,LOC113171523,LOC114564965,LOC115022355	mRNA	TRINITY_DN1256_c0_g1_i13|XM_022758191.1|LOC111231168|mRNA|6662|58%|80.288%|0.0|2430|2010-4406|1452-3854|5272|PREDICTED: Seriola dumerili macrophage mannose receptor 1-like (LOC111231168), transcript variant X1, mRNA
TRINITY_DN3865_c0_g4_i4	523784	slc6a13	TRINITY_DN3865_c0_g4_i4	-	-	TRINITY_DN3865_c0_g4_i4	3d_HK	ctrl_HK	199.395	637.959	418.677	-1.67678	0.432835	-3.87395	0.000107086	0.0144233	TRINITY_DN3865_c0_g4_i4	-	-	-	-	-	-	TRINITY_DN3865_c0_g4_i4	s6a13	protein	TRINITY_DN3865_c0_g4_i4|A5PJX7.1|s6a13|protein|4898|17%|66.038%|2.94e-51|159|2801-3274|30-188|602|RecName: Full=Sodium- and chloride-dependent GABA transporter 2; Short=GAT-2; AltName: Full=Solute carrier family 6 member 13	TRINITY_DN3865_c0_g4_i4	GO:0015812 [Name: gamma-aminobutyric acid transport]; GO:0055085 [Name: transmembrane transport]	GO:0005887 [Name: integral component of plasma membrane]; GO:0005886 [Name: plasma membrane]; GO:0043005 [Name: neuron projection]	GO:0042165 [Name: neurotransmitter binding]; GO:0005332 [Name: gamma-aminobutyric acid:sodium symporter activity]	TRINITY_DN3865_c0_g4_i4	-	TRINITY_DN3865_c0_g4_i4	-	-	-
TRINITY_DN2296_c0_g1_i17	64526	ech1	TRINITY_DN2296_c0_g1_i17	-	-	TRINITY_DN2296_c0_g1_i17	3d_HK	ctrl_HK	46.1708	151.102	98.6365	-1.71014	0.413916	-4.13162	3.60218e-05	0.00613038	TRINITY_DN2296_c0_g1_i17	-	-	-	-	-	-	TRINITY_DN2296_c0_g1_i17	ech1	protein	TRINITY_DN2296_c0_g1_i17|Q62651.2|ech1|protein|8968|10%|67.114%|2.09e-131|298|432-1295|30-327|327|RecName: Full=Delta(3,5)-Delta(2,4)-dienoyl-CoA isomerase, mitochondrial; Flags: Precursor	TRINITY_DN2296_c0_g1_i17	GO:0006635 [Name: fatty acid beta-oxidation]	GO:0005739 [Name: mitochondrion]; GO:0005777 [Name: peroxisome]	GO:0051750 [Name: delta3,5-delta2,4-dienoyl-CoA isomerase activity]	TRINITY_DN2296_c0_g1_i17	-	TRINITY_DN2296_c0_g1_i17	-	-	-
TRINITY_DN567_c0_g1_i15	100049451	lce	TRINITY_DN567_c0_g1_i15	-	-	TRINITY_DN567_c0_g1_i15	3d_HK	ctrl_HK	58.5859	192.59	125.588	-1.71331	0.479343	-3.57428	0.000351196	0.0358399	TRINITY_DN567_c0_g1_i15	-	-	-	-	-	-	TRINITY_DN567_c0_g1_i15	lce	protein	TRINITY_DN567_c0_g1_i15|P31579.1|lce|protein|2320|6%|51.064%|9.20e-07|47|991-1128|225-271|271|RecName: Full=Low choriolytic enzyme; AltName: Full=Choriolysin L; AltName: Full=Hatching enzyme zinc-protease subunit LCE; Flags: Precursor	TRINITY_DN567_c0_g1_i15	-	GO:0030133 [Name: transport vesicle]	GO:0008270 [Name: zinc ion binding]; GO:0004222 [Name: metalloendopeptidase activity]	TRINITY_DN567_c0_g1_i15	-	TRINITY_DN567_c0_g1_i15	-	-	-
TRINITY_DN5285_c0_g1_i14	432572	specc1	TRINITY_DN5285_c0_g1_i14	111222202	specc1	TRINITY_DN5285_c0_g1_i14	3d_HK	ctrl_HK	124.51	423.605	274.058	-1.76373	0.476129	-3.70432	0.000211963	0.0246018	TRINITY_DN5285_c0_g1_i14	-	-	-	-	-	-	TRINITY_DN5285_c0_g1_i14	cytsb	protein	TRINITY_DN5285_c0_g1_i14|Q5SXY1.2|cytsb|protein|7081|42%|46.021%|1.83e-142|754|6649-4454|40-779|1067|RecName: Full=Cytospin-B; AltName: Full=Sperm antigen with calponin homology and coiled-coil domains 1	TRINITY_DN5285_c0_g1_i14	GO:0030036 [Name: actin cytoskeleton organization]	GO:0005829 [Name: cytosol]; GO:0005654 [Name: nucleoplasm]; GO:0001650 [Name: fibrillar center]; GO:0031941 [Name: filamentous actin]; GO:0043231 [Name: intracellular membrane-bounded organelle]; GO:0016020 [Name: membrane]; GO:0005815 [Name: microtubule organizing center]; GO:0005634 [Name: nucleus]	GO:0003674 [Name: molecular_function]	TRINITY_DN5285_c0_g1_i14	-	TRINITY_DN5285_c0_g1_i14	specc1	mRNA	TRINITY_DN5285_c0_g1_i14|XM_022745823.1|specc1|mRNA|7081|37%|87.088%|0.0|2641|4336-6954|2628-7|4141|PREDICTED: Seriola dumerili sperm antigen with calponin homology and coiled-coil domains 1 (specc1), transcript variant X1, mRNA
TRINITY_DN6902_c0_g3_i1	7337	ube3a	TRINITY_DN6902_c0_g3_i1	-	-	TRINITY_DN6902_c0_g3_i1	3d_HK	ctrl_HK	36.1518	129.083	82.6172	-1.8334	0.44962	-4.07766	4.54909e-05	0.00747862	TRINITY_DN6902_c0_g3_i1	-	-	-	-	-	-	TRINITY_DN6902_c0_g3_i1	ube3a	protein	TRINITY_DN6902_c0_g3_i1|Q05086.4|ube3a|protein|5776|46%|80.128%|0.0|780|804-3119|13-761|875|RecName: Full=Ubiquitin-protein ligase E3A; AltName: Full=E6AP ubiquitin-protein ligase; AltName: Full=HECT-type ubiquitin transferase E3A; AltName: Full=Human papillomavirus E6-associated protein; AltName: Full=Oncogenic protein-associated protein E6-AP; AltName: Full=Renal carcinoma antigen NY-REN-54	TRINITY_DN6902_c0_g3_i1	GO:0014068 [Name: positive regulation of phosphatidylinositol 3-kinase signaling]; GO:0050847 [Name: progesterone receptor signaling pathway]; GO:1990416 [Name: cellular response to brain-derived neurotrophic factor stimulus]; GO:0045944 [Name: positive regulation of transcription from RNA polymerase II promoter]; GO:0042542 [Name: response to hydrogen peroxide]; GO:0032570 [Name: response to pro…	GO:0005634 [Name: nucleus]; GO:0005829 [Name: cytosol]; GO:0000502 [Name: proteasome complex]	GO:0046872 [Name: metal ion binding]; GO:0061630 [Name: ubiquitin protein ligase activity]; GO:0003713 [Name: transcription coactivator activity]; GO:0004842 [Name: ubiquitin-protein transferase activity]	TRINITY_DN6902_c0_g3_i1	-	TRINITY_DN6902_c0_g3_i1	-	-	-
TRINITY_DN4514_c0_g1_i3	127700	oscp1	TRINITY_DN4514_c0_g1_i3	-	-	TRINITY_DN4514_c0_g1_i3	3d_HK	ctrl_HK	39.467	142.968	91.2173	-1.86371	0.421977	-4.41661	1.0026e-05	0.00230348	TRINITY_DN4514_c0_g1_i3	-	-	-	-	-	-	TRINITY_DN4514_c0_g1_i3	oscp1	protein	TRINITY_DN4514_c0_g1_i3|Q8WVF1.4|oscp1|protein|6161|19%|73.761%|4.54e-174|343|3958-4986|48-389|389|RecName: Full=Protein OSCP1; Short=hOSCP1; AltName: Full=Organic solute transport protein 1; AltName: Full=Oxidored-nitro domain-containing protein 1	TRINITY_DN4514_c0_g1_i3	GO:1990961 [Name: drug transmembrane export]	GO:0009925 [Name: basal plasma membrane]; GO:0005737 [Name: cytoplasm]	GO:0022857 [Name: transmembrane transporter activity]	TRINITY_DN4514_c0_g1_i3	-	TRINITY_DN4514_c0_g1_i3	-	-	-
TRINITY_DN1338_c3_g1_i1	83689	cd164	TRINITY_DN1338_c3_g1_i1	104963856	cd164	TRINITY_DN1338_c3_g1_i1	3d_HK	ctrl_HK	41.7991	153.866	97.8323	-1.88087	0.522817	-3.59757	0.000321199	0.0334091	TRINITY_DN1338_c3_g1_i1	-	-	-	-	-	-	TRINITY_DN1338_c3_g1_i1	muc24	protein	TRINITY_DN1338_c3_g1_i1|Q9QX82.1|muc24|protein|5064|3%|74.074%|2.69e-17|54|1249-1401|142-195|195|RecName: Full=Sialomucin core protein 24; Short=MUC-24; AltName: Full=Endolyn; AltName: Full=Multi-glycosylated core protein 24; Short=MGC-24; Short=MGC-24v; Flags: Precursor	TRINITY_DN1338_c3_g1_i1	GO:0007157 [Name: heterophilic cell-cell adhesion via plasma membrane cell adhesion molecules]; GO:0007517 [Name: muscle organ development]	GO:0005886 [Name: plasma membrane]; GO:0016021 [Name: integral component of membrane]; GO:0005764 [Name: lysosome]; GO:0010008 [Name: endosome membrane]; GO:0031410 [Name: cytoplasmic vesicle]; GO:0005768 [Name: endosome]; GO:0005765 [Name: lysosomal membrane]	-	TRINITY_DN1338_c3_g1_i1	-	TRINITY_DN1338_c3_g1_i1	cd164	mRNA	TRINITY_DN1338_c3_g1_i1|XM_010792512.1|cd164|mRNA|5064|42%|78.843%|0.0|1867|1916-3699|1167-2978|3014|PREDICTED: Notothenia coriiceps CD164 molecule, sialomucin (cd164), transcript variant X1, mRNA
TRINITY_DN2083_c0_g1_i13	130617	zfand2b	TRINITY_DN2083_c0_g1_i13	102793963	LOC102793963	TRINITY_DN2083_c0_g1_i13	3d_HK	ctrl_HK	55.8917	205.906	130.899	-1.88467	0.498681	-3.77932	0.00015726	0.0194194	TRINITY_DN2083_c0_g1_i13	-	-	-	-	-	-	TRINITY_DN2083_c0_g1_i13	zfn2b	protein	TRINITY_DN2083_c0_g1_i13|Q8WV99.1|zfn2b|protein|890|48%|39.860%|1.35e-29|143|888-460|95-217|257|RecName: Full=AN1-type zinc finger protein 2B; AltName: Full=Arsenite-inducible RNA-associated protein-like protein; Short=AIRAP-like protein; Flags: Precursor	TRINITY_DN2083_c0_g1_i13	GO:0043161 [Name: proteasome-mediated ubiquitin-dependent protein catabolic process]; GO:0045047 [Name: protein targeting to ER]; GO:0043567 [Name: regulation of insulin-like growth factor receptor signaling pathway]; GO:0006616 [Name: SRP-dependent cotranslational protein targeting to membrane, translocation]	GO:0005789 [Name: endoplasmic reticulum membrane]; GO:0031225 [Name: anchored component of membrane]; GO:0000502 [Name: proteasome complex]; GO:0005783 [Name: endoplasmic reticulum]	GO:0036435 [Name: K48-linked polyubiquitin binding]; GO:0008270 [Name: zinc ion binding]; GO:0043130 [Name: ubiquitin binding]	TRINITY_DN2083_c0_g1_i13	-	TRINITY_DN2083_c0_g1_i13	LOC102793963,LOC104945858,zfand2a	mRNA	TRINITY_DN2083_c0_g1_i13|XM_006798182.1|LOC102793963|mRNA|890|99%|83.708%|0.0|890|10-890|1449-569|1460|PREDICTED: Neolamprologus brichardi AN1-type zinc finger protein 2B-like (LOC102793963), transcript variant X1, mRNA
TRINITY_DN212_c0_g1_i7	-	-	TRINITY_DN212_c0_g1_i7	-	-	TRINITY_DN212_c0_g1_i7	3d_HK	ctrl_HK	25.5232	94.271	59.8971	-1.88995	0.476746	-3.96428	7.36187e-05	0.0109995	TRINITY_DN212_c0_g1_i7	-	-	-	-	-	-	TRINITY_DN212_c0_g1_i7	-	-	-	TRINITY_DN212_c0_g1_i7	-	-	-	TRINITY_DN212_c0_g1_i7	-	TRINITY_DN212_c0_g1_i7	-	-	-
TRINITY_DN31113_c0_g1_i3	22594	xrcc1	TRINITY_DN31113_c0_g1_i3	-	-	TRINITY_DN31113_c0_g1_i3	3d_HK	ctrl_HK	46.0142	174.358	110.186	-1.9215	0.455355	-4.21978	2.44543e-05	0.00475351	TRINITY_DN31113_c0_g1_i3	-	-	-	-	-	-	TRINITY_DN31113_c0_g1_i3	xrcc1	protein	TRINITY_DN31113_c0_g1_i3|Q60596.2|xrcc1|protein|4230|44%|50.660%|4.31e-98|379|3753-2635|1-361|631|RecName: Full=DNA repair protein XRCC1; AltName: Full=X-ray repair cross-complementing protein 1	TRINITY_DN31113_c0_g1_i3	GO:0042493 [Name: response to drug]; GO:0000012 [Name: single strand break repair]; GO:0001666 [Name: response to hypoxia]; GO:1905765 [Name: negative regulation of protection from non-homologous end joining at telomere]; GO:0010836 [Name: negative regulation of protein ADP-ribosylation]; GO:0050882 [Name: voluntary musculoskeletal movement]; GO:0021587 [Name: cerebellum morphogenesis]; GO:000628…	GO:0070522 [Name: ERCC4-ERCC1 complex]; GO:0005654 [Name: nucleoplasm]; GO:0000784 [Name: nuclear chromosome, telomeric region]; GO:0000790 [Name: nuclear chromatin]; GO:0005730 [Name: nucleolus]; GO:0005634 [Name: nucleus]	GO:0032356 [Name: oxidized DNA binding]; GO:0019899 [Name: enzyme binding]	TRINITY_DN31113_c0_g1_i3	-	TRINITY_DN31113_c0_g1_i3	-	-	-
TRINITY_DN3292_c0_g1_i3	445318	nrros	TRINITY_DN3292_c0_g1_i3	104955779	nrros	TRINITY_DN3292_c0_g1_i3	3d_HK	ctrl_HK	31.1465	125.954	78.5505	-2.01028	0.461413	-4.35679	1.31986e-05	0.00287165	TRINITY_DN3292_c0_g1_i3	-	-	-	-	-	-	TRINITY_DN3292_c0_g1_i3	lrc33	protein	TRINITY_DN3292_c0_g1_i3|Q6AXL3.1|lrc33|protein|3783|52%|53.130%|0.0|655|2406-451|37-685|685|RecName: Full=Transforming growth factor beta activator LRRC33; AltName: Full=Leucine-rich repeat-containing protein 33; AltName: Full=Negative regulator of reactive oxygen species; Flags: Precursor	TRINITY_DN3292_c0_g1_i3	GO:0014005 [Name: microglia development]; GO:0006955 [Name: immune response]; GO:0006954 [Name: inflammatory response]; GO:0035583 [Name: sequestering of TGFbeta in extracellular matrix]; GO:0036364 [Name: transforming growth factor beta1 activation]; GO:0006801 [Name: superoxide metabolic process]; GO:0007179 [Name: transforming growth factor beta receptor signaling pathway]	GO:0005783 [Name: endoplasmic reticulum]; GO:0005886 [Name: plasma membrane]; GO:0031012 [Name: extracellular matrix]; GO:0005615 [Name: extracellular space]; GO:0016021 [Name: integral component of membrane]; GO:0005789 [Name: endoplasmic reticulum membrane]; GO:0009986 [Name: cell surface]	GO:0019838 [Name: growth factor binding]	TRINITY_DN3292_c0_g1_i3	-	TRINITY_DN3292_c0_g1_i3	nrros	mRNA	TRINITY_DN3292_c0_g1_i3|XM_010783168.1|nrros|mRNA|3783|64%|83.716%|0.0|2045|373-2410|2688-657|2689|PREDICTED: Notothenia coriiceps negative regulator of reactive oxygen species (nrros), mRNA
TRINITY_DN5065_c0_g1_i6	65266	wnk4	TRINITY_DN5065_c0_g1_i6	108873258	LOC108873258	TRINITY_DN5065_c0_g1_i6	3d_HK	ctrl_HK	41.6731	171.34	106.506	-2.04319	0.499447	-4.09089	4.29712e-05	0.0071294	TRINITY_DN5065_c0_g1_i6	-	-	-	-	-	-	TRINITY_DN5065_c0_g1_i6	wnk4	protein	TRINITY_DN5065_c0_g1_i6|Q96J92.1|wnk4|protein|3044|36%|76.712%|0.0|365|353-1447|162-525|1243|RecName: Full=Serine/threonine-protein kinase WNK4; AltName: Full=Protein kinase lysine-deficient 4; AltName: Full=Protein kinase with no lysine 4	TRINITY_DN5065_c0_g1_i6	GO:0090188 [Name: negative regulation of pancreatic juice secretion]; GO:2000651 [Name: positive regulation of sodium ion transmembrane transporter activity]; GO:0070294 [Name: renal sodium ion absorption]; GO:0006821 [Name: chloride transport]; GO:0008104 [Name: protein localization]; GO:0035556 [Name: intracellular signal transduction]; GO:0032414 [Name: positive regulation of ion transmembrane…	GO:0005829 [Name: cytosol]; GO:0016020 [Name: membrane]; GO:0005923 [Name: bicellular tight junction]; GO:0005737 [Name: cytoplasm]	GO:0005524 [Name: ATP binding]; GO:0019869 [Name: chloride channel inhibitor activity]; GO:0004674 [Name: protein serine/threonine kinase activity]; GO:0019870 [Name: potassium channel inhibitor activity]	TRINITY_DN5065_c0_g1_i6	-	TRINITY_DN5065_c0_g1_i6	LOC108873258,LOC108890345,LOC111226850,LOC111563055,LOC111656105	mRNA	TRINITY_DN5065_c0_g1_i6|XM_018661430.1|LOC108873258|mRNA|3044|75%|79.685%|0.0|1206|1667-2826|1573-2765|4629|PREDICTED: Lates calcarifer serine/threonine-protein kinase WNK4-like (LOC108873258), mRNA
TRINITY_DN2517_c0_g1_i20	113021306	slc25a23	TRINITY_DN2517_c0_g1_i20	113021306	LOC113021306	TRINITY_DN2517_c0_g1_i20	3d_HK	ctrl_HK	19.1943	80.2199	49.7071	-2.05507	0.565005	-3.63726	0.000275553	0.0297477	TRINITY_DN2517_c0_g1_i20	-	-	-	-	-	-	TRINITY_DN2517_c0_g1_i20	-	-	-	TRINITY_DN2517_c0_g1_i20	-	-	-	TRINITY_DN2517_c0_g1_i20	-	TRINITY_DN2517_c0_g1_i20	LOC113021306,LOC114784793,LOC113068322	mRNA;ncRNA;misc_RNA	TRINITY_DN2517_c0_g1_i20|XM_026165901.1|LOC113021306|mRNA|918|51%|77.053%|7.27e-68|475|350-821|2266-2737|3792|PREDICTED: Astatotilapia calliptera calcium-binding mitochondrial carrier protein SCaMC-3-like (LOC113021306), transcript variant X1, mRNA
TRINITY_DN58989_c0_g1_i1	397047	rpl22	TRINITY_DN58989_c0_g1_i1	104917940	LOC104917940	TRINITY_DN58989_c0_g1_i1	3d_HK	ctrl_HK	104.208	455.481	279.844	-2.12877	0.572167	-3.72054	0.000198801	0.0232236	TRINITY_DN58989_c0_g1_i1	-	-	-	-	-	-	TRINITY_DN58989_c0_g1_i1	rl22	protein	TRINITY_DN58989_c0_g1_i1|P67985.2|rl22|protein|637|20%|92.857%|4.34e-21|42|510-635|17-58|128|RecName: Full=60S ribosomal protein L22; AltName: Full=Heparin-binding protein HBp15	TRINITY_DN58989_c0_g1_i1	GO:0002181 [Name: cytoplasmic translation]; GO:0046632 [Name: alpha-beta T cell differentiation]; GO:0099577 [Name: regulation of translation at presynapse, modulating synaptic transmission]	GO:0098978 [Name: glutamatergic synapse]; GO:0015934 [Name: large ribosomal subunit]; GO:0098556 [Name: cytoplasmic side of rough endoplasmic reticulum membrane]; GO:0005634 [Name: nucleus]; GO:0098793 [Name: presynapse]	GO:0008201 [Name: heparin binding]; GO:0003735 [Name: structural constituent of ribosome]; GO:0045182 [Name: translation regulator activity]; GO:0003723 [Name: RNA binding]	TRINITY_DN58989_c0_g1_i1	-	TRINITY_DN58989_c0_g1_i1	LOC104917940,LOC113154997,LOC114553771,LOC115008265,LOC115043489,rpl22,LOC116051577	mRNA	TRINITY_DN58989_c0_g1_i1|XM_010729528.3|LOC104917940|mRNA|637|26%|91.018%|3.04e-55|167|468-634|149-315|565|PREDICTED: Larimichthys crocea 60S ribosomal protein L22 (LOC104917940), mRNA
TRINITY_DN6532_c0_g1_i7	2054	stx2	TRINITY_DN6532_c0_g1_i7	116048908	LOC116048908	TRINITY_DN6532_c0_g1_i7	3d_HK	ctrl_HK	38.4354	172.826	105.631	-2.17194	0.513083	-4.23312	2.30475e-05	0.00454952	TRINITY_DN6532_c0_g1_i7	-	-	-	-	-	-	TRINITY_DN6532_c0_g1_i7	stx2	protein	TRINITY_DN6532_c0_g1_i7|P32856.3|stx2|protein|1682|41%|46.383%|1.16e-55|235|1329-646|29-263|288|RecName: Full=Syntaxin-2; AltName: Full=Epimorphin	TRINITY_DN6532_c0_g1_i7	GO:0007398 [Name: ectoderm development]; GO:0033194 [Name: response to hydroperoxide]; GO:0048278 [Name: vesicle docking]; GO:1903575 [Name: cornified envelope assembly]; GO:0031629 [Name: synaptic vesicle fusion to presynaptic active zone membrane]; GO:0030154 [Name: cell differentiation]; GO:0007340 [Name: acrosome reaction]; GO:0006886 [Name: intracellular protein transport]; GO:0007165 [Name:…	GO:0016323 [Name: basolateral plasma membrane]; GO:0012505 [Name: endomembrane system]; GO:0016021 [Name: integral component of membrane]; GO:0048787 [Name: presynaptic active zone membrane]; GO:0031201 [Name: SNARE complex]; GO:0005615 [Name: extracellular space]; GO:0043231 [Name: intracellular membrane-bounded organelle]; GO:0005886 [Name: plasma membrane]; GO:0008021 [Name: synaptic vesicle];…	GO:0048306 [Name: calcium-dependent protein binding]; GO:0005484 [Name: SNAP receptor activity]; GO:0000149 [Name: SNARE binding]; GO:0046983 [Name: protein dimerization activity]	TRINITY_DN6532_c0_g1_i7	-	TRINITY_DN6532_c0_g1_i7	LOC116048908,LOC116388330	mRNA	TRINITY_DN6532_c0_g1_i7|XM_031298213.1|LOC116048908|mRNA|1682|54%|85.653%|0.0|927|471-1375|1099-178|1659|PREDICTED: Sander lucioperca syntaxin-2-like (LOC116048908), transcript variant X2, mRNA
TRINITY_DN4935_c0_g1_i13	398569	anln	TRINITY_DN4935_c0_g1_i13	116401096	LOC116401096	TRINITY_DN4935_c0_g1_i13	3d_HK	ctrl_HK	76.6877	347.259	211.974	-2.18171	0.597077	-3.65399	0.000258201	0.0284426	TRINITY_DN4935_c0_g1_i13	-	-	-	-	-	-	TRINITY_DN4935_c0_g1_i13	anln	protein	TRINITY_DN4935_c0_g1_i13|Q801E2.1|anln|protein|6946|20%|32.222%|7.73e-19|270|3021-3800|665-878|1116|RecName: Full=Anillin	TRINITY_DN4935_c0_g1_i13	GO:0051301 [Name: cell division]; GO:1904172 [Name: positive regulation of bleb assembly]; GO:0007049 [Name: cell cycle]	GO:0032059 [Name: bleb]; GO:0099738 [Name: cell cortex region]; GO:0005634 [Name: nucleus]; GO:0005856 [Name: cytoskeleton]	GO:0003779 [Name: actin binding]	TRINITY_DN4935_c0_g1_i13	-	TRINITY_DN4935_c0_g1_i13	LOC116401096	mRNA	TRINITY_DN4935_c0_g1_i13|XM_031879326.1|LOC116401096|mRNA|6946|57%|80.809%|0.0|1261|809-2020|943-2163|6909|PREDICTED: Anarrhichthys ocellatus anillin-like (LOC116401096), transcript variant X1, mRNA
TRINITY_DN1227_c0_g1_i3	9901	srgap3	TRINITY_DN1227_c0_g1_i3	104965628	LOC104965628	TRINITY_DN1227_c0_g1_i3	3d_HK	ctrl_HK	27.1347	124.543	75.8387	-2.19184	0.410177	-5.34365	9.10952e-08	4.10589e-05	TRINITY_DN1227_c0_g1_i3	-	-	-	-	-	-	TRINITY_DN1227_c0_g1_i3	srgp3	protein	TRINITY_DN1227_c0_g1_i3|O43295.3|srgp3|protein|7510|42%|72.432%|0.0|555|3368-5002|514-1044|1099|RecName: Full=SLIT-ROBO Rho GTPase-activating protein 3; Short=srGAP3; AltName: Full=Mental disorder-associated GAP; AltName: Full=Rho GTPase-activating protein 14; AltName: Full=WAVE-associated Rac GTPase-activating protein; Short=WRP	TRINITY_DN1227_c0_g1_i3	GO:0030336 [Name: negative regulation of cell migration]; GO:0051056 [Name: regulation of small GTPase mediated signal transduction]; GO:0007165 [Name: signal transduction]	GO:0005737 [Name: cytoplasm]; GO:0005829 [Name: cytosol]	GO:0048365 [Name: Rac GTPase binding]; GO:0005096 [Name: GTPase activator activity]	TRINITY_DN1227_c0_g1_i3	-	TRINITY_DN1227_c0_g1_i3	LOC104965628,LOC114553903	mRNA	TRINITY_DN1227_c0_g1_i3|XM_010794619.1|LOC104965628|mRNA|7510|65%|85.047%|0.0|1926|3820-5710|2354-4251|5845|PREDICTED: Notothenia coriiceps SLIT-ROBO Rho GTPase-activating protein 3-like (LOC104965628), transcript variant X1, mRNA
TRINITY_DN9760_c0_g1_i8	228608	smox	TRINITY_DN9760_c0_g1_i8	108896624	smox	TRINITY_DN9760_c0_g1_i8	3d_HK	ctrl_HK	43.9584	203.732	123.845	-2.21117	0.59733	-3.70176	0.000214112	0.024745	TRINITY_DN9760_c0_g1_i8	-	-	-	-	-	-	TRINITY_DN9760_c0_g1_i8	smox	protein	TRINITY_DN9760_c0_g1_i8|Q99K82.1|smox|protein|7703|21%|47.872%|1.18e-15|94|6426-6704|422-513|555|RecName: Full=Spermine oxidase; AltName: Full=Polyamine oxidase 1; Short=PAO-1; Short=PAOh1	TRINITY_DN9760_c0_g1_i8	GO:0046208 [Name: spermine catabolic process]; GO:0006598 [Name: polyamine catabolic process]	GO:0005737 [Name: cytoplasm]; GO:0043231 [Name: intracellular membrane-bounded organelle]; GO:0031965 [Name: nuclear membrane]; GO:0005634 [Name: nucleus]; GO:0005654 [Name: nucleoplasm]	GO:0052894 [Name: norspermine:oxygen oxidoreductase activity]; GO:0046592 [Name: polyamine oxidase activity]; GO:0052895 [Name: N1-acetylspermine:oxygen oxidoreductase (N1-acetylspermidine-forming) activity]; GO:0016491 [Name: oxidoreductase activity]; GO:0052901 [Name: spermine:oxygen oxidoreductase (spermidine-forming) activity]	TRINITY_DN9760_c0_g1_i8	-	TRINITY_DN9760_c0_g1_i8	smox	mRNA	TRINITY_DN9760_c0_g1_i8|XM_018695854.1|smox|mRNA|7703|20%|91.250%|6.44e-52|160|6539-6698|1492-1651|2217|PREDICTED: Lates calcarifer spermine oxidase (smox), mRNA
TRINITY_DN4326_c0_g1_i8	109140113	loc109140113	TRINITY_DN4326_c0_g1_i8	109140113	LOC109140113	TRINITY_DN4326_c0_g1_i8	3d_HK	ctrl_HK	240.822	1121.74	681.281	-2.21973	0.451037	-4.92139	8.59322e-07	0.00026866	TRINITY_DN4326_c0_g1_i8	3d_HK	ctrl_HK	-2.23028	4.44298	0.000159557	0.0332646	TRINITY_DN4326_c0_g1_i8	-	-	-	TRINITY_DN4326_c0_g1_i8	-	-	-	TRINITY_DN4326_c0_g1_i8	-	TRINITY_DN4326_c0_g1_i8	LOC109140113,LOC109140116,LOC109140117,LOC109140109	mRNA;misc_RNA	TRINITY_DN4326_c0_g1_i8|XM_019265873.2|LOC109140113|mRNA|1827|22%|81.250%|3.12e-79|400|1430-1826|667-283|1763|PREDICTED: Larimichthys crocea uncharacterized LOC109140113 (LOC109140113), transcript variant X4, mRNA
TRINITY_DN2518_c1_g2_i11	9091	pigq	TRINITY_DN2518_c1_g2_i11	108888605	pigq	TRINITY_DN2518_c1_g2_i11	3d_HK	ctrl_HK	51.6849	244.598	148.141	-2.24768	0.636053	-3.53379	0.000409652	0.0401393	TRINITY_DN2518_c1_g2_i11	-	-	-	-	-	-	TRINITY_DN2518_c1_g2_i11	pigq	protein	TRINITY_DN2518_c1_g2_i11|Q9BRB3.3|pigq|protein|3765|31%|66.753%|1.20e-133|388|293-1444|125-511|760|RecName: Full=Phosphatidylinositol N-acetylglucosaminyltransferase subunit Q; AltName: Full=N-acetylglucosamyl transferase component GPI1; AltName: Full=Phosphatidylinositol-glycan biosynthesis class Q protein; Short=PIG-Q	TRINITY_DN2518_c1_g2_i11	GO:0005975 [Name: carbohydrate metabolic process]; GO:0016254 [Name: preassembly of GPI anchor in ER membrane]	GO:0000506 [Name: glycosylphosphatidylinositol-N-acetylglucosaminyltransferase (GPI-GnT) complex]; GO:0016021 [Name: integral component of membrane]; GO:0005789 [Name: endoplasmic reticulum membrane]	GO:0017176 [Name: phosphatidylinositol N-acetylglucosaminyltransferase activity]	TRINITY_DN2518_c1_g2_i11	-	TRINITY_DN2518_c1_g2_i11	pigq	mRNA	TRINITY_DN2518_c1_g2_i11|XM_018684673.1|pigq|mRNA|3765|33%|89.251%|0.0|1228|277-1504|713-1939|3508|PREDICTED: Lates calcarifer phosphatidylinositol glycan anchor biosynthesis class Q (pigq), transcript variant X1, mRNA
TRINITY_DN2536_c0_g1_i6	115566456	loc115566456	TRINITY_DN2536_c0_g1_i6	115566456	LOC115566456	TRINITY_DN2536_c0_g1_i6	3d_HK	ctrl_HK	113.489	543.636	328.562	-2.26153	0.629017	-3.59533	0.000323977	0.0335047	TRINITY_DN2536_c0_g1_i6	-	-	-	-	-	-	TRINITY_DN2536_c0_g1_i6	-	-	-	TRINITY_DN2536_c0_g1_i6	-	-	-	TRINITY_DN2536_c0_g1_i6	-	TRINITY_DN2536_c0_g1_i6	LOC115566456,LOC115572054	mRNA	TRINITY_DN2536_c0_g1_i6|XM_030392353.1|LOC115566456|mRNA|2211|17%|78.358%|1.08e-59|402|573-957|2203-1804|3531|PREDICTED: Sparus aurata uncharacterized LOC115566456 (LOC115566456), transcript variant X4, mRNA
TRINITY_DN568_c5_g2_i1	115024407	nbr1	TRINITY_DN568_c5_g2_i1	115024407	LOC115024407	TRINITY_DN568_c5_g2_i1	3d_HK	ctrl_HK	27.8581	134.844	81.3511	-2.2747	0.632574	-3.59595	0.000323215	0.0334899	TRINITY_DN568_c5_g2_i1	-	-	-	-	-	-	TRINITY_DN568_c5_g2_i1	-	-	-	TRINITY_DN568_c5_g2_i1	-	-	-	TRINITY_DN568_c5_g2_i1	-	TRINITY_DN568_c5_g2_i1	LOC115024407,LOC116381599	mRNA	TRINITY_DN568_c5_g2_i1|XM_029455918.1|LOC115024407|mRNA|676|16%|90.826%|1.20e-29|109|496-604|4276-4378|4828|PREDICTED: Cottoperca gobio next to BRCA1 gene 1 protein-like (LOC115024407), mRNA
TRINITY_DN25798_c1_g1_i1	100703119	gpm6b	TRINITY_DN25798_c1_g1_i1	100703119	LOC100703119	TRINITY_DN25798_c1_g1_i1	3d_HK	ctrl_HK	72.8731	359.031	215.952	-2.30532	0.574728	-4.01115	6.04236e-05	0.00933751	TRINITY_DN25798_c1_g1_i1	-	-	-	-	-	-	TRINITY_DN25798_c1_g1_i1	-	-	-	TRINITY_DN25798_c1_g1_i1	-	-	-	TRINITY_DN25798_c1_g1_i1	-	TRINITY_DN25798_c1_g1_i1	LOC100703119,LOC102289059,LOC102785959,LOC110001004,LOC110972255,LOC111579463	mRNA;partial mRNA	TRINITY_DN25798_c1_g1_i1|XM_003458093.5|LOC100703119|mRNA|1266|38%|90.782%|1.44e-180|499|10-488|4149-3657|4149|PREDICTED: Oreochromis niloticus neuronal membrane glycoprotein M6-b (LOC100703119), mRNA
TRINITY_DN3756_c0_g1_i2	989	septin7	TRINITY_DN3756_c0_g1_i2	114559660	LOC114559660	TRINITY_DN3756_c0_g1_i2	3d_HK	ctrl_HK	14.2135	71.7743	42.9939	-2.33812	0.628113	-3.72245	0.000197301	0.0230983	TRINITY_DN3756_c0_g1_i2	-	-	-	-	-	-	TRINITY_DN3756_c0_g1_i2	2020-09-07	protein	TRINITY_DN3756_c0_g1_i2|Q16181.2|sept7|protein|3052|26%|85.338%|5.76e-161|266|2709-1915|8-273|437|RecName: Full=Septin-7; AltName: Full=CDC10 protein homolog	TRINITY_DN3756_c0_g1_i2	GO:0007283 [Name: spermatogenesis]; GO:0016476 [Name: regulation of embryonic cell shape]; GO:0030336 [Name: negative regulation of cell migration]; GO:0060271 [Name: cilium assembly]; GO:0043065 [Name: positive regulation of apoptotic process]; GO:0061640 [Name: cytoskeleton-dependent cytokinesis]; GO:2000134 [Name: negative regulation of G1/S transition of mitotic cell cycle]; GO:0030154 [Name:…	GO:0000777 [Name: condensed chromosome kinetochore]; GO:0001725 [Name: stress fiber]; GO:0005940 [Name: septin ring]; GO:0005930 [Name: axoneme]; GO:0070062 [Name: extracellular exosome]; GO:0031105 [Name: septin complex]; GO:0005819 [Name: spindle]; GO:0032154 [Name: cleavage furrow]; GO:0097227 [Name: sperm annulus]; GO:0030496 [Name: midbody]; GO:0005634 [Name: nucleus]; GO:0015630 [Name: micr…	GO:0003924 [Name: GTPase activity]; GO:0042802 [Name: identical protein binding]; GO:0005525 [Name: GTP binding]; GO:0045296 [Name: cadherin binding]; GO:0005198 [Name: structural molecule activity]	TRINITY_DN3756_c0_g1_i2	-	TRINITY_DN3756_c0_g1_i2	LOC114559660,LOC115009138,LOC116040131	mRNA	TRINITY_DN3756_c0_g1_i2|XM_028584447.1|LOC114559660|mRNA|3052|26%|92.532%|0.0|790|1914-2703|790-1|1826|PREDICTED: Perca flavescens septin-7-like (LOC114559660), transcript variant X1, mRNA
TRINITY_DN1667_c0_g1_i25	8924	herc2	TRINITY_DN1667_c0_g1_i25	111226408	herc2	TRINITY_DN1667_c0_g1_i25	3d_HK	ctrl_HK	259.246	1321.58	790.412	-2.35159	0.607322	-3.87207	0.000107917	0.0144836	TRINITY_DN1667_c0_g1_i25	-	-	-	-	-	-	TRINITY_DN1667_c0_g1_i25	herc2	protein	TRINITY_DN1667_c0_g1_i25|O95714.2|herc2|protein|15104|96%|81.993%|0.0|4848|14594-123|1-4831|4834|RecName: Full=E3 ubiquitin-protein ligase HERC2; AltName: Full=HECT domain and RCC1-like domain-containing protein 2; AltName: Full=HECT-type E3 ubiquitin transferase HERC2	TRINITY_DN1667_c0_g1_i25	GO:0043161 [Name: proteasome-mediated ubiquitin-dependent protein catabolic process]; GO:0007283 [Name: spermatogenesis]; GO:0006974 [Name: cellular response to DNA damage stimulus]; GO:0016567 [Name: protein ubiquitination]; GO:0006303 [Name: double-strand break repair via nonhomologous end joining]; GO:0006886 [Name: intracellular protein transport]	GO:0016020 [Name: membrane]; GO:0005814 [Name: centriole]; GO:0005654 [Name: nucleoplasm]; GO:0005886 [Name: plasma membrane]; GO:0005737 [Name: cytoplasm]; GO:0005829 [Name: cytosol]; GO:0005634 [Name: nucleus]	GO:0008270 [Name: zinc ion binding]; GO:0032183 [Name: SUMO binding]; GO:0004842 [Name: ubiquitin-protein transferase activity]; GO:0031625 [Name: ubiquitin protein ligase binding]; GO:0005085 [Name: guanyl-nucleotide exchange factor activity]	TRINITY_DN1667_c0_g1_i25	-	TRINITY_DN1667_c0_g1_i25	herc2	mRNA	TRINITY_DN1667_c0_g1_i25|XM_022751533.1|herc2|mRNA|15104|96%|86.419%|0.0|14557|109-14645|14573-34|14993|PREDICTED: Seriola dumerili HECT and RLD domain containing E3 ubiquitin protein ligase 2 (herc2), mRNA
TRINITY_DN6236_c1_g1_i14	3572	il6st	TRINITY_DN6236_c1_g1_i14	108877693	il6st	TRINITY_DN6236_c1_g1_i14	3d_HK	ctrl_HK	126.88	664.435	395.658	-2.39135	0.483178	-4.94921	7.45154e-07	0.00024279	TRINITY_DN6236_c1_g1_i14	3d_HK	ctrl_HK	-2.40999	3.66111	0.000221187	0.0438076	TRINITY_DN6236_c1_g1_i14	il6rb	protein	TRINITY_DN6236_c1_g1_i14|P40189.2|il6rb|protein|5748|42%|30.928%|2.98e-55|485|5225-3843|31-486|918|RecName: Full=Interleukin-6 receptor subunit beta; Short=IL-6 receptor subunit beta; Short=IL-6R subunit beta; Short=IL-6R-beta; Short=IL-6RB; AltName: Full=CDw130; AltName: Full=Interleukin-6 signal transducer; AltName: Full=Membrane glycoprotein 130; Short=gp130; AltName: Full=Oncostatin-M recepto…	TRINITY_DN6236_c1_g1_i14	GO:0038165 [Name: oncostatin-M-mediated signaling pathway]; GO:0042102 [Name: positive regulation of T cell proliferation]; GO:0002821 [Name: positive regulation of adaptive immune response]; GO:0042531 [Name: positive regulation of tyrosine phosphorylation of STAT protein]; GO:0008593 [Name: regulation of Notch signaling pathway]; GO:0016032 [Name: viral process]; GO:0070102 [Name: interleukin-6…	GO:0009897 [Name: external side of plasma membrane]; GO:0070062 [Name: extracellular exosome]; GO:0030425 [Name: dendrite]; GO:0016020 [Name: membrane]; GO:0005886 [Name: plasma membrane]; GO:0070110 [Name: ciliary neurotrophic factor receptor complex]; GO:0005576 [Name: extracellular region]; GO:0043235 [Name: receptor complex]; GO:0005615 [Name: extracellular space]; GO:0005900 [Name: oncostati…	GO:0019955 [Name: cytokine binding]; GO:0019838 [Name: growth factor binding]; GO:0042802 [Name: identical protein binding]; GO:0019970 [Name: interleukin-11 binding]; GO:0045509 [Name: interleukin-27 receptor activity]; GO:0005127 [Name: ciliary neurotrophic factor receptor binding]; GO:0004896 [Name: cytokine receptor activity]; GO:0042803 [Name: protein homodimerization activity]; GO:0004897 […	TRINITY_DN6236_c1_g1_i14	-	TRINITY_DN6236_c1_g1_i14	il6st	mRNA	TRINITY_DN6236_c1_g1_i14|XM_018667798.1|il6st|mRNA|5748|21%|81.659%|0.0|1254|1699-2919|2936-1694|4639|PREDICTED: Lates calcarifer interleukin 6 signal transducer (il6st), transcript variant X1, mRNA
TRINITY_DN580_c1_g1_i13	503775	rnf213a	TRINITY_DN580_c1_g1_i13	108902628	LOC108902628	TRINITY_DN580_c1_g1_i13	3d_HK	ctrl_HK	25.9082	145.225	85.5665	-2.49002	0.653568	-3.80988	0.000139035	0.0177778	TRINITY_DN580_c1_g1_i13	-	-	-	-	-	-	TRINITY_DN580_c1_g1_i13	r213a	protein	TRINITY_DN580_c1_g1_i13|A0A0R4IBK5.1|r213a|protein|13623|82%|64.176%|2.40e-152|455|13623-12271|1510-1959|5209|RecName: Full=E3 ubiquitin-protein ligase rnf213-alpha; AltName: Full=Mysterin-A; AltName: Full=Mysterin-alpha; AltName: Full=RING finger protein 213-A; AltName: Full=RING finger protein 213-alpha; AltName: Full=RING-type E3 ubiquitin transferase rnf213-alpha	TRINITY_DN580_c1_g1_i13	GO:0006511 [Name: ubiquitin-dependent protein catabolic process]; GO:0002040 [Name: sprouting angiogenesis]; GO:0008015 [Name: blood circulation]	GO:0005829 [Name: cytosol]	GO:0016887 [Name: ATPase activity]; GO:0046872 [Name: metal ion binding]; GO:0004842 [Name: ubiquitin-protein transferase activity]	TRINITY_DN580_c1_g1_i13	-	TRINITY_DN580_c1_g1_i13	LOC108902628,LOC104918343,LOC111227219,rnf213,LOC114569427	mRNA	TRINITY_DN580_c1_g1_i13|XM_018704566.1|LOC108902628|mRNA|13623|82%|87.229%|0.0|2122|2415-4534|16011-13892|16698|PREDICTED: Lates calcarifer E3 ubiquitin-protein ligase rnf213-alpha-like (LOC108902628), mRNA
TRINITY_DN2429_c0_g1_i26	64632	exoc7	TRINITY_DN2429_c0_g1_i26	114547973	exoc7	TRINITY_DN2429_c0_g1_i26	3d_HK	ctrl_HK	31.6246	181.412	106.518	-2.51395	0.509388	-4.93523	8.00545e-07	0.000254701	TRINITY_DN2429_c0_g1_i26	-	-	-	-	-	-	TRINITY_DN2429_c0_g1_i26	exoc7	protein	TRINITY_DN2429_c0_g1_i26|O54922.1|exoc7|protein|3003|39%|80.720%|0.0|389|1421-255|265-653|653|RecName: Full=Exocyst complex component 7; AltName: Full=Exocyst complex component Exo70; Short=rExo70	TRINITY_DN2429_c0_g1_i26	GO:0006887 [Name: exocytosis]; GO:0015031 [Name: protein transport]	GO:0000145 [Name: exocyst]; GO:0005829 [Name: cytosol]; GO:0005886 [Name: plasma membrane]; GO:0090543 [Name: Flemming body]	-	TRINITY_DN2429_c0_g1_i26	-	TRINITY_DN2429_c0_g1_i26	exoc7	mRNA	TRINITY_DN2429_c0_g1_i26|XM_028567554.1|exoc7|mRNA|3003|43%|91.823%|0.0|1174|236-1408|2348-1175|2520|PREDICTED: Perca flavescens exocyst complex component 7 (exoc7), transcript variant X1, mRNA
TRINITY_DN707_c0_g3_i2	101024601	nf2	TRINITY_DN707_c0_g3_i2	104951214	LOC104951214	TRINITY_DN707_c0_g3_i2	3d_HK	ctrl_HK	10.8889	63.1502	37.0195	-2.54522	0.614847	-4.13961	3.47902e-05	0.00599266	TRINITY_DN707_c0_g3_i2	-	-	-	-	-	-	TRINITY_DN707_c0_g3_i2	merl	protein	TRINITY_DN707_c0_g3_i2|P59750.1|merl|protein|4564|40%|54.444%|3.74e-16|90|2562-2831|507-595|595|RecName: Full=Merlin; AltName: Full=Moesin-ezrin-radixin-like protein; AltName: Full=Neurofibromin-2; AltName: Full=Schwannomin	TRINITY_DN707_c0_g3_i2	GO:2000177 [Name: regulation of neural precursor cell proliferation]; GO:0031647 [Name: regulation of protein stability]; GO:0014010 [Name: Schwann cell proliferation]; GO:0022408 [Name: negative regulation of cell-cell adhesion]; GO:0043409 [Name: negative regulation of MAPK cascade]; GO:0045597 [Name: positive regulation of cell differentiation]; GO:0051496 [Name: positive regulation of stress …	GO:0005912 [Name: adherens junction]; GO:0045177 [Name: apical part of cell]; GO:0030027 [Name: lamellipodium]; GO:0005730 [Name: nucleolus]; GO:0048471 [Name: perinuclear region of cytoplasm]; GO:0030864 [Name: cortical actin cytoskeleton]; GO:0005829 [Name: cytosol]; GO:0030175 [Name: filopodium]; GO:0044297 [Name: cell body]; GO:0001726 [Name: ruffle]; GO:0005769 [Name: early endosome]; GO:003…	GO:0003779 [Name: actin binding]	TRINITY_DN707_c0_g3_i2	-	TRINITY_DN707_c0_g3_i2	LOC104951214,LOC108893650,LOC111217181	mRNA	TRINITY_DN707_c0_g3_i2|XM_010777849.1|LOC104951214|mRNA|4564|49%|82.524%|1.12e-12|103|3781-3881|3026-3126|3935|PREDICTED: Notothenia coriiceps merlin-like (LOC104951214), mRNA
TRINITY_DN1218_c0_g1_i29	17995	ndufv1	TRINITY_DN1218_c0_g1_i29	104920536	LOC104920536	TRINITY_DN1218_c0_g1_i29	3d_HK	ctrl_HK	36.4967	213.644	125.07	-2.55149	0.459518	-5.55253	2.81561e-08	1.46431e-05	TRINITY_DN1218_c0_g1_i29	-	-	-	-	-	-	TRINITY_DN1218_c0_g1_i29	nduv1	protein	TRINITY_DN1218_c0_g1_i29|Q91YT0.1|nduv1|protein|5960|23%|78.913%|0.0|460|103-1455|3-457|464|RecName: Full=NADH dehydrogenase [ubiquinone] flavoprotein 1, mitochondrial; AltName: Full=Complex I-51kD; Short=CI-51kD; AltName: Full=NADH-ubiquinone oxidoreductase 51 kDa subunit; Flags: Precursor	TRINITY_DN1218_c0_g1_i29	GO:0006120 [Name: mitochondrial electron transport, NADH to ubiquinone]; GO:0042775 [Name: mitochondrial ATP synthesis coupled electron transport]	GO:0005747 [Name: mitochondrial respiratory chain complex I]; GO:0005739 [Name: mitochondrion]; GO:0005829 [Name: cytosol]; GO:0005743 [Name: mitochondrial inner membrane]	GO:0008137 [Name: NADH dehydrogenase (ubiquinone) activity]; GO:0051539 [Name: 4 iron, 4 sulfur cluster binding]; GO:0010181 [Name: FMN binding]; GO:0051287 [Name: NAD binding]; GO:0046872 [Name: metal ion binding]	TRINITY_DN1218_c0_g1_i29	-	TRINITY_DN1218_c0_g1_i29	LOC104920536,LOC104949237,LOC111229987,LOC111652173,LOC114557943	mRNA	TRINITY_DN1218_c0_g1_i29|XM_010732821.3|LOC104920536|mRNA|5960|33%|81.298%|9.96e-104|524|1852-2345|1923-2439|2447|PREDICTED: Larimichthys crocea NADH dehydrogenase [ubiquinone] flavoprotein 1, mitochondrial (LOC104920536), mRNA
TRINITY_DN1246_c3_g1_i1	232334	vgll4	TRINITY_DN1246_c3_g1_i1	104940214	LOC104940214	TRINITY_DN1246_c3_g1_i1	3d_HK	ctrl_HK	12.0647	73.6701	42.8674	-2.61033	0.534017	-4.88811	1.01807e-06	0.000314655	TRINITY_DN1246_c3_g1_i1	-	-	-	-	-	-	TRINITY_DN1246_c3_g1_i1	vgll4	protein	TRINITY_DN1246_c3_g1_i1|Q80V24.1|vgll4|protein|3530|21%|53.640%|6.06e-76|261|944-1678|1-251|287|RecName: Full=Transcription cofactor vestigial-like protein 4; Short=Vgl-4	TRINITY_DN1246_c3_g1_i1	GO:0045892 [Name: negative regulation of transcription, DNA-templated]	GO:0005634 [Name: nucleus]	GO:0001223 [Name: transcription coactivator binding]	TRINITY_DN1246_c3_g1_i1	-	TRINITY_DN1246_c3_g1_i1	LOC104940214,LOC104958739,LOC111672215,LOC114558327	mRNA	TRINITY_DN1246_c3_g1_i1|XM_010756754.3|LOC104940214|mRNA|3530|45%|82.663%|5.56e-144|646|2261-2886|1423-2035|3011|PREDICTED: Larimichthys crocea transcription cofactor vestigial-like protein 4 (LOC104940214), mRNA
TRINITY_DN2579_c1_g2_i4	23254	kazn	TRINITY_DN2579_c1_g2_i4	108891697	LOC108891697	TRINITY_DN2579_c1_g2_i4	3d_HK	ctrl_HK	26.6627	164.945	95.8038	-2.62648	0.486546	-5.39821	6.73109e-08	3.13849e-05	TRINITY_DN2579_c1_g2_i4	-	-	-	-	-	-	TRINITY_DN2579_c1_g2_i4	kazrn	protein	TRINITY_DN2579_c1_g2_i4|Q674X7.2|kazrn|protein|1418|68%|82.059%|1.54e-177|340|334-1299|75-411|775|RecName: Full=Kazrin	TRINITY_DN2579_c1_g2_i4	GO:0070268 [Name: cornification]	GO:0030057 [Name: desmosome]; GO:0001533 [Name: cornified envelope]; GO:0005856 [Name: cytoskeleton]; GO:0005829 [Name: cytosol]; GO:0016607 [Name: nuclear speck]; GO:0005654 [Name: nucleoplasm]	GO:0005515 [Name: protein binding]	TRINITY_DN2579_c1_g2_i4	-	TRINITY_DN2579_c1_g2_i4	LOC108891697,kazn,LOC104920222,LOC114558287,LOC115010420	mRNA	TRINITY_DN2579_c1_g2_i4|XM_018688969.1|LOC108891697|mRNA|1418|83%|93.009%|0.0|1173|229-1401|805-1977|4488|PREDICTED: Lates calcarifer kazrin-like (LOC108891697), transcript variant X8, mRNA
TRINITY_DN448_c0_g1_i21	527312	nsmce4a	TRINITY_DN448_c0_g1_i21	108877117	LOC108877117	TRINITY_DN448_c0_g1_i21	3d_HK	ctrl_HK	59.3561	369.069	214.212	-2.63569	0.64762	-4.06981	4.70519e-05	0.00764022	TRINITY_DN448_c0_g1_i21	-	-	-	-	-	-	TRINITY_DN448_c0_g1_i21	nse4a	protein	TRINITY_DN448_c0_g1_i21|Q2TBI1.1|nse4a|protein|2272|38%|47.945%|2.11e-29|146|1545-1108|74-218|382|RecName: Full=Non-structural maintenance of chromosomes element 4 homolog A; Short=Non-SMC element 4 homolog A	TRINITY_DN448_c0_g1_i21	GO:2001022 [Name: positive regulation of response to DNA damage stimulus]; GO:0006281 [Name: DNA repair]; GO:0006310 [Name: DNA recombination]	GO:0030915 [Name: Smc5-Smc6 complex]; GO:0016604 [Name: nuclear body]; GO:0000781 [Name: chromosome, telomeric region]; GO:0005634 [Name: nucleus]	-	TRINITY_DN448_c0_g1_i21	-	TRINITY_DN448_c0_g1_i21	LOC108877117,nsmce4a	mRNA	TRINITY_DN448_c0_g1_i21|XM_018667054.1|LOC108877117|mRNA|2272|44%|88.696%|0.0|575|1108-1682|942-371|1582|PREDICTED: Lates calcarifer non-structural maintenance of chromosomes element 4 homolog A-like (LOC108877117), transcript variant X3, mRNA
TRINITY_DN2863_c0_g1_i1	393098	ctu1	TRINITY_DN2863_c0_g1_i1	111229358	ctu1	TRINITY_DN2863_c0_g1_i1	3d_HK	ctrl_HK	14.0335	86.53	50.2818	-2.63682	0.720447	-3.65998	0.000252237	0.0279565	TRINITY_DN2863_c0_g1_i1	-	-	-	-	-	-	TRINITY_DN2863_c0_g1_i1	ctu1	protein	TRINITY_DN2863_c0_g1_i1|Q803X1.1|ctu1|protein|1915|55%|85.294%|2.37e-180|170|1755-1246|1-170|343|RecName: Full=Cytoplasmic tRNA 2-thiolation protein 1; AltName: Full=ATP-binding domain-containing protein 3; AltName: Full=Cytoplasmic tRNA adenylyltransferase 1	TRINITY_DN2863_c0_g1_i1	GO:0034227 [Name: tRNA thio-modification]; GO:0002098 [Name: tRNA wobble uridine modification]; GO:0032447 [Name: protein urmylation]; GO:0002143 [Name: tRNA wobble position uridine thiolation]	GO:0002144 [Name: cytosolic tRNA wobble base thiouridylase complex]; GO:0005829 [Name: cytosol]	GO:0016779 [Name: nucleotidyltransferase activity]; GO:0000049 [Name: tRNA binding]	TRINITY_DN2863_c0_g1_i1	-	TRINITY_DN2863_c0_g1_i1	ctu1	mRNA	TRINITY_DN2863_c0_g1_i1|XM_022755657.1|ctu1|mRNA|1915|63%|86.963%|0.0|652|1258-1905|655-7|1952|PREDICTED: Seriola dumerili cytosolic thiouridylase subunit 1 (ctu1), transcript variant X1, mRNA
TRINITY_DN751_c2_g1_i21	25992	sned1	TRINITY_DN751_c2_g1_i21	104926042	sned1	TRINITY_DN751_c2_g1_i21	3d_HK	ctrl_HK	32.8701	211.937	122.403	-2.68274	0.741319	-3.61887	0.000295887	0.0313796	TRINITY_DN751_c2_g1_i21	-	-	-	-	-	-	TRINITY_DN751_c2_g1_i21	sned1	protein	TRINITY_DN751_c2_g1_i21|Q8TER0.2|sned1|protein|2722|73%|31.217%|2.23e-13|189|2642-2193|431-616|1413|RecName: Full=Sushi, nidogen and EGF-like domain-containing protein 1; AltName: Full=Insulin-responsive sequence DNA-binding protein 1; Short=IRE-BP1; Flags: Precursor	TRINITY_DN751_c2_g1_i21	GO:0007160 [Name: cell-matrix adhesion]	GO:0005576 [Name: extracellular region]	GO:0005509 [Name: calcium ion binding]; GO:0005112 [Name: Notch binding]	TRINITY_DN751_c2_g1_i21	-	TRINITY_DN751_c2_g1_i21	sned1	mRNA	TRINITY_DN751_c2_g1_i21|XM_010739817.3|sned1|mRNA|2722|85%|86.708%|0.0|2114|549-2648|4451-2340|4870|PREDICTED: Larimichthys crocea sushi, nidogen and EGF like domains 1 (sned1), transcript variant X1, mRNA
TRINITY_DN1085_c0_g1_i6	290666	sugp1	TRINITY_DN1085_c0_g1_i6	108883582	sugp1	TRINITY_DN1085_c0_g1_i6	3d_HK	ctrl_HK	21.2947	151.052	86.1731	-2.82844	0.784232	-3.60663	0.000310198	0.032452	TRINITY_DN1085_c0_g1_i6	-	-	-	-	-	-	TRINITY_DN1085_c0_g1_i6	sugp1	protein	TRINITY_DN1085_c0_g1_i6|Q68FU8.1|sugp1|protein|1886|76%|58.740%|1.65e-176|492|1820-390|119-603|644|RecName: Full=SURP and G-patch domain-containing protein 1; AltName: Full=Splicing factor 4	TRINITY_DN1085_c0_g1_i6	GO:0008380 [Name: RNA splicing]; GO:0006397 [Name: mRNA processing]	GO:0005681 [Name: spliceosomal complex]; GO:0005654 [Name: nucleoplasm]	GO:0003723 [Name: RNA binding]	TRINITY_DN1085_c0_g1_i6	-	TRINITY_DN1085_c0_g1_i6	sugp1	mRNA	TRINITY_DN1085_c0_g1_i6|XM_018676911.1|sugp1|mRNA|1886|76%|88.421%|0.0|1425|420-1843|1876-456|2558|PREDICTED: Lates calcarifer SURP and G-patch domain containing 1 (sugp1), mRNA
TRINITY_DN4422_c0_g1_i14	22880	morc2	TRINITY_DN4422_c0_g1_i14	104947838	morc2	TRINITY_DN4422_c0_g1_i14	3d_HK	ctrl_HK	24.1573	172.609	98.3833	-2.83263	0.750515	-3.77425	0.000160489	0.0196834	TRINITY_DN4422_c0_g1_i14	-	-	-	-	-	-	TRINITY_DN4422_c0_g1_i14	morc2	protein	TRINITY_DN4422_c0_g1_i14|Q9Y6X9.2|morc2|protein|4999|36%|75.581%|0.0|602|2657-4462|1-602|1032|RecName: Full=ATPase MORC2; AltName: Full=MORC family CW-type zinc finger protein 2; AltName: Full=Zinc finger CW-type coiled-coil domain protein 1	TRINITY_DN4422_c0_g1_i14	GO:0006974 [Name: cellular response to DNA damage stimulus]; GO:0045814 [Name: negative regulation of gene expression, epigenetic]; GO:0045869 [Name: negative regulation of single stranded viral RNA replication via double stranded DNA intermediate]; GO:0006338 [Name: chromatin remodeling]; GO:0090309 [Name: positive regulation of methylation-dependent chromatin silencing]; GO:0006631 [Name: fatty…	GO:0016363 [Name: nuclear matrix]; GO:0000792 [Name: heterochromatin]; GO:0005654 [Name: nucleoplasm]; GO:0005737 [Name: cytoplasm]; GO:0005829 [Name: cytosol]; GO:0005634 [Name: nucleus]	GO:0042803 [Name: protein homodimerization activity]; GO:0008270 [Name: zinc ion binding]; GO:0005524 [Name: ATP binding]; GO:0016887 [Name: ATPase activity]; GO:0000287 [Name: magnesium ion binding]; GO:0003682 [Name: chromatin binding]	TRINITY_DN4422_c0_g1_i14	-	TRINITY_DN4422_c0_g1_i14	morc2	mRNA	TRINITY_DN4422_c0_g1_i14|XM_010773952.1|morc2|mRNA|4999|40%|90.526%|0.0|1995|2489-4478|3-1987|3745|PREDICTED: Notothenia coriiceps MORC family CW-type zinc finger 2 (morc2), mRNA
TRINITY_DN1394_c0_g1_i8	100136769	slc4a1	TRINITY_DN1394_c0_g1_i8	104959793	slc4a1	TRINITY_DN1394_c0_g1_i8	3d_HK	ctrl_HK	112.054	850.26	481.157	-2.92545	0.673287	-4.34503	1.3926e-05	0.00300374	TRINITY_DN1394_c0_g1_i8	3d_HK	ctrl_HK	-2.93591	3.93597	0.000225193	0.0444423	TRINITY_DN1394_c0_g1_i8	b3at	protein	TRINITY_DN1394_c0_g1_i8|P32847.2|b3at|protein|2500|72%|77.190%|0.0|605|692-2500|12-613|918|RecName: Full=Band 3 anion exchange protein; AltName: Full=Anion exchange protein 1; Short=AE 1; Short=Anion exchanger 1; AltName: Full=Solute carrier family 4 member 1	TRINITY_DN1394_c0_g1_i8	GO:0015701 [Name: bicarbonate transport]	GO:0005887 [Name: integral component of plasma membrane]	GO:0015106 [Name: bicarbonate transmembrane transporter activity]; GO:0005452 [Name: inorganic anion exchanger activity]; GO:0015301 [Name: anion:anion antiporter activity]	TRINITY_DN1394_c0_g1_i8	-	TRINITY_DN1394_c0_g1_i8	anion exchanger,LOC108880563,LOC111217489,LOC111658437,LOC114569256,LOC115012642	member 1 (Diego blood group) (slc4a1), mRNA;mRNA	TRINITY_DN1394_c0_g1_i8|XM_010787693.1|anion exchanger|member 1 (Diego blood group) (slc4a1), mRNA|2500|70%|88.630%|0.0|1759|754-2499|278-2020|3714|PREDICTED: Notothenia coriiceps solute carrier family 4 (anion exchanger), member 1 (Diego blood group) (slc4a1), mRNA
TRINITY_DN2328_c0_g1_i3	510509	cox11	TRINITY_DN2328_c0_g1_i3	103370167	LOC103370167	TRINITY_DN2328_c0_g1_i3	3d_HK	ctrl_HK	5.24662	41.0629	23.1548	-2.97796	0.730789	-4.07499	4.60154e-05	0.00751914	TRINITY_DN2328_c0_g1_i3	-	-	-	-	-	-	TRINITY_DN2328_c0_g1_i3	cox11	protein	TRINITY_DN2328_c0_g1_i3|A3KMZ6.1|cox11|protein|1745|37%|73.394%|4.04e-115|218|804-1457|56-273|282|RecName: Full=Cytochrome c oxidase assembly protein COX11, mitochondrial; Flags: Precursor	TRINITY_DN2328_c0_g1_i3	GO:0033132 [Name: negative regulation of glucokinase activity]; GO:0055065 [Name: metal ion homeostasis]	GO:0032991 [Name: macromolecular complex]; GO:0031305 [Name: integral component of mitochondrial inner membrane]	GO:0005507 [Name: copper ion binding]	TRINITY_DN2328_c0_g1_i3	-	TRINITY_DN2328_c0_g1_i3	LOC103370167,LOC114548404,LOC115005215,LOC116058522,LOC116380052	mRNA	TRINITY_DN2328_c0_g1_i3|XM_008299118.1|LOC103370167|mRNA|1745|35%|88.979%|0.0|617|847-1460|247-860|1379|PREDICTED: Stegastes partitus cytochrome c oxidase assembly protein COX11, mitochondrial (LOC103370167), mRNA
TRINITY_DN14957_c1_g1_i23	23505	tmem131	TRINITY_DN14957_c1_g1_i23	104936819	tmem131	TRINITY_DN14957_c1_g1_i23	3d_HK	ctrl_HK	22.252	184.403	103.328	-3.05294	0.617036	-4.94776	7.50738e-07	0.000243145	TRINITY_DN14957_c1_g1_i23	3d_HK	ctrl_HK	-3.04799	1.73687	0.000218311	0.043393	TRINITY_DN14957_c1_g1_i23	tm131	protein	TRINITY_DN14957_c1_g1_i23|Q92545.3|tm131|protein|6400|80%|45.065%|3.66e-53|537|2172-658|1341-1866|1883|RecName: Full=Transmembrane protein 131; AltName: Full=Protein RW1	TRINITY_DN14957_c1_g1_i23	GO:0008150 [Name: biological_process]	GO:0016021 [Name: integral component of membrane]	GO:0003674 [Name: molecular_function]	TRINITY_DN14957_c1_g1_i23	-	TRINITY_DN14957_c1_g1_i23	tmem131	mRNA	TRINITY_DN14957_c1_g1_i23|XM_019275361.2|tmem131|mRNA|6400|41%|84.842%|0.0|2652|3366-6006|3018-369|6498|PREDICTED: Larimichthys crocea transmembrane protein 131 (tmem131), mRNA
TRINITY_DN527_c0_g1_i3	102146108	epha2	TRINITY_DN527_c0_g1_i3	104920494	LOC104920494	TRINITY_DN527_c0_g1_i3	3d_HK	ctrl_HK	3.883	32.9516	18.4173	-3.1014	0.818732	-3.78806	0.00015183	0.0190093	TRINITY_DN527_c0_g1_i3	-	-	-	-	-	-	TRINITY_DN527_c0_g1_i3	epha2	protein	TRINITY_DN527_c0_g1_i3|Q1KL86.1|epha2|protein|4570|61%|58.014%|0.0|886|4366-1760|25-893|976|RecName: Full=Ephrin type-A receptor 2; Flags: Precursor	TRINITY_DN527_c0_g1_i3	GO:1903078 [Name: positive regulation of protein localization to plasma membrane]; GO:0045765 [Name: regulation of angiogenesis]; GO:0001525 [Name: angiogenesis]; GO:0060444 [Name: branching involved in mammary gland duct morphogenesis]; GO:0048870 [Name: cell motility]; GO:0033598 [Name: mammary gland epithelial cell proliferation]; GO:0001649 [Name: osteoblast differentiation]; GO:0043491 [Name…	GO:0005925 [Name: focal adhesion]; GO:0030027 [Name: lamellipodium]; GO:0005887 [Name: integral component of plasma membrane]; GO:0031256 [Name: leading edge membrane]; GO:0031258 [Name: lamellipodium membrane]; GO:0032587 [Name: ruffle membrane]	GO:0005003 [Name: ephrin receptor activity]; GO:0004714 [Name: transmembrane receptor protein tyrosine kinase activity]; GO:0005524 [Name: ATP binding]	TRINITY_DN527_c0_g1_i3	-	TRINITY_DN527_c0_g1_i3	LOC104920494,LOC111222863,LOC111584754,LOC111651101	mRNA	TRINITY_DN527_c0_g1_i3|XM_010732771.3|LOC104920494|mRNA|4570|70%|85.013%|4.62e-96|387|463-840|3355-2991|3766|PREDICTED: Larimichthys crocea ephrin type-A receptor 2 (LOC104920494), mRNA
TRINITY_DN448_c0_g1_i3	527312	nsmce4a	TRINITY_DN448_c0_g1_i3	115020003	nsmce4a	TRINITY_DN448_c0_g1_i3	3d_HK	ctrl_HK	8.84319	78.6316	43.7374	-3.17308	0.8692	-3.65057	0.000261657	0.0287063	TRINITY_DN448_c0_g1_i3	-	-	-	-	-	-	TRINITY_DN448_c0_g1_i3	nse4a	protein	TRINITY_DN448_c0_g1_i3|Q2TBI1.1|nse4a|protein|1651|37%|45.588%|8.80e-52|204|1011-400|168-371|382|RecName: Full=Non-structural maintenance of chromosomes element 4 homolog A; Short=Non-SMC element 4 homolog A	TRINITY_DN448_c0_g1_i3	GO:2001022 [Name: positive regulation of response to DNA damage stimulus]; GO:0006281 [Name: DNA repair]; GO:0006310 [Name: DNA recombination]	GO:0030915 [Name: Smc5-Smc6 complex]; GO:0016604 [Name: nuclear body]; GO:0000781 [Name: chromosome, telomeric region]; GO:0005634 [Name: nucleus]	-	TRINITY_DN448_c0_g1_i3	-	TRINITY_DN448_c0_g1_i3	nsmce4a	mRNA	TRINITY_DN448_c0_g1_i3|XM_029449815.1|nsmce4a|mRNA|1651|56%|84.920%|0.0|935|94-1011|1545-620|2631|PREDICTED: Cottoperca gobio NSE4 homolog A, SMC5-SMC6 complex component (nsmce4a), transcript variant X3, mRNA
TRINITY_DN795_c1_g2_i1	57561	arrdc3	TRINITY_DN795_c1_g2_i1	108240470	wdr49	TRINITY_DN795_c1_g2_i1	3d_HK	ctrl_HK	16.096	146.854	81.4751	-3.19525	0.576538	-5.54212	2.98823e-08	1.53928e-05	TRINITY_DN795_c1_g2_i1	3d_HK	ctrl_HK	-3.19845	1.41214	0.000111288	0.0244905	TRINITY_DN795_c1_g2_i1	arrd3	protein	TRINITY_DN795_c1_g2_i1|Q96B67.1|arrd3|protein|4148|24%|22.472%|4.01e-38|89|395-655|1-89|414|RecName: Full=Arrestin domain-containing protein 3; AltName: Full=TBP-2-like inducible membrane protein; Short=TLIMP	TRINITY_DN795_c1_g2_i1	GO:0090327 [Name: negative regulation of locomotion involved in locomotory behavior]; GO:0060613 [Name: fat pad development]; GO:0001659 [Name: temperature homeostasis]; GO:0031651 [Name: negative regulation of heat generation]; GO:0071878 [Name: negative regulation of adrenergic receptor signaling pathway]; GO:0051443 [Name: positive regulation of ubiquitin-protein transferase activity]; GO:0043…	GO:0005886 [Name: plasma membrane]; GO:0005769 [Name: early endosome]; GO:0005764 [Name: lysosome]; GO:0005768 [Name: endosome]	GO:0031699 [Name: beta-3 adrenergic receptor binding]	TRINITY_DN795_c1_g2_i1	-	TRINITY_DN795_c1_g2_i1	wdr49,ssbp2,LOC116384770	mRNA	TRINITY_DN795_c1_g2_i1|XM_025007589.1|wdr49|mRNA|4148|2%|83.951%|2.20e-09|81|3802-3882|3581-3503|3910|PREDICTED: Kryptolebias marmoratus WD repeat domain 49 (wdr49), transcript variant X1, mRNA
TRINITY_DN1679_c0_g1_i1	17876	myef2	TRINITY_DN1679_c0_g1_i1	104944147	myef2	TRINITY_DN1679_c0_g1_i1	3d_HK	ctrl_HK	19.94	195.689	107.814	-3.29174	0.834746	-3.9434	8.03357e-05	0.0117267	TRINITY_DN1679_c0_g1_i1	-	-	-	-	-	-	TRINITY_DN1679_c0_g1_i1	myef2	protein	TRINITY_DN1679_c0_g1_i1|Q8C854.1|myef2|protein|6467|20%|34.211%|2.20e-06|76|2684-2463|92-167|591|RecName: Full=Myelin expression factor 2; Short=MEF-2; Short=MyEF-2	TRINITY_DN1679_c0_g1_i1	GO:0000122 [Name: negative regulation of transcription from RNA polymerase II promoter]; GO:2000815 [Name: regulation of mRNA stability involved in response to oxidative stress]	GO:0071014 [Name: post-mRNA release spliceosomal complex]; GO:1990904 [Name: ribonucleoprotein complex]; GO:0005737 [Name: cytoplasm]; GO:0005634 [Name: nucleus]	GO:0001227 [Name: transcriptional repressor activity, RNA polymerase II transcription regulatory region sequence-specific binding]; GO:0003697 [Name: single-stranded DNA binding]; GO:0003729 [Name: mRNA binding]; GO:0000978 [Name: RNA polymerase II core promoter proximal region sequence-specific DNA binding]	TRINITY_DN1679_c0_g1_i1	-	TRINITY_DN1679_c0_g1_i1	myef2	mRNA	TRINITY_DN1679_c0_g1_i1|XM_010769625.1|myef2|mRNA|6467|17%|87.285%|2.39e-85|291|6058-6346|495-207|2118|PREDICTED: Notothenia coriiceps myelin expression factor 2 (myef2), transcript variant X1, mRNA
TRINITY_DN18062_c0_g1_i9	66948	acad8	TRINITY_DN18062_c0_g1_i9	103362436	LOC103362436	TRINITY_DN18062_c0_g1_i9	3d_HK	ctrl_HK	8.70385	87.371	48.0374	-3.31911	0.881682	-3.76452	0.000166868	0.0202818	TRINITY_DN18062_c0_g1_i9	-	-	-	-	-	-	TRINITY_DN18062_c0_g1_i9	acad8	protein	TRINITY_DN18062_c0_g1_i9|Q9D7B6.2|acad8|protein|4214|28%|77.372%|4.63e-63|137|1389-1799|277-413|413|RecName: Full=Isobutyryl-CoA dehydrogenase, mitochondrial; AltName: Full=Acyl-CoA dehydrogenase family member 8; Short=ACAD-8; Flags: Precursor	TRINITY_DN18062_c0_g1_i9	GO:0006629 [Name: lipid metabolic process]; GO:0006574 [Name: valine catabolic process]	GO:0005739 [Name: mitochondrion]	GO:0050660 [Name: flavin adenine dinucleotide binding]; GO:0003995 [Name: acyl-CoA dehydrogenase activity]	TRINITY_DN18062_c0_g1_i9	-	TRINITY_DN18062_c0_g1_i9	LOC103362436,LOC111652141,LOC113174693,LOC114552485,acad8,LOC115017444,LOC115573116,LOC116047550	mRNA	TRINITY_DN18062_c0_g1_i9|XM_008288790.1|LOC103362436|mRNA|4214|24%|87.251%|0.0|1004|3215-4214|1194-192|1194|PREDICTED: Stegastes partitus endothelial cell-selective adhesion molecule-like (LOC103362436), mRNA
TRINITY_DN1156_c0_g1_i3	102147112	ranbp3	TRINITY_DN1156_c0_g1_i3	115022466	ranbp3	TRINITY_DN1156_c0_g1_i3	3d_HK	ctrl_HK	3.89973	44.9568	24.4283	-3.54103	0.960099	-3.68819	0.000225853	0.0256094	TRINITY_DN1156_c0_g1_i3	-	-	-	-	-	-	TRINITY_DN1156_c0_g1_i3	ranb3	protein	TRINITY_DN1156_c0_g1_i3|Q4R4T9.1|ranb3|protein|6472|15%|51.485%|6.48e-41|202|3400-2831|68-268|499|RecName: Full=Ran-binding protein 3; Short=RanBP3	TRINITY_DN1156_c0_g1_i3	GO:0046907 [Name: intracellular transport]; GO:0015031 [Name: protein transport]	GO:0005737 [Name: cytoplasm]; GO:0005634 [Name: nucleus]	-	TRINITY_DN1156_c0_g1_i3	-	TRINITY_DN1156_c0_g1_i3	ranbp3	mRNA	TRINITY_DN1156_c0_g1_i3|XM_029453447.1|ranbp3|mRNA|6472|38%|89.188%|0.0|1822|22-1767|2769-975|2769|PREDICTED: Cottoperca gobio RAN binding protein 3 (ranbp3), transcript variant X1, mRNA
TRINITY_DN2454_c2_g1_i4	727957	mroh1	TRINITY_DN2454_c2_g1_i4	111227763	mroh1	TRINITY_DN2454_c2_g1_i4	3d_HK	ctrl_HK	2.63752	32.7263	17.6819	-3.60098	0.934985	-3.85138	0.000117456	0.015457	TRINITY_DN2454_c2_g1_i4	-	-	-	-	-	-	TRINITY_DN2454_c2_g1_i4	mroh1	protein	TRINITY_DN2454_c2_g1_i4|Q8NDA8.3|mroh1|protein|6692|73%|41.159%|9.42e-67|328|2150-1173|1310-1637|1641|RecName: Full=Maestro heat-like repeat-containing protein family member 1; AltName: Full=HEAT repeat-containing protein 7A	TRINITY_DN2454_c2_g1_i4	-	-	-	TRINITY_DN2454_c2_g1_i4	-	TRINITY_DN2454_c2_g1_i4	mroh1	mRNA	TRINITY_DN2454_c2_g1_i4|XM_022753461.1|mroh1|mRNA|6692|74%|87.251%|0.0|4965|1161-6124|5064-122|7762|PREDICTED: Seriola dumerili maestro heat like repeat family member 1 (mroh1), transcript variant X1, mRNA
TRINITY_DN1889_c0_g1_i52	109046999	ptprc	TRINITY_DN1889_c0_g1_i52	111221167	LOC111221167	TRINITY_DN1889_c0_g1_i52	3d_HK	ctrl_HK	65.3557	954.728	510.042	-3.86725	0.924747	-4.18195	2.89017e-05	0.00524566	TRINITY_DN1889_c0_g1_i52	-	-	-	-	-	-	TRINITY_DN1889_c0_g1_i52	ptprc	protein	TRINITY_DN1889_c0_g1_i52|Q9IBD8.1|ptprc|protein|6653|43%|28.378%|3.61e-29|296|3931-4746|835-1126|1216|RecName: Full=Receptor-type tyrosine-protein phosphatase C; AltName: Full=Leukocyte common antigen; AltName: CD_antigen=CD45; Flags: Precursor	TRINITY_DN1889_c0_g1_i52	GO:0050852 [Name: T cell receptor signaling pathway]	GO:0005886 [Name: plasma membrane]; GO:0016021 [Name: integral component of membrane]	GO:0004725 [Name: protein tyrosine phosphatase activity]	TRINITY_DN1889_c0_g1_i52	-	TRINITY_DN1889_c0_g1_i52	LOC111221167,LOC114561131	mRNA	TRINITY_DN1889_c0_g1_i52|XM_022744637.1|LOC111221167|mRNA|6653|57%|79.983%|0.0|1184|5377-6495|3112-4268|4551|PREDICTED: Seriola dumerili receptor-type tyrosine-protein phosphatase C-like (LOC111221167), transcript variant X2, mRNA
TRINITY_DN3275_c0_g1_i1	6005	rhag	TRINITY_DN3275_c0_g1_i1	100174886	LOC100174886	TRINITY_DN3275_c0_g1_i1	3d_HK	ctrl_HK	34.3413	539.084	286.712	-3.97857	1.07609	-3.69725	0.000217951	0.0250815	TRINITY_DN3275_c0_g1_i1	-	-	-	-	-	-	TRINITY_DN3275_c0_g1_i1	rhag	protein	TRINITY_DN3275_c0_g1_i1|Q02094.2|rhag|protein|3315|37%|64.390%|1.69e-160|410|3060-1834|1-405|409|RecName: Full=Ammonium transporter Rh type A; AltName: Full=Erythrocyte membrane glycoprotein Rh50; AltName: Full=Erythrocyte plasma membrane 50 kDa glycoprotein; Short=Rh50A; AltName: Full=Rhesus blood group family type A glycoprotein; Short=Rh family type A glycoprotein; Short=Rh type A glycoprotein…	TRINITY_DN3275_c0_g1_i1	GO:0015672 [Name: monovalent inorganic cation transport]; GO:0072488 [Name: ammonium transmembrane transport]; GO:0015701 [Name: bicarbonate transport]; GO:0006873 [Name: cellular ion homeostasis]; GO:0015696 [Name: ammonium transport]; GO:0015670 [Name: carbon dioxide transport]; GO:0048821 [Name: erythrocyte development]; GO:0060586 [Name: multicellular organismal iron ion homeostasis]	GO:0005887 [Name: integral component of plasma membrane]; GO:0016020 [Name: membrane]; GO:0005886 [Name: plasma membrane]; GO:0005623 [Name: cell]	GO:0008519 [Name: ammonium transmembrane transporter activity]; GO:0022840 [Name: leak channel activity]; GO:0035379 [Name: carbon dioxide transmembrane transporter activity]; GO:0030506 [Name: ankyrin binding]	TRINITY_DN3275_c0_g1_i1	-	TRINITY_DN3275_c0_g1_i1	LOC100174886,LOC108895985,rhag	mRNA	TRINITY_DN3275_c0_g1_i1|NM_001267645.1|LOC100174886|mRNA|3315|47%|81.226%|7.72e-48|261|1301-1553|1553-1293|1658|Gasterosteus aculeatus Rhesus-associated glycoprotein (LOC100174886), mRNA
TRINITY_DN2595_c1_g1_i9	110147	ehmt2	TRINITY_DN2595_c1_g1_i9	108901185	LOC108901185	TRINITY_DN2595_c1_g1_i9	3d_HK	ctrl_HK	5.45447	88.4504	46.9524	-4.01536	1.01711	-3.94781	7.8869e-05	0.0115918	TRINITY_DN2595_c1_g1_i9	-	-	-	-	-	-	TRINITY_DN2595_c1_g1_i9	ehmt2	protein	TRINITY_DN2595_c1_g1_i9|Q9Z148.2|ehmt2|protein|5624|30%|42.455%|9.37e-60|391|3654-4700|233-599|1263|RecName: Full=Histone-lysine N-methyltransferase EHMT2; AltName: Full=Euchromatic histone-lysine N-methyltransferase 2; AltName: Full=HLA-B-associated transcript 8; AltName: Full=Histone H3-K9 methyltransferase 3; Short=H3-K9-HMTase 3; AltName: Full=Protein G9a	TRINITY_DN2595_c1_g1_i9	GO:0060992 [Name: response to fungicide]; GO:0007286 [Name: spermatid development]; GO:0009267 [Name: cellular response to starvation]; GO:0016571 [Name: histone methylation]; GO:0007616 [Name: long-term memory]; GO:0000122 [Name: negative regulation of transcription from RNA polymerase II promoter]; GO:0018027 [Name: peptidyl-lysine dimethylation]; GO:0006357 [Name: regulation of transcription f…	GO:0005634 [Name: nucleus]; GO:0000790 [Name: nuclear chromatin]; GO:0016607 [Name: nuclear speck]; GO:0005654 [Name: nucleoplasm]	GO:0046976 [Name: histone methyltransferase activity (H3-K27 specific)]; GO:1990841 [Name: promoter-specific chromatin binding]; GO:0046974 [Name: histone methyltransferase activity (H3-K9 specific)]; GO:0016279 [Name: protein-lysine N-methyltransferase activity]; GO:0018024 [Name: histone-lysine N-methyltransferase activity]; GO:0008270 [Name: zinc ion binding]; GO:0070742 [Name: C2H2 zinc finge…	TRINITY_DN2595_c1_g1_i9	-	TRINITY_DN2595_c1_g1_i9	LOC108901185,ehmt2	mRNA	TRINITY_DN2595_c1_g1_i9|XM_018702606.1|LOC108901185|mRNA|5624|44%|85.805%|0.0|2508|3141-5624|52-2514|4262|PREDICTED: Lates calcarifer histone-lysine N-methyltransferase EHMT2-like (LOC108901185), mRNA
TRINITY_DN14059_c0_g2_i2	10331	b3gnt3	TRINITY_DN14059_c0_g2_i2	114561872	b3gnt3	TRINITY_DN14059_c0_g2_i2	3d_HK	ctrl_HK	53.5334	900.348	476.941	-4.07337	1.10631	-3.68194	0.000231467	0.0260278	TRINITY_DN14059_c0_g2_i2	-	-	-	-	-	-	TRINITY_DN14059_c0_g2_i2	b3gn3	protein	TRINITY_DN14059_c0_g2_i2|Q9Y2A9.2|b3gn3|protein|7061|13%|53.822%|1.05e-102|314|2923-3861|61-366|372|RecName: Full=N-acetyllactosaminide beta-1,3-N-acetylglucosaminyltransferase 3; AltName: Full=Beta-1,3-galactosyl-O-glycosyl-glycoprotein beta-1,3-N-acetylglucosaminyltransferase; AltName: Full=Beta-1,3-galactosyltransferase 8; Short=Beta-1,3-GalTase 8; Short=Beta3Gal-T8; Short=Beta3GalT8; Short=b3…	TRINITY_DN14059_c0_g2_i2	GO:0006493 [Name: protein O-linked glycosylation]; GO:0030311 [Name: poly-N-acetyllactosamine biosynthetic process]; GO:0018146 [Name: keratan sulfate biosynthetic process]; GO:0006486 [Name: protein glycosylation]; GO:0016266 [Name: O-glycan processing]	GO:0005794 [Name: Golgi apparatus]; GO:0000139 [Name: Golgi membrane]; GO:0005887 [Name: integral component of plasma membrane]; GO:0005783 [Name: endoplasmic reticulum]	GO:0008375 [Name: acetylglucosaminyltransferase activity]; GO:0047223 [Name: beta-1,3-galactosyl-O-glycosyl-glycoprotein beta-1,3-N-acetylglucosaminyltransferase activity]; GO:0008532 [Name: N-acetyllactosaminide beta-1,3-N-acetylglucosaminyltransferase activity]; GO:0008376 [Name: acetylgalactosaminyltransferase activity]; GO:0008378 [Name: galactosyltransferase activity]	TRINITY_DN14059_c0_g2_i2	-	TRINITY_DN14059_c0_g2_i2	b3gnt3,LOC116378318,LOC116378543	mRNA	TRINITY_DN14059_c0_g2_i2|XM_028588008.1|b3gnt3|mRNA|7061|18%|86.292%|0.0|1262|2732-3989|122-1378|2296|PREDICTED: Perca flavescens UDP-GlcNAc:betaGal beta-1,3-N-acetylglucosaminyltransferase 3 (b3gnt3), mRNA
TRINITY_DN14322_c0_g1_i10	224805	aars2	TRINITY_DN14322_c0_g1_i10	103372088	aars2	TRINITY_DN14322_c0_g1_i10	3d_HK	ctrl_HK	8.48098	144.876	76.6787	-4.1115	0.967833	-4.24815	2.15544e-05	0.00430189	TRINITY_DN14322_c0_g1_i10	-	-	-	-	-	-	TRINITY_DN14322_c0_g1_i10	syam	protein	TRINITY_DN14322_c0_g1_i10|Q14CH7.1|syam|protein|2675|84%|58.388%|0.0|757|191-2437|37-784|980|RecName: Full=Alanine--tRNA ligase, mitochondrial; AltName: Full=Alanyl-tRNA synthetase; Short=AlaRS; Flags: Precursor	TRINITY_DN14322_c0_g1_i10	GO:0070143 [Name: mitochondrial alanyl-tRNA aminoacylation]; GO:0006400 [Name: tRNA modification]; GO:0006419 [Name: alanyl-tRNA aminoacylation]	GO:0005739 [Name: mitochondrion]	GO:0002161 [Name: aminoacyl-tRNA editing activity]; GO:0008270 [Name: zinc ion binding]; GO:0000049 [Name: tRNA binding]; GO:0004813 [Name: alanine-tRNA ligase activity]; GO:0016597 [Name: amino acid binding]; GO:0005524 [Name: ATP binding]	TRINITY_DN14322_c0_g1_i10	-	TRINITY_DN14322_c0_g1_i10	aars2,LOC115582917,LOC115582928	mRNA	TRINITY_DN14322_c0_g1_i10|XM_008301635.1|aars2|mRNA|2675|84%|85.126%|0.0|2259|168-2420|278-2530|3247|PREDICTED: Stegastes partitus alanyl-tRNA synthetase 2, mitochondrial (aars2), mRNA
TRINITY_DN4374_c0_g1_i27	30733	rrm2	TRINITY_DN4374_c0_g1_i27	108882220	LOC108882220	TRINITY_DN4374_c0_g1_i27	3d_HK	ctrl_HK	65.7174	1157.01	611.365	-4.13707	0.952944	-4.34136	1.41601e-05	0.0030392	TRINITY_DN4374_c0_g1_i27	3d_HK	ctrl_HK	-4.11476	4.26757	0.000255364	0.0495156	TRINITY_DN4374_c0_g1_i27	rir2	protein	TRINITY_DN4374_c0_g1_i27|P79733.1|rir2|protein|1727|66%|83.161%|0.0|386|128-1264|1-386|386|RecName: Full=Ribonucleoside-diphosphate reductase subunit M2; AltName: Full=Ribonucleotide reductase protein R2 class I; AltName: Full=Ribonucleotide reductase small chain; AltName: Full=Ribonucleotide reductase small subunit	TRINITY_DN4374_c0_g1_i27	GO:0009263 [Name: deoxyribonucleotide biosynthetic process]; GO:0006260 [Name: DNA replication]	GO:0005829 [Name: cytosol]; GO:0005971 [Name: ribonucleoside-diphosphate reductase complex]	GO:0004748 [Name: ribonucleoside-diphosphate reductase activity, thioredoxin disulfide as acceptor]; GO:0046872 [Name: metal ion binding]	TRINITY_DN4374_c0_g1_i27	-	TRINITY_DN4374_c0_g1_i27	LOC108882220,LOC108888319,LOC108891564,LOC104938413,LOC115006257,LOC115574105,LOC115574106	mRNA;misc_RNA	TRINITY_DN4374_c0_g1_i27|XM_018674584.1|LOC108882220|mRNA|1727|63%|90.761%|0.0|1104|190-1271|219-1321|1542|PREDICTED: Lates calcarifer ribonucleoside-diphosphate reductase subunit M2-like (LOC108882220), transcript variant X1, mRNA
TRINITY_DN2090_c0_g2_i9	779287	slx1a	TRINITY_DN2090_c0_g2_i9	111667932	LOC111667932	TRINITY_DN2090_c0_g2_i9	3d_HK	ctrl_HK	18.4553	330.388	174.421	-4.15375	0.93457	-4.44456	8.80708e-06	0.00205446	TRINITY_DN2090_c0_g2_i9	-	-	-	-	-	-	TRINITY_DN2090_c0_g2_i9	slx1	protein	TRINITY_DN2090_c0_g2_i9|Q0IH86.1|slx1|protein|2750|29%|59.498%|1.11e-103|279|1138-1929|1-277|282|RecName: Full=Structure-specific endonuclease subunit slx1; AltName: Full=GIY-YIG domain-containing protein 1	TRINITY_DN2090_c0_g2_i9	GO:0006310 [Name: DNA recombination]; GO:0006281 [Name: DNA repair]	GO:0033557 [Name: Slx1-Slx4 complex]	GO:0017108 [Name: 5'-flap endonuclease activity]; GO:0046872 [Name: metal ion binding]	TRINITY_DN2090_c0_g2_i9	-	TRINITY_DN2090_c0_g2_i9	LOC111667932,LOC114545749,LOC115023608,LOC115589902,LOC116043449,LOC116398189	mRNA	TRINITY_DN2090_c0_g2_i9|XM_023423795.1|LOC111667932|mRNA|2750|30%|87.155%|0.0|833|1122-1938|5-836|1051|PREDICTED: Seriola lalandi dorsalis structure-specific endonuclease subunit slx1-like (LOC111667932), mRNA
TRINITY_DN10030_c0_g2_i1	10490	vti1b	TRINITY_DN10030_c0_g2_i1	102200713	vti1b	TRINITY_DN10030_c0_g2_i1	3d_HK	ctrl_HK	8.52612	163.739	86.1324	-4.27479	0.763378	-5.59984	2.14548e-08	1.14894e-05	TRINITY_DN10030_c0_g2_i1	3d_HK	ctrl_HK	-4.27035	1.49144	1.75208e-05	0.00522384	TRINITY_DN10030_c0_g2_i1	vti1b	protein	TRINITY_DN10030_c0_g2_i1|Q9UEU0.3|vti1b|protein|2590|28%|50.000%|1.78e-24|116|161-505|7-120|232|RecName: Full=Vesicle transport through interaction with t-SNAREs homolog 1B; AltName: Full=Vesicle transport v-SNARE protein Vti1-like 1; AltName: Full=Vti1-rp1	TRINITY_DN10030_c0_g2_i1	GO:0006888 [Name: ER to Golgi vesicle-mediated transport]; GO:0006896 [Name: Golgi to vacuole transport]; GO:0042147 [Name: retrograde transport, endosome to Golgi]; GO:0006904 [Name: vesicle docking involved in exocytosis]; GO:0048280 [Name: vesicle fusion with Golgi apparatus]; GO:0006891 [Name: intra-Golgi vesicle-mediated transport]; GO:0016192 [Name: vesicle-mediated transport]; GO:0061025 […	GO:0005576 [Name: extracellular region]; GO:0043231 [Name: intracellular membrane-bounded organelle]; GO:0005765 [Name: lysosomal membrane]; GO:0055038 [Name: recycling endosome membrane]; GO:0031901 [Name: early endosome membrane]; GO:0005789 [Name: endoplasmic reticulum membrane]; GO:0043025 [Name: neuronal cell body]; GO:0016021 [Name: integral component of membrane]; GO:0031982 [Name: vesicle…	GO:0019869 [Name: chloride channel inhibitor activity]; GO:0005484 [Name: SNAP receptor activity]; GO:0000149 [Name: SNARE binding]	TRINITY_DN10030_c0_g2_i1	-	TRINITY_DN10030_c0_g2_i1	vti1b	mRNA	TRINITY_DN10030_c0_g2_i1|XM_005746533.1|vti1b|mRNA|2590|11%|85.274%|2.07e-77|292|156-447|149-440|1427|PREDICTED: Pundamilia nyererei vesicle transport through interaction with t-SNAREs 1B (vti1b), mRNA
TRINITY_DN2753_c0_g1_i10	444668	fahd2	TRINITY_DN2753_c0_g1_i10	114555273	LOC114555273	TRINITY_DN2753_c0_g1_i10	3d_HK	ctrl_HK	14.88	299.773	157.327	-4.33933	1.25091	-3.46894	0.000522519	0.0490651	TRINITY_DN2753_c0_g1_i10	-	-	-	-	-	-	TRINITY_DN2753_c0_g1_i10	fahd2	protein	TRINITY_DN2753_c0_g1_i10|Q6GLT8.1|fahd2|protein|6293|14%|58.108%|2.86e-16|74|3252-3031|246-319|319|RecName: Full=Fumarylacetoacetate hydrolase domain-containing protein 2	TRINITY_DN2753_c0_g1_i10	-	-	GO:0046872 [Name: metal ion binding]; GO:0016787 [Name: hydrolase activity]	TRINITY_DN2753_c0_g1_i10	-	TRINITY_DN2753_c0_g1_i10	LOC114555273,LOC115014143,LOC116054014	mRNA	TRINITY_DN2753_c0_g1_i10|XM_028577560.1|LOC114555273|mRNA|6293|16%|89.238%|0.0|827|3643-4467|1005-181|1231|PREDICTED: Perca flavescens fumarylacetoacetate hydrolase domain-containing protein 2-like (LOC114555273), transcript variant X1, mRNA
TRINITY_DN293_c0_g2_i7	115583995	loc115583995	TRINITY_DN293_c0_g2_i7	115583995	LOC115583995	TRINITY_DN293_c0_g2_i7	3d_HK	ctrl_HK	3.78492	89.6371	46.711	-4.56511	1.24763	-3.65902	0.000253181	0.0280037	TRINITY_DN293_c0_g2_i7	-	-	-	-	-	-	TRINITY_DN293_c0_g2_i7	-	-	-	TRINITY_DN293_c0_g2_i7	-	-	-	TRINITY_DN293_c0_g2_i7	-	TRINITY_DN293_c0_g2_i7	LOC115583995,LOC116398987,ms4a12,LOC111587338,LOC116389517	mRNA;ncRNA	TRINITY_DN293_c0_g2_i7|XM_030421297.1|LOC115583995|mRNA|3221|18%|78.185%|7.03e-93|573|2128-2697|797-235|1243|PREDICTED: Sparus aurata uncharacterized LOC115583995 (LOC115583995), transcript variant X1, mRNA
[truncated: 214 more rows]

## Sheet: HK_10d_ctrl
File S3b. Differentially expressed transcripts (DETs) in head kidney 10 days post infection (dpi) identified by de novo transcriptome assembly analysis (Log2foldchange≥1, p value≤0.05).																									blastx									blastn
										DESeq2										edgeR
[truncated: 1,047 more rows]

## Sheet: SL_3d_ctrl
File S3c. Differentially expressed transcripts (DETs) in spleen 3 days post infection (dpi) identified by de novo transcriptome assembly analysis (Log2foldchange≥1, p value≤0.05).																									blastx									blastn
[truncated: 2,251 more rows]

[truncated: 3 more sheets: SL_10d_ctrl, LV_3d_ctrl, LV_10d_ctrl]
