# Supplementary material for: Multi-Organ Transcriptome Response of Lumpfish (Cyclopterus lumpus) to Aeromonas salmonicida Subspecies salmonicida Systemic Infection
Source: Microorganisms. 2022 Oct 26;10(11):2113. doi: 10.3390/microorganisms10112113 (PMC9692985; doi:10.3390/microorganisms10112113)
Supplement: Supplementary file 1 [file microorganisms-10-02113-s001.zip › microorganisms-1974933-supplementary2/microorganisms-1974933-supplementary/Supporting information/File S4.xlsx]

## Sheet: Sheet1
TRINITY_DN10009_c0_g1	ref|XM_034539149.1|	XM_034539149	PREDICTED: Cyclopterus lumpus proteasome 26S subunit, non-ATPase 3 (psmd3), mRNA
TRINITY_DN10009_c0_g1	ref|XM_034534068.1|	XM_034534068	PREDICTED: Cyclopterus lumpus family with sequence similarity 169 member B (fam169b), mRNA
TRINITY_DN1007_c1_g1	ref|XM_034527551.1|	XM_034527551	PREDICTED: Cyclopterus lumpus ribosomal oxygenase 1 (riox1), transcript variant X2, mRNA
TRINITY_DN1007_c1_g1	ref|XM_034527550.1|	XM_034527550	PREDICTED: Cyclopterus lumpus ribosomal oxygenase 1 (riox1), transcript variant X1, mRNA
TRINITY_DN1009_c0_g1	ref|XM_034562133.1|	XM_034562133	PREDICTED: Cyclopterus lumpus leucine-rich repeats and calponin homology (CH) domain containing 1 (lrch1), transcript variant X3, mRNA
TRINITY_DN1009_c0_g1	ref|XM_034562132.1|	XM_034562132	PREDICTED: Cyclopterus lumpus leucine-rich repeats and calponin homology (CH) domain containing 1 (lrch1), transcript variant X1, mRNA
TRINITY_DN1009_c1_g2	ref|XM_034546642.1|	XM_034546642	PREDICTED: Cyclopterus lumpus mitoguardin 2 (miga2), mRNA
TRINITY_DN1009_c1_g2	ref|XM_034546644.1|	XM_034546644	PREDICTED: Cyclopterus lumpus ST6 (alpha-N-acetyl-neuraminyl-2,3-beta-galactosyl-1,3)-N-acetylgalactosaminide alpha-2,6-sialyltransferase 4 (st6galnac4), transcript variant X2, mRNA
TRINITY_DN1010_c0_g2	ref|XM_034532461.1|	XM_034532461	PREDICTED: Cyclopterus lumpus oxysterol-binding protein 1-like (LOC117730402), transcript variant X5, mRNA
TRINITY_DN1010_c0_g2	ref|XM_034532374.1|	XM_034532374	PREDICTED: Cyclopterus lumpus oxysterol-binding protein 1-like (LOC117730402), transcript variant X4, mRNA
TRINITY_DN1011_c0_g1	ref|XM_034544610.1|	XM_034544610	PREDICTED: Cyclopterus lumpus cytoplasmic linker associated protein 2 (clasp2), transcript variant X21, mRNA
TRINITY_DN1011_c0_g1	ref|XM_034544606.1|	XM_034544606	PREDICTED: Cyclopterus lumpus cytoplasmic linker associated protein 2 (clasp2), transcript variant X17, mRNA
TRINITY_DN1011_c1_g1	ref|XM_034548628.1|	XM_034548628	PREDICTED: Cyclopterus lumpus CLIP-associating protein 1-B-like (LOC117741537), transcript variant X1, mRNA
TRINITY_DN1011_c1_g1	ref|XM_034548645.1|	XM_034548645	PREDICTED: Cyclopterus lumpus CLIP-associating protein 1-B-like (LOC117741537), transcript variant X3, mRNA
TRINITY_DN1014_c1_g1	ref|XM_034526925.1|	XM_034526925	PREDICTED: Cyclopterus lumpus centromere protein Q (LOC117726966), mRNA
TRINITY_DN1014_c1_g1	ref|XM_034526924.1|	XM_034526924	PREDICTED: Cyclopterus lumpus C5a anaphylatoxin chemotactic receptor 1 (LOC117726950), mRNA
TRINITY_DN102_c1_g1	ref|XM_034561625.1|	XM_034561625	PREDICTED: Cyclopterus lumpus thioredoxin domain containing 9 (txndc9), mRNA
TRINITY_DN102_c1_g1	ref|XM_034561626.1|	XM_034561626	PREDICTED: Cyclopterus lumpus mitochondrial ribosomal protein L30 (mrpl30), mRNA
TRINITY_DN10205_c0_g1	ref|XM_034537987.1|	XM_034537987	PREDICTED: Cyclopterus lumpus dual specificity protein phosphatase 7-like (LOC117733982), mRNA
TRINITY_DN1022_c0_g2	ref|XM_034559090.1|	XM_034559090	PREDICTED: Cyclopterus lumpus NBR1 autophagy cargo receptor a (nbr1a), transcript variant X1, mRNA
TRINITY_DN1022_c0_g2	ref|XM_034559091.1|	XM_034559091	PREDICTED: Cyclopterus lumpus NBR1 autophagy cargo receptor a (nbr1a), transcript variant X2, mRNA
TRINITY_DN10244_c0_g3	ref|XM_034543165.1|	XM_034543165	PREDICTED: Cyclopterus lumpus ecto-NOX disulfide-thiol exchanger 2 (enox2), transcript variant X3, mRNA
TRINITY_DN10244_c0_g3	ref|XM_034543164.1|	XM_034543164	PREDICTED: Cyclopterus lumpus ecto-NOX disulfide-thiol exchanger 2 (enox2), transcript variant X2, mRNA
TRINITY_DN1027_c3_g1	ref|XM_034541998.1|	XM_034541998	PREDICTED: Cyclopterus lumpus E3 ubiquitin/ISG15 ligase TRIM25-like (LOC117736571), transcript variant X1, mRNA
TRINITY_DN1027_c3_g1	ref|XM_034542007.1|	XM_034542007	PREDICTED: Cyclopterus lumpus E3 ubiquitin/ISG15 ligase TRIM25-like (LOC117736571), transcript variant X2, mRNA
TRINITY_DN1028_c11_g1	ref|XM_034527525.1|	XM_034527525	PREDICTED: Cyclopterus lumpus BCL2 modifying factor 2 (bmf2), transcript variant X1, mRNA
TRINITY_DN1028_c11_g1	ref|XM_034527526.1|	XM_034527526	PREDICTED: Cyclopterus lumpus BCL2 modifying factor 2 (bmf2), transcript variant X2, mRNA
TRINITY_DN10284_c0_g1	ref|XM_034543582.1|	XM_034543582	PREDICTED: Cyclopterus lumpus membrane-associated ring finger (C3HC4) 1 (march1), mRNA
TRINITY_DN10284_c0_g1	ref|XM_034543596.1|	XM_034543596	PREDICTED: Cyclopterus lumpus translation machinery associated 16 homolog (tma16), mRNA
TRINITY_DN1029_c0_g1	ref|XM_034533467.1|	XM_034533467	PREDICTED: Cyclopterus lumpus leucine-rich repeats and immunoglobulin-like domains 1 (lrig1), mRNA
TRINITY_DN1029_c0_g1	ref|XM_034533516.1|	XM_034533516	PREDICTED: Cyclopterus lumpus solute carrier family 25 member 26 (slc25a26), mRNA
TRINITY_DN10324_c0_g1	ref|XM_034541129.1|	XM_034541129	PREDICTED: Cyclopterus lumpus SET binding protein 1 (setbp1), transcript variant X1, mRNA
TRINITY_DN10324_c0_g1	ref|XM_034541131.1|	XM_034541131	PREDICTED: Cyclopterus lumpus SET binding protein 1 (setbp1), transcript variant X3, mRNA
TRINITY_DN10337_c1_g1	ref|XM_034528020.1|	XM_034528020	PREDICTED: Cyclopterus lumpus eukaryotic translation initiation factor 2B, subunit 4 delta (eif2b4), transcript variant X2, mRNA
TRINITY_DN10337_c1_g1	ref|XM_034528019.1|	XM_034528019	PREDICTED: Cyclopterus lumpus eukaryotic translation initiation factor 2B, subunit 4 delta (eif2b4), transcript variant X1, mRNA
TRINITY_DN10345_c0_g3	ref|XM_034525380.1|	XM_034525380	PREDICTED: Cyclopterus lumpus transmembrane protein 138-like (LOC117725287), mRNA
TRINITY_DN1037_c0_g1	ref|XM_034541531.1|	XM_034541531	PREDICTED: Cyclopterus lumpus acetyl-CoA carboxylase beta (acacb), transcript variant X8, mRNA
TRINITY_DN1037_c0_g1	ref|XM_034541530.1|	XM_034541530	PREDICTED: Cyclopterus lumpus acetyl-CoA carboxylase beta (acacb), transcript variant X7, mRNA
TRINITY_DN1043_c0_g2	ref|XR_004609596.1|	XR_004609596	PREDICTED: Cyclopterus lumpus CUGBP Elav-like family member 2 (LOC117732398), transcript variant X13, misc_RNA
TRINITY_DN1043_c0_g2	ref|XR_004609595.1|	XR_004609595	PREDICTED: Cyclopterus lumpus CUGBP Elav-like family member 2 (LOC117732398), transcript variant X12, misc_RNA
TRINITY_DN1046_c0_g3	ref|XM_034531947.1|	XM_034531947	PREDICTED: Cyclopterus lumpus protein kinase C delta type-like (LOC117730323), transcript variant X2, mRNA
TRINITY_DN1046_c0_g3	ref|XM_034531946.1|	XM_034531946	PREDICTED: Cyclopterus lumpus protein kinase C delta type-like (LOC117730323), transcript variant X1, mRNA
TRINITY_DN10467_c0_g1	ref|XM_034530194.1|	XM_034530194	PREDICTED: Cyclopterus lumpus DENN/MADD domain containing 1B (dennd1b), transcript variant X2, mRNA
TRINITY_DN10467_c0_g1	ref|XM_034530193.1|	XM_034530193	PREDICTED: Cyclopterus lumpus DENN/MADD domain containing 1B (dennd1b), transcript variant X1, mRNA
TRINITY_DN10487_c0_g1	ref|XM_034526054.1|	XM_034526054	PREDICTED: Cyclopterus lumpus nucleosome assembly protein 1-like 1 (nap1l1), transcript variant X2, mRNA
TRINITY_DN10487_c0_g1	ref|XM_034526053.1|	XM_034526053	PREDICTED: Cyclopterus lumpus nucleosome assembly protein 1-like 1 (nap1l1), transcript variant X1, mRNA
TRINITY_DN105_c1_g1	ref|XM_034561809.1|	XM_034561809	PREDICTED: Cyclopterus lumpus COP9 signalosome subunit 2 (cops2), transcript variant X3, mRNA
TRINITY_DN105_c1_g1	ref|XM_034561800.1|	XM_034561800	PREDICTED: Cyclopterus lumpus COP9 signalosome subunit 2 (cops2), transcript variant X2, mRNA
TRINITY_DN105_c3_g1	ref|XM_034548654.1|	XM_034548654	PREDICTED: Cyclopterus lumpus pericentriolar material 1 (pcm1), transcript variant X8, mRNA
TRINITY_DN105_c3_g1	ref|XM_034543659.1|	XM_034543659	PREDICTED: Cyclopterus lumpus pericentriolar material 1 (pcm1), transcript variant X1, mRNA
TRINITY_DN1050_c0_g2	ref|XM_034533581.1|	XM_034533581	PREDICTED: Cyclopterus lumpus myelocytomatosis oncogene homolog (mych), mRNA
TRINITY_DN10515_c0_g1	ref|XM_034560255.1|	XM_034560255	PREDICTED: Cyclopterus lumpus myosin binding protein C3 (mybpc3), mRNA
TRINITY_DN1052_c0_g1	ref|XM_034531353.1|	XM_034531353	PREDICTED: Cyclopterus lumpus zyg-11 homolog (C. elegans) (zyg11), mRNA
TRINITY_DN1052_c0_g1	ref|XM_034537382.1|	XM_034537382	PREDICTED: Cyclopterus lumpus actin related protein 2/3 complex, subunit 1A (arpc1a), mRNA
TRINITY_DN1053_c0_g1	ref|XM_034543938.1|	XM_034543938	PREDICTED: Cyclopterus lumpus zinc finger and BTB domain-containing protein 5 (LOC117737771), transcript variant X1, mRNA
TRINITY_DN1053_c0_g1	ref|XM_034543956.1|	XM_034543956	PREDICTED: Cyclopterus lumpus zinc finger and BTB domain-containing protein 5 (LOC117737771), transcript variant X3, mRNA
TRINITY_DN10535_c0_g1	ref|XR_004611269.1|	XR_004611269	PREDICTED: Cyclopterus lumpus tetraspanin-7-like (LOC117745786), transcript variant X3, misc_RNA
TRINITY_DN10535_c0_g1	ref|XM_034554319.1|	XM_034554319	PREDICTED: Cyclopterus lumpus tetraspanin-7-like (LOC117745786), transcript variant X1, mRNA
TRINITY_DN1056_c0_g1	ref|XM_034530099.1|	XM_034530099	PREDICTED: Cyclopterus lumpus serine/arginine-rich splicing factor 11-like (LOC117729228), transcript variant X3, mRNA
TRINITY_DN1056_c0_g1	ref|XM_034530100.1|	XM_034530100	PREDICTED: Cyclopterus lumpus serine/arginine-rich splicing factor 11-like (LOC117729228), transcript variant X4, mRNA
TRINITY_DN1056_c0_g3	ref|XM_034555249.1|	XM_034555249	PREDICTED: Cyclopterus lumpus serine/arginine-rich splicing factor 11-like (LOC117746237), transcript variant X5, mRNA
TRINITY_DN1056_c0_g3	ref|XM_034555248.1|	XM_034555248	PREDICTED: Cyclopterus lumpus serine/arginine-rich splicing factor 11-like (LOC117746237), transcript variant X4, mRNA
TRINITY_DN1060_c0_g1	ref|XM_034544416.1|	XM_034544416	PREDICTED: Cyclopterus lumpus KIAA0319 like (kiaa0319l), transcript variant X10, mRNA
TRINITY_DN1060_c0_g1	ref|XM_034544415.1|	XM_034544415	PREDICTED: Cyclopterus lumpus KIAA0319 like (kiaa0319l), transcript variant X9, mRNA
TRINITY_DN1060_c1_g1	ref|XM_034555034.1|	XM_034555034	PREDICTED: Cyclopterus lumpus E3 ubiquitin-protein ligase RNF31 (si:dkey-181m9.8), transcript variant X14, mRNA
TRINITY_DN1060_c1_g1	ref|XM_034555033.1|	XM_034555033	PREDICTED: Cyclopterus lumpus E3 ubiquitin-protein ligase RNF31 (si:dkey-181m9.8), transcript variant X13, mRNA
TRINITY_DN106201_c0_g1	ref|XM_034556224.1|	XM_034556224	PREDICTED: Cyclopterus lumpus ribosomal protein L37a (rpl37a), mRNA
TRINITY_DN107_c0_g1	ref|XM_034537774.1|	XM_034537774	PREDICTED: Cyclopterus lumpus tumor necrosis factor receptor superfamily member 14-like (LOC117733863), transcript variant X2, mRNA
TRINITY_DN107_c0_g1	ref|XM_034537773.1|	XM_034537773	PREDICTED: Cyclopterus lumpus tumor necrosis factor receptor superfamily member 14-like (LOC117733863), transcript variant X1, mRNA
TRINITY_DN10750_c0_g1	ref|XM_034544062.1|	XM_034544062	PREDICTED: Cyclopterus lumpus pre-mRNA processing factor 19 (prpf19), mRNA
TRINITY_DN1080_c1_g2	ref|XM_034559072.1|	XM_034559072	PREDICTED: Cyclopterus lumpus cytochrome b-245 chaperone 1 homolog (LOC117748926), mRNA
TRINITY_DN1080_c1_g2	ref|XM_034559067.1|	XM_034559067	PREDICTED: Cyclopterus lumpus hexosaminidase (glycosyl hydrolase family 20, catalytic domain) containing (hexdc), transcript variant X2, mRNA
TRINITY_DN1083_c1_g1	ref|XM_034552452.1|	XM_034552452	PREDICTED: Cyclopterus lumpus uncharacterized LOC117744264 (LOC117744264), mRNA
TRINITY_DN1083_c1_g1	ref|XM_034551613.1|	XM_034551613	PREDICTED: Cyclopterus lumpus zinc finger protein 771-like (LOC117743773), mRNA
TRINITY_DN10894_c0_g1	ref|XM_034553103.1|	XM_034553103	PREDICTED: Cyclopterus lumpus phosphoinositide-3-kinase, regulatory subunit 4 (pik3r4), mRNA
TRINITY_DN10894_c0_g1	ref|XM_034555963.1|	XM_034555963	PREDICTED: Cyclopterus lumpus uncharacterized protein LOC100151273 homolog (si:ch73-382f3.1), transcript variant X2, mRNA
TRINITY_DN109_c0_g1	ref|XM_034536055.1|	XM_034536055	PREDICTED: Cyclopterus lumpus mitogen-activated protein kinase kinase 1 (map2k1), transcript variant X1, mRNA
TRINITY_DN109_c0_g1	ref|XM_034536056.1|	XM_034536056	PREDICTED: Cyclopterus lumpus mitogen-activated protein kinase kinase 1 (map2k1), transcript variant X2, mRNA
TRINITY_DN109_c1_g1	ref|XM_034539027.1|	XM_034539027	PREDICTED: Cyclopterus lumpus protein phosphatase 1, catalytic subunit, alpha isozyme a (ppp1caa), mRNA
TRINITY_DN10943_c0_g2	ref|XM_034525767.1|	XM_034525767	PREDICTED: Cyclopterus lumpus uncharacterized LOC117725905 (LOC117725905), transcript variant X3, mRNA
TRINITY_DN10943_c0_g2	ref|XM_034525765.1|	XM_034525765	PREDICTED: Cyclopterus lumpus uncharacterized LOC117725905 (LOC117725905), transcript variant X1, mRNA
TRINITY_DN10976_c1_g1	ref|XM_034535295.1|	XM_034535295	PREDICTED: Cyclopterus lumpus protein inhibitor of activated STAT, 1b (pias1b), transcript variant X1, mRNA
TRINITY_DN10976_c1_g1	ref|XM_034535296.1|	XM_034535296	PREDICTED: Cyclopterus lumpus protein inhibitor of activated STAT, 1b (pias1b), transcript variant X2, mRNA
TRINITY_DN11016_c0_g1	ref|XM_034533762.1|	XM_034533762	PREDICTED: Cyclopterus lumpus ndrg family member 3a (ndrg3a), transcript variant X4, mRNA
TRINITY_DN11016_c0_g1	ref|XM_034533760.1|	XM_034533760	PREDICTED: Cyclopterus lumpus ndrg family member 3a (ndrg3a), transcript variant X3, mRNA
TRINITY_DN1115_c3_g2	ref|XM_034532297.1|	XM_034532297	PREDICTED: Cyclopterus lumpus ubiquitin-conjugating enzyme E2R 2 (ube2r2), mRNA
TRINITY_DN1115_c3_g2	ref|XM_034532300.1|	XM_034532300	PREDICTED: Cyclopterus lumpus nudix (nucleoside diphosphate linked moiety X)-type motif 2 (nudt2), transcript variant X3, mRNA
TRINITY_DN112_c0_g1	ref|XM_034563484.1|	XM_034563484	PREDICTED: Cyclopterus lumpus methionyl aminopeptidase 1 (metap1), mRNA
TRINITY_DN112_c0_g1	ref|XM_034528553.1|	XM_034528553	PREDICTED: Cyclopterus lumpus alpha-actinin-4-like (LOC117727973), transcript variant X2, mRNA
TRINITY_DN11253_c0_g2	ref|XM_034541932.1|	XM_034541932	PREDICTED: Cyclopterus lumpus adaptor related protein complex 3 subunit sigma 1 (ap3s1), transcript variant X2, mRNA
TRINITY_DN11253_c0_g2	ref|XM_034541931.1|	XM_034541931	PREDICTED: Cyclopterus lumpus adaptor related protein complex 3 subunit sigma 1 (ap3s1), transcript variant X1, mRNA
TRINITY_DN1126_c0_g3	ref|XM_034560446.1|	XM_034560446	PREDICTED: Cyclopterus lumpus tRNA aspartic acid methyltransferase 1 (trdmt1), transcript variant X4, mRNA
TRINITY_DN1126_c0_g3	ref|XM_034560445.1|	XM_034560445	PREDICTED: Cyclopterus lumpus tRNA aspartic acid methyltransferase 1 (trdmt1), transcript variant X3, mRNA
TRINITY_DN11289_c0_g1	ref|XM_034527836.1|	XM_034527836	PREDICTED: Cyclopterus lumpus pumilio RNA-binding family member 2 (pum2), transcript variant X4, mRNA
TRINITY_DN11289_c0_g1	ref|XM_034527834.1|	XM_034527834	PREDICTED: Cyclopterus lumpus pumilio RNA-binding family member 2 (pum2), transcript variant X2, mRNA
TRINITY_DN1133_c0_g2	ref|XM_034528827.1|	XM_034528827	PREDICTED: Cyclopterus lumpus zinc and ring finger 2b (znrf2b), mRNA
TRINITY_DN1133_c0_g2	ref|XR_004609816.1|	XR_004609816	PREDICTED: Cyclopterus lumpus TBC1 domain family, member 16 (tbc1d16), transcript variant X6, misc_RNA
TRINITY_DN1133_c1_g2	ref|XM_034541979.1|	XM_034541979	PREDICTED: Cyclopterus lumpus ring finger protein 34a (rnf34a), transcript variant X4, mRNA
TRINITY_DN1133_c1_g2	ref|XM_034541978.1|	XM_034541978	PREDICTED: Cyclopterus lumpus ring finger protein 34a (rnf34a), transcript variant X3, mRNA
TRINITY_DN11358_c0_g1	ref|XM_034553628.1|	XM_034553628	PREDICTED: Cyclopterus lumpus eukaryotic translation initiation factor 3 subunit H (LOC117745356), mRNA
TRINITY_DN114_c0_g2	ref|XR_004610142.1|	XR_004610142	PREDICTED: Cyclopterus lumpus uncharacterized si:ch211-199g17.2 (si:ch211-199g17.2), transcript variant X9, misc_RNA
TRINITY_DN114_c0_g2	ref|XM_034545075.1|	XM_034545075	PREDICTED: Cyclopterus lumpus uncharacterized si:ch211-199g17.2 (si:ch211-199g17.2), transcript variant X3, mRNA
TRINITY_DN11427_c0_g1	ref|XM_034541737.1|	XM_034541737	PREDICTED: Cyclopterus lumpus RAD17 checkpoint clamp loader component (rad17), transcript variant X2, mRNA
TRINITY_DN11427_c0_g1	ref|XM_034541736.1|	XM_034541736	PREDICTED: Cyclopterus lumpus RAD17 checkpoint clamp loader component (rad17), transcript variant X1, mRNA
TRINITY_DN1143_c0_g1	ref|XM_034532275.1|	XM_034532275	PREDICTED: Cyclopterus lumpus TruB pseudouridine (psi) synthase family member 2 (trub2), mRNA
TRINITY_DN1143_c0_g1	ref|XM_034532286.1|	XM_034532286	PREDICTED: Cyclopterus lumpus haloacid dehalogenase-like hydrolase domain containing 3 (hdhd3), transcript variant X2, mRNA
TRINITY_DN1145_c0_g1	ref|XM_034527637.1|	XM_034527637	PREDICTED: Cyclopterus lumpus solute carrier family 35 member A1 (slc35a1), mRNA
TRINITY_DN1145_c0_g1	ref|XM_034527636.1|	XM_034527636	PREDICTED: Cyclopterus lumpus arginyl-tRNA synthetase 2, mitochondrial (rars2), transcript variant X2, mRNA
TRINITY_DN1153_c0_g1	ref|XM_034526255.1|	XM_034526255	PREDICTED: Cyclopterus lumpus methionine sulfoxide reductase B3 (msrb3), transcript variant X4, mRNA
TRINITY_DN1153_c0_g1	ref|XM_034526254.1|	XM_034526254	PREDICTED: Cyclopterus lumpus methionine sulfoxide reductase B3 (msrb3), transcript variant X3, mRNA
TRINITY_DN11534_c0_g1	ref|XM_034536843.1|	XM_034536843	PREDICTED: Cyclopterus lumpus IMP (inosine 5'-monophosphate) dehydrogenase 2 (impdh2), mRNA
TRINITY_DN11534_c0_g1	ref|XM_034526072.1|	XM_034526072	PREDICTED: Cyclopterus lumpus IMP (inosine 5'-monophosphate) dehydrogenase 1b (impdh1b), transcript variant X6, mRNA
TRINITY_DN1154_c0_g2	ref|XM_034535407.1|	XM_034535407	PREDICTED: Cyclopterus lumpus protein Wiz-like (LOC117732448), transcript variant X2, mRNA
TRINITY_DN1154_c0_g2	ref|XM_034535397.1|	XM_034535397	PREDICTED: Cyclopterus lumpus protein Wiz-like (LOC117732448), transcript variant X1, mRNA
TRINITY_DN1157_c0_g1	ref|XM_034546355.1|	XM_034546355	PREDICTED: Cyclopterus lumpus probable E3 ubiquitin-protein ligase HERC1 (LOC117740150), transcript variant X2, mRNA
TRINITY_DN1157_c0_g1	ref|XM_034546358.1|	XM_034546358	PREDICTED: Cyclopterus lumpus probable E3 ubiquitin-protein ligase HERC1 (LOC117740150), transcript variant X5, mRNA
TRINITY_DN1158_c0_g1	ref|XM_034526959.1|	XM_034526959	PREDICTED: Cyclopterus lumpus CD2-associated protein (cd2ap), transcript variant X4, mRNA
TRINITY_DN1158_c0_g1	ref|XM_034547398.1|	XM_034547398	PREDICTED: Cyclopterus lumpus inositol polyphosphate-4-phosphatase type I A-like (LOC117740797), transcript variant X5, mRNA
TRINITY_DN11655_c0_g1	ref|XM_034544148.1|	XM_034544148	PREDICTED: Cyclopterus lumpus GDNF family receptor alpha-4-like (LOC117737904), mRNA
TRINITY_DN1167_c0_g1	ref|XM_034541587.1|	XM_034541587	PREDICTED: Cyclopterus lumpus coiled-coil serine-rich protein 1 (ccser1), transcript variant X1, mRNA
TRINITY_DN1167_c0_g1	ref|XM_034541588.1|	XM_034541588	PREDICTED: Cyclopterus lumpus coiled-coil serine-rich protein 1 (ccser1), transcript variant X2, mRNA
TRINITY_DN11680_c0_g1	ref|XM_034529520.1|	XM_034529520	PREDICTED: Cyclopterus lumpus DNA-binding protein RFX7-like (LOC117728721), mRNA
TRINITY_DN1169_c0_g1	ref|XM_034530580.1|	XM_034530580	PREDICTED: Cyclopterus lumpus glutaredoxin 2 (glrx2), transcript variant X3, mRNA
TRINITY_DN1169_c0_g1	ref|XM_034530579.1|	XM_034530579	PREDICTED: Cyclopterus lumpus glutaredoxin 2 (glrx2), transcript variant X2, mRNA
TRINITY_DN11756_c0_g1	ref|XM_034556772.1|	XM_034556772	PREDICTED: Cyclopterus lumpus SH3 domain-containing protein 19-like (LOC117747498), mRNA
TRINITY_DN11756_c0_g1	ref|XM_034525518.1|	XM_034525518	PREDICTED: Cyclopterus lumpus dishevelled-binding antagonist of beta-catenin 1 (dact1), transcript variant X2, mRNA
TRINITY_DN11763_c0_g1	ref|XM_034541988.1|	XM_034541988	PREDICTED: Cyclopterus lumpus NMDA receptor synaptonuclear signaling and neuronal migration factor b (nsmfb), mRNA
TRINITY_DN1180_c0_g2	ref|XM_034562979.1|	XM_034562979	PREDICTED: Cyclopterus lumpus serine/arginine repetitive matrix 1 (srrm1), transcript variant X7, mRNA
TRINITY_DN1180_c0_g2	ref|XM_034563297.1|	XM_034563297	PREDICTED: Cyclopterus lumpus chloride intracellular channel 4 (clic4), mRNA
TRINITY_DN11806_c0_g1	ref|XM_034533161.1|	XM_034533161	PREDICTED: Cyclopterus lumpus translocase of outer mitochondrial membrane 6 homolog (yeast) (tomm6), transcript variant X2, mRNA
TRINITY_DN11806_c0_g1	ref|XM_034533160.1|	XM_034533160	PREDICTED: Cyclopterus lumpus translocase of outer mitochondrial membrane 6 homolog (yeast) (tomm6), transcript variant X1, mRNA
TRINITY_DN1183_c0_g1	ref|XM_034539814.1|	XM_034539814	PREDICTED: Cyclopterus lumpus calcium activated nucleotidase 1a (cant1a), mRNA
TRINITY_DN1183_c0_g1	ref|XM_034540147.1|	XM_034540147	PREDICTED: Cyclopterus lumpus synaptogyrin 2a (syngr2a), mRNA
TRINITY_DN11847_c0_g1	ref|XM_034559700.1|	XM_034559700	PREDICTED: Cyclopterus lumpus NCK adaptor protein 1b (nck1b), transcript variant X4, mRNA
TRINITY_DN11847_c0_g1	ref|XM_034559699.1|	XM_034559699	PREDICTED: Cyclopterus lumpus NCK adaptor protein 1b (nck1b), transcript variant X3, mRNA
TRINITY_DN1188_c0_g1	ref|XM_034529530.1|	XM_034529530	PREDICTED: Cyclopterus lumpus G patch domain containing 1 (gpatch1), transcript variant X2, mRNA
TRINITY_DN1188_c0_g1	ref|XM_034529529.1|	XM_034529529	PREDICTED: Cyclopterus lumpus G patch domain containing 1 (gpatch1), transcript variant X1, mRNA
TRINITY_DN1196_c0_g3	ref|XM_034547422.1|	XM_034547422	PREDICTED: Cyclopterus lumpus FCH and mu domain containing endocytic adaptor 2 (fcho2), transcript variant X5, mRNA
TRINITY_DN1196_c0_g3	ref|XM_034547421.1|	XM_034547421	PREDICTED: Cyclopterus lumpus FCH and mu domain containing endocytic adaptor 2 (fcho2), transcript variant X4, mRNA
TRINITY_DN1197_c0_g1	ref|XM_034530247.1|	XM_034530247	PREDICTED: Cyclopterus lumpus OPA1 mitochondrial dynamin like GTPase (opa1), transcript variant X1, mRNA
TRINITY_DN1197_c0_g1	ref|XM_034530250.1|	XM_034530250	PREDICTED: Cyclopterus lumpus OPA1 mitochondrial dynamin like GTPase (opa1), transcript variant X4, mRNA
TRINITY_DN11991_c0_g1	ref|XM_034546487.1|	XM_034546487	PREDICTED: Cyclopterus lumpus 3'-5' RNA helicase YTHDC2 (LOC117740228), transcript variant X9, mRNA
TRINITY_DN11991_c0_g1	ref|XM_034546486.1|	XM_034546486	PREDICTED: Cyclopterus lumpus 3'-5' RNA helicase YTHDC2 (LOC117740228), transcript variant X8, mRNA
TRINITY_DN1200_c1_g4	ref|XM_034548552.1|	XM_034548552	PREDICTED: Cyclopterus lumpus ankyrin repeat domain 13B (ankrd13b), transcript variant X1, mRNA
TRINITY_DN1200_c1_g4	ref|XM_034548553.1|	XM_034548553	PREDICTED: Cyclopterus lumpus ankyrin repeat domain 13B (ankrd13b), transcript variant X2, mRNA
TRINITY_DN1202_c0_g1	ref|XM_034528244.1|	XM_034528244	PREDICTED: Cyclopterus lumpus CCAAT/enhancer-binding protein zeta-like (LOC117727775), mRNA
TRINITY_DN1202_c0_g1	ref|XM_034533844.1|	XM_034533844	PREDICTED: Cyclopterus lumpus odorant receptor 131-2-like (LOC117731461), transcript variant X2, mRNA
TRINITY_DN120636_c0_g1	ref|XM_034555567.1|	XM_034555567	PREDICTED: Cyclopterus lumpus ribosomal protein S28 (rps28), mRNA
TRINITY_DN1213_c1_g1	ref|XM_034544035.1|	XM_034544035	PREDICTED: Cyclopterus lumpus N-acylsphingosine amidohydrolase (acid ceramidase) 1b (asah1b), mRNA
TRINITY_DN1218_c0_g1	ref|XM_034553411.1|	XM_034553411	PREDICTED: Cyclopterus lumpus KH domain containing 4, pre-mRNA splicing factor (khdc4), transcript variant X3, mRNA
TRINITY_DN1218_c0_g1	ref|XM_034554346.1|	XM_034554346	PREDICTED: Cyclopterus lumpus NADH dehydrogenase [ubiquinone] flavoprotein 1, mitochondrial-like (LOC117745804), mRNA
TRINITY_DN1222_c2_g1	ref|XM_034563175.1|	XM_034563175	PREDICTED: Cyclopterus lumpus presenilin 1 (psen1), transcript variant X1, mRNA
TRINITY_DN1222_c2_g1	ref|XM_034563176.1|	XM_034563176	PREDICTED: Cyclopterus lumpus presenilin 1 (psen1), transcript variant X2, mRNA
TRINITY_DN122633_c0_g1	ref|XM_034538088.1|	XM_034538088	PREDICTED: Cyclopterus lumpus solute carrier family 6 member 17 (slc6a17), transcript variant X2, mRNA
TRINITY_DN122633_c0_g1	ref|XM_034538087.1|	XM_034538087	PREDICTED: Cyclopterus lumpus solute carrier family 6 member 17 (slc6a17), transcript variant X1, mRNA
TRINITY_DN1228_c0_g1	ref|XM_034538801.1|	XM_034538801	PREDICTED: Cyclopterus lumpus ras homolog family member T1 (rhot1b), transcript variant X2, mRNA
TRINITY_DN1228_c0_g1	ref|XM_034538793.1|	XM_034538793	PREDICTED: Cyclopterus lumpus ras homolog family member T1 (rhot1b), transcript variant X1, mRNA
TRINITY_DN1231_c0_g1	ref|XM_034551512.1|	XM_034551512	PREDICTED: Cyclopterus lumpus peroxiredoxin-like 2A (LOC117743729), transcript variant X5, mRNA
TRINITY_DN1231_c0_g1	ref|XM_034551509.1|	XM_034551509	PREDICTED: Cyclopterus lumpus peroxiredoxin-like 2A (LOC117743729), transcript variant X2, mRNA
TRINITY_DN12330_c0_g1	ref|XM_034547928.1|	XM_034547928	PREDICTED: Cyclopterus lumpus carboxypeptidase D, a (cpda), mRNA
TRINITY_DN12389_c0_g1	ref|XM_034550031.1|	XM_034550031	PREDICTED: Cyclopterus lumpus platelet-activating factor acetylhydrolase 1b, regulatory subunit 1b (pafah1b1b), transcript variant X2, mRNA
TRINITY_DN12389_c0_g1	ref|XM_034550030.1|	XM_034550030	PREDICTED: Cyclopterus lumpus platelet-activating factor acetylhydrolase 1b, regulatory subunit 1b (pafah1b1b), transcript variant X1, mRNA
TRINITY_DN124_c0_g1	ref|XM_034530336.1|	XM_034530336	PREDICTED: Cyclopterus lumpus GATA zinc finger domain containing 2Ab (gatad2ab), transcript variant X4, mRNA
TRINITY_DN124_c0_g1	ref|XM_034530335.1|	XM_034530335	PREDICTED: Cyclopterus lumpus GATA zinc finger domain containing 2Ab (gatad2ab), transcript variant X3, mRNA
TRINITY_DN1240_c0_g1	ref|XM_034546091.1|	XM_034546091	PREDICTED: Cyclopterus lumpus dolichyl-phosphate mannosyltransferase subunit 3, regulatory (dpm3), mRNA
TRINITY_DN12404_c1_g1	ref|XM_034549509.1|	XM_034549509	PREDICTED: Cyclopterus lumpus protein turtle homolog B-like (LOC117742325), transcript variant X2, mRNA
TRINITY_DN12404_c1_g1	ref|XM_034549508.1|	XM_034549508	PREDICTED: Cyclopterus lumpus protein turtle homolog B-like (LOC117742325), transcript variant X1, mRNA
TRINITY_DN1244_c3_g1	ref|XM_034554568.1|	XM_034554568	PREDICTED: Cyclopterus lumpus protein phosphatase, Mg2+/Mn2+ dependent, 1La (ppm1la), mRNA
TRINITY_DN1244_c3_g1	ref|XM_034546642.1|	XM_034546642	PREDICTED: Cyclopterus lumpus mitoguardin 2 (miga2), mRNA
TRINITY_DN1251_c0_g1	ref|XM_034539049.1|	XM_034539049	PREDICTED: Cyclopterus lumpus SWI/SNF-related matrix-associated actin-dependent regulator of chromatin subfamily E member 1-like (LOC117734782), transcript variant X2, mRNA
TRINITY_DN1251_c0_g1	ref|XM_034539048.1|	XM_034539048	PREDICTED: Cyclopterus lumpus SWI/SNF-related matrix-associated actin-dependent regulator of chromatin subfamily E member 1-like (LOC117734782), transcript variant X1, mRNA
TRINITY_DN12519_c0_g1	ref|XM_034535511.1|	XM_034535511	PREDICTED: Cyclopterus lumpus pannexin 2 (panx2), mRNA
TRINITY_DN1253_c0_g1	ref|XR_004610203.1|	XR_004610203	PREDICTED: Cyclopterus lumpus huntingtin (htt), transcript variant X5, misc_RNA
TRINITY_DN1253_c0_g1	ref|XM_034546132.1|	XM_034546132	PREDICTED: Cyclopterus lumpus huntingtin (htt), transcript variant X6, mRNA
TRINITY_DN12587_c0_g1	ref|XR_004609895.1|	XR_004609895	PREDICTED: Cyclopterus lumpus UBA-like domain containing 2 (ubald2), transcript variant X4, misc_RNA
TRINITY_DN12587_c0_g1	ref|XR_004609894.1|	XR_004609894	PREDICTED: Cyclopterus lumpus UBA-like domain containing 2 (ubald2), transcript variant X3, misc_RNA
TRINITY_DN12591_c1_g1	ref|XM_034553640.1|	XM_034553640	PREDICTED: Cyclopterus lumpus male-specific lethal 3 homolog (LOC117745327), transcript variant X8, mRNA
TRINITY_DN12591_c1_g1	ref|XM_034553632.1|	XM_034553632	PREDICTED: Cyclopterus lumpus male-specific lethal 3 homolog (LOC117745327), transcript variant X7, mRNA
TRINITY_DN126_c3_g1	ref|XM_034527838.1|	XM_034527838	PREDICTED: Cyclopterus lumpus pumilio RNA-binding family member 2 (pum2), transcript variant X6, mRNA
TRINITY_DN126_c3_g1	ref|XM_034527837.1|	XM_034527837	PREDICTED: Cyclopterus lumpus pumilio RNA-binding family member 2 (pum2), transcript variant X5, mRNA
TRINITY_DN126_c4_g1	ref|XM_034546761.1|	XM_034546761	PREDICTED: Cyclopterus lumpus calcium/calmodulin-dependent protein kinase kinase 2 (LOC117740388), transcript variant X1, mRNA
TRINITY_DN126_c4_g1	ref|XM_034546762.1|	XM_034546762	PREDICTED: Cyclopterus lumpus calcium/calmodulin-dependent protein kinase kinase 2 (LOC117740388), transcript variant X2, mRNA
TRINITY_DN12612_c0_g1	ref|XM_034535865.1|	XM_034535865	PREDICTED: Cyclopterus lumpus pseudouridine synthase 10 (pus10), transcript variant X2, mRNA
TRINITY_DN12612_c0_g1	ref|XM_034535856.1|	XM_034535856	PREDICTED: Cyclopterus lumpus pseudouridine synthase 10 (pus10), transcript variant X1, mRNA
TRINITY_DN126228_c0_g1	ref|XM_034535931.1|	XM_034535931	PREDICTED: Cyclopterus lumpus glutamate receptor, metabotropic 3 (grm3), mRNA
TRINITY_DN1265_c2_g1	ref|XM_034544142.1|	XM_034544142	PREDICTED: Cyclopterus lumpus uncharacterized LOC117737895 (LOC117737895), partial mRNA
TRINITY_DN1265_c2_g1	ref|XM_034546824.1|	XM_034546824	PREDICTED: Cyclopterus lumpus zinc finger DHHC-type palmitoyltransferase 12b (zdhhc12b), transcript variant X2, mRNA
TRINITY_DN1265_c4_g2	ref|XM_034536434.1|	XM_034536434	PREDICTED: Cyclopterus lumpus kelch-like family member 17 (klhl17), transcript variant X5, mRNA
TRINITY_DN1265_c4_g2	ref|XM_034536430.1|	XM_034536430	PREDICTED: Cyclopterus lumpus kelch-like family member 17 (klhl17), transcript variant X1, mRNA
TRINITY_DN12655_c0_g2	ref|XM_034525187.1|	XM_034525187	PREDICTED: Cyclopterus lumpus small ubiquitin-related modifier 3 (LOC117725173), mRNA
TRINITY_DN12709_c0_g1	ref|XM_034553830.1|	XM_034553830	PREDICTED: Cyclopterus lumpus lysophosphatidylcholine acyltransferase 3 (lpcat3), transcript variant X2, mRNA
TRINITY_DN12709_c0_g1	ref|XM_034553829.1|	XM_034553829	PREDICTED: Cyclopterus lumpus lysophosphatidylcholine acyltransferase 3 (lpcat3), transcript variant X1, mRNA
TRINITY_DN1275_c0_g1	ref|XM_034534739.1|	XM_034534739	PREDICTED: Cyclopterus lumpus C2 calcium dependent domain containing 5 (c2cd5), transcript variant X5, mRNA
TRINITY_DN1275_c0_g1	ref|XM_034534737.1|	XM_034534737	PREDICTED: Cyclopterus lumpus C2 calcium dependent domain containing 5 (c2cd5), transcript variant X3, mRNA
TRINITY_DN1275_c0_g2	ref|XM_034558595.1|	XM_034558595	PREDICTED: Cyclopterus lumpus CDP-diacylglycerol--glycerol-3-phosphate 3-phosphatidyltransferase, mitochondrial (LOC117748636), mRNA
TRINITY_DN1275_c0_g2	ref|XM_034558611.1|	XM_034558611	PREDICTED: Cyclopterus lumpus cytohesin-1-like (LOC117748647), mRNA
TRINITY_DN12751_c0_g1	ref|XM_034555296.1|	XM_034555296	PREDICTED: Cyclopterus lumpus peroxiredoxin 1 (prdx1), transcript variant X2, mRNA
TRINITY_DN12751_c0_g1	ref|XM_034555295.1|	XM_034555295	PREDICTED: Cyclopterus lumpus peroxiredoxin 1 (prdx1), transcript variant X1, mRNA
TRINITY_DN1281_c0_g1	ref|XM_034561094.1|	XM_034561094	PREDICTED: Cyclopterus lumpus ankyrin repeat and zinc finger peptidyl tRNA hydrolase 1 (ankzf1), transcript variant X3, mRNA
TRINITY_DN1281_c0_g1	ref|XR_004611771.1|	XR_004611771	PREDICTED: Cyclopterus lumpus ankyrin repeat and zinc finger peptidyl tRNA hydrolase 1 (ankzf1), transcript variant X5, misc_RNA
TRINITY_DN129_c0_g1	ref|XM_034551821.1|	XM_034551821	PREDICTED: Cyclopterus lumpus tubulin tyrosine ligase (ttl), mRNA
TRINITY_DN129_c0_g1	ref|XM_034551820.1|	XM_034551820	PREDICTED: Cyclopterus lumpus fidgetin-like 1 (fignl1), mRNA
TRINITY_DN1291_c1_g1	ref|XM_034529900.1|	XM_034529900	PREDICTED: Cyclopterus lumpus phosphatidylinositol-4,5-bisphosphate 3-kinase, catalytic subunit alpha (pik3ca), transcript variant X5, mRNA
TRINITY_DN1291_c1_g1	ref|XM_034529899.1|	XM_034529899	PREDICTED: Cyclopterus lumpus phosphatidylinositol-4,5-bisphosphate 3-kinase, catalytic subunit alpha (pik3ca), transcript variant X4, mRNA
TRINITY_DN12953_c0_g2	ref|XM_034550983.1|	XM_034550983	PREDICTED: Cyclopterus lumpus dehydrogenase/reductase (SDR family) X-linked (dhrsx), transcript variant X2, mRNA
TRINITY_DN12953_c0_g2	ref|XM_034550975.1|	XM_034550975	PREDICTED: Cyclopterus lumpus dehydrogenase/reductase (SDR family) X-linked (dhrsx), transcript variant X1, mRNA
TRINITY_DN12965_c1_g1	ref|XM_034530652.1|	XM_034530652	PREDICTED: Cyclopterus lumpus 60S ribosomal protein L5-B (LOC117729513), mRNA
TRINITY_DN12965_c1_g1	ref|XM_034544395.1|	XM_034544395	PREDICTED: Cyclopterus lumpus 60S ribosomal protein L5-like (LOC117738427), mRNA
TRINITY_DN13032_c0_g1	ref|XM_034541705.1|	XM_034541705	PREDICTED: Cyclopterus lumpus junction-mediating and -regulatory protein-like (LOC117736392), mRNA
TRINITY_DN13032_c0_g1	ref|XM_034527800.1|	XM_034527800	PREDICTED: Cyclopterus lumpus protein arginine methyltransferase 3 (prmt3), transcript variant X2, mRNA
TRINITY_DN1308_c0_g2	ref|XM_034532371.1|	XM_034532371	PREDICTED: Cyclopterus lumpus testis expressed 264, ER-phagy receptor a (tex264a), mRNA
TRINITY_DN1308_c0_g2	ref|XM_034563650.1|	XM_034563650	PREDICTED: Cyclopterus lumpus placental growth factor b (pgfb), transcript variant X1, mRNA
TRINITY_DN1309_c3_g1	ref|XM_034537998.1|	XM_034537998	PREDICTED: Cyclopterus lumpus periphilin-1 (LOC117733988), mRNA
TRINITY_DN1309_c7_g1	ref|XM_034526682.1|	XM_034526682	PREDICTED: Cyclopterus lumpus ubiquitin specific peptidase 44 (usp44), mRNA
TRINITY_DN1309_c7_g1	ref|XM_034526684.1|	XM_034526684	PREDICTED: Cyclopterus lumpus methionine aminopeptidase 2-like (LOC117726409), mRNA
TRINITY_DN1310_c0_g1	ref|XM_034549794.1|	XM_034549794	PREDICTED: Cyclopterus lumpus myotubularin related protein 4 (mtmr4), transcript variant X11, mRNA
TRINITY_DN1310_c0_g1	ref|XM_034549793.1|	XM_034549793	PREDICTED: Cyclopterus lumpus myotubularin related protein 4 (mtmr4), transcript variant X10, mRNA
TRINITY_DN1310_c1_g1	ref|XM_034560651.1|	XM_034560651	PREDICTED: Cyclopterus lumpus TRAF2 and NCK interacting kinase b (tnikb), transcript variant X11, mRNA
TRINITY_DN1310_c1_g1	ref|XM_034560650.1|	XM_034560650	PREDICTED: Cyclopterus lumpus TRAF2 and NCK interacting kinase b (tnikb), transcript variant X10, mRNA
TRINITY_DN13126_c0_g1	ref|XM_034528658.1|	XM_034528658	PREDICTED: Cyclopterus lumpus thiosulfate sulfurtransferase like domain containing 3 (tstd3), transcript variant X2, mRNA
TRINITY_DN13126_c0_g1	ref|XM_034528656.1|	XM_034528656	PREDICTED: Cyclopterus lumpus thiosulfate sulfurtransferase like domain containing 3 (tstd3), transcript variant X1, mRNA
TRINITY_DN1315_c0_g1	ref|XM_034532252.1|	XM_034532252	PREDICTED: Cyclopterus lumpus eukaryotic translation initiation factor 4E nuclear import factor 1 (eif4enif1), transcript variant X2, mRNA
TRINITY_DN1315_c0_g1	ref|XM_034532251.1|	XM_034532251	PREDICTED: Cyclopterus lumpus eukaryotic translation initiation factor 4E nuclear import factor 1 (eif4enif1), transcript variant X1, mRNA
TRINITY_DN1323_c0_g1	ref|XM_034544830.1|	XM_034544830	PREDICTED: Cyclopterus lumpus chromodomain-helicase-DNA-binding protein 4-like (LOC117738738), transcript variant X1, mRNA
TRINITY_DN1323_c0_g1	ref|XM_034544842.1|	XM_034544842	PREDICTED: Cyclopterus lumpus chromodomain-helicase-DNA-binding protein 4-like (LOC117738746), mRNA
TRINITY_DN13256_c0_g2	ref|XM_034561821.1|	XM_034561821	PREDICTED: Cyclopterus lumpus NAD(P) transhydrogenase, mitochondrial-like (LOC117750554), mRNA
TRINITY_DN13256_c0_g2	ref|XM_034561842.1|	XM_034561842	PREDICTED: Cyclopterus lumpus DTW domain containing 1 (dtwd1), mRNA
TRINITY_DN1338_c1_g2	ref|XM_034533630.1|	XM_034533630	PREDICTED: Cyclopterus lumpus PX domain containing serine/threonine kinase (pxk), transcript variant X2, mRNA
TRINITY_DN1338_c1_g2	ref|XM_034533632.1|	XM_034533632	PREDICTED: Cyclopterus lumpus PX domain containing serine/threonine kinase (pxk), transcript variant X4, mRNA
TRINITY_DN1339_c0_g3	ref|XM_034561432.1|	XM_034561432	PREDICTED: Cyclopterus lumpus integrator complex subunit 6 (ints6), transcript variant X2, mRNA
TRINITY_DN1339_c0_g3	ref|XM_034561431.1|	XM_034561431	PREDICTED: Cyclopterus lumpus integrator complex subunit 6 (ints6), transcript variant X1, mRNA
TRINITY_DN1340_c0_g2	ref|XM_034531856.1|	XM_034531856	PREDICTED: Cyclopterus lumpus copine I (cpne1), transcript variant X2, mRNA
TRINITY_DN1340_c0_g2	ref|XM_034531855.1|	XM_034531855	PREDICTED: Cyclopterus lumpus copine I (cpne1), transcript variant X1, mRNA
TRINITY_DN13430_c0_g1	ref|XR_004611407.1|	XR_004611407	PREDICTED: Cyclopterus lumpus toll-like receptor 2 (LOC117747505), transcript variant X4, misc_RNA
TRINITY_DN13430_c0_g1	ref|XR_004611405.1|	XR_004611405	PREDICTED: Cyclopterus lumpus toll-like receptor 2 (LOC117747505), transcript variant X1, misc_RNA
TRINITY_DN1345_c0_g1	ref|XM_034544496.1|	XM_034544496	PREDICTED: Cyclopterus lumpus 3-oxoacyl-ACP synthase, mitochondrial (oxsm), mRNA
TRINITY_DN1345_c0_g1	ref|XM_034544494.1|	XM_034544494	PREDICTED: Cyclopterus lumpus N-glycanase 1 (ngly1), transcript variant X1, mRNA
TRINITY_DN13497_c0_g1	ref|XM_034527906.1|	XM_034527906	PREDICTED: Cyclopterus lumpus YLP motif containing 1 (ylpm1), mRNA
TRINITY_DN13497_c0_g1	ref|XM_034527907.1|	XM_034527907	PREDICTED: Cyclopterus lumpus prospero homeobox protein 2-like (LOC117727541), mRNA
TRINITY_DN13502_c0_g1	ref|XM_034556290.1|	XM_034556290	PREDICTED: Cyclopterus lumpus phospholipid phosphatase-related protein type 4-like (LOC117746941), mRNA
TRINITY_DN13557_c0_g1	ref|XM_034530208.1|	XM_034530208	PREDICTED: Cyclopterus lumpus heterogeneous nuclear ribonucleoprotein M (hnrnpm), transcript variant X2, mRNA
TRINITY_DN13557_c0_g1	ref|XM_034530210.1|	XM_034530210	PREDICTED: Cyclopterus lumpus heterogeneous nuclear ribonucleoprotein M (hnrnpm), transcript variant X4, mRNA
TRINITY_DN1357_c1_g1	ref|XM_034528548.1|	XM_034528548	PREDICTED: Cyclopterus lumpus zinc finger DHHC-type palmitoyltransferase 3a (zdhhc3a), transcript variant X2, mRNA
TRINITY_DN1357_c1_g1	ref|XM_034528547.1|	XM_034528547	PREDICTED: Cyclopterus lumpus zinc finger DHHC-type palmitoyltransferase 3a (zdhhc3a), transcript variant X1, mRNA
TRINITY_DN13605_c0_g1	ref|XM_034534952.1|	XM_034534952	PREDICTED: Cyclopterus lumpus sema domain, immunoglobulin domain (Ig), short basic domain, secreted, (semaphorin) 3E (sema3e), transcript variant X1, mRNA
TRINITY_DN13605_c0_g1	ref|XM_034534953.1|	XM_034534953	PREDICTED: Cyclopterus lumpus sema domain, immunoglobulin domain (Ig), short basic domain, secreted, (semaphorin) 3E (sema3e), transcript variant X2, mRNA
TRINITY_DN1362_c0_g1	ref|XM_034532335.1|	XM_034532335	PREDICTED: Cyclopterus lumpus NPR2 like, GATOR1 complex subunit (nprl2), mRNA
TRINITY_DN1363_c0_g1	ref|XM_034539248.1|	XM_034539248	PREDICTED: Cyclopterus lumpus ATP-binding cassette, sub-family C (CFTR/MRP), member 1 (abcc1), transcript variant X2, mRNA
TRINITY_DN1363_c0_g1	ref|XM_034539247.1|	XM_034539247	PREDICTED: Cyclopterus lumpus ATP-binding cassette, sub-family C (CFTR/MRP), member 1 (abcc1), transcript variant X1, mRNA
TRINITY_DN1365_c5_g1	ref|XM_034554190.1|	XM_034554190	PREDICTED: Cyclopterus lumpus protein tyrosine phosphatase, non-receptor type 23, a (ptpn23a), mRNA
TRINITY_DN1365_c5_g1	ref|XR_004611263.1|	XR_004611263	PREDICTED: Cyclopterus lumpus SREBF chaperone (scap), transcript variant X2, misc_RNA
TRINITY_DN1367_c0_g1	ref|XM_034553001.1|	XM_034553001	PREDICTED: Cyclopterus lumpus neurobeachin-like 2 (nbeal2), transcript variant X2, mRNA
TRINITY_DN1367_c0_g1	ref|XM_034553000.1|	XM_034553000	PREDICTED: Cyclopterus lumpus neurobeachin-like 2 (nbeal2), transcript variant X1, mRNA
TRINITY_DN1367_c1_g1	ref|XM_034531884.1|	XM_034531884	PREDICTED: Cyclopterus lumpus death-inducer obliterator 1-like (LOC117730299), transcript variant X5, mRNA
TRINITY_DN1367_c1_g1	ref|XM_034531883.1|	XM_034531883	PREDICTED: Cyclopterus lumpus death-inducer obliterator 1-like (LOC117730299), transcript variant X4, mRNA
TRINITY_DN13709_c0_g1	ref|XM_034544086.1|	XM_034544086	PREDICTED: Cyclopterus lumpus heterogeneous nuclear ribonucleoprotein A0-like (LOC117737864), mRNA
TRINITY_DN13709_c0_g1	ref|XM_034544088.1|	XM_034544088	PREDICTED: Cyclopterus lumpus heterogeneous nuclear ribonucleoprotein A0-like (LOC117737865), transcript variant X2, mRNA
TRINITY_DN13718_c0_g2	ref|XM_034537364.1|	XM_034537364	PREDICTED: Cyclopterus lumpus piezo-type mechanosensitive ion channel component 2 (si:dkey-11f4.7), mRNA
TRINITY_DN13718_c0_g2	ref|XM_034552715.1|	XM_034552715	PREDICTED: Cyclopterus lumpus piezo-type mechanosensitive ion channel component 1 (piezo1), mRNA
TRINITY_DN13726_c0_g2	ref|XM_034553753.1|	XM_034553753	PREDICTED: Cyclopterus lumpus ubiquitin specific peptidase 5 (isopeptidase T) (usp5), transcript variant X1, mRNA
TRINITY_DN13726_c0_g2	ref|XM_034553756.1|	XM_034553756	PREDICTED: Cyclopterus lumpus ubiquitin specific peptidase 5 (isopeptidase T) (usp5), transcript variant X4, mRNA
TRINITY_DN13745_c0_g2	ref|XM_034539059.1|	XM_034539059	PREDICTED: Cyclopterus lumpus mitochondrial elongation factor 1 (mief1), mRNA
TRINITY_DN13772_c0_g1	ref|XM_034529391.1|	XM_034529391	PREDICTED: Cyclopterus lumpus mitogen-activated protein kinase kinase 5 (map2k5), mRNA
TRINITY_DN1385_c1_g1	ref|XR_004611068.1|	XR_004611068	PREDICTED: Cyclopterus lumpus zinc finger DHHC-type palmitoyltransferase 20a (zdhhc20a), transcript variant X2, misc_RNA
TRINITY_DN1385_c1_g1	ref|XR_004611067.1|	XR_004611067	PREDICTED: Cyclopterus lumpus zinc finger DHHC-type palmitoyltransferase 20a (zdhhc20a), transcript variant X1, misc_RNA
TRINITY_DN1388_c0_g2	ref|XM_034535018.1|	XM_034535018	PREDICTED: Cyclopterus lumpus S-adenosylhomocysteine hydrolase-like protein 1 (LOC117732230), transcript variant X1, mRNA
TRINITY_DN1388_c0_g2	ref|XM_034535020.1|	XM_034535020	PREDICTED: Cyclopterus lumpus S-adenosylhomocysteine hydrolase-like protein 1 (LOC117732230), transcript variant X3, mRNA
TRINITY_DN13884_c0_g1	ref|XM_034525360.1|	XM_034525360	PREDICTED: Cyclopterus lumpus mitogen-activated protein kinase kinase kinase kinase 5 (map4k5), transcript variant X1, mRNA
TRINITY_DN13884_c0_g1	ref|XM_034525363.1|	XM_034525363	PREDICTED: Cyclopterus lumpus mitogen-activated protein kinase kinase kinase kinase 5 (map4k5), transcript variant X3, mRNA
TRINITY_DN1397_c0_g1	ref|XM_034545238.1|	XM_034545238	PREDICTED: Cyclopterus lumpus uncharacterized protein LOC560648 homolog (si:ch211-81a5.8), transcript variant X1, mRNA
TRINITY_DN1397_c0_g1	ref|XM_034545240.1|	XM_034545240	PREDICTED: Cyclopterus lumpus uncharacterized protein LOC560648 homolog (si:ch211-81a5.8), transcript variant X3, mRNA
TRINITY_DN1399_c2_g1	ref|XM_034557595.1|	XM_034557595	PREDICTED: Cyclopterus lumpus lysine (K)-specific demethylase 6B, a (kdm6ba), transcript variant X5, mRNA
TRINITY_DN1399_c2_g1	ref|XM_034557594.1|	XM_034557594	PREDICTED: Cyclopterus lumpus lysine (K)-specific demethylase 6B, a (kdm6ba), transcript variant X4, mRNA
TRINITY_DN13992_c0_g1	ref|XM_034529257.1|	XM_034529257	PREDICTED: Cyclopterus lumpus ADAM metallopeptidase with thrombospondin type 1 motif, 17 (adamts17), mRNA
TRINITY_DN13992_c0_g1	ref|XM_034547318.1|	XM_034547318	PREDICTED: Cyclopterus lumpus uncharacterized LOC117740768 (LOC117740768), partial mRNA
TRINITY_DN1401_c1_g1	ref|XM_034562374.1|	XM_034562374	PREDICTED: Cyclopterus lumpus sterile alpha motif and leucine zipper containing kinase AZK (zak), transcript variant X2, mRNA
TRINITY_DN1401_c1_g1	ref|XM_034562373.1|	XM_034562373	PREDICTED: Cyclopterus lumpus sterile alpha motif and leucine zipper containing kinase AZK (zak), transcript variant X1, mRNA
TRINITY_DN14012_c0_g1	ref|XM_034563105.1|	XM_034563105	PREDICTED: Cyclopterus lumpus NIPA like domain containing 3 (nipal3), mRNA
TRINITY_DN14012_c0_g1	ref|XM_034563108.1|	XM_034563108	PREDICTED: Cyclopterus lumpus calcipressin-3-like (LOC117751318), mRNA
TRINITY_DN14054_c0_g1	ref|XM_034561550.1|	XM_034561550	PREDICTED: Cyclopterus lumpus uncharacterized protein LOC569993 homolog (zgc:162944), mRNA
TRINITY_DN14054_c0_g1	ref|XM_034551852.1|	XM_034551852	PREDICTED: Cyclopterus lumpus bifunctional 3'-phosphoadenosine 5'-phosphosulfate synthase 2-like (LOC117743897), mRNA
TRINITY_DN14069_c0_g1	ref|XM_034540615.1|	XM_034540615	PREDICTED: Cyclopterus lumpus transcription factor IIIA-like (LOC117735784), mRNA
TRINITY_DN14069_c0_g1	ref|XM_034540590.1|	XM_034540590	PREDICTED: Cyclopterus lumpus coiled-coil domain containing 130 (ccdc130), transcript variant X1, mRNA
TRINITY_DN1415_c0_g1	ref|XM_034563513.1|	XM_034563513	PREDICTED: Cyclopterus lumpus VRK serine/threonine kinase 3 (vrk3), mRNA
TRINITY_DN14178_c1_g1	ref|XM_034556439.1|	XM_034556439	PREDICTED: Cyclopterus lumpus SKI-like proto-oncogene a (skila), transcript variant X2, mRNA
TRINITY_DN14178_c1_g1	ref|XM_034556438.1|	XM_034556438	PREDICTED: Cyclopterus lumpus SKI-like proto-oncogene a (skila), transcript variant X1, mRNA
TRINITY_DN14200_c0_g1	ref|XM_034558841.1|	XM_034558841	PREDICTED: Cyclopterus lumpus ceramide synthase-like (LOC117748775), mRNA
TRINITY_DN14200_c0_g1	ref|XM_034548744.1|	XM_034548744	PREDICTED: Cyclopterus lumpus solute carrier family 47 member 3 (slc47a3), transcript variant X2, mRNA
TRINITY_DN1421_c0_g1	ref|XM_034534802.1|	XM_034534802	PREDICTED: Cyclopterus lumpus FYVE, RhoGEF and PH domain containing 4a (fgd4a), transcript variant X9, mRNA
TRINITY_DN1421_c0_g1	ref|XM_034534801.1|	XM_034534801	PREDICTED: Cyclopterus lumpus FYVE, RhoGEF and PH domain containing 4a (fgd4a), transcript variant X8, mRNA
TRINITY_DN14239_c0_g1	ref|XM_034542916.1|	XM_034542916	PREDICTED: Cyclopterus lumpus uncharacterized protein LOC436733 homolog (zgc:92907), transcript variant X1, mRNA
TRINITY_DN14239_c0_g1	ref|XM_034542915.1|	XM_034542915	PREDICTED: Cyclopterus lumpus RAP2C, member of RAS oncogene family (rap2c), mRNA
TRINITY_DN14240_c0_g2	ref|XM_034545111.1|	XM_034545111	PREDICTED: Cyclopterus lumpus prolyl endopeptidase-like (LOC117738928), transcript variant X1, mRNA
TRINITY_DN14240_c0_g2	ref|XM_034545112.1|	XM_034545112	PREDICTED: Cyclopterus lumpus prolyl endopeptidase-like (LOC117738928), transcript variant X2, mRNA
TRINITY_DN1431_c0_g2	ref|XM_034532344.1|	XM_034532344	PREDICTED: Cyclopterus lumpus nischarin (nisch), transcript variant X1, mRNA
TRINITY_DN1431_c0_g2	ref|XM_034532347.1|	XM_034532347	PREDICTED: Cyclopterus lumpus nischarin (nisch), transcript variant X4, mRNA
TRINITY_DN1432_c0_g1	ref|XM_034561461.1|	XM_034561461	PREDICTED: Cyclopterus lumpus interferon induced with helicase C domain 1 (ifih1), mRNA
TRINITY_DN14359_c0_g1	ref|XM_034559402.1|	XM_034559402	PREDICTED: Cyclopterus lumpus excision repair cross-complementation group 4 (ercc4), mRNA
TRINITY_DN1446_c0_g1	ref|XM_034557281.1|	XM_034557281	PREDICTED: Cyclopterus lumpus RNA binding motif protein 14b (rbm14b), transcript variant X2, mRNA
TRINITY_DN1446_c0_g1	ref|XM_034557280.1|	XM_034557280	PREDICTED: Cyclopterus lumpus RNA binding motif protein 14b (rbm14b), transcript variant X1, mRNA
TRINITY_DN1451_c3_g1	ref|XM_034562465.1|	XM_034562465	PREDICTED: Cyclopterus lumpus SEC22 homolog A, vesicle trafficking protein (sec22a), mRNA
TRINITY_DN1451_c3_g1	ref|XM_034561458.1|	XM_034561458	PREDICTED: Cyclopterus lumpus adenylate cyclase 5 (adcy5), mRNA
TRINITY_DN14518_c0_g1	ref|XM_034541490.1|	XM_034541490	PREDICTED: Cyclopterus lumpus transport and golgi organization 2 homolog (Drosophila) (tango2), transcript variant X2, mRNA
TRINITY_DN14518_c0_g1	ref|XM_034541488.1|	XM_034541488	PREDICTED: Cyclopterus lumpus transport and golgi organization 2 homolog (Drosophila) (tango2), transcript variant X1, mRNA
TRINITY_DN1455_c0_g1	ref|XM_034559022.1|	XM_034559022	PREDICTED: Cyclopterus lumpus uncharacterized protein LOC541336 homolog (zgc:112496), transcript variant X2, mRNA
TRINITY_DN1455_c0_g1	ref|XM_034559021.1|	XM_034559021	PREDICTED: Cyclopterus lumpus uncharacterized protein LOC541336 homolog (zgc:112496), transcript variant X1, mRNA
TRINITY_DN1458_c0_g1	ref|XM_034535626.1|	XM_034535626	PREDICTED: Cyclopterus lumpus coiled-coil domain containing 113 (ccdc113), transcript variant X4, mRNA
TRINITY_DN1458_c0_g1	ref|XM_034535625.1|	XM_034535625	PREDICTED: Cyclopterus lumpus coiled-coil domain containing 113 (ccdc113), transcript variant X3, mRNA
TRINITY_DN14609_c1_g1	ref|XM_034552384.1|	XM_034552384	PREDICTED: Cyclopterus lumpus voltage-dependent anion channel 2 (vdac2), mRNA
TRINITY_DN14632_c0_g1	ref|XM_034561615.1|	XM_034561615	PREDICTED: Cyclopterus lumpus DOP1 leucine zipper like protein B (dop1b), transcript variant X4, mRNA
TRINITY_DN14632_c0_g1	ref|XM_034561616.1|	XM_034561616	PREDICTED: Cyclopterus lumpus DOP1 leucine zipper like protein B (dop1b), transcript variant X5, mRNA
TRINITY_DN1467_c0_g1	ref|XM_034544909.1|	XM_034544909	PREDICTED: Cyclopterus lumpus eukaryotic translation initiation factor 3, subunit I (eif3i), mRNA
TRINITY_DN1467_c0_g1	ref|XM_034544854.1|	XM_034544854	PREDICTED: Cyclopterus lumpus taxilin alpha (txlna), mRNA
TRINITY_DN1469_c0_g1	ref|XM_034551503.1|	XM_034551503	PREDICTED: Cyclopterus lumpus neuronal PAS domain protein 4 like (npas4l), mRNA
TRINITY_DN1469_c0_g1	ref|XR_004611120.1|	XR_004611120	PREDICTED: Cyclopterus lumpus kelch domain containing 3 (klhdc3), transcript variant X7, misc_RNA
TRINITY_DN1470_c0_g1	ref|XM_034563328.1|	XM_034563328	PREDICTED: Cyclopterus lumpus RAB3 GTPase activating protein subunit 2 (non-catalytic) (rab3gap2), transcript variant X1, mRNA
TRINITY_DN1470_c0_g1	ref|XM_034563330.1|	XM_034563330	PREDICTED: Cyclopterus lumpus RAB3 GTPase activating protein subunit 2 (non-catalytic) (rab3gap2), transcript variant X3, mRNA
TRINITY_DN14701_c0_g1	ref|XM_034557886.1|	XM_034557886	PREDICTED: Cyclopterus lumpus protein phosphatase, Mg2+/Mn2+ dependent, 1Bb (ppm1bb), transcript variant X2, mRNA
TRINITY_DN14701_c0_g1	ref|XM_034557885.1|	XM_034557885	PREDICTED: Cyclopterus lumpus protein phosphatase, Mg2+/Mn2+ dependent, 1Bb (ppm1bb), transcript variant X1, mRNA
TRINITY_DN1472_c0_g1	ref|XM_034529415.1|	XM_034529415	PREDICTED: Cyclopterus lumpus muscle-specific beta 1 integrin binding protein 2 (mibp2), transcript variant X1, mRNA
TRINITY_DN1472_c0_g1	ref|XM_034529416.1|	XM_034529416	PREDICTED: Cyclopterus lumpus muscle-specific beta 1 integrin binding protein 2 (mibp2), transcript variant X2, mRNA
TRINITY_DN1479_c0_g1	ref|XM_034531286.1|	XM_034531286	PREDICTED: Cyclopterus lumpus stromal membrane-associated protein 1-like (LOC117729866), mRNA
TRINITY_DN1479_c0_g1	ref|XM_034531781.1|	XM_034531781	PREDICTED: Cyclopterus lumpus centromere protein K (cenpk), transcript variant X4, mRNA
TRINITY_DN1482_c1_g1	ref|XM_034554991.1|	XM_034554991	PREDICTED: Cyclopterus lumpus RB1-inducible coiled-coil 1 (rb1cc1), mRNA
TRINITY_DN14901_c0_g1	ref|XM_034535970.1|	XM_034535970	PREDICTED: Cyclopterus lumpus DNA topoisomerase I, mitochondrial (zgc:173742), mRNA
TRINITY_DN14901_c0_g1	ref|XM_034535968.1|	XM_034535968	PREDICTED: Cyclopterus lumpus solute carrier family 66 member 2 (si:dkey-246g23.2), transcript variant X2, mRNA
TRINITY_DN1502_c0_g1	ref|XM_034526374.1|	XM_034526374	PREDICTED: Cyclopterus lumpus serine/threonine-protein kinase 38-like (LOC117726225), transcript variant X2, mRNA
TRINITY_DN1502_c0_g1	ref|XM_034526373.1|	XM_034526373	PREDICTED: Cyclopterus lumpus serine/threonine-protein kinase 38-like (LOC117726225), transcript variant X1, mRNA
TRINITY_DN15042_c0_g1	ref|XM_034555577.1|	XM_034555577	PREDICTED: Cyclopterus lumpus elongation factor 2 (LOC117746451), mRNA
TRINITY_DN15043_c1_g1	ref|XM_034528486.1|	XM_034528486	PREDICTED: Cyclopterus lumpus uncharacterized LOC117727936 (LOC117727936), partial mRNA
TRINITY_DN15059_c0_g1	ref|XM_034547530.1|	XM_034547530	PREDICTED: Cyclopterus lumpus lysophosphatidic acid receptor 1 (lpar1), transcript variant X1, mRNA
TRINITY_DN15059_c0_g1	ref|XM_034525707.1|	XM_034525707	PREDICTED: Cyclopterus lumpus CD276 molecule (cd276), transcript variant X5, mRNA
TRINITY_DN1506_c7_g2	ref|XM_034555567.1|	XM_034555567	PREDICTED: Cyclopterus lumpus ribosomal protein S28 (rps28), mRNA
TRINITY_DN1507_c0_g1	ref|XM_034555658.1|	XM_034555658	PREDICTED: Cyclopterus lumpus ribosomal protein L5a (rpl5a), mRNA
TRINITY_DN1507_c0_g1	ref|XM_034555657.1|	XM_034555657	PREDICTED: Cyclopterus lumpus divergent protein kinase domain 1Aa (dipk1aa), transcript variant X5, mRNA
TRINITY_DN15095_c0_g2	ref|XM_034542772.1|	XM_034542772	PREDICTED: Cyclopterus lumpus PDZ and LIM domain 7 (pdlim7), transcript variant X4, mRNA
TRINITY_DN15095_c0_g2	ref|XM_034542771.1|	XM_034542771	PREDICTED: Cyclopterus lumpus PDZ and LIM domain 7 (pdlim7), transcript variant X3, mRNA
TRINITY_DN15111_c0_g1	ref|XM_034559037.1|	XM_034559037	PREDICTED: Cyclopterus lumpus neuronal pentraxin IIb (nptx2b), transcript variant X1, mRNA
TRINITY_DN15111_c0_g1	ref|XM_034559038.1|	XM_034559038	PREDICTED: Cyclopterus lumpus neuronal pentraxin IIb (nptx2b), transcript variant X2, mRNA
TRINITY_DN1515_c0_g1	ref|XM_034525688.1|	XM_034525688	PREDICTED: Cyclopterus lumpus heterogeneous nuclear ribonucleoprotein Q (LOC117725483), transcript variant X4, mRNA
TRINITY_DN1515_c0_g1	ref|XM_034525686.1|	XM_034525686	PREDICTED: Cyclopterus lumpus heterogeneous nuclear ribonucleoprotein Q (LOC117725483), transcript variant X2, mRNA
TRINITY_DN1515_c1_g1	ref|XM_034531393.1|	XM_034531393	PREDICTED: Cyclopterus lumpus centrosomal protein 63 (cep63), mRNA
TRINITY_DN15166_c0_g1	ref|XM_034529200.1|	XM_034529200	PREDICTED: Cyclopterus lumpus zinc fingers and homeoboxes protein 1-like (LOC117728330), transcript variant X4, mRNA
TRINITY_DN15166_c0_g1	ref|XM_034529199.1|	XM_034529199	PREDICTED: Cyclopterus lumpus zinc fingers and homeoboxes protein 1-like (LOC117728330), transcript variant X3, mRNA
TRINITY_DN1519_c0_g1	ref|XM_034525756.1|	XM_034525756	PREDICTED: Cyclopterus lumpus TANK-binding kinase 1 (tbk1), transcript variant X2, mRNA
TRINITY_DN1519_c0_g1	ref|XM_034525755.1|	XM_034525755	PREDICTED: Cyclopterus lumpus TANK-binding kinase 1 (tbk1), transcript variant X1, mRNA
TRINITY_DN152_c0_g2	ref|XM_034547919.1|	XM_034547919	PREDICTED: Cyclopterus lumpus histone demethylase UTY-like (LOC117741116), transcript variant X4, mRNA
TRINITY_DN152_c0_g2	ref|XM_034557409.1|	XM_034557409	PREDICTED: Cyclopterus lumpus canopy FGF signaling regulator 3 (cnpy3), mRNA
TRINITY_DN152_c1_g1	ref|XM_034549283.1|	XM_034549283	PREDICTED: Cyclopterus lumpus protein furry homolog (LOC117741981), transcript variant X1, mRNA
TRINITY_DN152_c1_g1	ref|XM_034549284.1|	XM_034549284	PREDICTED: Cyclopterus lumpus protein furry homolog (LOC117741981), transcript variant X2, mRNA
TRINITY_DN1520_c0_g1	ref|XM_034562498.1|	XM_034562498	PREDICTED: Cyclopterus lumpus ribulose-5-phosphate-3-epimerase (rpe), mRNA
TRINITY_DN152246_c0_g1	ref|XM_034549904.1|	XM_034549904	PREDICTED: Cyclopterus lumpus doublecortin-like kinase 1a (dclk1a), transcript variant X5, mRNA
TRINITY_DN152246_c0_g1	ref|XM_034549903.1|	XM_034549903	PREDICTED: Cyclopterus lumpus doublecortin-like kinase 1a (dclk1a), transcript variant X4, mRNA
TRINITY_DN1525_c0_g1	ref|XM_034557182.1|	XM_034557182	PREDICTED: Cyclopterus lumpus uncharacterized LOC117747744 (LOC117747744), transcript variant X2, mRNA
TRINITY_DN1525_c0_g1	ref|XM_034557181.1|	XM_034557181	PREDICTED: Cyclopterus lumpus uncharacterized LOC117747744 (LOC117747744), transcript variant X1, mRNA
TRINITY_DN15317_c0_g1	ref|XM_034559470.1|	XM_034559470	PREDICTED: Cyclopterus lumpus solute carrier family 4 member 1b (Diego blood group) (slc4a1b), mRNA
TRINITY_DN1535_c0_g2	ref|XM_034538785.1|	XM_034538785	PREDICTED: Cyclopterus lumpus interleukin enhancer-binding factor 3 homolog (LOC117734602), transcript variant X7, mRNA
TRINITY_DN1535_c0_g2	ref|XM_034538784.1|	XM_034538784	PREDICTED: Cyclopterus lumpus interleukin enhancer-binding factor 3 homolog (LOC117734602), transcript variant X6, mRNA
TRINITY_DN1543_c0_g1	ref|XM_034536117.1|	XM_034536117	PREDICTED: Cyclopterus lumpus ceramide kinase-like (LOC117732881), mRNA
TRINITY_DN1543_c0_g1	ref|XM_034526450.1|	XM_034526450	PREDICTED: Cyclopterus lumpus ceramide kinase (cerk), mRNA
TRINITY_DN15445_c0_g1	ref|XM_034555767.1|	XM_034555767	PREDICTED: Cyclopterus lumpus GC-rich promoter binding protein 1-like 1 (gpbp1l1), transcript variant X3, mRNA
TRINITY_DN15445_c0_g1	ref|XM_034555770.1|	XM_034555770	PREDICTED: Cyclopterus lumpus GC-rich promoter binding protein 1-like 1 (gpbp1l1), transcript variant X5, mRNA
TRINITY_DN15470_c0_g1	ref|XM_034526274.1|	XM_034526274	PREDICTED: Cyclopterus lumpus solute carrier family 26 member 5 (slc26a5), transcript variant X2, mRNA
TRINITY_DN15470_c0_g1	ref|XM_034526273.1|	XM_034526273	PREDICTED: Cyclopterus lumpus solute carrier family 26 member 5 (slc26a5), transcript variant X1, mRNA
TRINITY_DN1548_c0_g2	ref|XM_034551123.1|	XM_034551123	PREDICTED: Cyclopterus lumpus ribosomal protein L23a (rpl23a), mRNA
TRINITY_DN1548_c0_g2	ref|XR_004611106.1|	XR_004611106	PREDICTED: Cyclopterus lumpus small nucleolar RNA Z17 (LOC117743308), ncRNA
TRINITY_DN1555_c1_g1	ref|XM_034563463.1|	XM_034563463	PREDICTED: Cyclopterus lumpus KH domain containing, RNA binding, signal transduction associated 1a (khdrbs1a), transcript variant X1, mRNA
TRINITY_DN1555_c1_g1	ref|XR_004611888.1|	XR_004611888	PREDICTED: Cyclopterus lumpus KH domain containing, RNA binding, signal transduction associated 1a (khdrbs1a), transcript variant X3, misc_RNA
TRINITY_DN1556_c0_g1	ref|XM_034541646.1|	XM_034541646	PREDICTED: Cyclopterus lumpus phosphatidylinositol 5-phosphate 4-kinase type-2 beta (LOC117736353), mRNA
TRINITY_DN1556_c0_g1	ref|XM_034541720.1|	XM_034541720	PREDICTED: Cyclopterus lumpus proteasome 20S subunit beta 3 (psmb3), mRNA
TRINITY_DN15593_c0_g2	ref|XM_034547655.1|	XM_034547655	PREDICTED: Cyclopterus lumpus Ras association domain family member 6 (rassf6), transcript variant X2, mRNA
TRINITY_DN15593_c0_g2	ref|XM_034547654.1|	XM_034547654	PREDICTED: Cyclopterus lumpus Ras association domain family member 6 (rassf6), transcript variant X1, mRNA
TRINITY_DN1562_c0_g2	ref|XM_034555929.1|	XM_034555929	PREDICTED: Cyclopterus lumpus Rho GTPase activating protein 21b (arhgap21b), transcript variant X1, mRNA
TRINITY_DN1562_c0_g2	ref|XM_034555931.1|	XM_034555931	PREDICTED: Cyclopterus lumpus Rho GTPase activating protein 21b (arhgap21b), transcript variant X3, mRNA
TRINITY_DN1565_c0_g1	ref|XM_034530240.1|	XM_034530240	PREDICTED: Cyclopterus lumpus UDP-Gal:betaGlcNAc beta 1,4- galactosyltransferase, polypeptide 6 (b4galt6), mRNA
TRINITY_DN1565_c0_g1	ref|XM_034537561.1|	XM_034537561	PREDICTED: Cyclopterus lumpus UDP-Gal:betaGlcNAc beta 1,4- galactosyltransferase, polypeptide 5 (b4galt5), mRNA
TRINITY_DN1567_c0_g1	ref|XM_034540559.1|	XM_034540559	PREDICTED: Cyclopterus lumpus GLE1 RNA export mediator (gle1), mRNA
TRINITY_DN1567_c0_g1	ref|XM_034540561.1|	XM_034540561	PREDICTED: Cyclopterus lumpus prostaglandin E synthase 2-like (ptgesl), transcript variant X2, mRNA
TRINITY_DN15744_c0_g2	ref|XM_034527507.1|	XM_034527507	PREDICTED: Cyclopterus lumpus minichromosome maintenance 9 homologous recombination repair factor (mcm9), transcript variant X4, mRNA
TRINITY_DN15744_c0_g2	ref|XM_034527506.1|	XM_034527506	PREDICTED: Cyclopterus lumpus minichromosome maintenance 9 homologous recombination repair factor (mcm9), transcript variant X3, mRNA
TRINITY_DN1575_c1_g1	ref|XM_034535014.1|	XM_034535014	PREDICTED: Cyclopterus lumpus eukaryotic translation initiation factor 4, gamma 2b (eif4g2b), transcript variant X2, mRNA
TRINITY_DN1575_c1_g1	ref|XM_034535013.1|	XM_034535013	PREDICTED: Cyclopterus lumpus eukaryotic translation initiation factor 4, gamma 2b (eif4g2b), transcript variant X1, mRNA
TRINITY_DN1575_c1_g2	ref|XM_034563428.1|	XM_034563428	PREDICTED: Cyclopterus lumpus eukaryotic translation initiation factor 4, gamma 2a (eif4g2a), partial mRNA
TRINITY_DN1575_c1_g2	ref|XM_034535013.1|	XM_034535013	PREDICTED: Cyclopterus lumpus eukaryotic translation initiation factor 4, gamma 2b (eif4g2b), transcript variant X1, mRNA
TRINITY_DN1584_c0_g1	ref|XM_034558878.1|	XM_034558878	PREDICTED: Cyclopterus lumpus translocase of outer mitochondrial membrane 22 homolog (yeast) (tomm22), mRNA
TRINITY_DN1584_c0_g1	ref|XM_034558877.1|	XM_034558877	PREDICTED: Cyclopterus lumpus v-maf avian musculoaponeurotic fibrosarcoma oncogene homolog F (maff), mRNA
TRINITY_DN1591_c14_g2	ref|XM_034552398.1|	XM_034552398	PREDICTED: Cyclopterus lumpus ribosomal protein S24 (rps24), mRNA
TRINITY_DN1591_c5_g1	ref|XM_034545384.1|	XM_034545384	PREDICTED: Cyclopterus lumpus CTP synthase 1a (ctps1a), transcript variant X2, mRNA
TRINITY_DN1591_c5_g1	ref|XM_034545383.1|	XM_034545383	PREDICTED: Cyclopterus lumpus CTP synthase 1a (ctps1a), transcript variant X1, mRNA
TRINITY_DN15975_c0_g1	ref|XM_034534867.1|	XM_034534867	PREDICTED: Cyclopterus lumpus regulatory associated protein of MTOR, complex 1 (rptor), transcript variant X4, mRNA
TRINITY_DN15975_c0_g1	ref|XM_034534857.1|	XM_034534857	PREDICTED: Cyclopterus lumpus regulatory associated protein of MTOR, complex 1 (rptor), transcript variant X3, mRNA
TRINITY_DN15985_c0_g1	ref|XM_034525213.1|	XM_034525213	PREDICTED: Cyclopterus lumpus leucine rich repeat containing 9 (lrrc9), mRNA
TRINITY_DN15985_c0_g1	ref|XM_034535510.1|	XM_034535510	PREDICTED: Cyclopterus lumpus mitochondrial ribosomal protein L23 (mrpl23), mRNA
TRINITY_DN1599_c0_g1	ref|XM_034552572.1|	XM_034552572	PREDICTED: Cyclopterus lumpus STE20-like kinase a (slka), transcript variant X2, mRNA
TRINITY_DN1599_c0_g1	ref|XM_034552571.1|	XM_034552571	PREDICTED: Cyclopterus lumpus STE20-like kinase a (slka), transcript variant X1, mRNA
TRINITY_DN1600_c0_g1	ref|XM_034558574.1|	XM_034558574	PREDICTED: Cyclopterus lumpus polymerase (RNA) III (DNA directed) polypeptide E (polr3e), transcript variant X2, mRNA
TRINITY_DN1600_c0_g1	ref|XM_034558573.1|	XM_034558573	PREDICTED: Cyclopterus lumpus polymerase (RNA) III (DNA directed) polypeptide E (polr3e), transcript variant X1, mRNA
TRINITY_DN16077_c0_g2	ref|XM_034552157.1|	XM_034552157	PREDICTED: Cyclopterus lumpus sorbin and SH3 domain-containing protein 1 (LOC117744065), mRNA
TRINITY_DN16077_c0_g2	ref|XM_034546305.1|	XM_034546305	PREDICTED: Cyclopterus lumpus SMAD family member 2 (smad2), mRNA
TRINITY_DN1608_c0_g2	ref|XM_034539203.1|	XM_034539203	PREDICTED: Cyclopterus lumpus ribosomal protein L23 (rpl23), mRNA
TRINITY_DN161_c1_g2	ref|XM_034547495.1|	XM_034547495	PREDICTED: Cyclopterus lumpus phosphatidylinositol glycan anchor biosynthesis, class O (pigo), transcript variant X1, mRNA
TRINITY_DN161_c1_g2	ref|XM_034547496.1|	XM_034547496	PREDICTED: Cyclopterus lumpus phosphatidylinositol glycan anchor biosynthesis, class O (pigo), transcript variant X2, mRNA
TRINITY_DN16227_c0_g1	ref|XM_034550583.1|	XM_034550583	PREDICTED: Cyclopterus lumpus splicing factor U2AF 35 kDa subunit-like (LOC117742924), mRNA
TRINITY_DN1625_c0_g1	ref|XM_034526986.1|	XM_034526986	PREDICTED: Cyclopterus lumpus axin interactor, dorsalization associated (aida), transcript variant X1, mRNA
TRINITY_DN1625_c0_g1	ref|XM_034526987.1|	XM_034526987	PREDICTED: Cyclopterus lumpus axin interactor, dorsalization associated (aida), transcript variant X2, mRNA
TRINITY_DN1627_c0_g1	ref|XM_034560035.1|	XM_034560035	PREDICTED: Cyclopterus lumpus ribosomal protein L22-like 1 (rpl22l1), transcript variant X2, mRNA
TRINITY_DN1627_c0_g1	ref|XM_034560034.1|	XM_034560034	PREDICTED: Cyclopterus lumpus ribosomal protein L22-like 1 (rpl22l1), transcript variant X1, mRNA
TRINITY_DN16306_c0_g1	ref|XM_034551282.1|	XM_034551282	PREDICTED: Cyclopterus lumpus 1-acylglycerol-3-phosphate O-acyltransferase 5 (lysophosphatidic acid acyltransferase, epsilon) (agpat5), mRNA
TRINITY_DN16306_c0_g1	ref|XM_034556354.1|	XM_034556354	PREDICTED: Cyclopterus lumpus probable cation-transporting ATPase 13A3 (LOC117746987), mRNA
TRINITY_DN1633_c0_g1	ref|XM_034530386.1|	XM_034530386	PREDICTED: Cyclopterus lumpus tripartite motif containing 25 (trim25), transcript variant X5, mRNA
TRINITY_DN1633_c0_g1	ref|XM_034530379.1|	XM_034530379	PREDICTED: Cyclopterus lumpus tripartite motif containing 25 (trim25), transcript variant X4, mRNA
TRINITY_DN1640_c0_g1	ref|XM_034555333.1|	XM_034555333	PREDICTED: Cyclopterus lumpus ring finger protein 220a (rnf220a), transcript variant X5, mRNA
TRINITY_DN1640_c0_g1	ref|XM_034555331.1|	XM_034555331	PREDICTED: Cyclopterus lumpus ring finger protein 220a (rnf220a), transcript variant X3, mRNA
TRINITY_DN165_c0_g1	ref|XM_034533141.1|	XM_034533141	PREDICTED: Cyclopterus lumpus MAP kinase-activated protein kinase 2-like (LOC117731025), mRNA
TRINITY_DN165_c0_g1	ref|XM_034532322.1|	XM_034532322	PREDICTED: Cyclopterus lumpus MAPK activated protein kinase 3 (mapkapk3), mRNA
TRINITY_DN1653_c0_g1	ref|XM_034549169.1|	XM_034549169	PREDICTED: Cyclopterus lumpus NIMA related kinase 3 (nek3), transcript variant X2, mRNA
TRINITY_DN1653_c0_g1	ref|XM_034549168.1|	XM_034549168	PREDICTED: Cyclopterus lumpus NIMA related kinase 3 (nek3), transcript variant X1, mRNA
TRINITY_DN1658_c0_g2	ref|XM_034550780.1|	XM_034550780	PREDICTED: Cyclopterus lumpus glycerol kinase-like (LOC117743040), transcript variant X2, mRNA
TRINITY_DN1658_c0_g2	ref|XM_034550771.1|	XM_034550771	PREDICTED: Cyclopterus lumpus glycerol kinase-like (LOC117743040), transcript variant X1, mRNA
TRINITY_DN1663_c0_g1	ref|XM_034554215.1|	XM_034554215	PREDICTED: Cyclopterus lumpus ribosomal protein S27, isoform 2 (rps27.2), mRNA
TRINITY_DN1663_c0_g1	ref|XR_004611278.1|	XR_004611278	PREDICTED: Cyclopterus lumpus small nucleolar RNA SNORA13 (LOC117745909), ncRNA
TRINITY_DN1667_c0_g1	ref|XM_034531441.1|	XM_034531441	PREDICTED: Cyclopterus lumpus HECT and RLD domain containing E3 ubiquitin protein ligase 2 (herc2), transcript variant X2, mRNA
TRINITY_DN1667_c0_g1	ref|XM_034531440.1|	XM_034531440	PREDICTED: Cyclopterus lumpus HECT and RLD domain containing E3 ubiquitin protein ligase 2 (herc2), transcript variant X1, mRNA
TRINITY_DN1667_c1_g1	ref|XM_034559885.1|	XM_034559885	PREDICTED: Cyclopterus lumpus ATP-dependent zinc metalloprotease YME1L1-like (LOC117749391), transcript variant X1, mRNA
TRINITY_DN1667_c1_g1	ref|XM_034559886.1|	XM_034559886	PREDICTED: Cyclopterus lumpus ATP-dependent zinc metalloprotease YME1L1-like (LOC117749391), transcript variant X2, mRNA
TRINITY_DN1670_c0_g1	ref|XM_034554572.1|	XM_034554572	PREDICTED: Cyclopterus lumpus uncharacterized protein LOC550476 homolog (zgc:110366), mRNA
TRINITY_DN1675_c0_g1	ref|XM_034537014.1|	XM_034537014	PREDICTED: Cyclopterus lumpus BPI fold containing family C, like (bpifcl), mRNA
TRINITY_DN1679_c1_g1	ref|XM_034545661.1|	XM_034545661	PREDICTED: Cyclopterus lumpus vacuolar protein sorting 45 homolog (vps45), transcript variant X2, mRNA
TRINITY_DN1679_c1_g1	ref|XM_034545660.1|	XM_034545660	PREDICTED: Cyclopterus lumpus vacuolar protein sorting 45 homolog (vps45), transcript variant X1, mRNA
TRINITY_DN168_c1_g1	ref|XM_034555427.1|	XM_034555427	PREDICTED: Cyclopterus lumpus odr-4 GPCR localization factor homolog (odr4), transcript variant X5, mRNA
TRINITY_DN168_c1_g1	ref|XM_034555425.1|	XM_034555425	PREDICTED: Cyclopterus lumpus odr-4 GPCR localization factor homolog (odr4), transcript variant X3, mRNA
TRINITY_DN1680_c0_g1	ref|XM_034551945.1|	XM_034551945	PREDICTED: Cyclopterus lumpus HPS1 biogenesis of lysosomal organelles complex 3 subunit 1 (hps1), transcript variant X3, mRNA
TRINITY_DN1680_c0_g1	ref|XM_034551944.1|	XM_034551944	PREDICTED: Cyclopterus lumpus HPS1 biogenesis of lysosomal organelles complex 3 subunit 1 (hps1), transcript variant X2, mRNA
TRINITY_DN1681_c3_g1	ref|XM_034558669.1|	XM_034558669	PREDICTED: Cyclopterus lumpus 5-methyltetrahydrofolate-homocysteine methyltransferase (mtr), mRNA
TRINITY_DN1685_c0_g1	ref|XM_034532257.1|	XM_034532257	PREDICTED: Cyclopterus lumpus POZ/BTB and AT hook containing zinc finger 1 (patz1), transcript variant X3, mRNA
TRINITY_DN1685_c0_g1	ref|XM_034532255.1|	XM_034532255	PREDICTED: Cyclopterus lumpus POZ/BTB and AT hook containing zinc finger 1 (patz1), transcript variant X1, mRNA
TRINITY_DN1694_c0_g5	ref|XM_034555254.1|	XM_034555254	PREDICTED: Cyclopterus lumpus partitioning defective 3 homolog (LOC117746238), transcript variant X4, mRNA
TRINITY_DN1694_c0_g5	ref|XM_034555253.1|	XM_034555253	PREDICTED: Cyclopterus lumpus partitioning defective 3 homolog (LOC117746238), transcript variant X3, mRNA
TRINITY_DN1695_c0_g1	ref|XM_034534134.1|	XM_034534134	PREDICTED: Cyclopterus lumpus zinc finger C3H1 domain-containing protein-like (LOC117731773), transcript variant X4, mRNA
TRINITY_DN1695_c0_g1	ref|XM_034534133.1|	XM_034534133	PREDICTED: Cyclopterus lumpus zinc finger C3H1 domain-containing protein-like (LOC117731773), transcript variant X3, mRNA
TRINITY_DN17005_c0_g1	ref|XM_034543058.1|	XM_034543058	PREDICTED: Cyclopterus lumpus Rap guanine nucleotide exchange factor (GEF) 2 (rapgef2), transcript variant X4, mRNA
TRINITY_DN17005_c0_g1	ref|XM_034543057.1|	XM_034543057	PREDICTED: Cyclopterus lumpus Rap guanine nucleotide exchange factor (GEF) 2 (rapgef2), transcript variant X3, mRNA
TRINITY_DN1703_c0_g1	ref|XM_034529872.1|	XM_034529872	PREDICTED: Cyclopterus lumpus polymerase (RNA) II (DNA directed) polypeptide E, b (polr2eb), mRNA
TRINITY_DN171_c4_g1	ref|XM_034528695.1|	XM_034528695	PREDICTED: Cyclopterus lumpus F-box and leucine-rich repeat protein 4 (fbxl4), mRNA
TRINITY_DN17116_c0_g1	ref|XM_034554043.1|	XM_034554043	PREDICTED: Cyclopterus lumpus carboxypeptidase Q-like (LOC117745605), transcript variant X2, mRNA
TRINITY_DN17116_c0_g1	ref|XM_034554042.1|	XM_034554042	PREDICTED: Cyclopterus lumpus carboxypeptidase Q-like (LOC117745605), transcript variant X1, mRNA
TRINITY_DN1720_c1_g1	ref|XM_034525740.1|	XM_034525740	PREDICTED: Cyclopterus lumpus ATPase plasma membrane Ca2+ transporting 1a (atp2b1a), transcript variant X1, mRNA
TRINITY_DN1720_c1_g1	ref|XM_034525741.1|	XM_034525741	PREDICTED: Cyclopterus lumpus ATPase plasma membrane Ca2+ transporting 1a (atp2b1a), transcript variant X2, mRNA
TRINITY_DN1723_c0_g1	ref|XM_034541435.1|	XM_034541435	PREDICTED: Cyclopterus lumpus zinc-binding protein A33-like (LOC117736238), mRNA
TRINITY_DN1723_c0_g1	ref|XM_034542710.1|	XM_034542710	PREDICTED: Cyclopterus lumpus zinc-binding protein A33-like (LOC117737004), mRNA
TRINITY_DN1725_c1_g1	ref|XM_034540978.1|	XM_034540978	PREDICTED: Cyclopterus lumpus activating signal cointegrator 1 complex subunit 2 (ascc2), mRNA
TRINITY_DN17265_c0_g1	ref|XM_034555722.1|	XM_034555722	PREDICTED: Cyclopterus lumpus pre-B-cell leukemia transcription factor 1 (LOC117746532), transcript variant X4, mRNA
TRINITY_DN17265_c0_g1	ref|XM_034555720.1|	XM_034555720	PREDICTED: Cyclopterus lumpus pre-B-cell leukemia transcription factor 1 (LOC117746532), transcript variant X2, mRNA
TRINITY_DN1727_c0_g1	ref|XM_034540690.1|	XM_034540690	PREDICTED: Cyclopterus lumpus K(lysine) acetyltransferase 6A (kat6a), transcript variant X3, mRNA
TRINITY_DN1727_c0_g1	ref|XM_034540688.1|	XM_034540688	PREDICTED: Cyclopterus lumpus K(lysine) acetyltransferase 6A (kat6a), transcript variant X1, mRNA
TRINITY_DN173_c0_g1	ref|XM_034532699.1|	XM_034532699	PREDICTED: Cyclopterus lumpus zinc finger, MYND-type containing 8 (zmynd8), transcript variant X10, mRNA
TRINITY_DN173_c0_g1	ref|XM_034532698.1|	XM_034532698	PREDICTED: Cyclopterus lumpus zinc finger, MYND-type containing 8 (zmynd8), transcript variant X9, mRNA
TRINITY_DN1731_c0_g2	ref|XM_034555869.1|	XM_034555869	PREDICTED: Cyclopterus lumpus CTD (carboxy-terminal domain, RNA polymerase II, polypeptide A) small phosphatase-like b (ctdsplb), transcript variant X4, mRNA
TRINITY_DN1731_c0_g2	ref|XM_034555868.1|	XM_034555868	PREDICTED: Cyclopterus lumpus CTD (carboxy-terminal domain, RNA polymerase II, polypeptide A) small phosphatase-like b (ctdsplb), transcript variant X3, mRNA
TRINITY_DN17314_c0_g1	ref|XM_034538447.1|	XM_034538447	PREDICTED: Cyclopterus lumpus peptidylprolyl cis/trans isomerase, NIMA-interacting 1 (pin1), mRNA
TRINITY_DN17314_c0_g1	ref|XM_034538461.1|	XM_034538461	PREDICTED: Cyclopterus lumpus ubiquitin like 5 (ubl5), mRNA
TRINITY_DN1732_c0_g1	ref|XM_034546500.1|	XM_034546500	PREDICTED: Cyclopterus lumpus ankyrin repeat, family A (RFXANK-like), 2 (ankra2), transcript variant X1, mRNA
TRINITY_DN1732_c0_g1	ref|XM_034546502.1|	XM_034546502	PREDICTED: Cyclopterus lumpus ankyrin repeat, family A (RFXANK-like), 2 (ankra2), transcript variant X3, mRNA
TRINITY_DN1733_c3_g1	ref|XM_034541594.1|	XM_034541594	PREDICTED: Cyclopterus lumpus MAPK activated protein kinase 5 (mapkapk5), mRNA
TRINITY_DN17367_c0_g2	ref|XM_034527859.1|	XM_034527859	PREDICTED: Cyclopterus lumpus tRNA methyltransferase 6 (trmt6), transcript variant X1, mRNA
TRINITY_DN17367_c0_g2	ref|XM_034527860.1|	XM_034527860	PREDICTED: Cyclopterus lumpus tRNA methyltransferase 6 (trmt6), transcript variant X2, mRNA
TRINITY_DN1740_c0_g1	ref|XM_034563461.1|	XM_034563461	PREDICTED: Cyclopterus lumpus zinc finger MYM-type protein 4-like (LOC117751543), mRNA
TRINITY_DN1740_c0_g1	ref|XM_034539769.1|	XM_034539769	PREDICTED: Cyclopterus lumpus TBC1 domain family, member 17 (tbc1d17), mRNA
TRINITY_DN17427_c0_g2	ref|XM_034540197.1|	XM_034540197	PREDICTED: Cyclopterus lumpus glutamate receptor, ionotropic, delta 2 (Grid2) interacting protein, a (grid2ipa), mRNA
TRINITY_DN17581_c0_g1	ref|XM_034538062.1|	XM_034538062	PREDICTED: Cyclopterus lumpus espin (espn), transcript variant X1, mRNA
TRINITY_DN17581_c0_g1	ref|XM_034538063.1|	XM_034538063	PREDICTED: Cyclopterus lumpus espin (espn), transcript variant X2, mRNA
TRINITY_DN1760_c0_g2	ref|XM_034551993.1|	XM_034551993	PREDICTED: Cyclopterus lumpus baculoviral IAP repeat containing 6 (birc6), transcript variant X2, mRNA
TRINITY_DN1760_c0_g2	ref|XM_034552000.1|	XM_034552000	PREDICTED: Cyclopterus lumpus baculoviral IAP repeat containing 6 (birc6), transcript variant X9, mRNA
TRINITY_DN17608_c1_g1	ref|XM_034537495.1|	XM_034537495	PREDICTED: Cyclopterus lumpus interferon-related developmental regulator 2 (ifrd2), transcript variant X3, mRNA
TRINITY_DN17608_c1_g1	ref|XM_034537494.1|	XM_034537494	PREDICTED: Cyclopterus lumpus interferon-related developmental regulator 2 (ifrd2), transcript variant X2, mRNA
TRINITY_DN1764_c3_g3	ref|XM_034543287.1|	XM_034543287	PREDICTED: Cyclopterus lumpus calcium binding protein 39, like 1 (cab39l1), mRNA
TRINITY_DN1764_c3_g3	ref|XM_034543942.1|	XM_034543942	PREDICTED: Cyclopterus lumpus PHD finger protein 6 (phf6), mRNA
TRINITY_DN178_c4_g1	ref|XM_034539099.1|	XM_034539099	PREDICTED: Cyclopterus lumpus ATPase H+ transporting V0 subunit a1a (atp6v0a1a), transcript variant X3, mRNA
TRINITY_DN178_c4_g1	ref|XM_034539097.1|	XM_034539097	PREDICTED: Cyclopterus lumpus ATPase H+ transporting V0 subunit a1a (atp6v0a1a), transcript variant X1, mRNA
TRINITY_DN17810_c0_g1	ref|XM_034549860.1|	XM_034549860	PREDICTED: Cyclopterus lumpus eva-1 homolog C (C. elegans) (eva1c), transcript variant X2, mRNA
TRINITY_DN17810_c0_g1	ref|XM_034549859.1|	XM_034549859	PREDICTED: Cyclopterus lumpus eva-1 homolog C (C. elegans) (eva1c), transcript variant X1, mRNA
TRINITY_DN1789_c0_g1	ref|XM_034551699.1|	XM_034551699	PREDICTED: Cyclopterus lumpus HEAT repeat containing 5B (heatr5b), transcript variant X5, mRNA
TRINITY_DN1789_c0_g1	ref|XM_034551697.1|	XM_034551697	PREDICTED: Cyclopterus lumpus HEAT repeat containing 5B (heatr5b), transcript variant X3, mRNA
TRINITY_DN1794_c0_g1	ref|XM_034548762.1|	XM_034548762	PREDICTED: Cyclopterus lumpus eukaryotic translation initiation factor 4h (eif4h), transcript variant X2, mRNA
TRINITY_DN1794_c0_g1	ref|XM_034548761.1|	XM_034548761	PREDICTED: Cyclopterus lumpus eukaryotic translation initiation factor 4h (eif4h), transcript variant X1, mRNA
TRINITY_DN1801_c0_g1	ref|XM_034529681.1|	XM_034529681	PREDICTED: Cyclopterus lumpus golgin subfamily B member 1-like (LOC117728808), transcript variant X4, mRNA
TRINITY_DN1801_c0_g1	ref|XM_034529679.1|	XM_034529679	PREDICTED: Cyclopterus lumpus golgin subfamily B member 1-like (LOC117728808), transcript variant X2, mRNA
TRINITY_DN1803_c0_g1	ref|XM_034541813.1|	XM_034541813	PREDICTED: Cyclopterus lumpus ubiquitin specific peptidase 30 (usp30), transcript variant X1, mRNA
TRINITY_DN1803_c0_g1	ref|XM_034541814.1|	XM_034541814	PREDICTED: Cyclopterus lumpus ubiquitin specific peptidase 30 (usp30), transcript variant X2, mRNA
TRINITY_DN1805_c0_g1	ref|XM_034537154.1|	XM_034537154	PREDICTED: Cyclopterus lumpus kinesin family member 3B (kif3b), transcript variant X3, mRNA
TRINITY_DN1805_c0_g1	ref|XM_034537153.1|	XM_034537153	PREDICTED: Cyclopterus lumpus kinesin family member 3B (kif3b), transcript variant X2, mRNA
TRINITY_DN18062_c0_g1	ref|XM_034547958.1|	XM_034547958	PREDICTED: Cyclopterus lumpus endothelial cell adhesion molecule b (esamb), mRNA
TRINITY_DN18062_c0_g1	ref|XM_034547959.1|	XM_034547959	PREDICTED: Cyclopterus lumpus acyl-CoA dehydrogenase family, member 8 (acad8), mRNA
TRINITY_DN1809_c0_g1	ref|XM_034547804.1|	XM_034547804	PREDICTED: Cyclopterus lumpus rap1 GTPase-activating protein 2-like (LOC117741087), transcript variant X10, mRNA
TRINITY_DN1809_c0_g1	ref|XM_034547803.1|	XM_034547803	PREDICTED: Cyclopterus lumpus rap1 GTPase-activating protein 2-like (LOC117741087), transcript variant X9, mRNA
TRINITY_DN18158_c1_g1	ref|XM_034526190.1|	XM_034526190	PREDICTED: Cyclopterus lumpus exportin, tRNA (nuclear export receptor for tRNAs) (xpot), transcript variant X1, mRNA
TRINITY_DN18158_c1_g1	ref|XM_034526192.1|	XM_034526192	PREDICTED: Cyclopterus lumpus exportin, tRNA (nuclear export receptor for tRNAs) (xpot), transcript variant X2, mRNA
TRINITY_DN1820_c0_g2	ref|XM_034545053.1|	XM_034545053	PREDICTED: Cyclopterus lumpus uncharacterized LOC117738898 (LOC117738898), mRNA
TRINITY_DN1820_c0_g2	ref|XM_034545054.1|	XM_034545054	PREDICTED: Cyclopterus lumpus solute carrier family 52 member 2 (slc52a2), mRNA
TRINITY_DN1825_c0_g1	ref|XM_034538331.1|	XM_034538331	PREDICTED: Cyclopterus lumpus ATPase cation transporting 13A2 (atp13a2), transcript variant X2, mRNA
TRINITY_DN1825_c0_g1	ref|XM_034538330.1|	XM_034538330	PREDICTED: Cyclopterus lumpus ATPase cation transporting 13A2 (atp13a2), transcript variant X1, mRNA
TRINITY_DN18250_c0_g2	ref|XM_034525615.1|	XM_034525615	PREDICTED: Cyclopterus lumpus coiled-coil domain containing 177 (ccdc177), mRNA
TRINITY_DN1838_c0_g1	ref|XM_034534304.1|	XM_034534304	PREDICTED: Cyclopterus lumpus proton myo-inositol cotransporter-like (LOC117731817), transcript variant X4, mRNA
TRINITY_DN1838_c0_g1	ref|XM_034534302.1|	XM_034534302	PREDICTED: Cyclopterus lumpus proton myo-inositol cotransporter-like (LOC117731817), transcript variant X3, mRNA
TRINITY_DN184_c0_g1	ref|XM_034540874.1|	XM_034540874	PREDICTED: Cyclopterus lumpus tetratricopeptide repeat domain 37 (ttc37), transcript variant X2, mRNA
TRINITY_DN184_c0_g1	ref|XM_034540873.1|	XM_034540873	PREDICTED: Cyclopterus lumpus tetratricopeptide repeat domain 37 (ttc37), transcript variant X1, mRNA
TRINITY_DN1847_c0_g1	ref|XM_034542268.1|	XM_034542268	PREDICTED: Cyclopterus lumpus transmembrane protein 127 (tmem127), mRNA
TRINITY_DN1847_c0_g1	ref|XM_034540946.1|	XM_034540946	PREDICTED: Cyclopterus lumpus cytosolic iron-sulfur assembly component 1 (ciao1), mRNA
TRINITY_DN1848_c0_g1	ref|XM_034561137.1|	XM_034561137	PREDICTED: Cyclopterus lumpus disco-interacting protein 2 homolog A (dip2a), transcript variant X1, mRNA
TRINITY_DN1848_c0_g1	ref|XM_034561138.1|	XM_034561138	PREDICTED: Cyclopterus lumpus disco-interacting protein 2 homolog A (dip2a), transcript variant X2, mRNA
TRINITY_DN1855_c1_g1	ref|XM_034560984.1|	XM_034560984	PREDICTED: Cyclopterus lumpus kalirin-like (LOC117750081), transcript variant X1, mRNA
TRINITY_DN1855_c1_g1	ref|XM_034561310.1|	XM_034561310	PREDICTED: Cyclopterus lumpus kalirin-like (LOC117750215), mRNA
TRINITY_DN18638_c0_g1	ref|XM_034546414.1|	XM_034546414	PREDICTED: Cyclopterus lumpus splicing factor SWAP (sfswap), transcript variant X1, mRNA
TRINITY_DN18638_c0_g1	ref|XM_034546415.1|	XM_034546415	PREDICTED: Cyclopterus lumpus splicing factor SWAP (sfswap), transcript variant X2, mRNA
TRINITY_DN18677_c0_g1	ref|XM_034534950.1|	XM_034534950	PREDICTED: Cyclopterus lumpus UDP-glucose 6-dehydrogenase (ugdh), mRNA
TRINITY_DN1872_c3_g1	ref|XM_034561500.1|	XM_034561500	PREDICTED: Cyclopterus lumpus tubulin tyrosine ligase-like family, member 4 (ttll4), mRNA
TRINITY_DN18755_c0_g1	ref|XM_034540516.1|	XM_034540516	PREDICTED: Cyclopterus lumpus coiled-coil domain containing 103 (ccdc103), transcript variant X2, mRNA
TRINITY_DN18755_c0_g1	ref|XR_004609098.1|	XR_004609098	PREDICTED: Cyclopterus lumpus uncharacterized LOC117728175 (LOC117728175), ncRNA
TRINITY_DN1879_c1_g2	ref|XM_034534601.1|	XM_034534601	PREDICTED: Cyclopterus lumpus solute carrier family 25 member 44a (slc25a44a), transcript variant X2, mRNA
TRINITY_DN1879_c1_g2	ref|XM_034531036.1|	XM_034531036	PREDICTED: Cyclopterus lumpus RAS-like, family 11, member B (rasl11b), mRNA
TRINITY_DN18792_c0_g1	ref|XM_034531633.1|	XM_034531633	PREDICTED: Cyclopterus lumpus cAMP-specific 3',5'-cyclic phosphodiesterase 4C-like (LOC117730105), transcript variant X4, mRNA
TRINITY_DN18792_c0_g1	ref|XM_034531630.1|	XM_034531630	PREDICTED: Cyclopterus lumpus cAMP-specific 3',5'-cyclic phosphodiesterase 4C-like (LOC117730105), transcript variant X1, mRNA
TRINITY_DN1880_c0_g1	ref|XM_034563168.1|	XM_034563168	PREDICTED: Cyclopterus lumpus DEAD (Asp-Glu-Ala-Asp) box helicase 24 (ddx24), transcript variant X1, mRNA
TRINITY_DN1880_c0_g1	ref|XM_034563169.1|	XM_034563169	PREDICTED: Cyclopterus lumpus DEAD (Asp-Glu-Ala-Asp) box helicase 24 (ddx24), transcript variant X2, mRNA
TRINITY_DN1903_c0_g1	ref|XM_034542779.1|	XM_034542779	PREDICTED: Cyclopterus lumpus toll-like receptor 1 (tlr1), mRNA
TRINITY_DN1903_c0_g1	ref|XM_034542783.1|	XM_034542783	PREDICTED: Cyclopterus lumpus solute carrier family 25 member 51b (slc25a51b), mRNA
TRINITY_DN1917_c1_g1	ref|XM_034548732.1|	XM_034548732	PREDICTED: Cyclopterus lumpus endothelin converting enzyme 2b (ece2b), transcript variant X5, mRNA
TRINITY_DN1917_c1_g1	ref|XM_034548728.1|	XM_034548728	PREDICTED: Cyclopterus lumpus endothelin converting enzyme 2b (ece2b), transcript variant X1, mRNA
TRINITY_DN192_c5_g1	ref|XM_034535496.1|	XM_034535496	PREDICTED: Cyclopterus lumpus aftiphilin a (aftpha), transcript variant X4, mRNA
TRINITY_DN192_c5_g1	ref|XM_034535505.1|	XM_034535505	PREDICTED: Cyclopterus lumpus aftiphilin a (aftpha), transcript variant X5, mRNA
TRINITY_DN1927_c0_g1	ref|XM_034537201.1|	XM_034537201	PREDICTED: Cyclopterus lumpus chromosome 7 C1orf174 homolog (c7h1orf174), transcript variant X2, mRNA
TRINITY_DN1927_c0_g1	ref|XM_034537200.1|	XM_034537200	PREDICTED: Cyclopterus lumpus chromosome 7 C1orf174 homolog (c7h1orf174), transcript variant X1, mRNA
TRINITY_DN19295_c0_g1	ref|XM_034537324.1|	XM_034537324	PREDICTED: Cyclopterus lumpus emerin (Emery-Dreifuss muscular dystrophy) (emd), transcript variant X2, mRNA
TRINITY_DN19295_c0_g1	ref|XM_034537323.1|	XM_034537323	PREDICTED: Cyclopterus lumpus emerin (Emery-Dreifuss muscular dystrophy) (emd), transcript variant X1, mRNA
TRINITY_DN1930_c1_g1	ref|XM_034557536.1|	XM_034557536	PREDICTED: Cyclopterus lumpus proline, glutamate and leucine rich protein 1 (pelp1), mRNA
TRINITY_DN1930_c1_g1	ref|XM_034557537.1|	XM_034557537	PREDICTED: Cyclopterus lumpus arrestin, beta 2b (arrb2b), mRNA
TRINITY_DN1934_c0_g2	ref|XM_034562949.1|	XM_034562949	PREDICTED: Cyclopterus lumpus cysteine rich transmembrane BMP regulator 1 (chordin-like) (crim1), transcript variant X1, mRNA
TRINITY_DN1934_c0_g2	ref|XM_034562950.1|	XM_034562950	PREDICTED: Cyclopterus lumpus cysteine rich transmembrane BMP regulator 1 (chordin-like) (crim1), transcript variant X2, mRNA
TRINITY_DN1939_c0_g1	ref|XM_034562917.1|	XM_034562917	PREDICTED: Cyclopterus lumpus calcineurin-like EF-hand protein 1 (chp1), mRNA
TRINITY_DN1939_c0_g1	ref|XM_034562909.1|	XM_034562909	PREDICTED: Cyclopterus lumpus nucleolar and spindle associated protein 1 (nusap1), transcript variant X2, mRNA
TRINITY_DN194_c0_g5	ref|XM_034549368.1|	XM_034549368	PREDICTED: Cyclopterus lumpus synaptojanin 1 (synj1), transcript variant X3, mRNA
TRINITY_DN194_c0_g5	ref|XM_034549367.1|	XM_034549367	PREDICTED: Cyclopterus lumpus synaptojanin 1 (synj1), transcript variant X2, mRNA
TRINITY_DN1941_c0_g1	ref|XM_034525224.1|	XM_034525224	PREDICTED: Cyclopterus lumpus transmembrane protein 50A (tmem50a), mRNA
TRINITY_DN1941_c0_g1	ref|XM_034525223.1|	XM_034525223	PREDICTED: Cyclopterus lumpus Rh blood group, D antigen (rhd), mRNA
TRINITY_DN1948_c1_g1	ref|XM_034526295.1|	XM_034526295	PREDICTED: Cyclopterus lumpus ALG10 alpha-1,2-mannosyltransferase (alg10), mRNA
TRINITY_DN1948_c1_g1	ref|XM_034526300.1|	XM_034526300	PREDICTED: Cyclopterus lumpus serine racemase (srr), transcript variant X5, mRNA
TRINITY_DN1951_c1_g1	ref|XM_034549191.1|	XM_034549191	PREDICTED: Cyclopterus lumpus tumor necrosis factor, alpha-induced protein 1 (endothelial) (tnfaip1), mRNA
TRINITY_DN1955_c0_g1	ref|XM_034561105.1|	XM_034561105	PREDICTED: Cyclopterus lumpus consortin, connexin sorting protein a (cnsta), transcript variant X3, mRNA
TRINITY_DN1955_c0_g1	ref|XM_034561096.1|	XM_034561096	PREDICTED: Cyclopterus lumpus consortin, connexin sorting protein a (cnsta), transcript variant X2, mRNA
TRINITY_DN19583_c0_g1	ref|XM_034536793.1|	XM_034536793	PREDICTED: Cyclopterus lumpus NADH:ubiquinone oxidoreductase complex assembly factor 5 (ndufaf5), mRNA
TRINITY_DN19583_c0_g1	ref|XM_034562883.1|	XM_034562883	PREDICTED: Cyclopterus lumpus e2f-associated phosphoprotein (eapp), mRNA
TRINITY_DN19596_c0_g2	ref|XM_034530239.1|	XM_034530239	PREDICTED: Cyclopterus lumpus lysophosphatidic acid receptor 3 (lpar3), transcript variant X2, mRNA
TRINITY_DN19596_c0_g2	ref|XM_034530238.1|	XM_034530238	PREDICTED: Cyclopterus lumpus lysophosphatidic acid receptor 3 (lpar3), transcript variant X1, mRNA
TRINITY_DN1961_c2_g2	ref|XM_034539985.1|	XM_034539985	PREDICTED: Cyclopterus lumpus E4F transcription factor 1 (e4f1), transcript variant X4, mRNA
TRINITY_DN1961_c2_g2	ref|XM_034539984.1|	XM_034539984	PREDICTED: Cyclopterus lumpus E4F transcription factor 1 (e4f1), transcript variant X3, mRNA
TRINITY_DN1961_c2_g4	ref|XM_034528955.1|	XM_034528955	PREDICTED: Cyclopterus lumpus sperm-associated antigen 1-like (LOC117728180), transcript variant X1, mRNA
TRINITY_DN1961_c2_g4	ref|XM_034528956.1|	XM_034528956	PREDICTED: Cyclopterus lumpus sperm-associated antigen 1-like (LOC117728180), transcript variant X2, mRNA
TRINITY_DN1963_c0_g1	ref|XM_034547793.1|	XM_034547793	PREDICTED: Cyclopterus lumpus von Willebrand factor A domain-containing protein 5A-like (LOC117741085), transcript variant X3, mRNA
TRINITY_DN1963_c0_g1	ref|XM_034547791.1|	XM_034547791	PREDICTED: Cyclopterus lumpus von Willebrand factor A domain-containing protein 5A-like (LOC117741085), transcript variant X2, mRNA
TRINITY_DN1964_c1_g1	ref|XM_034527325.1|	XM_034527325	PREDICTED: Cyclopterus lumpus RNA binding motif protein 25b (rbm25b), transcript variant X2, mRNA
TRINITY_DN1964_c1_g1	ref|XM_034527323.1|	XM_034527323	PREDICTED: Cyclopterus lumpus RNA binding motif protein 25b (rbm25b), transcript variant X1, mRNA
TRINITY_DN1965_c0_g1	ref|XM_034549486.1|	XM_034549486	PREDICTED: Cyclopterus lumpus WD repeat domain 44 (wdr44), mRNA
TRINITY_DN1965_c0_g1	ref|XM_034549491.1|	XM_034549491	PREDICTED: Cyclopterus lumpus leucine-rich repeats and calponin homology (CH) domain containing 2 (lrch2), mRNA
TRINITY_DN1965_c1_g1	ref|XM_034559728.1|	XM_034559728	PREDICTED: Cyclopterus lumpus microtubule-associated protein 4 (LOC117749336), transcript variant X6, mRNA
TRINITY_DN1965_c1_g1	ref|XM_034559726.1|	XM_034559726	PREDICTED: Cyclopterus lumpus microtubule-associated protein 4 (LOC117749336), transcript variant X4, mRNA
TRINITY_DN19672_c0_g1	ref|XM_034562331.1|	XM_034562331	PREDICTED: Cyclopterus lumpus RAB, member of RAS oncogene family-like 3 (rabl3), mRNA
TRINITY_DN19672_c0_g1	ref|XM_034562330.1|	XM_034562330	PREDICTED: Cyclopterus lumpus granzyme B(G,H)-like (LOC117750893), transcript variant X2, mRNA
TRINITY_DN1972_c0_g1	ref|XM_034539488.1|	XM_034539488	PREDICTED: Cyclopterus lumpus FKBP prolyl isomerase 10a (fkbp10a), transcript variant X1, mRNA
TRINITY_DN1972_c0_g1	ref|XM_034539490.1|	XM_034539490	PREDICTED: Cyclopterus lumpus FKBP prolyl isomerase 10a (fkbp10a), transcript variant X2, mRNA
TRINITY_DN19724_c0_g1	ref|XM_034560175.1|	XM_034560175	PREDICTED: Cyclopterus lumpus chaperonin containing TCP1, subunit 5 (epsilon) (cct5), mRNA
TRINITY_DN19724_c0_g1	ref|XM_034560176.1|	XM_034560176	PREDICTED: Cyclopterus lumpus carboxymethylenebutenolidase homolog (Pseudomonas) (cmbl), mRNA
TRINITY_DN1978_c1_g2	ref|XM_034559365.1|	XM_034559365	PREDICTED: Cyclopterus lumpus chromosome 19 C10orf88 homolog (c19h10orf88), mRNA
TRINITY_DN19781_c0_g1	ref|XM_034532267.1|	XM_034532267	PREDICTED: Cyclopterus lumpus FKBP prolyl isomerase 5 (fkbp5), transcript variant X1, mRNA
TRINITY_DN19781_c0_g1	ref|XM_034532268.1|	XM_034532268	PREDICTED: Cyclopterus lumpus FKBP prolyl isomerase 5 (fkbp5), transcript variant X2, mRNA
TRINITY_DN1990_c1_g1	ref|XM_034555626.1|	XM_034555626	PREDICTED: Cyclopterus lumpus tRNA selenocysteine 1 associated protein 1b (trnau1apb), transcript variant X1, mRNA
TRINITY_DN1990_c1_g1	ref|XM_034555627.1|	XM_034555627	PREDICTED: Cyclopterus lumpus tRNA selenocysteine 1 associated protein 1b (trnau1apb), transcript variant X2, mRNA
TRINITY_DN19924_c0_g2	ref|XM_034530802.1|	XM_034530802	PREDICTED: Cyclopterus lumpus importin-13-like (LOC117729582), transcript variant X2, mRNA
TRINITY_DN19924_c0_g2	ref|XM_034530800.1|	XM_034530800	PREDICTED: Cyclopterus lumpus importin-13-like (LOC117729582), transcript variant X1, mRNA
TRINITY_DN1999_c0_g1	ref|XM_034533716.1|	XM_034533716	PREDICTED: Cyclopterus lumpus telomeric repeat binding factor 2, interacting protein (terf2ip), transcript variant X2, mRNA
TRINITY_DN1999_c0_g1	ref|XM_034533715.1|	XM_034533715	PREDICTED: Cyclopterus lumpus telomeric repeat binding factor 2, interacting protein (terf2ip), transcript variant X1, mRNA
TRINITY_DN20_c0_g1	ref|XM_034539024.1|	XM_034539024	PREDICTED: Cyclopterus lumpus myocardin-related transcription factor B-like (LOC117734758), mRNA
TRINITY_DN20_c0_g1	ref|XM_034553356.1|	XM_034553356	PREDICTED: Cyclopterus lumpus F-actin-uncapping protein LRRC16A-like (LOC117745203), mRNA
TRINITY_DN2002_c1_g1	ref|XM_034557981.1|	XM_034557981	PREDICTED: Cyclopterus lumpus HEAT repeat containing 1 (heatr1), transcript variant X6, mRNA
TRINITY_DN2002_c1_g1	ref|XM_034557979.1|	XM_034557979	PREDICTED: Cyclopterus lumpus HEAT repeat containing 1 (heatr1), transcript variant X4, mRNA
TRINITY_DN2011_c1_g1	ref|XM_034557564.1|	XM_034557564	PREDICTED: Cyclopterus lumpus solute carrier family 8 member 4b (slc8a4b), mRNA
TRINITY_DN2011_c1_g1	ref|XM_034526402.1|	XM_034526402	PREDICTED: Cyclopterus lumpus ras-related protein Rap-1b-like (LOC117726239), transcript variant X2, mRNA
TRINITY_DN2020_c0_g1	ref|XM_034548376.1|	XM_034548376	PREDICTED: Cyclopterus lumpus fez family zinc finger protein 2 (si:ch211-89o9.6), mRNA
TRINITY_DN2020_c0_g1	ref|XM_034540977.1|	XM_034540977	PREDICTED: Cyclopterus lumpus multiple epidermal growth factor-like domains protein 9 (si:ch211-158d24.2), mRNA
TRINITY_DN2025_c2_g1	ref|XM_034549399.1|	XM_034549399	PREDICTED: Cyclopterus lumpus HIV-1 Tat specific factor 1 (htatsf1), transcript variant X1, mRNA
TRINITY_DN2025_c2_g1	ref|XM_034549402.1|	XM_034549402	PREDICTED: Cyclopterus lumpus HIV-1 Tat specific factor 1 (htatsf1), transcript variant X4, mRNA
TRINITY_DN20289_c0_g3	ref|XM_034560844.1|	XM_034560844	PREDICTED: Cyclopterus lumpus interferon alpha/beta receptor 1a-like (LOC117750013), mRNA
TRINITY_DN20289_c0_g3	ref|XM_034552821.1|	XM_034552821	PREDICTED: Cyclopterus lumpus interferon-induced, double-stranded RNA-activated protein kinase-like (LOC117744489), transcript variant X2, mRNA
TRINITY_DN20296_c0_g1	ref|XM_034534495.1|	XM_034534495	PREDICTED: Cyclopterus lumpus SPT2 chromatin protein domain containing 1 (spty2d1), transcript variant X1, mRNA
TRINITY_DN20296_c0_g1	ref|XM_034534496.1|	XM_034534496	PREDICTED: Cyclopterus lumpus SPT2 chromatin protein domain containing 1 (spty2d1), transcript variant X2, mRNA
TRINITY_DN203_c0_g1	ref|XM_034554882.1|	XM_034554882	PREDICTED: Cyclopterus lumpus vang-like protein 1 (LOC117746064), transcript variant X2, mRNA
TRINITY_DN203_c0_g1	ref|XM_034554874.1|	XM_034554874	PREDICTED: Cyclopterus lumpus vang-like protein 1 (LOC117746064), transcript variant X1, mRNA
TRINITY_DN2036_c0_g1	ref|XM_034542373.1|	XM_034542373	PREDICTED: Cyclopterus lumpus terminal uridylyl transferase 7 (tut7), mRNA
TRINITY_DN2036_c0_g1	ref|XM_034542379.1|	XM_034542379	PREDICTED: Cyclopterus lumpus cyclin-O protein B (LOC117736808), mRNA
TRINITY_DN2045_c0_g1	ref|XM_034558488.1|	XM_034558488	PREDICTED: Cyclopterus lumpus solute carrier family 38 member 10 (slc38a10), mRNA
TRINITY_DN2047_c1_g2	ref|XM_034544531.1|	XM_034544531	PREDICTED: Cyclopterus lumpus bromodomain containing 2a (brd2a), transcript variant X7, mRNA
TRINITY_DN2047_c1_g2	ref|XM_034544527.1|	XM_034544527	PREDICTED: Cyclopterus lumpus bromodomain containing 2a (brd2a), transcript variant X3, mRNA
TRINITY_DN2048_c0_g1	ref|XM_034555168.1|	XM_034555168	PREDICTED: Cyclopterus lumpus zinc finger protein 644a (znf644a), mRNA
TRINITY_DN2048_c0_g1	ref|XM_034555169.1|	XM_034555169	PREDICTED: Cyclopterus lumpus uncharacterized LOC117746205 (LOC117746205), mRNA
TRINITY_DN20696_c0_g1	ref|XM_034530883.1|	XM_034530883	PREDICTED: Cyclopterus lumpus peroxisomal biogenesis factor 5-like a (pex5la), mRNA
TRINITY_DN20719_c0_g1	ref|XM_034531728.1|	XM_034531728	PREDICTED: Cyclopterus lumpus unconventional SNARE in the ER 1 homolog (S. cerevisiae) (use1), mRNA
TRINITY_DN20719_c0_g1	ref|XM_034556703.1|	XM_034556703	PREDICTED: Cyclopterus lumpus high choriolytic enzyme 2-like (LOC117747466), mRNA
TRINITY_DN2078_c0_g1	ref|XM_034525479.1|	XM_034525479	PREDICTED: Cyclopterus lumpus microtubule-associated protein, RP/EB family, member 3a (mapre3a), transcript variant X2, mRNA
TRINITY_DN2078_c0_g1	ref|XM_034528687.1|	XM_034528687	PREDICTED: Cyclopterus lumpus uncharacterized LOC117728026 (LOC117728026), mRNA
TRINITY_DN20848_c0_g1	ref|XR_004609968.1|	XR_004609968	PREDICTED: Cyclopterus lumpus euchromatic histone-lysine N-methyltransferase 1a (ehmt1a), transcript variant X1, misc_RNA
TRINITY_DN20848_c0_g1	ref|XM_034541728.1|	XM_034541728	PREDICTED: Cyclopterus lumpus euchromatic histone-lysine N-methyltransferase 1a (ehmt1a), transcript variant X3, mRNA
TRINITY_DN20946_c0_g1	ref|XM_034536321.1|	XM_034536321	PREDICTED: Cyclopterus lumpus GRIP1 associated protein 1 (gripap1), transcript variant X5, mRNA
TRINITY_DN20946_c0_g1	ref|XM_034536320.1|	XM_034536320	PREDICTED: Cyclopterus lumpus GRIP1 associated protein 1 (gripap1), transcript variant X4, mRNA
TRINITY_DN2107_c0_g1	ref|XM_034557392.1|	XM_034557392	PREDICTED: Cyclopterus lumpus solute carrier family 25 member 11 (slc25a11), transcript variant X2, mRNA
TRINITY_DN2107_c0_g1	ref|XM_034557391.1|	XM_034557391	PREDICTED: Cyclopterus lumpus solute carrier family 25 member 11 (slc25a11), transcript variant X1, mRNA
TRINITY_DN2108_c1_g1	ref|XM_034525975.1|	XM_034525975	PREDICTED: Cyclopterus lumpus ataxin 7-like 1 (atxn7l1), transcript variant X1, mRNA
TRINITY_DN2108_c1_g1	ref|XM_034525976.1|	XM_034525976	PREDICTED: Cyclopterus lumpus ataxin 7-like 1 (atxn7l1), transcript variant X2, mRNA
TRINITY_DN2109_c0_g1	ref|XM_034529544.1|	XM_034529544	PREDICTED: Cyclopterus lumpus solute carrier family 39 member 1 (slc39a1), mRNA
TRINITY_DN21180_c0_g1	ref|XM_034530676.1|	XM_034530676	PREDICTED: Cyclopterus lumpus ST3 beta-galactoside alpha-2,3-sialyltransferase 3a (st3gal3a), transcript variant X2, mRNA
TRINITY_DN21180_c0_g1	ref|XM_034530675.1|	XM_034530675	PREDICTED: Cyclopterus lumpus ST3 beta-galactoside alpha-2,3-sialyltransferase 3a (st3gal3a), transcript variant X1, mRNA
TRINITY_DN2119_c0_g3	ref|XM_034540574.1|	XM_034540574	PREDICTED: Cyclopterus lumpus ATP/GTP binding protein 1 (agtpbp1), transcript variant X7, mRNA
TRINITY_DN2119_c0_g3	ref|XM_034540579.1|	XM_034540579	PREDICTED: Cyclopterus lumpus ATP/GTP binding protein 1 (agtpbp1), transcript variant X11, mRNA
TRINITY_DN2125_c0_g1	ref|XM_034550336.1|	XM_034550336	PREDICTED: Cyclopterus lumpus family with sequence similarity 222 member Ba (fam222ba), transcript variant X7, mRNA
TRINITY_DN2125_c0_g1	ref|XM_034550333.1|	XM_034550333	PREDICTED: Cyclopterus lumpus family with sequence similarity 222 member Ba (fam222ba), transcript variant X4, mRNA
TRINITY_DN2129_c1_g1	ref|XM_034525203.1|	XM_034525203	PREDICTED: Cyclopterus lumpus kelch domain containing 2 (klhdc2), transcript variant X2, mRNA
TRINITY_DN2129_c1_g1	ref|XM_034525202.1|	XM_034525202	PREDICTED: Cyclopterus lumpus kelch domain containing 2 (klhdc2), transcript variant X1, mRNA
TRINITY_DN2132_c0_g1	ref|XM_034556729.1|	XM_034556729	PREDICTED: Cyclopterus lumpus eukaryotic initiation factor 4A-I (LOC117747476), mRNA
TRINITY_DN2132_c0_g1	ref|XM_034555751.1|	XM_034555751	PREDICTED: Cyclopterus lumpus eukaryotic translation initiation factor 4A, isoform 2 (eif4a2), mRNA
TRINITY_DN2149_c0_g3	ref|XM_034541721.1|	XM_034541721	PREDICTED: Cyclopterus lumpus cAMP responsive element binding protein 3-like 3 like (creb3l3l), mRNA
TRINITY_DN2154_c2_g1	ref|XM_034553884.1|	XM_034553884	PREDICTED: Cyclopterus lumpus vesicle-associated membrane protein 1-like (LOC117745499), transcript variant X3, mRNA
TRINITY_DN2154_c2_g1	ref|XM_034553883.1|	XM_034553883	PREDICTED: Cyclopterus lumpus vesicle-associated membrane protein 1-like (LOC117745499), transcript variant X2, mRNA
TRINITY_DN216_c2_g1	ref|XM_034563185.1|	XM_034563185	PREDICTED: Cyclopterus lumpus ubiquitin-conjugating enzyme E2 D2-like (LOC117751368), transcript variant X1, mRNA
TRINITY_DN216_c2_g1	ref|XM_034563186.1|	XM_034563186	PREDICTED: Cyclopterus lumpus ubiquitin-conjugating enzyme E2 D2-like (LOC117751368), transcript variant X2, mRNA
TRINITY_DN2162_c0_g1	ref|XM_034540225.1|	XM_034540225	PREDICTED: Cyclopterus lumpus ring finger protein 25 (rnf25), mRNA
TRINITY_DN2162_c0_g1	ref|XM_034557725.1|	XM_034557725	PREDICTED: Cyclopterus lumpus sterile alpha motif domain-containing protein 9-like (sb:cb1081), mRNA
TRINITY_DN2168_c0_g1	ref|XM_034538377.1|	XM_034538377	PREDICTED: Cyclopterus lumpus tol-Pal system protein TolA-like (LOC117734201), transcript variant X3, mRNA
TRINITY_DN2168_c0_g1	ref|XM_034538375.1|	XM_034538375	PREDICTED: Cyclopterus lumpus tol-Pal system protein TolA-like (LOC117734201), transcript variant X1, mRNA
TRINITY_DN2169_c0_g1	ref|XR_004610740.1|	XR_004610740	PREDICTED: Cyclopterus lumpus uncharacterized LOC117741505 (LOC117741505), ncRNA
TRINITY_DN217_c1_g2	ref|XM_034546696.1|	XM_034546696	PREDICTED: Cyclopterus lumpus decapping mRNA 2 (dcp2), transcript variant X5, mRNA
TRINITY_DN217_c1_g2	ref|XM_034546695.1|	XM_034546695	PREDICTED: Cyclopterus lumpus decapping mRNA 2 (dcp2), transcript variant X4, mRNA
TRINITY_DN2174_c0_g1	ref|XM_034549751.1|	XM_034549751	PREDICTED: Cyclopterus lumpus serine/threonine kinase 11 interacting protein (stk11ip), transcript variant X1, mRNA
TRINITY_DN2174_c0_g1	ref|XM_034549760.1|	XM_034549760	PREDICTED: Cyclopterus lumpus serine/threonine kinase 11 interacting protein (stk11ip), transcript variant X2, mRNA
TRINITY_DN21758_c0_g2	ref|XM_034528352.1|	XM_034528352	PREDICTED: Cyclopterus lumpus hormonally up-regulated neu tumor-associated kinase homolog (LOC117727844), mRNA
TRINITY_DN2178_c0_g1	ref|XM_034539242.1|	XM_034539242	PREDICTED: Cyclopterus lumpus NFKB inhibitor interacting Ras-like 2 (nkiras2), transcript variant X2, mRNA
TRINITY_DN2178_c0_g1	ref|XM_034539241.1|	XM_034539241	PREDICTED: Cyclopterus lumpus NFKB inhibitor interacting Ras-like 2 (nkiras2), transcript variant X1, mRNA
TRINITY_DN2179_c0_g1	ref|XM_034527376.1|	XM_034527376	PREDICTED: Cyclopterus lumpus uncharacterized protein C1orf115-like (LOC117727222), transcript variant X1, mRNA
TRINITY_DN2179_c0_g1	ref|XM_034527374.1|	XM_034527374	PREDICTED: Cyclopterus lumpus uncharacterized protein LOC557127 homolog (si:dkey-119f1.1), transcript variant X3, mRNA
TRINITY_DN2191_c1_g1	ref|XM_034551675.1|	XM_034551675	PREDICTED: Cyclopterus lumpus ribosomal protein L31 (rpl31), mRNA
TRINITY_DN2191_c1_g1	ref|XM_034555963.1|	XM_034555963	PREDICTED: Cyclopterus lumpus uncharacterized protein LOC100151273 homolog (si:ch73-382f3.1), transcript variant X2, mRNA
TRINITY_DN2192_c0_g2	ref|XM_034529670.1|	XM_034529670	PREDICTED: Cyclopterus lumpus AT-rich interactive domain-containing protein 3B-like (LOC117728805), transcript variant X4, mRNA
TRINITY_DN2192_c0_g2	ref|XM_034529669.1|	XM_034529669	PREDICTED: Cyclopterus lumpus AT-rich interactive domain-containing protein 3B-like (LOC117728805), transcript variant X3, mRNA
TRINITY_DN2194_c0_g1	ref|XM_034560019.1|	XM_034560019	PREDICTED: Cyclopterus lumpus lethal(3)malignant brain tumor-like protein 4 (LOC117749458), transcript variant X8, mRNA
TRINITY_DN2194_c0_g1	ref|XM_034560018.1|	XM_034560018	PREDICTED: Cyclopterus lumpus lethal(3)malignant brain tumor-like protein 4 (LOC117749458), transcript variant X7, mRNA
TRINITY_DN220_c2_g1	ref|XM_034548230.1|	XM_034548230	PREDICTED: Cyclopterus lumpus heterogeneous nuclear ribonucleoprotein U-like 1 (hnrnpul1), transcript variant X2, mRNA
TRINITY_DN220_c2_g1	ref|XM_034548229.1|	XM_034548229	PREDICTED: Cyclopterus lumpus heterogeneous nuclear ribonucleoprotein U-like 1 (hnrnpul1), transcript variant X1, mRNA
TRINITY_DN2203_c0_g2	ref|XM_034548477.1|	XM_034548477	PREDICTED: Cyclopterus lumpus diacylglycerol kinase delta-like (LOC117741434), transcript variant X7, mRNA
TRINITY_DN2203_c0_g2	ref|XM_034548476.1|	XM_034548476	PREDICTED: Cyclopterus lumpus diacylglycerol kinase delta-like (LOC117741434), transcript variant X6, mRNA
TRINITY_DN2210_c0_g1	ref|XM_034551612.1|	XM_034551612	PREDICTED: Cyclopterus lumpus DEAD-box ATP-dependent RNA helicase 52A-like (LOC117743772), mRNA
TRINITY_DN2210_c0_g1	ref|XM_034551608.1|	XM_034551608	PREDICTED: Cyclopterus lumpus THUMP domain containing 2 (thumpd2), mRNA
TRINITY_DN2220_c1_g1	ref|XM_034543948.1|	XM_034543948	PREDICTED: Cyclopterus lumpus Wolfram syndrome 1b (wolframin) (wfs1b), transcript variant X2, mRNA
TRINITY_DN2220_c1_g1	ref|XM_034543945.1|	XM_034543945	PREDICTED: Cyclopterus lumpus Wolfram syndrome 1b (wolframin) (wfs1b), transcript variant X1, mRNA
TRINITY_DN22279_c0_g1	ref|XM_034525597.1|	XM_034525597	PREDICTED: Cyclopterus lumpus G-protein coupled receptor 135 (LOC117725434), transcript variant X2, mRNA
TRINITY_DN22279_c0_g1	ref|XM_034525596.1|	XM_034525596	PREDICTED: Cyclopterus lumpus G-protein coupled receptor 135 (LOC117725434), transcript variant X1, mRNA
TRINITY_DN2229_c3_g1	ref|XM_034557473.1|	XM_034557473	PREDICTED: Cyclopterus lumpus RPA-related protein RADX (si:ch73-71d17.2), transcript variant X5, mRNA
TRINITY_DN2229_c3_g1	ref|XM_034557468.1|	XM_034557468	PREDICTED: Cyclopterus lumpus RPA-related protein RADX (si:ch73-71d17.2), transcript variant X1, mRNA
TRINITY_DN223_c1_g1	ref|XM_034561158.1|	XM_034561158	PREDICTED: Cyclopterus lumpus debranching RNA lariats 1 (dbr1), mRNA
TRINITY_DN223_c1_g1	ref|XM_034561159.1|	XM_034561159	PREDICTED: Cyclopterus lumpus RAB5B, member RAS oncogene family (rab5b), mRNA
TRINITY_DN2230_c0_g1	ref|XM_034548201.1|	XM_034548201	PREDICTED: Cyclopterus lumpus slingshot protein phosphatase 2a (ssh2a), transcript variant X5, mRNA
TRINITY_DN2230_c0_g1	ref|XM_034548200.1|	XM_034548200	PREDICTED: Cyclopterus lumpus slingshot protein phosphatase 2a (ssh2a), transcript variant X4, mRNA
TRINITY_DN2247_c0_g3	ref|XM_034536132.1|	XM_034536132	PREDICTED: Cyclopterus lumpus LysM, putative peptidoglycan-binding, domain containing 4 (lysmd4), mRNA
TRINITY_DN2247_c0_g3	ref|XM_034539015.1|	XM_034539015	PREDICTED: Cyclopterus lumpus Na(+)/H(+) exchange regulatory cofactor NHE-RF2 (LOC117734751), mRNA
TRINITY_DN225_c0_g1	ref|XM_034545013.1|	XM_034545013	PREDICTED: Cyclopterus lumpus heat shock transcription factor 1 (hsf1), mRNA
TRINITY_DN225_c0_g1	ref|XM_034546824.1|	XM_034546824	PREDICTED: Cyclopterus lumpus zinc finger DHHC-type palmitoyltransferase 12b (zdhhc12b), transcript variant X2, mRNA
TRINITY_DN2253_c0_g1	ref|XM_034525283.1|	XM_034525283	PREDICTED: Cyclopterus lumpus ALMS1 centrosome and basal body associated protein (alms1), transcript variant X3, mRNA
TRINITY_DN2253_c0_g1	ref|XM_034525282.1|	XM_034525282	PREDICTED: Cyclopterus lumpus ALMS1 centrosome and basal body associated protein (alms1), transcript variant X2, mRNA
TRINITY_DN2254_c0_g4	ref|XM_034525823.1|	XM_034525823	PREDICTED: Cyclopterus lumpus ubiquitin carboxyl-terminal hydrolase 15-like (LOC117725934), mRNA
TRINITY_DN2261_c0_g1	ref|XM_034555501.1|	XM_034555501	PREDICTED: Cyclopterus lumpus rho GTPase-activating protein 12-like (LOC117746403), transcript variant X9, mRNA
TRINITY_DN2261_c0_g1	ref|XM_034555500.1|	XM_034555500	PREDICTED: Cyclopterus lumpus rho GTPase-activating protein 12-like (LOC117746403), transcript variant X8, mRNA
TRINITY_DN22650_c0_g1	ref|XM_034535005.1|	XM_034535005	PREDICTED: Cyclopterus lumpus early endosome antigen 1 (eea1), transcript variant X1, mRNA
TRINITY_DN22650_c0_g1	ref|XM_034535006.1|	XM_034535006	PREDICTED: Cyclopterus lumpus early endosome antigen 1 (eea1), transcript variant X2, mRNA
TRINITY_DN2269_c0_g1	ref|XM_034544021.1|	XM_034544021	PREDICTED: Cyclopterus lumpus N-terminal asparagine amidase (ntan1), mRNA
TRINITY_DN2269_c0_g1	ref|XM_034546134.1|	XM_034546134	PREDICTED: Cyclopterus lumpus MPV17 mitochondrial membrane protein like (mpv17l), mRNA
TRINITY_DN2272_c0_g1	ref|XM_034559873.1|	XM_034559873	PREDICTED: Cyclopterus lumpus transcription factor 12 (tcf12), transcript variant X5, mRNA
TRINITY_DN2272_c0_g1	ref|XM_034559862.1|	XM_034559862	PREDICTED: Cyclopterus lumpus transcription factor 12 (tcf12), transcript variant X4, mRNA
TRINITY_DN2275_c1_g2	ref|XM_034562219.1|	XM_034562219	PREDICTED: Cyclopterus lumpus tripeptidyl peptidase 2 (tpp2), transcript variant X2, mRNA
TRINITY_DN2275_c1_g2	ref|XM_034562211.1|	XM_034562211	PREDICTED: Cyclopterus lumpus tripeptidyl peptidase 2 (tpp2), transcript variant X1, mRNA
TRINITY_DN2281_c0_g1	ref|XR_004610616.1|	XR_004610616	PREDICTED: Cyclopterus lumpus uncharacterized LOC117740383 (LOC117740383), transcript variant X2, ncRNA
TRINITY_DN2281_c0_g1	ref|XR_004610615.1|	XR_004610615	PREDICTED: Cyclopterus lumpus uncharacterized LOC117740383 (LOC117740383), transcript variant X1, ncRNA
TRINITY_DN2287_c0_g1	ref|XM_034556034.1|	XM_034556034	PREDICTED: Cyclopterus lumpus fizzy-related protein homolog (LOC117746732), mRNA
TRINITY_DN2287_c0_g1	ref|XM_034531606.1|	XM_034531606	PREDICTED: Cyclopterus lumpus fizzy-related protein homolog (LOC117730094), transcript variant X2, mRNA
TRINITY_DN2297_c0_g1	ref|XM_034529991.1|	XM_034529991	PREDICTED: Cyclopterus lumpus proline-rich coiled-coil 2C (prrc2c), transcript variant X3, mRNA
TRINITY_DN2297_c0_g1	ref|XM_034529988.1|	XM_034529988	PREDICTED: Cyclopterus lumpus proline-rich coiled-coil 2C (prrc2c), transcript variant X1, mRNA
TRINITY_DN2297_c0_g3	ref|XM_034545253.1|	XM_034545253	PREDICTED: Cyclopterus lumpus BOP1 ribosomal biogenesis factor (bop1), mRNA
TRINITY_DN2297_c0_g3	ref|XR_004610092.1|	XR_004610092	PREDICTED: Cyclopterus lumpus uncharacterized LOC117738595 (LOC117738595), ncRNA
TRINITY_DN230_c3_g1	ref|XM_034553459.1|	XM_034553459	PREDICTED: Cyclopterus lumpus gasdermin Eb (gsdmeb), mRNA
TRINITY_DN230_c3_g1	ref|XM_034553458.1|	XM_034553458	PREDICTED: Cyclopterus lumpus membrane protein, palmitoylated 6a (MAGUK p55 subfamily member 6) (mpp6a), transcript variant X4, mRNA
TRINITY_DN2303_c1_g1	ref|XM_034540701.1|	XM_034540701	PREDICTED: Cyclopterus lumpus multiple C2 domains, transmembrane 1a (mctp1a), transcript variant X3, mRNA
TRINITY_DN2303_c1_g1	ref|XM_034550121.1|	XM_034550121	PREDICTED: Cyclopterus lumpus G protein-coupled receptor 180 (gpr180), mRNA
TRINITY_DN2310_c0_g1	ref|XM_034527778.1|	XM_034527778	PREDICTED: Cyclopterus lumpus solute carrier family 2 member 12 (slc2a12), mRNA
TRINITY_DN2310_c0_g1	ref|XM_034527782.1|	XM_034527782	PREDICTED: Cyclopterus lumpus TBP-like 1 (tbpl1), transcript variant X3, mRNA
TRINITY_DN23148_c0_g1	ref|XM_034557123.1|	XM_034557123	PREDICTED: Cyclopterus lumpus prefoldin subunit 2 (pfdn2), mRNA
TRINITY_DN23148_c0_g1	ref|XM_034557122.1|	XM_034557122	PREDICTED: Cyclopterus lumpus nitrilase 1 (nit1), mRNA
TRINITY_DN2336_c1_g1	ref|XM_034533050.1|	XM_034533050	PREDICTED: Cyclopterus lumpus ADP-ribosylation factor GTPase activating protein 1 (arfgap1), mRNA
TRINITY_DN2336_c1_g1	ref|XM_034537643.1|	XM_034537643	PREDICTED: Cyclopterus lumpus chloride channel 6 (clcn6), transcript variant X1, mRNA
TRINITY_DN2337_c0_g1	ref|XM_034548261.1|	XM_034548261	PREDICTED: Cyclopterus lumpus uncharacterized protein LOC767695 homolog (zgc:153372), mRNA
TRINITY_DN2346_c0_g2	ref|XM_034537867.1|	XM_034537867	PREDICTED: Cyclopterus lumpus plexin D1 (plxnd1), mRNA
TRINITY_DN2346_c0_g2	ref|XM_034536307.1|	XM_034536307	PREDICTED: Cyclopterus lumpus plexin B3 (plxnb3), transcript variant X3, mRNA
TRINITY_DN2352_c0_g2	ref|XM_034531061.1|	XM_034531061	PREDICTED: Cyclopterus lumpus solute carrier family 25 member 24 (slc25a24), transcript variant X2, mRNA
TRINITY_DN2352_c0_g2	ref|XM_034531060.1|	XM_034531060	PREDICTED: Cyclopterus lumpus solute carrier family 25 member 24 (slc25a24), transcript variant X1, mRNA
TRINITY_DN236_c3_g1	ref|XM_034547159.1|	XM_034547159	PREDICTED: Cyclopterus lumpus ash2 like, histone lysine methyltransferase complex subunit (ash2l), transcript variant X2, mRNA
TRINITY_DN236_c3_g1	ref|XM_034547158.1|	XM_034547158	PREDICTED: Cyclopterus lumpus ash2 like, histone lysine methyltransferase complex subunit (ash2l), transcript variant X1, mRNA
TRINITY_DN23600_c0_g1	ref|XM_034539831.1|	XM_034539831	PREDICTED: Cyclopterus lumpus protein SCO1 homolog, mitochondrial (LOC117735299), mRNA
TRINITY_DN23600_c0_g1	ref|XM_034539445.1|	XM_034539445	PREDICTED: Cyclopterus lumpus transmembrane protein 220 (tmem220), mRNA
TRINITY_DN2362_c0_g1	ref|XM_034527474.1|	XM_034527474	PREDICTED: Cyclopterus lumpus GDNF-inducible zinc finger protein 1 (gzf1), transcript variant X2, mRNA
TRINITY_DN2362_c0_g1	ref|XM_034527473.1|	XM_034527473	PREDICTED: Cyclopterus lumpus GDNF-inducible zinc finger protein 1 (gzf1), transcript variant X1, mRNA
TRINITY_DN2368_c0_g1	ref|XM_034558413.1|	XM_034558413	PREDICTED: Cyclopterus lumpus granulin b (grnb), transcript variant X2, mRNA
TRINITY_DN2368_c0_g1	ref|XM_034558425.1|	XM_034558425	PREDICTED: Cyclopterus lumpus granulin b (grnb), transcript variant X13, mRNA
TRINITY_DN23687_c0_g1	ref|XM_034558220.1|	XM_034558220	PREDICTED: Cyclopterus lumpus solute carrier family 38 member 7 (slc38a7), mRNA
TRINITY_DN23687_c0_g1	ref|XM_034558207.1|	XM_034558207	PREDICTED: Cyclopterus lumpus lysosomal protective protein (si:ch211-122f10.4), mRNA
TRINITY_DN2372_c0_g1	ref|XM_034529582.1|	XM_034529582	PREDICTED: Cyclopterus lumpus WD repeat domain 59 (wdr59), transcript variant X2, mRNA
TRINITY_DN2372_c0_g1	ref|XM_034529583.1|	XM_034529583	PREDICTED: Cyclopterus lumpus WD repeat domain 59 (wdr59), transcript variant X4, mRNA
TRINITY_DN2380_c0_g1	ref|XM_034532271.1|	XM_034532271	PREDICTED: Cyclopterus lumpus probable G-protein coupled receptor (si:ch211-213o11.11), mRNA
TRINITY_DN2380_c0_g1	ref|XM_034532278.1|	XM_034532278	PREDICTED: Cyclopterus lumpus uncharacterized LOC117730530 (LOC117730530), transcript variant X3, mRNA
TRINITY_DN2391_c0_g1	ref|XM_034544100.1|	XM_034544100	PREDICTED: Cyclopterus lumpus ribosomal protein S6 kinase alpha-6 (LOC117737870), transcript variant X4, mRNA
TRINITY_DN2391_c0_g1	ref|XM_034544099.1|	XM_034544099	PREDICTED: Cyclopterus lumpus ribosomal protein S6 kinase alpha-6 (LOC117737870), transcript variant X3, mRNA
TRINITY_DN2394_c0_g1	ref|XM_034545543.1|	XM_034545543	PREDICTED: Cyclopterus lumpus interleukin-6-like (LOC117739248), mRNA
TRINITY_DN2394_c0_g1	ref|XM_034545545.1|	XM_034545545	PREDICTED: Cyclopterus lumpus translocase of outer mitochondrial membrane 7 homolog (yeast) (tomm7), mRNA
TRINITY_DN24_c1_g1	ref|XM_034555313.1|	XM_034555313	PREDICTED: Cyclopterus lumpus nck-associated protein 5-like (LOC117746272), mRNA
TRINITY_DN24_c1_g1	ref|XM_034559233.1|	XM_034559233	PREDICTED: Cyclopterus lumpus zinc finger protein with KRAB and SCAN domains 3-like (LOC117749032), mRNA
TRINITY_DN2404_c0_g1	ref|XM_034537830.1|	XM_034537830	PREDICTED: Cyclopterus lumpus thiamin pyrophosphokinase 2 (tpk2), transcript variant X1, mRNA
TRINITY_DN2404_c0_g1	ref|XR_004609772.1|	XR_004609772	PREDICTED: Cyclopterus lumpus thiamin pyrophosphokinase 2 (tpk2), transcript variant X2, misc_RNA
TRINITY_DN24099_c0_g1	ref|XM_034535356.1|	XM_034535356	PREDICTED: Cyclopterus lumpus ring finger and SPRY domain containing 1 (rspry1), mRNA
TRINITY_DN242_c0_g2	ref|XM_034533766.1|	XM_034533766	PREDICTED: Cyclopterus lumpus PHD finger protein 20, a (phf20a), transcript variant X3, mRNA
TRINITY_DN242_c0_g2	ref|XM_034533765.1|	XM_034533765	PREDICTED: Cyclopterus lumpus PHD finger protein 20, a (phf20a), transcript variant X2, mRNA
TRINITY_DN2429_c0_g1	ref|XM_034558249.1|	XM_034558249	PREDICTED: Cyclopterus lumpus exocyst complex component 7 (exoc7), transcript variant X3, mRNA
TRINITY_DN2429_c0_g1	ref|XM_034558248.1|	XM_034558248	PREDICTED: Cyclopterus lumpus exocyst complex component 7 (exoc7), transcript variant X2, mRNA
TRINITY_DN2432_c0_g2	ref|XM_034538999.1|	XM_034538999	PREDICTED: Cyclopterus lumpus suppressor of SWI4 1 homolog (LOC117734733), mRNA
TRINITY_DN2438_c0_g1	ref|XM_034555517.1|	XM_034555517	PREDICTED: Cyclopterus lumpus NAD-dependent protein deacylase sirtuin-5, mitochondrial-like (LOC117746417), transcript variant X2, mRNA
TRINITY_DN2438_c0_g1	ref|XM_034555516.1|	XM_034555516	PREDICTED: Cyclopterus lumpus NAD-dependent protein deacylase sirtuin-5, mitochondrial-like (LOC117746417), transcript variant X1, mRNA
TRINITY_DN2439_c1_g1	ref|XM_034551311.1|	XM_034551311	PREDICTED: Cyclopterus lumpus c-mer proto-oncogene tyrosine kinase a (mertka), transcript variant X2, mRNA
TRINITY_DN2439_c1_g1	ref|XM_034551310.1|	XM_034551310	PREDICTED: Cyclopterus lumpus c-mer proto-oncogene tyrosine kinase a (mertka), transcript variant X1, mRNA
TRINITY_DN2450_c0_g1	ref|XM_034551694.1|	XM_034551694	PREDICTED: Cyclopterus lumpus cullin-9 (LOC117743818), transcript variant X2, mRNA
TRINITY_DN2450_c0_g1	ref|XM_034551693.1|	XM_034551693	PREDICTED: Cyclopterus lumpus cullin-9 (LOC117743818), transcript variant X1, mRNA
TRINITY_DN2454_c2_g1	ref|XM_034553275.1|	XM_034553275	PREDICTED: Cyclopterus lumpus maestro heat-like repeat family member 1 (mroh1), transcript variant X2, mRNA
TRINITY_DN2454_c2_g1	ref|XR_004611213.1|	XR_004611213	PREDICTED: Cyclopterus lumpus maestro heat-like repeat family member 1 (mroh1), transcript variant X4, misc_RNA
TRINITY_DN24555_c0_g1	ref|XM_034542266.1|	XM_034542266	PREDICTED: Cyclopterus lumpus nodal homolog (LOC117736738), mRNA
TRINITY_DN24555_c0_g1	ref|XM_034542267.1|	XM_034542267	PREDICTED: Cyclopterus lumpus deoxycytidine kinase-like (LOC117736740), mRNA
TRINITY_DN2468_c0_g1	ref|XM_034539037.1|	XM_034539037	PREDICTED: Cyclopterus lumpus trinucleotide repeat-containing gene 6C protein-like (LOC117734771), mRNA
TRINITY_DN2468_c0_g1	ref|XM_034539039.1|	XM_034539039	PREDICTED: Cyclopterus lumpus trinucleotide repeat-containing gene 6C protein-like (LOC117734738), mRNA
TRINITY_DN2468_c1_g1	ref|XM_034535528.1|	XM_034535528	PREDICTED: Cyclopterus lumpus ESF1, nucleolar pre-rRNA processing protein, homolog (S. cerevisiae) (esf1), mRNA
TRINITY_DN2474_c0_g1	ref|XM_034537416.1|	XM_034537416	PREDICTED: Cyclopterus lumpus lysine (K)-specific methyltransferase 2D (kmt2d), transcript variant X3, mRNA
TRINITY_DN2474_c0_g1	ref|XM_034537415.1|	XM_034537415	PREDICTED: Cyclopterus lumpus lysine (K)-specific methyltransferase 2D (kmt2d), transcript variant X2, mRNA
TRINITY_DN248_c3_g1	ref|XM_034540971.1|	XM_034540971	PREDICTED: Cyclopterus lumpus selenocysteine insertion sequence-binding protein 2-like (LOC117736003), transcript variant X2, mRNA
TRINITY_DN248_c3_g1	ref|XM_034540969.1|	XM_034540969	PREDICTED: Cyclopterus lumpus selenocysteine insertion sequence-binding protein 2-like (LOC117736003), transcript variant X1, mRNA
TRINITY_DN24949_c0_g1	ref|XM_034544989.1|	XM_034544989	PREDICTED: Cyclopterus lumpus alpha-1,3-mannosyl-glycoprotein 2-beta-N-acetylglucosaminyltransferase b (mgat1b), transcript variant X4, mRNA
TRINITY_DN24949_c0_g1	ref|XM_034544988.1|	XM_034544988	PREDICTED: Cyclopterus lumpus alpha-1,3-mannosyl-glycoprotein 2-beta-N-acetylglucosaminyltransferase b (mgat1b), transcript variant X3, mRNA
TRINITY_DN25009_c0_g1	ref|XM_034541431.1|	XM_034541431	PREDICTED: Cyclopterus lumpus chromosome 9 C2orf68 homolog (c9h2orf68), transcript variant X2, mRNA
TRINITY_DN25009_c0_g1	ref|XM_034541430.1|	XM_034541430	PREDICTED: Cyclopterus lumpus chromosome 9 C2orf68 homolog (c9h2orf68), transcript variant X1, mRNA
TRINITY_DN2518_c1_g2	ref|XM_034527413.1|	XM_034527413	PREDICTED: Cyclopterus lumpus ATPase family AAA domain containing 2B (atad2b), transcript variant X3, mRNA
TRINITY_DN2518_c1_g2	ref|XM_034527412.1|	XM_034527412	PREDICTED: Cyclopterus lumpus ATPase family AAA domain containing 2B (atad2b), transcript variant X2, mRNA
TRINITY_DN2526_c2_g1	ref|XM_034550432.1|	XM_034550432	PREDICTED: Cyclopterus lumpus creb3 regulatory factor (crebrf), mRNA
TRINITY_DN253_c0_g1	ref|XM_034536172.1|	XM_034536172	PREDICTED: Cyclopterus lumpus chromobox homolog 5 (HP1 alpha homolog, Drosophila) (cbx5), mRNA
TRINITY_DN253_c0_g1	ref|XM_034536169.1|	XM_034536169	PREDICTED: Cyclopterus lumpus nuclear factor, erythroid 2 (nfe2), transcript variant X2, mRNA
TRINITY_DN25452_c0_g2	ref|XM_034562460.1|	XM_034562460	PREDICTED: Cyclopterus lumpus tripartite motif containing 45 (trim45), mRNA
TRINITY_DN25452_c0_g2	ref|XM_034548002.1|	XM_034548002	PREDICTED: Cyclopterus lumpus zinc finger and BTB domain containing 44 (zbtb44), transcript variant X2, mRNA
TRINITY_DN2549_c0_g1	ref|XM_034560852.1|	XM_034560852	PREDICTED: Cyclopterus lumpus uncharacterized LOC117750015 (LOC117750015), transcript variant X4, mRNA
TRINITY_DN2549_c0_g1	ref|XM_034560851.1|	XM_034560851	PREDICTED: Cyclopterus lumpus uncharacterized LOC117750015 (LOC117750015), transcript variant X3, mRNA
TRINITY_DN25566_c0_g1	ref|XM_034532210.1|	XM_034532210	PREDICTED: Cyclopterus lumpus WNK lysine deficient protein kinase 2 (wnk2), mRNA
TRINITY_DN25566_c0_g1	ref|XR_004609778.1|	XR_004609778	PREDICTED: Cyclopterus lumpus serine/threonine-protein kinase WNK3 (si:dkey-151g10.3), transcript variant X3, misc_RNA
TRINITY_DN2568_c0_g1	ref|XM_034532253.1|	XM_034532253	PREDICTED: Cyclopterus lumpus glutamate receptor, metabotropic 2b (grm2b), mRNA
TRINITY_DN2568_c0_g1	ref|XM_034532265.1|	XM_034532265	PREDICTED: Cyclopterus lumpus ribosomal RNA processing 9, U3 small nucleolar RNA binding protein (rrp9), transcript variant X2, mRNA
TRINITY_DN25742_c0_g1	ref|XM_034542514.1|	XM_034542514	PREDICTED: Cyclopterus lumpus phospholipid-transporting ATPase ID-like (LOC117736878), transcript variant X2, mRNA
TRINITY_DN25742_c0_g1	ref|XM_034542513.1|	XM_034542513	PREDICTED: Cyclopterus lumpus phospholipid-transporting ATPase ID-like (LOC117736878), transcript variant X1, mRNA
TRINITY_DN2575_c0_g2	ref|XM_034559493.1|	XM_034559493	PREDICTED: Cyclopterus lumpus dual specificity mitogen-activated protein kinase kinase 4-like (LOC117749226), mRNA
TRINITY_DN2575_c0_g2	ref|XM_034539502.1|	XM_034539502	PREDICTED: Cyclopterus lumpus mitogen-activated protein kinase kinase 4a (map2k4a), transcript variant X2, mRNA
TRINITY_DN2584_c0_g1	ref|XM_034553466.1|	XM_034553466	PREDICTED: Cyclopterus lumpus transmembrane protein 237A-like (LOC117745256), transcript variant X2, mRNA
TRINITY_DN2584_c0_g1	ref|XM_034553456.1|	XM_034553456	PREDICTED: Cyclopterus lumpus transmembrane protein 237A-like (LOC117745256), transcript variant X1, mRNA
TRINITY_DN259_c0_g3	ref|XM_034561395.1|	XM_034561395	PREDICTED: Cyclopterus lumpus dedicator of cytokinesis protein 9 (zmp:0000001200), transcript variant X3, mRNA
TRINITY_DN259_c0_g3	ref|XM_034561396.1|	XM_034561396	PREDICTED: Cyclopterus lumpus dedicator of cytokinesis protein 9 (zmp:0000001200), transcript variant X4, mRNA
TRINITY_DN2593_c0_g1	ref|XM_034563152.1|	XM_034563152	PREDICTED: Cyclopterus lumpus ADAM metallopeptidase domain 17a (adam17a), transcript variant X1, mRNA
TRINITY_DN2593_c0_g1	ref|XM_034563153.1|	XM_034563153	PREDICTED: Cyclopterus lumpus ADAM metallopeptidase domain 17a (adam17a), transcript variant X2, mRNA
TRINITY_DN25936_c0_g1	ref|XM_034537165.1|	XM_034537165	PREDICTED: Cyclopterus lumpus calcium binding and coiled-coil domain 1a (calcoco1a), mRNA
TRINITY_DN25936_c0_g1	ref|XM_034550615.1|	XM_034550615	PREDICTED: Cyclopterus lumpus septin-5-like (LOC117742940), mRNA
TRINITY_DN25949_c0_g2	ref|XM_034548396.1|	XM_034548396	PREDICTED: Cyclopterus lumpus teneurin transmembrane protein 4 (tenm4), mRNA
TRINITY_DN25949_c0_g2	ref|XM_034529321.1|	XM_034529321	PREDICTED: Cyclopterus lumpus teneurin transmembrane protein 3 (tenm3), mRNA
TRINITY_DN2602_c0_g1	ref|XM_034525379.1|	XM_034525379	PREDICTED: Cyclopterus lumpus cyclin-dependent kinase-like 1 (CDC2-related kinase) (cdkl1), mRNA
TRINITY_DN2602_c0_g1	ref|XM_034525388.1|	XM_034525388	PREDICTED: Cyclopterus lumpus distal membrane arm assembly complex 2 like (dmac2l), transcript variant X2, mRNA
TRINITY_DN2603_c0_g1	ref|XM_034538571.1|	XM_034538571	PREDICTED: Cyclopterus lumpus hepatocyte growth factor-regulated tyrosine kinase substrate (hgs), transcript variant X4, mRNA
TRINITY_DN2603_c0_g1	ref|XM_034538570.1|	XM_034538570	PREDICTED: Cyclopterus lumpus hepatocyte growth factor-regulated tyrosine kinase substrate (hgs), transcript variant X3, mRNA
TRINITY_DN2605_c1_g1	ref|XM_034548735.1|	XM_034548735	PREDICTED: Cyclopterus lumpus huntingtin interacting protein 1 (hip1), transcript variant X1, mRNA
TRINITY_DN2605_c1_g1	ref|XM_034548740.1|	XM_034548740	PREDICTED: Cyclopterus lumpus huntingtin interacting protein 1 (hip1), transcript variant X4, mRNA
TRINITY_DN2612_c0_g1	ref|XR_004611868.1|	XR_004611868	PREDICTED: Cyclopterus lumpus arginine/serine-rich protein 1 (rsrp1), transcript variant X2, misc_RNA
TRINITY_DN2612_c0_g1	ref|XR_004611870.1|	XR_004611870	PREDICTED: Cyclopterus lumpus arginine/serine-rich protein 1 (rsrp1), transcript variant X4, misc_RNA
TRINITY_DN26123_c0_g1	ref|XM_034539832.1|	XM_034539832	PREDICTED: Cyclopterus lumpus secreted acidic protein 1A (LOC117735300), mRNA
TRINITY_DN26123_c0_g1	ref|XM_034555318.1|	XM_034555318	PREDICTED: Cyclopterus lumpus uncharacterized LOC117746276 (LOC117746276), mRNA
TRINITY_DN2614_c0_g1	ref|XM_034562586.1|	XM_034562586	PREDICTED: Cyclopterus lumpus mitochondrial fission regulator 1-like (mtfr1l), transcript variant X1, mRNA
TRINITY_DN2614_c0_g1	ref|XM_034562588.1|	XM_034562588	PREDICTED: Cyclopterus lumpus mitochondrial fission regulator 1-like (mtfr1l), transcript variant X3, mRNA
TRINITY_DN262_c0_g1	ref|XM_034551682.1|	XM_034551682	PREDICTED: Cyclopterus lumpus DENN domain containing 10 (dennd10), transcript variant X1, mRNA
TRINITY_DN262_c0_g1	ref|XM_034551683.1|	XM_034551683	PREDICTED: Cyclopterus lumpus DENN domain containing 10 (dennd10), transcript variant X2, mRNA
TRINITY_DN2622_c0_g1	ref|XM_034563412.1|	XM_034563412	PREDICTED: Cyclopterus lumpus required for meiotic nuclear division 1 homolog (rmnd1), transcript variant X4, mRNA
TRINITY_DN2622_c0_g1	ref|XM_034563411.1|	XM_034563411	PREDICTED: Cyclopterus lumpus required for meiotic nuclear division 1 homolog (rmnd1), transcript variant X3, mRNA
TRINITY_DN26271_c0_g1	ref|XM_034534096.1|	XM_034534096	PREDICTED: Cyclopterus lumpus GABA(A) receptor-associated protein like 2 (gabarapl2), mRNA
TRINITY_DN26271_c0_g1	ref|XM_034534051.1|	XM_034534051	PREDICTED: Cyclopterus lumpus adenosine deaminase tRNA specific 1 (adat1), transcript variant X2, mRNA
TRINITY_DN26277_c0_g1	ref|XM_034526331.1|	XM_034526331	PREDICTED: Cyclopterus lumpus zinc finger DHHC-type palmitoyltransferase 7 (zdhhc7), mRNA
TRINITY_DN2638_c0_g1	ref|XM_034542382.1|	XM_034542382	PREDICTED: Cyclopterus lumpus leucyl/cystinyl aminopeptidase (lnpep), mRNA
TRINITY_DN2638_c0_g1	ref|XM_034547884.1|	XM_034547884	PREDICTED: Cyclopterus lumpus SIK family kinase 3 (sik3), transcript variant X5, mRNA
TRINITY_DN2643_c1_g1	ref|XM_034532559.1|	XM_034532559	PREDICTED: Cyclopterus lumpus nudix (nucleoside diphosphate linked moiety X)-type motif 3b (nudt3b), mRNA
TRINITY_DN2649_c0_g1	ref|XM_034562647.1|	XM_034562647	PREDICTED: Cyclopterus lumpus phosphorylase, glycogen, liver (pygl), mRNA
TRINITY_DN265_c0_g1	ref|XM_034532737.1|	XM_034532737	PREDICTED: Cyclopterus lumpus disco-interacting protein 2 homolog Bb (dip2bb), transcript variant X2, mRNA
TRINITY_DN265_c0_g1	ref|XM_034532736.1|	XM_034532736	PREDICTED: Cyclopterus lumpus disco-interacting protein 2 homolog Bb (dip2bb), transcript variant X1, mRNA
TRINITY_DN2656_c0_g1	ref|XM_034558563.1|	XM_034558563	PREDICTED: Cyclopterus lumpus SEC24 homolog C, COPII coat complex component (sec24c), mRNA
TRINITY_DN2656_c0_g1	ref|XM_034558566.1|	XM_034558566	PREDICTED: Cyclopterus lumpus NACHT, LRR and PYD domains-containing protein 3-like (LOC117748625), transcript variant X2, mRNA
TRINITY_DN2668_c0_g1	ref|XM_034546275.1|	XM_034546275	PREDICTED: Cyclopterus lumpus transcription factor 7-like 1-A (LOC117740101), transcript variant X4, mRNA
TRINITY_DN2668_c0_g1	ref|XM_034546274.1|	XM_034546274	PREDICTED: Cyclopterus lumpus transcription factor 7-like 1-A (LOC117740101), transcript variant X3, mRNA
TRINITY_DN26756_c0_g1	ref|XM_034538196.1|	XM_034538196	PREDICTED: Cyclopterus lumpus catenin, beta like 1 (ctnnbl1), mRNA
TRINITY_DN2676_c1_g2	ref|XM_034534951.1|	XM_034534951	PREDICTED: Cyclopterus lumpus ankyrin repeat domain 27 (VPS9 domain) (ankrd27), mRNA
TRINITY_DN2680_c1_g1	ref|XM_034561319.1|	XM_034561319	PREDICTED: Cyclopterus lumpus inactive dipeptidyl peptidase 10-like (LOC117750223), transcript variant X2, mRNA
TRINITY_DN2680_c1_g1	ref|XM_034561318.1|	XM_034561318	PREDICTED: Cyclopterus lumpus inactive dipeptidyl peptidase 10-like (LOC117750223), transcript variant X1, mRNA
TRINITY_DN2689_c0_g3	ref|XM_034545895.1|	XM_034545895	PREDICTED: Cyclopterus lumpus phosphatidylserine synthase 1b (ptdss1b), mRNA
TRINITY_DN2689_c0_g3	ref|XM_034554206.1|	XM_034554206	PREDICTED: Cyclopterus lumpus phosphatidylserine synthase 1a (ptdss1a), transcript variant X2, mRNA
TRINITY_DN2690_c1_g3	ref|XM_034531627.1|	XM_034531627	PREDICTED: Cyclopterus lumpus NIPA magnesium transporter 2 (nipa2), transcript variant X4, mRNA
TRINITY_DN2690_c1_g3	ref|XM_034531626.1|	XM_034531626	PREDICTED: Cyclopterus lumpus NIPA magnesium transporter 2 (nipa2), transcript variant X3, mRNA
TRINITY_DN2693_c0_g1	ref|XM_034544574.1|	XM_034544574	PREDICTED: Cyclopterus lumpus probable thiopurine S-methyltransferase (LOC117738621), mRNA
TRINITY_DN2693_c0_g1	ref|XM_034545453.1|	XM_034545453	PREDICTED: Cyclopterus lumpus probable thiopurine S-methyltransferase (LOC117739155), mRNA
TRINITY_DN2697_c1_g1	ref|XM_034533348.1|	XM_034533348	PREDICTED: Cyclopterus lumpus Ras homolog, mTORC1 binding like 1 (rhebl1), transcript variant X3, mRNA
TRINITY_DN2697_c1_g1	ref|XM_034533347.1|	XM_034533347	PREDICTED: Cyclopterus lumpus Ras homolog, mTORC1 binding like 1 (rhebl1), transcript variant X2, mRNA
TRINITY_DN27_c0_g1	ref|XM_034552824.1|	XM_034552824	PREDICTED: Cyclopterus lumpus eukaryotic translation initiation factor 2-alpha kinase 2 (eif2ak2), transcript variant X2, mRNA
TRINITY_DN27_c0_g1	ref|XM_034552823.1|	XM_034552823	PREDICTED: Cyclopterus lumpus eukaryotic translation initiation factor 2-alpha kinase 2 (eif2ak2), transcript variant X1, mRNA
TRINITY_DN27005_c0_g2	ref|XM_034557639.1|	XM_034557639	PREDICTED: Cyclopterus lumpus GTPase IMAP family member 7-like (LOC117748033), mRNA
TRINITY_DN27005_c0_g2	ref|XM_034557636.1|	XM_034557636	PREDICTED: Cyclopterus lumpus GTPase IMAP family member 7-like (LOC117748031), mRNA
TRINITY_DN271_c1_g1	ref|XM_034532404.1|	XM_034532404	PREDICTED: Cyclopterus lumpus zinc finger protein ZXDC (si:dkey-156n14.3), transcript variant X1, mRNA
TRINITY_DN271_c1_g1	ref|XR_004609475.1|	XR_004609475	PREDICTED: Cyclopterus lumpus zinc finger protein ZXDC (si:dkey-156n14.3), transcript variant X2, misc_RNA
TRINITY_DN2716_c0_g1	ref|XR_004611237.1|	XR_004611237	PREDICTED: Cyclopterus lumpus chromosome 2 C7orf57 homolog (c2h7orf57), transcript variant X2, misc_RNA
TRINITY_DN2716_c0_g1	ref|XM_034553843.1|	XM_034553843	PREDICTED: Cyclopterus lumpus chromosome 2 C7orf57 homolog (c2h7orf57), transcript variant X1, mRNA
TRINITY_DN2716_c1_g1	ref|XM_034562603.1|	XM_034562603	PREDICTED: Cyclopterus lumpus protein kinase C, eta, a (prkcha), mRNA
TRINITY_DN2716_c1_g1	ref|XR_004610096.1|	XR_004610096	PREDICTED: Cyclopterus lumpus splicing factor proline/glutamine-rich (sfpq), transcript variant X5, misc_RNA
TRINITY_DN27163_c0_g1	ref|XM_034529243.1|	XM_034529243	PREDICTED: Cyclopterus lumpus HECT and RLD domain containing E3 ubiquitin protein ligase 3 (herc3), transcript variant X2, mRNA
TRINITY_DN27163_c0_g1	ref|XM_034529205.1|	XM_034529205	PREDICTED: Cyclopterus lumpus HECT and RLD domain containing E3 ubiquitin protein ligase 3 (herc3), transcript variant X1, mRNA
TRINITY_DN2731_c0_g1	ref|XM_034545329.1|	XM_034545329	PREDICTED: Cyclopterus lumpus penta-EF-hand domain containing 1 (pef1), mRNA
TRINITY_DN2732_c0_g1	ref|XM_034538008.1|	XM_034538008	PREDICTED: Cyclopterus lumpus potassium channel tetramerization domain containing 6b (kctd6b), transcript variant X2, mRNA
TRINITY_DN2732_c0_g1	ref|XM_034538007.1|	XM_034538007	PREDICTED: Cyclopterus lumpus potassium channel tetramerization domain containing 6b (kctd6b), transcript variant X1, mRNA
TRINITY_DN2733_c0_g1	ref|XM_034526601.1|	XM_034526601	PREDICTED: Cyclopterus lumpus zinc finger protein 420-like (LOC117726365), mRNA
TRINITY_DN2733_c0_g1	ref|XM_034559101.1|	XM_034559101	PREDICTED: Cyclopterus lumpus uncharacterized LOC117748943 (LOC117748943), transcript variant X2, mRNA
TRINITY_DN2738_c0_g1	ref|XM_034531203.1|	XM_034531203	PREDICTED: Cyclopterus lumpus protein O-linked mannose N-acetylglucosaminyltransferase 1 (beta 1,2-) (pomgnt1), mRNA
TRINITY_DN2738_c0_g1	ref|XM_034562050.1|	XM_034562050	PREDICTED: Cyclopterus lumpus polypeptide N-acetylgalactosaminyltransferase 5 (LOC117750727), mRNA
TRINITY_DN2743_c0_g1	ref|XM_034532976.1|	XM_034532976	PREDICTED: Cyclopterus lumpus tubby-related protein 1-like (LOC117730914), mRNA
TRINITY_DN2743_c0_g1	ref|XR_004609494.1|	XR_004609494	PREDICTED: Cyclopterus lumpus uncharacterized LOC117730814 (LOC117730814), transcript variant X2, ncRNA
TRINITY_DN2750_c0_g1	ref|XM_034557032.1|	XM_034557032	PREDICTED: Cyclopterus lumpus dynactin subunit 1-like (LOC117747638), transcript variant X6, mRNA
TRINITY_DN2750_c0_g1	ref|XM_034557031.1|	XM_034557031	PREDICTED: Cyclopterus lumpus dynactin subunit 1-like (LOC117747638), transcript variant X5, mRNA
TRINITY_DN2753_c0_g1	ref|XM_034556708.1|	XM_034556708	PREDICTED: Cyclopterus lumpus MAP/microtubule affinity-regulating kinase 2b (mark2b), transcript variant X11, mRNA
TRINITY_DN2753_c0_g1	ref|XM_034556707.1|	XM_034556707	PREDICTED: Cyclopterus lumpus MAP/microtubule affinity-regulating kinase 2b (mark2b), transcript variant X10, mRNA
TRINITY_DN2761_c1_g1	ref|XM_034558807.1|	XM_034558807	PREDICTED: Cyclopterus lumpus SNF8 subunit of ESCRT-II (snf8), mRNA
TRINITY_DN2761_c1_g1	ref|XM_034558782.1|	XM_034558782	PREDICTED: Cyclopterus lumpus calcium-binding and coiled-coil domain-containing protein 2-like (LOC117748737), transcript variant X2, mRNA
TRINITY_DN2762_c0_g1	ref|XM_034528292.1|	XM_034528292	PREDICTED: Cyclopterus lumpus peroxisomal biogenesis factor 3 (pex3), transcript variant X2, mRNA
TRINITY_DN2762_c0_g1	ref|XM_034528291.1|	XM_034528291	PREDICTED: Cyclopterus lumpus peroxisomal biogenesis factor 3 (pex3), transcript variant X1, mRNA
TRINITY_DN27741_c0_g1	ref|XM_034535232.1|	XM_034535232	PREDICTED: Cyclopterus lumpus chromosome 6 C15orf39 homolog (c6h15orf39), mRNA
TRINITY_DN27741_c0_g1	ref|XM_034535236.1|	XM_034535236	PREDICTED: Cyclopterus lumpus ariadne ubiquitin-conjugating enzyme E2 binding protein homolog 1 (Drosophila) (arih1), transcript variant X3, mRNA
TRINITY_DN27776_c0_g1	ref|XM_034559014.1|	XM_034559014	PREDICTED: Cyclopterus lumpus BMS1 ribosome biogenesis factor (bms1), transcript variant X2, mRNA
TRINITY_DN27776_c0_g1	ref|XM_034559013.1|	XM_034559013	PREDICTED: Cyclopterus lumpus BMS1 ribosome biogenesis factor (bms1), transcript variant X1, mRNA
TRINITY_DN2784_c0_g1	ref|XM_034542469.1|	XM_034542469	PREDICTED: Cyclopterus lumpus golgin A3 (golga3), transcript variant X3, mRNA
TRINITY_DN2784_c0_g1	ref|XM_034542468.1|	XM_034542468	PREDICTED: Cyclopterus lumpus golgin A3 (golga3), transcript variant X2, mRNA
TRINITY_DN28_c0_g3	ref|XM_034561092.1|	XM_034561092	PREDICTED: Cyclopterus lumpus poly (ADP-ribose) polymerase family, member 4 (parp4), transcript variant X3, mRNA
TRINITY_DN28_c0_g3	ref|XM_034561090.1|	XM_034561090	PREDICTED: Cyclopterus lumpus poly (ADP-ribose) polymerase family, member 4 (parp4), transcript variant X1, mRNA
TRINITY_DN28_c1_g1	ref|XM_034527229.1|	XM_034527229	PREDICTED: Cyclopterus lumpus integrin, alpha 11a (itga11a), mRNA
TRINITY_DN280_c0_g1	ref|XM_034554937.1|	XM_034554937	PREDICTED: Cyclopterus lumpus 40S ribosomal protein S8 (LOC117746096), mRNA
TRINITY_DN280_c0_g1	ref|XM_034554743.1|	XM_034554743	PREDICTED: Cyclopterus lumpus 40S ribosomal protein S8 (LOC117746009), mRNA
TRINITY_DN2807_c0_g1	ref|XM_034557943.1|	XM_034557943	PREDICTED: Cyclopterus lumpus protein KIAA0556 (LOC117748322), transcript variant X4, mRNA
TRINITY_DN2807_c0_g1	ref|XM_034557941.1|	XM_034557941	PREDICTED: Cyclopterus lumpus protein KIAA0556 (LOC117748322), transcript variant X2, mRNA
TRINITY_DN28087_c0_g1	ref|XM_034537680.1|	XM_034537680	PREDICTED: Cyclopterus lumpus KAT8 regulatory NSL complex subunit 2 (kansl2), mRNA
TRINITY_DN28087_c0_g1	ref|XR_004609798.1|	XR_004609798	PREDICTED: Cyclopterus lumpus small nucleolar RNA SNORA2/SNORA34 family (LOC117734227), ncRNA
TRINITY_DN282_c1_g1	ref|XM_034558358.1|	XM_034558358	PREDICTED: Cyclopterus lumpus tectonin beta-propeller repeat containing 1a (tecpr1a), mRNA
TRINITY_DN282_c1_g1	ref|XM_034558359.1|	XM_034558359	PREDICTED: Cyclopterus lumpus basic helix-loop-helix family, member a15 (bhlha15), mRNA
TRINITY_DN28261_c0_g2	ref|XM_034526905.1|	XM_034526905	PREDICTED: Cyclopterus lumpus lysyl-tRNA synthetase 1 (kars1), transcript variant X7, mRNA
TRINITY_DN28261_c0_g2	ref|XM_034526904.1|	XM_034526904	PREDICTED: Cyclopterus lumpus lysyl-tRNA synthetase 1 (kars1), transcript variant X6, mRNA
TRINITY_DN2829_c0_g1	ref|XM_034559339.1|	XM_034559339	PREDICTED: Cyclopterus lumpus cathepsin Ba (ctsba), mRNA
TRINITY_DN2830_c0_g1	ref|XM_034532008.1|	XM_034532008	PREDICTED: Cyclopterus lumpus ras-related protein rab7 (LOC117730347), mRNA
TRINITY_DN2830_c0_g1	ref|XM_034532002.1|	XM_034532002	PREDICTED: Cyclopterus lumpus tubulin monoglycylase TTLL3-like (LOC117730345), transcript variant X1, mRNA
TRINITY_DN2837_c0_g1	ref|XM_034526414.1|	XM_034526414	PREDICTED: Cyclopterus lumpus nicotinamide phosphoribosyltransferase 1 (nampt1), transcript variant X2, mRNA
TRINITY_DN2837_c0_g1	ref|XM_034526413.1|	XM_034526413	PREDICTED: Cyclopterus lumpus nicotinamide phosphoribosyltransferase 1 (nampt1), transcript variant X1, mRNA
TRINITY_DN284_c0_g1	ref|XM_034529857.1|	XM_034529857	PREDICTED: Cyclopterus lumpus primase and polymerase (DNA-directed) (primpol), mRNA
TRINITY_DN284_c0_g1	ref|XM_034529854.1|	XM_034529854	PREDICTED: Cyclopterus lumpus acyl-CoA synthetase long chain family member 1a (acsl1a), transcript variant X1, mRNA
TRINITY_DN2847_c0_g1	ref|XM_034555411.1|	XM_034555411	PREDICTED: Cyclopterus lumpus uncharacterized protein LOC503529 homolog (zgc:113691), mRNA
TRINITY_DN2847_c0_g1	ref|XM_034556149.1|	XM_034556149	PREDICTED: Cyclopterus lumpus Yip1 domain family, member 1 (yipf1), mRNA
TRINITY_DN28493_c0_g1	ref|XM_034543373.1|	XM_034543373	PREDICTED: Cyclopterus lumpus NADPH oxidase 1 (nox1), mRNA
TRINITY_DN28493_c0_g1	ref|XM_034543374.1|	XM_034543374	PREDICTED: Cyclopterus lumpus cleavage stimulation factor, 3' pre-RNA, subunit 2 (cstf2), transcript variant X1, mRNA
TRINITY_DN2856_c0_g2	ref|XM_034531297.1|	XM_034531297	PREDICTED: Cyclopterus lumpus chromatin assembly factor 1, subunit A (p150) (chaf1a), mRNA
TRINITY_DN2856_c0_g2	ref|XM_034541848.1|	XM_034541848	PREDICTED: Cyclopterus lumpus anaphase promoting complex subunit 7 (anapc7), transcript variant X2, mRNA
TRINITY_DN2857_c3_g1	ref|XM_034562603.1|	XM_034562603	PREDICTED: Cyclopterus lumpus protein kinase C, eta, a (prkcha), mRNA
TRINITY_DN2861_c0_g1	ref|XM_034526423.1|	XM_034526423	PREDICTED: Cyclopterus lumpus smoothened, frizzled class receptor (smo), mRNA
TRINITY_DN2861_c0_g1	ref|XM_034538307.1|	XM_034538307	PREDICTED: Cyclopterus lumpus mitogen-activated protein kinase 13 (mapk13), mRNA
TRINITY_DN2866_c0_g1	ref|XM_034554572.1|	XM_034554572	PREDICTED: Cyclopterus lumpus uncharacterized protein LOC550476 homolog (zgc:110366), mRNA
TRINITY_DN2866_c0_g1	ref|XM_034554569.1|	XM_034554569	PREDICTED: Cyclopterus lumpus exostosin-like glycosyltransferase 2 (extl2), transcript variant X1, mRNA
TRINITY_DN2867_c0_g2	ref|XM_034560583.1|	XM_034560583	PREDICTED: Cyclopterus lumpus COP9 signalosome subunit 5 (cops5), mRNA
TRINITY_DN2869_c0_g1	ref|XM_034550693.1|	XM_034550693	PREDICTED: Cyclopterus lumpus ORAI calcium release-activated calcium modulator 2 (orai2), transcript variant X3, mRNA
TRINITY_DN2869_c0_g1	ref|XM_034550692.1|	XM_034550692	PREDICTED: Cyclopterus lumpus ORAI calcium release-activated calcium modulator 2 (orai2), transcript variant X2, mRNA
TRINITY_DN29_c0_g1	ref|XM_034535007.1|	XM_034535007	PREDICTED: Cyclopterus lumpus proteasome 26S subunit, non-ATPase 7 (psmd7), mRNA
TRINITY_DN29_c0_g1	ref|XM_034535009.1|	XM_034535009	PREDICTED: Cyclopterus lumpus hypoxanthine phosphoribosyltransferase 1, like (hprt1l), mRNA
TRINITY_DN290_c0_g1	ref|XM_034540797.1|	XM_034540797	PREDICTED: Cyclopterus lumpus E1A binding protein p400 (ep400), transcript variant X2, mRNA
TRINITY_DN290_c0_g1	ref|XM_034540796.1|	XM_034540796	PREDICTED: Cyclopterus lumpus E1A binding protein p400 (ep400), transcript variant X1, mRNA
TRINITY_DN2909_c0_g1	ref|XR_004610102.1|	XR_004610102	PREDICTED: Cyclopterus lumpus regulation of nuclear pre-mRNA domain containing 2a (rprd2a), transcript variant X2, misc_RNA
TRINITY_DN2909_c0_g1	ref|XM_034544677.1|	XM_034544677	PREDICTED: Cyclopterus lumpus regulation of nuclear pre-mRNA domain containing 2a (rprd2a), transcript variant X1, mRNA
TRINITY_DN2913_c0_g5	ref|XM_034551899.1|	XM_034551899	PREDICTED: Cyclopterus lumpus protein phosphatase 2, regulatory subunit B, delta (ppp2r2d), mRNA
TRINITY_DN2913_c0_g5	ref|XM_034551900.1|	XM_034551900	PREDICTED: Cyclopterus lumpus BCL2 interacting protein 4 (bnip4), mRNA
TRINITY_DN2933_c0_g2	ref|XM_034535946.1|	XM_034535946	PREDICTED: Cyclopterus lumpus voltage-dependent calcium channel subunit alpha-2/delta-4-like (LOC117732775), mRNA
TRINITY_DN29438_c0_g2	ref|XM_034546054.1|	XM_034546054	PREDICTED: Cyclopterus lumpus small integral membrane protein 13 (smim13), mRNA
TRINITY_DN2948_c3_g3	ref|XM_034534417.1|	XM_034534417	PREDICTED: Cyclopterus lumpus SMAD family member 3b (smad3b), transcript variant X3, mRNA
TRINITY_DN2948_c3_g3	ref|XM_034534416.1|	XM_034534416	PREDICTED: Cyclopterus lumpus SMAD family member 3b (smad3b), transcript variant X2, mRNA
TRINITY_DN2953_c0_g3	ref|XM_034544638.1|	XM_034544638	PREDICTED: Cyclopterus lumpus valyl-tRNA synthetase 2, mitochondrial (vars2), transcript variant X2, mRNA
TRINITY_DN2953_c0_g3	ref|XM_034544637.1|	XM_034544637	PREDICTED: Cyclopterus lumpus valyl-tRNA synthetase 2, mitochondrial (vars2), transcript variant X1, mRNA
TRINITY_DN2955_c0_g1	ref|XM_034556989.1|	XM_034556989	PREDICTED: Cyclopterus lumpus macrosialin (si:ch211-212k18.7), mRNA
TRINITY_DN29626_c0_g1	ref|XM_034547549.1|	XM_034547549	PREDICTED: Cyclopterus lumpus general transcription factor IIIC, polypeptide 5 (gtf3c5), mRNA
TRINITY_DN2967_c0_g1	ref|XM_034558052.1|	XM_034558052	PREDICTED: Cyclopterus lumpus phosphatase and tensin homolog B (ptenb), mRNA
TRINITY_DN297_c1_g2	ref|XM_034554747.1|	XM_034554747	PREDICTED: Cyclopterus lumpus WD repeat domain 33 (wdr33), transcript variant X1, mRNA
TRINITY_DN297_c1_g2	ref|XM_034554748.1|	XM_034554748	PREDICTED: Cyclopterus lumpus WD repeat domain 33 (wdr33), transcript variant X2, mRNA
TRINITY_DN2973_c0_g1	ref|XM_034539073.1|	XM_034539073	PREDICTED: Cyclopterus lumpus zinc finger protein 77 (LOC117734805), mRNA
TRINITY_DN2974_c0_g2	ref|XM_034562118.1|	XM_034562118	PREDICTED: Cyclopterus lumpus DEAD-box helicase 3 X-linked a (ddx3xa), transcript variant X2, mRNA
TRINITY_DN2974_c0_g2	ref|XM_034562117.1|	XM_034562117	PREDICTED: Cyclopterus lumpus DEAD-box helicase 3 X-linked a (ddx3xa), transcript variant X1, mRNA
TRINITY_DN2974_c2_g1	ref|XM_034557335.1|	XM_034557335	PREDICTED: Cyclopterus lumpus calpain 1 (capn1), transcript variant X1, mRNA
TRINITY_DN2974_c2_g1	ref|XM_034557337.1|	XM_034557337	PREDICTED: Cyclopterus lumpus calpain 1 (capn1), transcript variant X3, mRNA
TRINITY_DN29860_c0_g1	ref|XM_034527803.1|	XM_034527803	PREDICTED: Cyclopterus lumpus serine and arginine rich splicing factor 5b (srsf5b), mRNA
TRINITY_DN2996_c0_g1	ref|XM_034532795.1|	XM_034532795	PREDICTED: Cyclopterus lumpus suppressor of tumorigenicity 7 protein-like (LOC117730803), mRNA
TRINITY_DN3010_c0_g1	ref|XM_034529099.1|	XM_034529099	PREDICTED: Cyclopterus lumpus dysbindin-A-like (LOC117728276), transcript variant X2, mRNA
TRINITY_DN3010_c0_g1	ref|XM_034529098.1|	XM_034529098	PREDICTED: Cyclopterus lumpus dysbindin-A-like (LOC117728276), transcript variant X1, mRNA
TRINITY_DN3012_c1_g1	ref|XM_034531628.1|	XM_034531628	PREDICTED: Cyclopterus lumpus deoxyribonuclease II beta (dnase2b), mRNA
TRINITY_DN3012_c1_g1	ref|XM_034547596.1|	XM_034547596	PREDICTED: Cyclopterus lumpus lysine methyltransferase 5Aa (kmt5aa), mRNA
TRINITY_DN3013_c1_g2	ref|XM_034527478.1|	XM_034527478	PREDICTED: Cyclopterus lumpus N-ethylmaleimide-sensitive factor attachment protein, beta b (napbb), transcript variant X3, mRNA
TRINITY_DN3013_c1_g2	ref|XM_034527476.1|	XM_034527476	PREDICTED: Cyclopterus lumpus N-ethylmaleimide-sensitive factor attachment protein, beta b (napbb), transcript variant X2, mRNA
TRINITY_DN3013_c2_g1	ref|XM_034527789.1|	XM_034527789	PREDICTED: Cyclopterus lumpus synaptosome associated protein 91b (snap91b), mRNA
TRINITY_DN3016_c0_g1	ref|XR_004611343.1|	XR_004611343	PREDICTED: Cyclopterus lumpus DEP domain containing 5, GATOR1 subcomplex subunit (depdc5), transcript variant X13, misc_RNA
TRINITY_DN3016_c0_g1	ref|XR_004611342.1|	XR_004611342	PREDICTED: Cyclopterus lumpus DEP domain containing 5, GATOR1 subcomplex subunit (depdc5), transcript variant X12, misc_RNA
TRINITY_DN3026_c0_g1	ref|XM_034559046.1|	XM_034559046	PREDICTED: Cyclopterus lumpus chromobox homolog 7b (cbx7b), transcript variant X2, mRNA
TRINITY_DN3026_c0_g1	ref|XM_034559045.1|	XM_034559045	PREDICTED: Cyclopterus lumpus chromobox homolog 7b (cbx7b), transcript variant X1, mRNA
TRINITY_DN3028_c0_g2	ref|XM_034557151.1|	XM_034557151	PREDICTED: Cyclopterus lumpus hexokinase-1-like (LOC117747721), mRNA
TRINITY_DN3028_c0_g2	ref|XM_034557121.1|	XM_034557121	PREDICTED: Cyclopterus lumpus hexokinase HKDC1-like (LOC117747706), transcript variant X1, mRNA
TRINITY_DN30369_c0_g1	ref|XM_034558363.1|	XM_034558363	PREDICTED: Cyclopterus lumpus calcium channel, voltage-dependent, T type, alpha 1G subunit (cacna1g), mRNA
TRINITY_DN30369_c0_g1	ref|XM_034532539.1|	XM_034532539	PREDICTED: Cyclopterus lumpus voltage-dependent T-type calcium channel subunit alpha-1I-like (LOC117730672), mRNA
TRINITY_DN3037_c0_g1	ref|XM_034547582.1|	XM_034547582	PREDICTED: Cyclopterus lumpus membrane-associated phosphatidylinositol transfer protein 2-like (LOC117740922), transcript variant X3, mRNA
TRINITY_DN3037_c0_g1	ref|XM_034547581.1|	XM_034547581	PREDICTED: Cyclopterus lumpus membrane-associated phosphatidylinositol transfer protein 2-like (LOC117740922), transcript variant X2, mRNA
TRINITY_DN3038_c0_g1	ref|XM_034550702.1|	XM_034550702	PREDICTED: Cyclopterus lumpus family with sequence similarity 76 member B (fam76b), transcript variant X1, mRNA
TRINITY_DN3038_c0_g1	ref|XM_034550703.1|	XM_034550703	PREDICTED: Cyclopterus lumpus family with sequence similarity 76 member B (fam76b), transcript variant X2, mRNA
TRINITY_DN3044_c0_g1	ref|XM_034554438.1|	XM_034554438	PREDICTED: Cyclopterus lumpus ribonuclease P/MRP 25 subunit-like (rpp25l), mRNA
TRINITY_DN3057_c1_g1	ref|XM_034533526.1|	XM_034533526	PREDICTED: Cyclopterus lumpus uncharacterized LOC117731282 (LOC117731282), mRNA
TRINITY_DN3057_c1_g1	ref|XM_034541033.1|	XM_034541033	PREDICTED: Cyclopterus lumpus ring finger protein 214 (rnf214), mRNA
TRINITY_DN3070_c0_g1	ref|XM_034549481.1|	XM_034549481	PREDICTED: Cyclopterus lumpus transmembrane protein 135 (tmem135), mRNA
TRINITY_DN3070_c0_g1	ref|XM_034559759.1|	XM_034559759	PREDICTED: Cyclopterus lumpus fat storage-inducing transmembrane protein 1 (LOC117749351), mRNA
TRINITY_DN3076_c0_g3	ref|XM_034530305.1|	XM_034530305	PREDICTED: Cyclopterus lumpus family with sequence similarity 102 member Bb (fam102bb), transcript variant X2, mRNA
TRINITY_DN3076_c0_g3	ref|XM_034530304.1|	XM_034530304	PREDICTED: Cyclopterus lumpus family with sequence similarity 102 member Bb (fam102bb), transcript variant X1, mRNA
TRINITY_DN3083_c0_g1	ref|XM_034525438.1|	XM_034525438	PREDICTED: Cyclopterus lumpus mannosidase, beta A, lysosomal (manba), transcript variant X2, mRNA
TRINITY_DN3083_c0_g1	ref|XM_034525437.1|	XM_034525437	PREDICTED: Cyclopterus lumpus mannosidase, beta A, lysosomal (manba), transcript variant X1, mRNA
TRINITY_DN3105_c0_g1	ref|XM_034560092.1|	XM_034560092	PREDICTED: Cyclopterus lumpus E3 ubiquitin-protein ligase RNF31-like (LOC117749502), transcript variant X2, mRNA
TRINITY_DN3105_c0_g1	ref|XM_034560089.1|	XM_034560089	PREDICTED: Cyclopterus lumpus E3 ubiquitin-protein ligase RNF31-like (LOC117749502), transcript variant X1, mRNA
TRINITY_DN3106_c0_g1	ref|XM_034555102.1|	XM_034555102	PREDICTED: Cyclopterus lumpus uncharacterized protein LOC406337 homolog (zgc:55943), transcript variant X5, mRNA
TRINITY_DN3106_c0_g1	ref|XM_034555101.1|	XM_034555101	PREDICTED: Cyclopterus lumpus uncharacterized protein LOC406337 homolog (zgc:55943), transcript variant X4, mRNA
TRINITY_DN3111_c0_g5	ref|XM_034534768.1|	XM_034534768	PREDICTED: Cyclopterus lumpus ubiquitin-conjugating enzyme E2 Q2-like (LOC117732099), mRNA
TRINITY_DN3111_c0_g5	ref|XR_004611608.1|	XR_004611608	PREDICTED: Cyclopterus lumpus uncharacterized LOC117748523 (LOC117748523), transcript variant X2, ncRNA
TRINITY_DN3114_c0_g1	ref|XM_034537764.1|	XM_034537764	PREDICTED: Cyclopterus lumpus vacuolar protein sorting 13 homolog D (vps13d), transcript variant X3, mRNA
TRINITY_DN3114_c0_g1	ref|XM_034537767.1|	XM_034537767	PREDICTED: Cyclopterus lumpus vacuolar protein sorting 13 homolog D (vps13d), transcript variant X6, mRNA
TRINITY_DN3117_c0_g1	ref|XM_034543193.1|	XM_034543193	PREDICTED: Cyclopterus lumpus protein O-GlcNAcase-like (LOC117737318), mRNA
TRINITY_DN3117_c0_g1	ref|XM_034543281.1|	XM_034543281	PREDICTED: Cyclopterus lumpus protein O-GlcNAcase-like (LOC117737360), mRNA
TRINITY_DN3123_c0_g1	ref|XM_034555343.1|	XM_034555343	PREDICTED: Cyclopterus lumpus DIS3 like 3'-5' exoribonuclease 2 (dis3l2), transcript variant X1, mRNA
TRINITY_DN3123_c0_g1	ref|XM_034555344.1|	XM_034555344	PREDICTED: Cyclopterus lumpus DIS3 like 3'-5' exoribonuclease 2 (dis3l2), transcript variant X2, mRNA
TRINITY_DN313_c0_g3	ref|XM_034541080.1|	XM_034541080	PREDICTED: Cyclopterus lumpus far upstream element-binding protein 3-like (LOC117736059), transcript variant X10, mRNA
TRINITY_DN313_c0_g3	ref|XM_034541079.1|	XM_034541079	PREDICTED: Cyclopterus lumpus far upstream element-binding protein 3-like (LOC117736059), transcript variant X9, mRNA
TRINITY_DN3131_c1_g1	ref|XM_034535342.1|	XM_034535342	PREDICTED: Cyclopterus lumpus VPS54 subunit of GARP complex (vps54), transcript variant X3, mRNA
TRINITY_DN3131_c1_g1	ref|XM_034535333.1|	XM_034535333	PREDICTED: Cyclopterus lumpus VPS54 subunit of GARP complex (vps54), transcript variant X2, mRNA
TRINITY_DN3138_c1_g2	ref|XR_004609943.1|	XR_004609943	PREDICTED: Cyclopterus lumpus patatin-like phospholipase domain containing 7b (pnpla7b), transcript variant X9, misc_RNA
TRINITY_DN3138_c1_g2	ref|XM_034540895.1|	XM_034540895	PREDICTED: Cyclopterus lumpus patatin-like phospholipase domain containing 7b (pnpla7b), transcript variant X8, mRNA
TRINITY_DN3175_c0_g1	ref|XM_034538260.1|	XM_034538260	PREDICTED: Cyclopterus lumpus sortilin 1b (sort1b), mRNA
TRINITY_DN3175_c0_g1	ref|XM_034538266.1|	XM_034538266	PREDICTED: Cyclopterus lumpus neugrin, neurite outgrowth associated (ngrn), mRNA
TRINITY_DN3177_c0_g2	ref|XM_034536846.1|	XM_034536846	PREDICTED: Cyclopterus lumpus ubiquitination factor E4B, UFD2 homolog (S. cerevisiae) (ube4b), transcript variant X2, mRNA
TRINITY_DN3177_c0_g2	ref|XM_034536847.1|	XM_034536847	PREDICTED: Cyclopterus lumpus ubiquitination factor E4B, UFD2 homolog (S. cerevisiae) (ube4b), transcript variant X3, mRNA
TRINITY_DN32_c1_g1	ref|XM_034525842.1|	XM_034525842	PREDICTED: Cyclopterus lumpus B-Raf proto-oncogene, serine/threonine kinase (braf), transcript variant X6, mRNA
TRINITY_DN32_c1_g1	ref|XR_004608952.1|	XR_004608952	PREDICTED: Cyclopterus lumpus B-Raf proto-oncogene, serine/threonine kinase (braf), transcript variant X4, misc_RNA
TRINITY_DN3204_c0_g1	ref|XM_034549265.1|	XM_034549265	PREDICTED: Cyclopterus lumpus URB1 ribosome biogenesis homolog (urb1), transcript variant X1, mRNA
TRINITY_DN3204_c0_g1	ref|XM_034549266.1|	XM_034549266	PREDICTED: Cyclopterus lumpus URB1 ribosome biogenesis homolog (urb1), transcript variant X2, mRNA
TRINITY_DN32057_c0_g1	ref|XM_034538804.1|	XM_034538804	PREDICTED: Cyclopterus lumpus X-prolyl aminopeptidase 3, mitochondrial (xpnpep3), transcript variant X1, mRNA
TRINITY_DN32057_c0_g1	ref|XM_034538805.1|	XM_034538805	PREDICTED: Cyclopterus lumpus X-prolyl aminopeptidase 3, mitochondrial (xpnpep3), transcript variant X2, mRNA
TRINITY_DN32095_c0_g1	ref|XM_034533357.1|	XM_034533357	PREDICTED: Cyclopterus lumpus phosphopantothenoylcysteine synthetase (ppcs), transcript variant X2, mRNA
TRINITY_DN32095_c0_g1	ref|XM_034533356.1|	XM_034533356	PREDICTED: Cyclopterus lumpus phosphopantothenoylcysteine synthetase (ppcs), transcript variant X1, mRNA
TRINITY_DN3212_c2_g1	ref|XM_034530257.1|	XM_034530257	PREDICTED: Cyclopterus lumpus SUN domain containing ossification factor (suco), transcript variant X3, mRNA
TRINITY_DN3212_c2_g1	ref|XM_034530255.1|	XM_034530255	PREDICTED: Cyclopterus lumpus SUN domain containing ossification factor (suco), transcript variant X2, mRNA
TRINITY_DN3212_c3_g1	ref|XM_034557847.1|	XM_034557847	PREDICTED: Cyclopterus lumpus transmembrane protein 179Ba (tmem179ba), mRNA
TRINITY_DN32164_c0_g1	ref|XM_034561571.1|	XM_034561571	PREDICTED: Cyclopterus lumpus mediator complex subunit 14 (med14), transcript variant X3, mRNA
TRINITY_DN32164_c0_g1	ref|XM_034561569.1|	XM_034561569	PREDICTED: Cyclopterus lumpus mediator complex subunit 14 (med14), transcript variant X1, mRNA
TRINITY_DN322_c2_g1	ref|XM_034544095.1|	XM_034544095	PREDICTED: Cyclopterus lumpus highly divergent homeobox (hdx), transcript variant X2, mRNA
TRINITY_DN322_c2_g1	ref|XM_034544094.1|	XM_034544094	PREDICTED: Cyclopterus lumpus highly divergent homeobox (hdx), transcript variant X1, mRNA
TRINITY_DN322_c5_g1	ref|XM_034551490.1|	XM_034551490	PREDICTED: Cyclopterus lumpus protein phosphatase, Mg2+/Mn2+ dependent, 1Ba (ppm1ba), mRNA
TRINITY_DN322_c5_g1	ref|XM_034557887.1|	XM_034557887	PREDICTED: Cyclopterus lumpus protein phosphatase, Mg2+/Mn2+ dependent, 1Bb (ppm1bb), transcript variant X3, mRNA
TRINITY_DN3220_c0_g2	ref|XM_034560768.1|	XM_034560768	PREDICTED: Cyclopterus lumpus copine-3-like (LOC117749948), transcript variant X3, mRNA
TRINITY_DN3220_c0_g2	ref|XM_034560767.1|	XM_034560767	PREDICTED: Cyclopterus lumpus copine-3-like (LOC117749948), transcript variant X2, mRNA
TRINITY_DN3244_c0_g1	ref|XM_034538511.1|	XM_034538511	PREDICTED: Cyclopterus lumpus upstream binding transcription factor (ubtf), transcript variant X3, mRNA
TRINITY_DN3244_c0_g1	ref|XM_034538523.1|	XM_034538523	PREDICTED: Cyclopterus lumpus upstream binding transcription factor (ubtf), transcript variant X14, mRNA
TRINITY_DN3245_c0_g1	ref|XM_034530634.1|	XM_034530634	PREDICTED: Cyclopterus lumpus leupaxin (lpxn), mRNA
TRINITY_DN3245_c0_g1	ref|XM_034537047.1|	XM_034537047	PREDICTED: Cyclopterus lumpus regulator of telomere elongation helicase 1 (rtel1), transcript variant X2, mRNA
TRINITY_DN3245_c1_g1	ref|XM_034531576.1|	XM_034531576	PREDICTED: Cyclopterus lumpus TRAF3 interacting protein 2-like (traf3ip2l), mRNA
TRINITY_DN3246_c1_g1	ref|XM_034535035.1|	XM_034535035	PREDICTED: Cyclopterus lumpus calcium-independent phospholipase A2-gamma-like (LOC117732235), transcript variant X5, mRNA
TRINITY_DN3246_c1_g1	ref|XM_034535034.1|	XM_034535034	PREDICTED: Cyclopterus lumpus calcium-independent phospholipase A2-gamma-like (LOC117732235), transcript variant X4, mRNA
TRINITY_DN326_c0_g1	ref|XM_034547662.1|	XM_034547662	PREDICTED: Cyclopterus lumpus activin receptor type-2A-like (LOC117740968), mRNA
TRINITY_DN326_c0_g1	ref|XM_034561443.1|	XM_034561443	PREDICTED: Cyclopterus lumpus activin A receptor type 2Aa (acvr2aa), mRNA
TRINITY_DN326_c1_g1	ref|XM_034557917.1|	XM_034557917	PREDICTED: Cyclopterus lumpus BRD4 interacting chromatin remodeling complex associated protein like (bicral), transcript variant X5, mRNA
TRINITY_DN326_c1_g1	ref|XM_034557916.1|	XM_034557916	PREDICTED: Cyclopterus lumpus BRD4 interacting chromatin remodeling complex associated protein like (bicral), transcript variant X4, mRNA
TRINITY_DN3266_c0_g2	ref|XM_034562737.1|	XM_034562737	PREDICTED: Cyclopterus lumpus legumain (lgmn), transcript variant X2, mRNA
TRINITY_DN3266_c0_g2	ref|XM_034562736.1|	XM_034562736	PREDICTED: Cyclopterus lumpus legumain (lgmn), transcript variant X1, mRNA
TRINITY_DN327_c0_g1	ref|XM_034527649.1|	XM_034527649	PREDICTED: Cyclopterus lumpus G patch domain containing 2 (gpatch2), transcript variant X3, mRNA
TRINITY_DN327_c0_g1	ref|XM_034527648.1|	XM_034527648	PREDICTED: Cyclopterus lumpus G patch domain containing 2 (gpatch2), transcript variant X2, mRNA
TRINITY_DN32824_c0_g1	ref|XM_034554079.1|	XM_034554079	PREDICTED: Cyclopterus lumpus N-myristoyltransferase 2 (nmt2), mRNA
TRINITY_DN32824_c0_g1	ref|XM_034553009.1|	XM_034553009	PREDICTED: Cyclopterus lumpus ribonuclease P/MRP 38 subunit (rpp38), transcript variant X1, mRNA
TRINITY_DN3298_c1_g1	ref|XM_034560773.1|	XM_034560773	PREDICTED: Cyclopterus lumpus neuropilin 1a (nrp1a), transcript variant X1, mRNA
TRINITY_DN3298_c1_g1	ref|XM_034560774.1|	XM_034560774	PREDICTED: Cyclopterus lumpus neuropilin 1a (nrp1a), transcript variant X2, mRNA
TRINITY_DN3299_c0_g1	ref|XM_034546921.1|	XM_034546921	PREDICTED: Cyclopterus lumpus stomatin-like protein 2, mitochondrial (LOC117740484), mRNA
TRINITY_DN330_c0_g1	ref|XM_034559130.1|	XM_034559130	PREDICTED: Cyclopterus lumpus AP-2 complex subunit alpha-2-like (LOC117748959), transcript variant X2, mRNA
TRINITY_DN330_c0_g1	ref|XM_034559121.1|	XM_034559121	PREDICTED: Cyclopterus lumpus AP-2 complex subunit alpha-2-like (LOC117748959), transcript variant X1, mRNA
TRINITY_DN33119_c0_g1	ref|XR_004611782.1|	XR_004611782	PREDICTED: Cyclopterus lumpus disintegrin and metalloproteinase domain-containing protein 23 (LOC117750224), transcript variant X3, misc_RNA
TRINITY_DN33119_c0_g1	ref|XM_034561323.1|	XM_034561323	PREDICTED: Cyclopterus lumpus disintegrin and metalloproteinase domain-containing protein 23 (LOC117750224), transcript variant X5, mRNA
TRINITY_DN3314_c0_g1	ref|XM_034552738.1|	XM_034552738	PREDICTED: Cyclopterus lumpus WDFY family member 4 (wdfy4), transcript variant X9, mRNA
TRINITY_DN3314_c0_g1	ref|XM_034552737.1|	XM_034552737	PREDICTED: Cyclopterus lumpus WDFY family member 4 (wdfy4), transcript variant X8, mRNA
TRINITY_DN3340_c0_g1	ref|XM_034552063.1|	XM_034552063	PREDICTED: Cyclopterus lumpus gap junction alpha-5 protein-like (LOC117744013), mRNA
TRINITY_DN3340_c0_g1	ref|XM_034535843.1|	XM_034535843	PREDICTED: Cyclopterus lumpus interferon regulatory factor 2 binding protein 2b (irf2bp2b), mRNA
TRINITY_DN3340_c6_g1	ref|XM_034554904.1|	XM_034554904	PREDICTED: Cyclopterus lumpus kinesin-1 heavy chain (LOC117746086), mRNA
TRINITY_DN3340_c6_g1	ref|XM_034560167.1|	XM_034560167	PREDICTED: Cyclopterus lumpus kinesin-1 heavy chain-like (LOC117749548), mRNA
TRINITY_DN3353_c1_g1	ref|XM_034561179.1|	XM_034561179	PREDICTED: Cyclopterus lumpus coiled-coil domain containing 93 (ccdc93), mRNA
TRINITY_DN3353_c1_g1	ref|XM_034559101.1|	XM_034559101	PREDICTED: Cyclopterus lumpus uncharacterized LOC117748943 (LOC117748943), transcript variant X2, mRNA
TRINITY_DN3359_c2_g1	ref|XR_004611652.1|	XR_004611652	PREDICTED: Cyclopterus lumpus uncharacterized LOC117748652 (LOC117748652), transcript variant X7, ncRNA
TRINITY_DN3359_c2_g1	ref|XR_004611650.1|	XR_004611650	PREDICTED: Cyclopterus lumpus uncharacterized LOC117748652 (LOC117748652), transcript variant X5, ncRNA
TRINITY_DN3360_c0_g1	ref|XM_034546381.1|	XM_034546381	PREDICTED: Cyclopterus lumpus golgin A2 (golga2), mRNA
TRINITY_DN3363_c0_g1	ref|XM_034539947.1|	XM_034539947	PREDICTED: Cyclopterus lumpus dual specificity mitogen-activated protein kinase kinase 6 (LOC117735377), transcript variant X3, mRNA
TRINITY_DN3363_c0_g1	ref|XM_034539946.1|	XM_034539946	PREDICTED: Cyclopterus lumpus dual specificity mitogen-activated protein kinase kinase 6 (LOC117735377), transcript variant X2, mRNA
TRINITY_DN3365_c0_g1	ref|XM_034528861.1|	XM_034528861	PREDICTED: Cyclopterus lumpus ribosomal protein S3 (rps3), mRNA
TRINITY_DN3365_c0_g1	ref|XR_004609144.1|	XR_004609144	PREDICTED: Cyclopterus lumpus small nucleolar RNA SNORD15 (LOC117728377), ncRNA
TRINITY_DN3369_c0_g1	ref|XM_034530235.1|	XM_034530235	PREDICTED: Cyclopterus lumpus mucolipin 2 (mcoln2), transcript variant X1, mRNA
TRINITY_DN3369_c0_g1	ref|XM_034530236.1|	XM_034530236	PREDICTED: Cyclopterus lumpus mucolipin 2 (mcoln2), transcript variant X2, mRNA
TRINITY_DN33739_c2_g1	ref|XM_034541386.1|	XM_034541386	PREDICTED: Cyclopterus lumpus solute carrier family 8 member B1 (slc8b1), transcript variant X2, mRNA
TRINITY_DN33739_c2_g1	ref|XM_034541385.1|	XM_034541385	PREDICTED: Cyclopterus lumpus solute carrier family 8 member B1 (slc8b1), transcript variant X1, mRNA
TRINITY_DN33788_c0_g1	ref|XM_034562349.1|	XM_034562349	PREDICTED: Cyclopterus lumpus RAN binding protein 2 (ranbp2), transcript variant X1, mRNA
TRINITY_DN33788_c0_g1	ref|XM_034562350.1|	XM_034562350	PREDICTED: Cyclopterus lumpus RAN binding protein 2 (ranbp2), transcript variant X2, mRNA
TRINITY_DN3383_c0_g1	ref|XM_034539556.1|	XM_034539556	PREDICTED: Cyclopterus lumpus dynamin 2a (dnm2a), transcript variant X3, mRNA
TRINITY_DN3383_c0_g1	ref|XM_034539557.1|	XM_034539557	PREDICTED: Cyclopterus lumpus dynamin 2a (dnm2a), transcript variant X4, mRNA
TRINITY_DN3399_c0_g1	ref|XM_034545278.1|	XM_034545278	PREDICTED: Cyclopterus lumpus integrator complex subunit 8 (ints8), transcript variant X2, mRNA
TRINITY_DN3399_c0_g1	ref|XM_034545279.1|	XM_034545279	PREDICTED: Cyclopterus lumpus G1/S-specific cyclin-E2-like (LOC117739024), mRNA
TRINITY_DN34_c0_g2	ref|XM_034556184.1|	XM_034556184	PREDICTED: Cyclopterus lumpus poly (ADP-ribose) polymerase 2 (parp2), transcript variant X1, mRNA
TRINITY_DN34_c0_g2	ref|XM_034556185.1|	XM_034556185	PREDICTED: Cyclopterus lumpus poly (ADP-ribose) polymerase 2 (parp2), transcript variant X2, mRNA
TRINITY_DN3402_c0_g1	ref|XM_034558681.1|	XM_034558681	PREDICTED: Cyclopterus lumpus AT hook containing transcription factor 1 (ahctf1), transcript variant X4, mRNA
TRINITY_DN3402_c0_g1	ref|XM_034558672.1|	XM_034558672	PREDICTED: Cyclopterus lumpus AT hook containing transcription factor 1 (ahctf1), transcript variant X3, mRNA
TRINITY_DN3414_c0_g1	ref|XM_034540412.1|	XM_034540412	PREDICTED: Cyclopterus lumpus coiled-coil domain containing 137 (ccdc137), mRNA
TRINITY_DN3414_c0_g1	ref|XM_034539082.1|	XM_034539082	PREDICTED: Cyclopterus lumpus G-protein coupled receptor family C group 5 member C-like (LOC117734814), mRNA
TRINITY_DN3417_c2_g2	ref|XM_034531452.1|	XM_034531452	PREDICTED: Cyclopterus lumpus polymerase (RNA) mitochondrial (DNA directed) (polrmt), transcript variant X2, mRNA
TRINITY_DN3417_c2_g2	ref|XM_034531451.1|	XM_034531451	PREDICTED: Cyclopterus lumpus polymerase (RNA) mitochondrial (DNA directed) (polrmt), transcript variant X1, mRNA
TRINITY_DN3418_c1_g1	ref|XM_034529549.1|	XM_034529549	PREDICTED: Cyclopterus lumpus nuclear factor of activated T cells 5b (nfat5b), transcript variant X5, mRNA
TRINITY_DN3418_c1_g1	ref|XM_034529548.1|	XM_034529548	PREDICTED: Cyclopterus lumpus nuclear factor of activated T cells 5b (nfat5b), transcript variant X4, mRNA
TRINITY_DN3441_c0_g1	ref|XM_034541301.1|	XM_034541301	PREDICTED: Cyclopterus lumpus WD repeat and FYVE domain containing 3 (wdfy3), mRNA
TRINITY_DN3442_c0_g1	ref|XM_034554579.1|	XM_034554579	PREDICTED: Cyclopterus lumpus WW domain binding protein 4 (wbp4), mRNA
TRINITY_DN3442_c0_g1	ref|XM_034554558.1|	XM_034554558	PREDICTED: Cyclopterus lumpus mitochondrial translational release factor 1 (mtrf1), transcript variant X1, mRNA
TRINITY_DN3446_c0_g1	ref|XM_034542930.1|	XM_034542930	PREDICTED: Cyclopterus lumpus CDC-like kinase 4a (clk4a), transcript variant X2, mRNA
TRINITY_DN3446_c0_g1	ref|XM_034542929.1|	XM_034542929	PREDICTED: Cyclopterus lumpus CDC-like kinase 4a (clk4a), transcript variant X1, mRNA
TRINITY_DN346_c3_g1	ref|XM_034563680.1|	XM_034563680	PREDICTED: Cyclopterus lumpus pantothenate kinase 2 (pank2), transcript variant X2, mRNA
TRINITY_DN346_c3_g1	ref|XM_034563679.1|	XM_034563679	PREDICTED: Cyclopterus lumpus pantothenate kinase 2 (pank2), transcript variant X1, mRNA
TRINITY_DN3460_c0_g1	ref|XM_034561106.1|	XM_034561106	PREDICTED: Cyclopterus lumpus pbx/knotted 1 homeobox 1.1 (pknox1.1), transcript variant X6, mRNA
TRINITY_DN3460_c0_g1	ref|XM_034561104.1|	XM_034561104	PREDICTED: Cyclopterus lumpus pbx/knotted 1 homeobox 1.1 (pknox1.1), transcript variant X5, mRNA
TRINITY_DN3466_c0_g1	ref|XM_034562945.1|	XM_034562945	PREDICTED: Cyclopterus lumpus transformer-2 protein homolog alpha-like (LOC117751243), transcript variant X4, mRNA
TRINITY_DN3466_c0_g1	ref|XM_034562944.1|	XM_034562944	PREDICTED: Cyclopterus lumpus transformer-2 protein homolog alpha-like (LOC117751243), transcript variant X3, mRNA
TRINITY_DN3469_c0_g1	ref|XM_034556776.1|	XM_034556776	PREDICTED: Cyclopterus lumpus NACHT, LRR and PYD domains-containing protein 12-like (LOC117747499), transcript variant X3, mRNA
TRINITY_DN3469_c0_g1	ref|XM_034556775.1|	XM_034556775	PREDICTED: Cyclopterus lumpus NACHT, LRR and PYD domains-containing protein 12-like (LOC117747499), transcript variant X2, mRNA
TRINITY_DN3478_c2_g1	ref|XM_034532848.1|	XM_034532848	PREDICTED: Cyclopterus lumpus Mov10 RISC complex RNA helicase a (mov10a), mRNA
TRINITY_DN3478_c2_g1	ref|XM_034532846.1|	XM_034532846	PREDICTED: Cyclopterus lumpus rho-related GTP-binding protein RhoC-like (LOC117730842), mRNA
TRINITY_DN3480_c0_g1	ref|XM_034555312.1|	XM_034555312	PREDICTED: Cyclopterus lumpus calpain 10 (capn10), transcript variant X2, mRNA
TRINITY_DN3480_c0_g1	ref|XM_034555311.1|	XM_034555311	PREDICTED: Cyclopterus lumpus calpain 10 (capn10), transcript variant X1, mRNA
TRINITY_DN3500_c1_g2	ref|XM_034538472.1|	XM_034538472	PREDICTED: Cyclopterus lumpus tubulin folding cofactor D (tbcd), transcript variant X2, mRNA
TRINITY_DN3500_c1_g2	ref|XM_034538471.1|	XM_034538471	PREDICTED: Cyclopterus lumpus tubulin folding cofactor D (tbcd), transcript variant X1, mRNA
TRINITY_DN351_c0_g1	ref|XM_034559213.1|	XM_034559213	PREDICTED: Cyclopterus lumpus ataxin-2-like protein (LOC117749020), transcript variant X5, mRNA
TRINITY_DN351_c0_g1	ref|XM_034559211.1|	XM_034559211	PREDICTED: Cyclopterus lumpus ataxin-2-like protein (LOC117749020), transcript variant X4, mRNA
TRINITY_DN3510_c3_g1	ref|XM_034556311.1|	XM_034556311	PREDICTED: Cyclopterus lumpus tRNA-yW synthesizing protein 3 homolog (S. cerevisiae) (tyw3), mRNA
TRINITY_DN3510_c3_g1	ref|XM_034555963.1|	XM_034555963	PREDICTED: Cyclopterus lumpus uncharacterized protein LOC100151273 homolog (si:ch73-382f3.1), transcript variant X2, mRNA
TRINITY_DN3515_c0_g1	ref|XM_034533217.1|	XM_034533217	PREDICTED: Cyclopterus lumpus ceramide synthase 5 (cers5), mRNA
TRINITY_DN3515_c0_g1	ref|XM_034533221.1|	XM_034533221	PREDICTED: Cyclopterus lumpus cytochrome c oxidase assembly protein COX14 homolog (LOC117731075), mRNA
TRINITY_DN35271_c0_g1	ref|XM_034527526.1|	XM_034527526	PREDICTED: Cyclopterus lumpus BCL2 modifying factor 2 (bmf2), transcript variant X2, mRNA
TRINITY_DN35271_c0_g1	ref|XM_034527525.1|	XM_034527525	PREDICTED: Cyclopterus lumpus BCL2 modifying factor 2 (bmf2), transcript variant X1, mRNA
TRINITY_DN3528_c0_g1	ref|XM_034541863.1|	XM_034541863	PREDICTED: Cyclopterus lumpus pyridoxal (pyridoxine, vitamin B6) phosphatase (pdxp), mRNA
TRINITY_DN3528_c0_g1	ref|XM_034541867.1|	XM_034541867	PREDICTED: Cyclopterus lumpus mitochondrial ribosomal protein S36 (mrps36), transcript variant X4, mRNA
TRINITY_DN354_c3_g1	ref|XM_034541238.1|	XM_034541238	PREDICTED: Cyclopterus lumpus mitogen-activated protein kinase 1 (mapk1), transcript variant X1, mRNA
TRINITY_DN3540_c0_g2	ref|XM_034541921.1|	XM_034541921	PREDICTED: Cyclopterus lumpus GRAM domain-containing protein 2B (LOC117736524), transcript variant X6, mRNA
TRINITY_DN3540_c0_g2	ref|XM_034541920.1|	XM_034541920	PREDICTED: Cyclopterus lumpus GRAM domain-containing protein 2B (LOC117736524), transcript variant X5, mRNA
TRINITY_DN356_c0_g1	ref|XM_034534456.1|	XM_034534456	PREDICTED: Cyclopterus lumpus peroxisomal biogenesis factor 11 alpha (pex11a), mRNA
TRINITY_DN356_c0_g1	ref|XM_034534450.1|	XM_034534450	PREDICTED: Cyclopterus lumpus ras and EF-hand domain-containing protein (zgc:162879), mRNA
TRINITY_DN3562_c0_g1	ref|XM_034540051.1|	XM_034540051	PREDICTED: Cyclopterus lumpus zinc finger protein 652 (znf652), transcript variant X4, mRNA
TRINITY_DN3562_c0_g1	ref|XM_034540048.1|	XM_034540048	PREDICTED: Cyclopterus lumpus zinc finger protein 652 (znf652), transcript variant X1, mRNA
TRINITY_DN35675_c0_g1	ref|XM_034554022.1|	XM_034554022	PREDICTED: Cyclopterus lumpus acidic leucine-rich nuclear phosphoprotein 32 family member E-like (LOC117745587), transcript variant X2, mRNA
TRINITY_DN35675_c0_g1	ref|XM_034544537.1|	XM_034544537	PREDICTED: Cyclopterus lumpus uncharacterized protein LOC560317 homolog (si:dkey-222b8.1), transcript variant X5, mRNA
TRINITY_DN357_c0_g1	ref|XM_034532439.1|	XM_034532439	PREDICTED: Cyclopterus lumpus FERM domain-containing protein 4B-like (LOC117730617), transcript variant X3, mRNA
TRINITY_DN357_c0_g1	ref|XM_034532440.1|	XM_034532440	PREDICTED: Cyclopterus lumpus FERM domain-containing protein 4B-like (LOC117730617), transcript variant X4, mRNA
TRINITY_DN3572_c0_g1	ref|XM_034540789.1|	XM_034540789	PREDICTED: Cyclopterus lumpus DNA repair protein XRCC4-like (LOC117735885), transcript variant X1, mRNA
TRINITY_DN3572_c0_g1	ref|XM_034537183.1|	XM_034537183	PREDICTED: Cyclopterus lumpus solute carrier family 26 member 6-like (LOC117733491), mRNA
TRINITY_DN3586_c0_g1	ref|XM_034525626.1|	XM_034525626	PREDICTED: Cyclopterus lumpus reticulon 4 interacting protein 1 (rtn4ip1), mRNA
TRINITY_DN3586_c0_g1	ref|XM_034563424.1|	XM_034563424	PREDICTED: Cyclopterus lumpus glutaminyl-tRNA amidotransferase subunit QRSL1 (qrsl1), mRNA
TRINITY_DN3596_c0_g3	ref|XM_034535258.1|	XM_034535258	PREDICTED: Cyclopterus lumpus MALT paracaspase 3 (malt3), mRNA
TRINITY_DN3596_c0_g3	ref|XM_034557945.1|	XM_034557945	PREDICTED: Cyclopterus lumpus caspase recruitment domain family, member 14 (card14), transcript variant X2, mRNA
TRINITY_DN3624_c0_g1	ref|XM_034542079.1|	XM_034542079	PREDICTED: Cyclopterus lumpus potassium channel tetramerization domain containing 9a (kctd9a), mRNA
TRINITY_DN3624_c0_g1	ref|XM_034541595.1|	XM_034541595	PREDICTED: Cyclopterus lumpus ankyrin repeat domain 39 (ankrd39), transcript variant X1, mRNA
TRINITY_DN3628_c0_g1	ref|XM_034553991.1|	XM_034553991	PREDICTED: Cyclopterus lumpus rho/rac guanine nucleotide exchange factor (GEF) 2 (arhgef2), transcript variant X2, mRNA
TRINITY_DN3628_c0_g1	ref|XM_034553990.1|	XM_034553990	PREDICTED: Cyclopterus lumpus rho/rac guanine nucleotide exchange factor (GEF) 2 (arhgef2), transcript variant X1, mRNA
TRINITY_DN3636_c1_g1	ref|XM_034527314.1|	XM_034527314	PREDICTED: Cyclopterus lumpus general transcription factor IIA, 1 (gtf2a1), transcript variant X5, mRNA
TRINITY_DN3636_c1_g1	ref|XM_034527313.1|	XM_034527313	PREDICTED: Cyclopterus lumpus general transcription factor IIA, 1 (gtf2a1), transcript variant X4, mRNA
TRINITY_DN3649_c1_g2	ref|XM_034547053.1|	XM_034547053	PREDICTED: Cyclopterus lumpus dematin actin binding protein (dmtn), transcript variant X9, mRNA
TRINITY_DN3649_c1_g2	ref|XM_034547052.1|	XM_034547052	PREDICTED: Cyclopterus lumpus dematin actin binding protein (dmtn), transcript variant X8, mRNA
TRINITY_DN365_c0_g2	ref|XM_034527261.1|	XM_034527261	PREDICTED: Cyclopterus lumpus bisphosphate nucleotidase 1 (bpnt1), transcript variant X3, mRNA
TRINITY_DN365_c0_g2	ref|XM_034527260.1|	XM_034527260	PREDICTED: Cyclopterus lumpus bisphosphate nucleotidase 1 (bpnt1), transcript variant X2, mRNA
TRINITY_DN3658_c0_g1	ref|XM_034535765.1|	XM_034535765	PREDICTED: Cyclopterus lumpus cholesterol 25-hydroxylase like 1, tandem duplicate 1 (ch25hl1.1), mRNA
TRINITY_DN3658_c0_g1	ref|XM_034535763.1|	XM_034535763	PREDICTED: Cyclopterus lumpus uncharacterized protein LOC100034462 homolog (si:dkey-24l11.2), transcript variant X3, mRNA
TRINITY_DN3661_c1_g1	ref|XM_034560124.1|	XM_034560124	PREDICTED: Cyclopterus lumpus inhibin subunit beta Aa (inhbaa), transcript variant X1, mRNA
TRINITY_DN3661_c1_g1	ref|XM_034560125.1|	XM_034560125	PREDICTED: Cyclopterus lumpus inhibin subunit beta Aa (inhbaa), transcript variant X2, mRNA
TRINITY_DN3667_c0_g1	ref|XM_034530180.1|	XM_034530180	PREDICTED: Cyclopterus lumpus dedicator of cytokinesis 7 (dock7), mRNA
TRINITY_DN3667_c0_g1	ref|XM_034530181.1|	XM_034530181	PREDICTED: Cyclopterus lumpus ubiquitin specific peptidase 1 (usp1), mRNA
TRINITY_DN3672_c0_g1	ref|XM_034555774.1|	XM_034555774	PREDICTED: Cyclopterus lumpus collectin-12-like (LOC117746555), mRNA
TRINITY_DN3677_c0_g1	ref|XM_034547293.1|	XM_034547293	PREDICTED: Cyclopterus lumpus UDP-N-acetylglucosamine pyrophosphorylase 1, like 1 (uap1l1), transcript variant X2, mRNA
TRINITY_DN3677_c0_g1	ref|XM_034547294.1|	XM_034547294	PREDICTED: Cyclopterus lumpus UDP-N-acetylglucosamine pyrophosphorylase 1, like 1 (uap1l1), transcript variant X3, mRNA
TRINITY_DN369_c0_g1	ref|XM_034544788.1|	XM_034544788	PREDICTED: Cyclopterus lumpus TBC1 domain family, member 5 (tbc1d5), transcript variant X2, mRNA
TRINITY_DN369_c0_g1	ref|XM_034544790.1|	XM_034544790	PREDICTED: Cyclopterus lumpus TBC1 domain family, member 5 (tbc1d5), transcript variant X4, mRNA
TRINITY_DN3693_c0_g1	ref|XM_034558794.1|	XM_034558794	PREDICTED: Cyclopterus lumpus CDK5 regulatory subunit associated protein 3 (cdk5rap3), transcript variant X2, mRNA
TRINITY_DN3693_c0_g1	ref|XM_034558793.1|	XM_034558793	PREDICTED: Cyclopterus lumpus CDK5 regulatory subunit associated protein 3 (cdk5rap3), transcript variant X1, mRNA
TRINITY_DN3695_c0_g1	ref|XM_034541577.1|	XM_034541577	PREDICTED: Cyclopterus lumpus ring finger protein 10 (rnf10), mRNA
TRINITY_DN370_c0_g2	ref|XM_034538493.1|	XM_034538493	PREDICTED: Cyclopterus lumpus adducin 3 (gamma) a (add3a), transcript variant X6, mRNA
TRINITY_DN370_c0_g2	ref|XM_034538407.1|	XM_034538407	PREDICTED: Cyclopterus lumpus adducin 3 (gamma) a (add3a), transcript variant X3, mRNA
TRINITY_DN3704_c0_g1	ref|XM_034545747.1|	XM_034545747	PREDICTED: Cyclopterus lumpus uncharacterized protein LOC692276 homolog (zgc:136493), transcript variant X3, mRNA
TRINITY_DN3704_c0_g1	ref|XM_034545746.1|	XM_034545746	PREDICTED: Cyclopterus lumpus uncharacterized protein LOC692276 homolog (zgc:136493), transcript variant X2, mRNA
TRINITY_DN37149_c0_g1	ref|XM_034529066.1|	XM_034529066	PREDICTED: Cyclopterus lumpus progestin and adipoQ receptor family member VI (paqr6), mRNA
TRINITY_DN373_c1_g1	ref|XM_034531488.1|	XM_034531488	PREDICTED: Cyclopterus lumpus thimet oligopeptidase 1 (thop1), mRNA
TRINITY_DN373_c1_g1	ref|XM_034561256.1|	XM_034561256	PREDICTED: Cyclopterus lumpus CLN5 intracellular trafficking protein (cln5), mRNA
TRINITY_DN374_c0_g3	ref|XM_034532481.1|	XM_034532481	PREDICTED: Cyclopterus lumpus protein bicaudal D homolog 2-like (LOC117730640), transcript variant X1, mRNA
TRINITY_DN374_c0_g3	ref|XM_034532482.1|	XM_034532482	PREDICTED: Cyclopterus lumpus protein bicaudal D homolog 2-like (LOC117730640), transcript variant X2, mRNA
TRINITY_DN3756_c0_g1	ref|XM_034534056.1|	XM_034534056	PREDICTED: Cyclopterus lumpus septin-7-like (LOC117731724), mRNA
TRINITY_DN376_c1_g1	ref|XM_034545548.1|	XM_034545548	PREDICTED: Cyclopterus lumpus collagen, type XVI, alpha 1 (col16a1), transcript variant X1, mRNA
TRINITY_DN376_c1_g1	ref|XM_034545549.1|	XM_034545549	PREDICTED: Cyclopterus lumpus collagen, type XVI, alpha 1 (col16a1), transcript variant X2, mRNA
TRINITY_DN3781_c0_g1	ref|XM_034546568.1|	XM_034546568	PREDICTED: Cyclopterus lumpus uncharacterized protein LOC553495 homolog (zgc:162472), transcript variant X3, mRNA
TRINITY_DN3781_c0_g1	ref|XM_034546567.1|	XM_034546567	PREDICTED: Cyclopterus lumpus uncharacterized protein LOC553495 homolog (zgc:162472), transcript variant X2, mRNA
TRINITY_DN3786_c0_g1	ref|XM_034536425.1|	XM_034536425	PREDICTED: Cyclopterus lumpus NCK-associated protein 5-like (nckap5l), transcript variant X2, mRNA
TRINITY_DN3786_c0_g1	ref|XR_004609689.1|	XR_004609689	PREDICTED: Cyclopterus lumpus NCK-associated protein 5-like (nckap5l), transcript variant X3, misc_RNA
TRINITY_DN37865_c1_g1	ref|XM_034540693.1|	XM_034540693	PREDICTED: Cyclopterus lumpus protein mono-ADP-ribosyltransferase PARP14-like (LOC117735815), mRNA
TRINITY_DN37959_c0_g1	ref|XM_034529323.1|	XM_034529323	PREDICTED: Cyclopterus lumpus ankyrin repeat domain 11 (ankrd11), mRNA
TRINITY_DN37959_c0_g1	ref|XM_034556917.1|	XM_034556917	PREDICTED: Cyclopterus lumpus GTPase IMAP family member 7-like (LOC117747566), transcript variant X2, mRNA
TRINITY_DN38_c0_g1	ref|XM_034542899.1|	XM_034542899	PREDICTED: Cyclopterus lumpus adenylate cyclase 9 (adcy9), transcript variant X2, mRNA
TRINITY_DN38_c0_g1	ref|XM_034542890.1|	XM_034542890	PREDICTED: Cyclopterus lumpus adenylate cyclase 9 (adcy9), transcript variant X1, mRNA
TRINITY_DN3803_c0_g1	ref|XM_034551490.1|	XM_034551490	PREDICTED: Cyclopterus lumpus protein phosphatase, Mg2+/Mn2+ dependent, 1Ba (ppm1ba), mRNA
TRINITY_DN3803_c0_g1	ref|XM_034539573.1|	XM_034539573	PREDICTED: Cyclopterus lumpus ATPase 13A1 (atp13a1), mRNA
TRINITY_DN3804_c0_g1	ref|XM_034550282.1|	XM_034550282	PREDICTED: Cyclopterus lumpus apoptosis inducing factor mitochondrion associated 1 (aifm1), transcript variant X1, mRNA
TRINITY_DN3804_c0_g1	ref|XM_034550284.1|	XM_034550284	PREDICTED: Cyclopterus lumpus apoptosis inducing factor mitochondrion associated 1 (aifm1), transcript variant X3, mRNA
TRINITY_DN382_c0_g1	ref|XM_034549665.1|	XM_034549665	PREDICTED: Cyclopterus lumpus interferon regulatory factor 2-binding protein 1-like (LOC117742387), mRNA
TRINITY_DN382_c0_g1	ref|XM_034549666.1|	XM_034549666	PREDICTED: Cyclopterus lumpus mitochondrial calcium uptake 2 (micu2), mRNA
TRINITY_DN3827_c2_g1	ref|XM_034551905.1|	XM_034551905	PREDICTED: Cyclopterus lumpus CUE domain containing 2 (cuedc2), transcript variant X2, mRNA
TRINITY_DN3827_c2_g1	ref|XM_034551904.1|	XM_034551904	PREDICTED: Cyclopterus lumpus CUE domain containing 2 (cuedc2), transcript variant X1, mRNA
TRINITY_DN38282_c0_g1	ref|XM_034558142.1|	XM_034558142	PREDICTED: Cyclopterus lumpus trinucleotide repeat containing adaptor 6B (tnrc6b), transcript variant X4, mRNA
TRINITY_DN38282_c0_g1	ref|XM_034558140.1|	XM_034558140	PREDICTED: Cyclopterus lumpus trinucleotide repeat containing adaptor 6B (tnrc6b), transcript variant X3, mRNA
TRINITY_DN3835_c0_g1	ref|XM_034539627.1|	XM_034539627	PREDICTED: Cyclopterus lumpus SUMO-conjugating enzyme UBC9-like (LOC117735153), mRNA
TRINITY_DN384_c0_g1	ref|XM_034539768.1|	XM_034539768	PREDICTED: Cyclopterus lumpus granulin a (grna), mRNA
TRINITY_DN384_c0_g1	ref|XM_034539759.1|	XM_034539759	PREDICTED: Cyclopterus lumpus solute carrier family 25 member 39 (slc25a39), transcript variant X8, mRNA
TRINITY_DN3847_c2_g1	ref|XM_034557500.1|	XM_034557500	PREDICTED: Cyclopterus lumpus zinc finger, CCHC domain containing 4 (zcchc4), mRNA
TRINITY_DN3847_c2_g1	ref|XM_034551117.1|	XM_034551117	PREDICTED: Cyclopterus lumpus cornifelin homolog B-like (LOC117743259), transcript variant X3, mRNA
TRINITY_DN3855_c0_g1	ref|XM_034526478.1|	XM_034526478	PREDICTED: Cyclopterus lumpus CD36 molecule (thrombospondin receptor) (cd36), mRNA
TRINITY_DN3855_c0_g1	ref|XM_034527240.1|	XM_034527240	PREDICTED: Cyclopterus lumpus vesicle (multivesicular body) trafficking 1 (vta1), transcript variant X1, mRNA
TRINITY_DN3864_c7_g1	ref|XM_034563108.1|	XM_034563108	PREDICTED: Cyclopterus lumpus calcipressin-3-like (LOC117751318), mRNA
TRINITY_DN3867_c1_g1	ref|XM_034537926.1|	XM_034537926	PREDICTED: Cyclopterus lumpus WD repeat domain 46 (wdr46), transcript variant X2, mRNA
TRINITY_DN3867_c1_g1	ref|XM_034537925.1|	XM_034537925	PREDICTED: Cyclopterus lumpus WD repeat domain 46 (wdr46), transcript variant X1, mRNA
TRINITY_DN3879_c0_g1	ref|XM_034548054.1|	XM_034548054	PREDICTED: Cyclopterus lumpus neurofibromin 1a (nf1a), mRNA
TRINITY_DN3879_c0_g1	ref|XM_034548031.1|	XM_034548031	PREDICTED: Cyclopterus lumpus oligodendrocyte myelin glycoprotein b (omgb), mRNA
TRINITY_DN3889_c0_g1	ref|XM_034540544.1|	XM_034540544	PREDICTED: Cyclopterus lumpus ribosomal protein L9 (rpl9), mRNA
TRINITY_DN3898_c0_g1	ref|XM_034557354.1|	XM_034557354	PREDICTED: Cyclopterus lumpus telomeric repeat binding factor a (terfa), mRNA
TRINITY_DN3898_c0_g1	ref|XM_034557378.1|	XM_034557378	PREDICTED: Cyclopterus lumpus CDC42 small effector 2 (cdc42se2), mRNA
TRINITY_DN3917_c2_g1	ref|XM_034538601.1|	XM_034538601	PREDICTED: Cyclopterus lumpus trinucleotide repeat containing 18 (tnrc18), mRNA
TRINITY_DN39260_c0_g1	ref|XM_034540438.1|	XM_034540438	PREDICTED: Cyclopterus lumpus zinc finger protein 385C (znf385c), mRNA
TRINITY_DN39262_c1_g2	ref|XM_034546688.1|	XM_034546688	PREDICTED: Cyclopterus lumpus surfeit 2 (surf2), mRNA
TRINITY_DN39262_c1_g2	ref|XM_034563135.1|	XM_034563135	PREDICTED: Cyclopterus lumpus vesicle transport through interaction with t-SNAREs 1B (vti1b), mRNA
TRINITY_DN3928_c0_g1	ref|XM_034557477.1|	XM_034557477	PREDICTED: Cyclopterus lumpus dishevelled segment polarity protein 2 (dvl2), mRNA
TRINITY_DN3928_c0_g1	ref|XM_034555566.1|	XM_034555566	PREDICTED: Cyclopterus lumpus segment polarity protein dishevelled homolog DVL-3-like (LOC117746442), transcript variant X2, mRNA
TRINITY_DN39318_c0_g1	ref|XM_034544270.1|	XM_034544270	PREDICTED: Cyclopterus lumpus fibronectin leucine rich transmembrane protein 1b (flrt1b), transcript variant X2, mRNA
TRINITY_DN39318_c0_g1	ref|XM_034544269.1|	XM_034544269	PREDICTED: Cyclopterus lumpus fibronectin leucine rich transmembrane protein 1b (flrt1b), transcript variant X1, mRNA
TRINITY_DN3937_c1_g3	ref|XM_034550458.1|	XM_034550458	PREDICTED: Cyclopterus lumpus heat shock protein 8 (hspa8), mRNA
TRINITY_DN3937_c1_g3	ref|XM_034553376.1|	XM_034553376	PREDICTED: Cyclopterus lumpus heat shock cognate 70 (hsc70), mRNA
TRINITY_DN3949_c0_g1	ref|XM_034562953.1|	XM_034562953	PREDICTED: Cyclopterus lumpus leucine zipper protein 1 (luzp1), transcript variant X3, mRNA
TRINITY_DN3949_c0_g1	ref|XM_034562952.1|	XM_034562952	PREDICTED: Cyclopterus lumpus leucine zipper protein 1 (luzp1), transcript variant X2, mRNA
TRINITY_DN3974_c0_g1	ref|XM_034561258.1|	XM_034561258	PREDICTED: Cyclopterus lumpus FAST kinase domains 1 (fastkd1), mRNA
TRINITY_DN3974_c0_g1	ref|XM_034561259.1|	XM_034561259	PREDICTED: Cyclopterus lumpus peptidylprolyl isomerase G (cyclophilin G) (ppig), mRNA
TRINITY_DN398_c0_g1	ref|XR_004610064.1|	XR_004610064	PREDICTED: Cyclopterus lumpus uncharacterized LOC117737768 (LOC117737768), transcript variant X2, ncRNA
TRINITY_DN398_c0_g1	ref|XR_004610063.1|	XR_004610063	PREDICTED: Cyclopterus lumpus uncharacterized LOC117737768 (LOC117737768), transcript variant X1, ncRNA
TRINITY_DN40_c1_g1	ref|XM_034551475.1|	XM_034551475	PREDICTED: Cyclopterus lumpus kinesin light chain 1b (klc1b), transcript variant X6, mRNA
TRINITY_DN40_c1_g1	ref|XM_034551474.1|	XM_034551474	PREDICTED: Cyclopterus lumpus kinesin light chain 1b (klc1b), transcript variant X5, mRNA
TRINITY_DN4004_c0_g1	ref|XM_034549917.1|	XM_034549917	PREDICTED: Cyclopterus lumpus POM121 transmembrane nucleoporin (pom121), mRNA
TRINITY_DN40620_c0_g1	ref|XR_004609047.1|	XR_004609047	PREDICTED: Cyclopterus lumpus uncharacterized LOC117727494 (LOC117727494), ncRNA
TRINITY_DN40620_c0_g1	ref|XM_034527831.1|	XM_034527831	PREDICTED: Cyclopterus lumpus apolipoprotein Bb, tandem duplicate 1 (apobb.1), mRNA
TRINITY_DN4076_c0_g1	ref|XM_034540233.1|	XM_034540233	PREDICTED: Cyclopterus lumpus ras-related protein Rab-35 (si:dkey-16l2.16), mRNA
TRINITY_DN409_c0_g1	ref|XM_034557730.1|	XM_034557730	PREDICTED: Cyclopterus lumpus uncharacterized LOC117748105 (LOC117748105), mRNA
TRINITY_DN409_c2_g1	ref|XM_034543985.1|	XM_034543985	PREDICTED: Cyclopterus lumpus methionyl-tRNA synthetase 2, mitochondrial (mars2), mRNA
TRINITY_DN409_c2_g1	ref|XM_034543987.1|	XM_034543987	PREDICTED: Cyclopterus lumpus uncharacterized protein LOC494104 homolog (zgc:101583), transcript variant X2, mRNA
TRINITY_DN410_c0_g2	ref|XM_034551400.1|	XM_034551400	PREDICTED: Cyclopterus lumpus golgin A4 (golga4), mRNA
TRINITY_DN411_c0_g2	ref|XM_034541925.1|	XM_034541925	PREDICTED: Cyclopterus lumpus ubiquitin-conjugating enzyme E2 L3 (LOC117736528), mRNA
TRINITY_DN411_c0_g2	ref|XM_034551135.1|	XM_034551135	PREDICTED: Cyclopterus lumpus claudin 2 (cldn2), mRNA
TRINITY_DN411_c1_g1	ref|XM_034528322.1|	XM_034528322	PREDICTED: Cyclopterus lumpus uncharacterized LOC117727811 (LOC117727811), mRNA
TRINITY_DN411_c1_g1	ref|XM_034528325.1|	XM_034528325	PREDICTED: Cyclopterus lumpus uncharacterized LOC117727814 (LOC117727814), mRNA
TRINITY_DN411_c2_g1	ref|XM_034545685.1|	XM_034545685	PREDICTED: Cyclopterus lumpus H-2 class I histocompatibility antigen, Q10 alpha chain-like (LOC117739333), transcript variant X2, mRNA
TRINITY_DN411_c2_g1	ref|XM_034545684.1|	XM_034545684	PREDICTED: Cyclopterus lumpus H-2 class I histocompatibility antigen, Q10 alpha chain-like (LOC117739333), transcript variant X1, mRNA
TRINITY_DN4126_c0_g1	ref|XM_034551467.1|	XM_034551467	PREDICTED: Cyclopterus lumpus THADA armadillo repeat containing (thada), mRNA
TRINITY_DN413_c1_g1	ref|XM_034548535.1|	XM_034548535	PREDICTED: Cyclopterus lumpus secreted frizzled-related protein 2 like (sfrp2l), mRNA
TRINITY_DN413_c1_g1	ref|XM_034548876.1|	XM_034548876	PREDICTED: Cyclopterus lumpus late endosomal/lysosomal adaptor, MAPK and MTOR activator 1 (lamtor1), mRNA
TRINITY_DN41312_c0_g1	ref|XM_034558891.1|	XM_034558891	PREDICTED: Cyclopterus lumpus kinesin family member 19 (kif19), mRNA
TRINITY_DN4134_c0_g1	ref|XM_034539636.1|	XM_034539636	PREDICTED: Cyclopterus lumpus TNF receptor-associated protein 1 (trap1), mRNA
TRINITY_DN4134_c0_g1	ref|XM_034539637.1|	XM_034539637	PREDICTED: Cyclopterus lumpus MAPK regulated corepressor interacting protein 2-like (LOC117735161), mRNA
TRINITY_DN4139_c0_g2	ref|XM_034551446.1|	XM_034551446	PREDICTED: Cyclopterus lumpus golgi brefeldin A resistant guanine nucleotide exchange factor 1 (gbf1), transcript variant X5, mRNA
TRINITY_DN4139_c0_g2	ref|XM_034551445.1|	XM_034551445	PREDICTED: Cyclopterus lumpus golgi brefeldin A resistant guanine nucleotide exchange factor 1 (gbf1), transcript variant X4, mRNA
TRINITY_DN41415_c0_g1	ref|XM_034541393.1|	XM_034541393	PREDICTED: Cyclopterus lumpus dynein, light chain, LC8-type 1 (dynll1), mRNA
TRINITY_DN41415_c0_g1	ref|XM_034541391.1|	XM_034541391	PREDICTED: Cyclopterus lumpus ribosomal protein L6 (rpl6), mRNA
TRINITY_DN4142_c1_g1	ref|XM_034557513.1|	XM_034557513	PREDICTED: Cyclopterus lumpus Sep (O-phosphoserine) tRNA:Sec (selenocysteine) tRNA synthase (sepsecs), transcript variant X2, mRNA
TRINITY_DN4142_c1_g1	ref|XM_034557512.1|	XM_034557512	PREDICTED: Cyclopterus lumpus Sep (O-phosphoserine) tRNA:Sec (selenocysteine) tRNA synthase (sepsecs), transcript variant X1, mRNA
TRINITY_DN4149_c0_g1	ref|XM_034557131.1|	XM_034557131	PREDICTED: Cyclopterus lumpus oligosaccharyltransferase complex subunit (ostc), mRNA
TRINITY_DN4149_c0_g1	ref|XM_034557641.1|	XM_034557641	PREDICTED: Cyclopterus lumpus ribosomal protein L34 (rpl34), mRNA
TRINITY_DN4152_c0_g1	ref|XM_034549980.1|	XM_034549980	PREDICTED: Cyclopterus lumpus zinc finger protein ubi-d4-like (LOC117742526), transcript variant X3, mRNA
TRINITY_DN4152_c0_g1	ref|XM_034549979.1|	XM_034549979	PREDICTED: Cyclopterus lumpus zinc finger protein ubi-d4-like (LOC117742526), transcript variant X2, mRNA
TRINITY_DN418_c0_g1	ref|XM_034554481.1|	XM_034554481	PREDICTED: Cyclopterus lumpus Rho guanine nucleotide exchange factor (GEF) 1b (arhgef1b), transcript variant X7, mRNA
TRINITY_DN418_c0_g1	ref|XM_034554480.1|	XM_034554480	PREDICTED: Cyclopterus lumpus Rho guanine nucleotide exchange factor (GEF) 1b (arhgef1b), transcript variant X6, mRNA
TRINITY_DN4181_c0_g1	ref|XM_034531210.1|	XM_034531210	PREDICTED: Cyclopterus lumpus amyloid-beta A4 precursor protein-binding family A member 3 (si:ch73-40i7.5), mRNA
TRINITY_DN4181_c0_g1	ref|XM_034531802.1|	XM_034531802	PREDICTED: Cyclopterus lumpus G protein-coupled receptor 84 (gpr84), mRNA
TRINITY_DN4183_c1_g1	ref|XM_034530812.1|	XM_034530812	PREDICTED: Cyclopterus lumpus adenylate cyclase activating polypeptide 1b (pituitary) receptor type I (adcyap1r1b), mRNA
TRINITY_DN4183_c1_g1	ref|XM_034555638.1|	XM_034555638	PREDICTED: Cyclopterus lumpus adenylate cyclase activating polypeptide 1a (pituitary) receptor type I (adcyap1r1a), transcript variant X3, mRNA
TRINITY_DN4217_c0_g1	ref|XM_034562084.1|	XM_034562084	PREDICTED: Cyclopterus lumpus DnaJ (Hsp40) homolog, subfamily C, member 15 (dnajc15), mRNA
TRINITY_DN4223_c0_g1	ref|XM_034546758.1|	XM_034546758	PREDICTED: Cyclopterus lumpus SEC31 homolog A, COPII coat complex component (sec31a), transcript variant X1, mRNA
TRINITY_DN4223_c0_g1	ref|XM_034546760.1|	XM_034546760	PREDICTED: Cyclopterus lumpus SEC31 homolog A, COPII coat complex component (sec31a), transcript variant X3, mRNA
TRINITY_DN4223_c3_g1	ref|XM_034547500.1|	XM_034547500	PREDICTED: Cyclopterus lumpus ER degradation-enhancing alpha-mannosidase-like protein 3 (si:ch211-282j22.3), transcript variant X3, mRNA
TRINITY_DN4223_c3_g1	ref|XM_034547497.1|	XM_034547497	PREDICTED: Cyclopterus lumpus ER degradation-enhancing alpha-mannosidase-like protein 3 (si:ch211-282j22.3), transcript variant X1, mRNA
TRINITY_DN423_c0_g1	ref|XM_034536878.1|	XM_034536878	PREDICTED: Cyclopterus lumpus deoxyribonuclease I-like 1-like (dnase1l1l), transcript variant X4, mRNA
TRINITY_DN423_c0_g1	ref|XM_034536877.1|	XM_034536877	PREDICTED: Cyclopterus lumpus deoxyribonuclease I-like 1-like (dnase1l1l), transcript variant X3, mRNA
TRINITY_DN4242_c0_g3	ref|XM_034551104.1|	XM_034551104	PREDICTED: Cyclopterus lumpus zinc finger CCCH-type containing 13 (zc3h13), transcript variant X1, mRNA
TRINITY_DN4242_c0_g3	ref|XM_034551112.1|	XM_034551112	PREDICTED: Cyclopterus lumpus zinc finger CCCH-type containing 13 (zc3h13), transcript variant X2, mRNA
TRINITY_DN42438_c0_g4	ref|XM_034549013.1|	XM_034549013	PREDICTED: Cyclopterus lumpus WD40 repeat domain 95 (wdr95), mRNA
TRINITY_DN42438_c0_g4	ref|XM_034549031.1|	XM_034549031	PREDICTED: Cyclopterus lumpus WD repeat-containing protein 49-like (LOC117741807), mRNA
TRINITY_DN4251_c0_g2	ref|XM_034541628.1|	XM_034541628	PREDICTED: Cyclopterus lumpus proteasome 26S subunit, non-ATPase 9 (psmd9), mRNA
TRINITY_DN4251_c0_g2	ref|XM_034542246.1|	XM_034542246	PREDICTED: Cyclopterus lumpus general transcription factor IIH, polypeptide 3 (gtf2h3), mRNA
TRINITY_DN426_c0_g1	ref|XM_034558679.1|	XM_034558679	PREDICTED: Cyclopterus lumpus uncharacterized si:ch211-250n8.1 (si:ch211-250n8.1), mRNA
TRINITY_DN426_c0_g1	ref|XM_034558680.1|	XM_034558680	PREDICTED: Cyclopterus lumpus uncharacterized protein LOC568410 homolog (zgc:194990), transcript variant X1, mRNA
TRINITY_DN4261_c0_g1	ref|XM_034543707.1|	XM_034543707	PREDICTED: Cyclopterus lumpus uncharacterized LOC117737630 (LOC117737630), transcript variant X2, mRNA
TRINITY_DN4261_c0_g1	ref|XM_034543706.1|	XM_034543706	PREDICTED: Cyclopterus lumpus uncharacterized LOC117737630 (LOC117737630), transcript variant X1, mRNA
TRINITY_DN4271_c0_g1	ref|XM_034530229.1|	XM_034530229	PREDICTED: Cyclopterus lumpus coiled-coil domain containing 50 (ccdc50), transcript variant X2, mRNA
TRINITY_DN4271_c0_g1	ref|XM_034530228.1|	XM_034530228	PREDICTED: Cyclopterus lumpus coiled-coil domain containing 50 (ccdc50), transcript variant X1, mRNA
TRINITY_DN428_c6_g1	ref|XM_034546894.1|	XM_034546894	PREDICTED: Cyclopterus lumpus ring finger protein 185 (rnf185), mRNA
TRINITY_DN428_c6_g1	ref|XM_034546893.1|	XM_034546893	PREDICTED: Cyclopterus lumpus uncharacterized si:zfos-128g4.1 (si:zfos-128g4.1), mRNA
TRINITY_DN429_c0_g4	ref|XM_034538767.1|	XM_034538767	PREDICTED: Cyclopterus lumpus sphingosine-1-phosphate receptor 2 (s1pr2), transcript variant X3, mRNA
TRINITY_DN429_c0_g4	ref|XM_034538766.1|	XM_034538766	PREDICTED: Cyclopterus lumpus sphingosine-1-phosphate receptor 2 (s1pr2), transcript variant X2, mRNA
TRINITY_DN4294_c0_g1	ref|XM_034549415.1|	XM_034549415	PREDICTED: Cyclopterus lumpus sorting nexin 12 (snx12), transcript variant X1, mRNA
TRINITY_DN4294_c0_g1	ref|XM_034549414.1|	XM_034549414	PREDICTED: Cyclopterus lumpus cytokine receptor common subunit gamma-like (LOC117742279), transcript variant X2, mRNA
TRINITY_DN4294_c0_g4	ref|XM_034527089.1|	XM_034527089	PREDICTED: Cyclopterus lumpus lysosomal protein transmembrane 4 alpha (laptm4a), mRNA
TRINITY_DN4294_c0_g4	ref|XM_034527309.1|	XM_034527309	PREDICTED: Cyclopterus lumpus forkhead box protein N3-like (LOC117727188), transcript variant X2, mRNA
TRINITY_DN4309_c2_g1	ref|XM_034525192.1|	XM_034525192	PREDICTED: Cyclopterus lumpus WD repeat domain 20a (wdr20a), transcript variant X1, mRNA
TRINITY_DN4309_c2_g1	ref|XM_034525196.1|	XM_034525196	PREDICTED: Cyclopterus lumpus MAPK/MAK/MRK overlapping kinase-like (LOC117725180), transcript variant X2, mRNA
TRINITY_DN431_c0_g1	ref|XM_034532436.1|	XM_034532436	PREDICTED: Cyclopterus lumpus RAD18 E3 ubiquitin protein ligase (rad18), transcript variant X2, mRNA
TRINITY_DN431_c0_g1	ref|XM_034532435.1|	XM_034532435	PREDICTED: Cyclopterus lumpus RAD18 E3 ubiquitin protein ligase (rad18), transcript variant X1, mRNA
TRINITY_DN4313_c0_g1	ref|XM_034558345.1|	XM_034558345	PREDICTED: Cyclopterus lumpus anaphase promoting complex subunit 16 (anapc16), transcript variant X2, mRNA
TRINITY_DN4313_c0_g1	ref|XM_034558343.1|	XM_034558343	PREDICTED: Cyclopterus lumpus activating signal cointegrator 1 complex subunit 1 (ascc1), transcript variant X2, mRNA
TRINITY_DN435_c0_g1	ref|XM_034552559.1|	XM_034552559	PREDICTED: Cyclopterus lumpus uncharacterized protein LOC641500 homolog (zgc:123010), mRNA
TRINITY_DN436_c1_g2	ref|XM_034532392.1|	XM_034532392	PREDICTED: Cyclopterus lumpus zinc finger protein 615-like (LOC117730590), mRNA
TRINITY_DN4372_c0_g1	ref|XM_034540993.1|	XM_034540993	PREDICTED: Cyclopterus lumpus SWI/SNF related, matrix associated, actin dependent regulator of chromatin, subfamily a, member 2 (smarca2), mRNA
TRINITY_DN4372_c0_g1	ref|XM_034530636.1|	XM_034530636	PREDICTED: Cyclopterus lumpus transcription activator BRG1 (LOC117729479), transcript variant X7, mRNA
TRINITY_DN4414_c1_g1	ref|XM_034532233.1|	XM_034532233	PREDICTED: Cyclopterus lumpus mucin-3B (LOC117730501), mRNA
TRINITY_DN4414_c1_g1	ref|XM_034533802.1|	XM_034533802	PREDICTED: Cyclopterus lumpus mitochondrial ribosomal protein S16 (mrps16), mRNA
TRINITY_DN4423_c0_g1	ref|XM_034545624.1|	XM_034545624	PREDICTED: Cyclopterus lumpus oocyte zinc finger protein XlCOF7.1-like (LOC117739297), mRNA
TRINITY_DN4423_c0_g1	ref|XM_034545633.1|	XM_034545633	PREDICTED: Cyclopterus lumpus zinc finger protein 2 homolog (LOC117739307), mRNA
TRINITY_DN443_c0_g1	ref|XM_034538726.1|	XM_034538726	PREDICTED: Cyclopterus lumpus ER lumen protein-retaining receptor 2 (LOC117734578), mRNA
TRINITY_DN443_c0_g1	ref|XM_034538723.1|	XM_034538723	PREDICTED: Cyclopterus lumpus major facilitator superfamily domain containing 13a-like (mfsd13al), mRNA
TRINITY_DN4452_c0_g1	ref|XM_034551976.1|	XM_034551976	PREDICTED: Cyclopterus lumpus inositol polyphosphate-5-phosphatase F (inpp5f), transcript variant X2, mRNA
TRINITY_DN4452_c0_g1	ref|XM_034551975.1|	XM_034551975	PREDICTED: Cyclopterus lumpus inositol polyphosphate-5-phosphatase F (inpp5f), transcript variant X1, mRNA
TRINITY_DN4463_c0_g1	ref|XM_034563286.1|	XM_034563286	PREDICTED: Cyclopterus lumpus pecanex 4 (pcnx4), mRNA
TRINITY_DN4463_c0_g1	ref|XM_034563285.1|	XM_034563285	PREDICTED: Cyclopterus lumpus dehydrogenase/reductase (SDR family) member 7 (dhrs7), mRNA
TRINITY_DN4472_c0_g1	ref|XM_034528506.1|	XM_034528506	PREDICTED: Cyclopterus lumpus zinc finger protein 407 (znf407), mRNA
TRINITY_DN4499_c0_g1	ref|XM_034532734.1|	XM_034532734	PREDICTED: Cyclopterus lumpus abhydrolase domain containing 14A (abhd14a), mRNA
TRINITY_DN450_c0_g1	ref|XM_034530271.1|	XM_034530271	PREDICTED: Cyclopterus lumpus ER degradation enhancer, mannosidase alpha-like 3 (edem3), mRNA
TRINITY_DN450_c0_g1	ref|XM_034530272.1|	XM_034530272	PREDICTED: Cyclopterus lumpus N-acetylneuraminate pyruvate lyase (dihydrodipicolinate synthase) (npl), mRNA
TRINITY_DN451_c1_g1	ref|XM_034525747.1|	XM_034525747	PREDICTED: Cyclopterus lumpus glutamine and serine rich 1 (qser1), mRNA
TRINITY_DN4519_c1_g1	ref|XM_034532719.1|	XM_034532719	PREDICTED: Cyclopterus lumpus MON1 secretory trafficking family member A (mon1a), mRNA
TRINITY_DN4519_c1_g1	ref|XM_034532720.1|	XM_034532720	PREDICTED: Cyclopterus lumpus TRAF-interacting protein (traip), mRNA
TRINITY_DN452_c1_g3	ref|XM_034532156.1|	XM_034532156	PREDICTED: Cyclopterus lumpus high mobility group protein B2-like (LOC117730439), mRNA
TRINITY_DN452_c1_g3	ref|XR_004611171.1|	XR_004611171	PREDICTED: Cyclopterus lumpus muscleblind-like protein 2a (LOC117744179), transcript variant X5, misc_RNA
TRINITY_DN4523_c0_g1	ref|XM_034533812.1|	XM_034533812	PREDICTED: Cyclopterus lumpus La ribonucleoprotein 4Ab (larp4ab), transcript variant X1, mRNA
TRINITY_DN4523_c0_g1	ref|XM_034533813.1|	XM_034533813	PREDICTED: Cyclopterus lumpus La ribonucleoprotein 4Ab (larp4ab), transcript variant X2, mRNA
TRINITY_DN4536_c1_g1	ref|XM_034544663.1|	XM_034544663	PREDICTED: Cyclopterus lumpus ATPase phospholipid transporting 9B (atp9b), transcript variant X3, mRNA
TRINITY_DN4536_c1_g1	ref|XR_004610101.1|	XR_004610101	PREDICTED: Cyclopterus lumpus ATPase phospholipid transporting 9B (atp9b), transcript variant X5, misc_RNA
TRINITY_DN454_c0_g1	ref|XM_034549164.1|	XM_034549164	PREDICTED: Cyclopterus lumpus chromosome 13 C6orf136 homolog (c13h6orf136), mRNA
TRINITY_DN454_c0_g1	ref|XM_034536316.1|	XM_034536316	PREDICTED: Cyclopterus lumpus histone deacetylase 6 (hdac6), mRNA
TRINITY_DN4546_c0_g1	ref|XM_034558042.1|	XM_034558042	PREDICTED: Cyclopterus lumpus STAM binding protein-like 1 (stambpl1), transcript variant X2, mRNA
TRINITY_DN4546_c0_g1	ref|XM_034558041.1|	XM_034558041	PREDICTED: Cyclopterus lumpus STAM binding protein-like 1 (stambpl1), transcript variant X1, mRNA
TRINITY_DN4557_c0_g1	ref|XM_034555910.1|	XM_034555910	PREDICTED: Cyclopterus lumpus mitochondrial fission factor homolog A-like (LOC117746643), transcript variant X1, mRNA
TRINITY_DN4557_c0_g1	ref|XM_034555911.1|	XM_034555911	PREDICTED: Cyclopterus lumpus mitochondrial fission factor homolog A-like (LOC117746643), transcript variant X2, mRNA
TRINITY_DN4569_c0_g1	ref|XM_034534391.1|	XM_034534391	PREDICTED: Cyclopterus lumpus peroxisomal succinyl-coenzyme A thioesterase-like (LOC117731867), mRNA
TRINITY_DN4569_c0_g1	ref|XM_034531181.1|	XM_034531181	PREDICTED: Cyclopterus lumpus clathrin, light chain A (clta), mRNA
TRINITY_DN4577_c0_g1	ref|XM_034558591.1|	XM_034558591	PREDICTED: Cyclopterus lumpus E3 ubiquitin-protein ligase TRIM39-like (LOC117748633), mRNA
TRINITY_DN4577_c0_g1	ref|XM_034557253.1|	XM_034557253	PREDICTED: Cyclopterus lumpus E3 ubiquitin-protein ligase TRIM39 (si:dkey-183c6.9), mRNA
TRINITY_DN4587_c0_g1	ref|XM_034533233.1|	XM_034533233	PREDICTED: Cyclopterus lumpus mitogen-activated protein kinase 14b (mapk14b), transcript variant X4, mRNA
TRINITY_DN4587_c0_g1	ref|XM_034533232.1|	XM_034533232	PREDICTED: Cyclopterus lumpus mitogen-activated protein kinase 14b (mapk14b), transcript variant X1, mRNA
TRINITY_DN459_c0_g1	ref|XM_034528815.1|	XM_034528815	PREDICTED: Cyclopterus lumpus aldehyde dehydrogenase, mitochondrial-like (LOC117728097), mRNA
TRINITY_DN459_c0_g1	ref|XM_034528557.1|	XM_034528557	PREDICTED: Cyclopterus lumpus aldehyde dehydrogenase, mitochondrial-like (LOC117727976), mRNA
TRINITY_DN46_c1_g1	ref|XM_034536613.1|	XM_034536613	PREDICTED: Cyclopterus lumpus chromosome 1 C6orf120 homolog (c1h6orf120), mRNA
TRINITY_DN46_c1_g1	ref|XM_034531593.1|	XM_034531593	PREDICTED: Cyclopterus lumpus uncharacterized LOC117730087 (LOC117730087), mRNA
TRINITY_DN460_c0_g1	ref|XM_034544215.1|	XM_034544215	PREDICTED: Cyclopterus lumpus mitotic arrest deficient 1 like 1 (mad1l1), transcript variant X1, mRNA
TRINITY_DN460_c0_g1	ref|XM_034529637.1|	XM_034529637	PREDICTED: Cyclopterus lumpus mitogen-activated protein kinase 8 interacting protein 1b (mapk8ip1b), transcript variant X2, mRNA
TRINITY_DN4600_c0_g2	ref|XM_034547489.1|	XM_034547489	PREDICTED: Cyclopterus lumpus guanine nucleotide binding protein (G protein), alpha z polypeptide (gnaz), transcript variant X2, mRNA
TRINITY_DN4600_c0_g2	ref|XM_034547488.1|	XM_034547488	PREDICTED: Cyclopterus lumpus guanine nucleotide binding protein (G protein), alpha z polypeptide (gnaz), transcript variant X1, mRNA
TRINITY_DN4604_c0_g1	ref|XM_034544774.1|	XM_034544774	PREDICTED: Cyclopterus lumpus protein phosphatase 1, regulatory subunit 10 (ppp1r10), transcript variant X3, mRNA
TRINITY_DN4604_c0_g1	ref|XM_034544773.1|	XM_034544773	PREDICTED: Cyclopterus lumpus protein phosphatase 1, regulatory subunit 10 (ppp1r10), transcript variant X2, mRNA
TRINITY_DN4621_c1_g1	ref|XM_034527580.1|	XM_034527580	PREDICTED: Cyclopterus lumpus midasin AAA ATPase 1 (mdn1), transcript variant X3, mRNA
TRINITY_DN4621_c1_g1	ref|XM_034527578.1|	XM_034527578	PREDICTED: Cyclopterus lumpus midasin AAA ATPase 1 (mdn1), transcript variant X1, mRNA
TRINITY_DN4626_c0_g1	ref|XM_034551401.1|	XM_034551401	PREDICTED: Cyclopterus lumpus radixin (LOC117743669), transcript variant X3, mRNA
TRINITY_DN4626_c0_g1	ref|XM_034551393.1|	XM_034551393	PREDICTED: Cyclopterus lumpus radixin (LOC117743669), transcript variant X2, mRNA
TRINITY_DN4634_c0_g1	ref|XM_034552804.1|	XM_034552804	PREDICTED: Cyclopterus lumpus membrane-associated ring finger (C3HC4) 5 (march5), transcript variant X1, mRNA
TRINITY_DN4634_c0_g1	ref|XM_034552806.1|	XM_034552806	PREDICTED: Cyclopterus lumpus membrane-associated ring finger (C3HC4) 5 (march5), transcript variant X3, mRNA
TRINITY_DN4639_c0_g1	ref|XM_034551375.1|	XM_034551375	PREDICTED: Cyclopterus lumpus zinc finger, SWIM-type containing 8 (zswim8), transcript variant X6, mRNA
TRINITY_DN4639_c0_g1	ref|XM_034551374.1|	XM_034551374	PREDICTED: Cyclopterus lumpus zinc finger, SWIM-type containing 8 (zswim8), transcript variant X5, mRNA
TRINITY_DN4640_c0_g1	ref|XM_034541511.1|	XM_034541511	PREDICTED: Cyclopterus lumpus tectonic family member 2 (tctn2), mRNA
TRINITY_DN4646_c0_g1	ref|XM_034530853.1|	XM_034530853	PREDICTED: Cyclopterus lumpus SZT2 subunit of KICSTOR complex (szt2), transcript variant X3, mRNA
TRINITY_DN4646_c0_g1	ref|XM_034530851.1|	XM_034530851	PREDICTED: Cyclopterus lumpus SZT2 subunit of KICSTOR complex (szt2), transcript variant X1, mRNA
TRINITY_DN4650_c0_g2	ref|XM_034544523.1|	XM_034544523	PREDICTED: Cyclopterus lumpus carnitine O-acetyltransferase b (cratb), mRNA
TRINITY_DN4652_c0_g1	ref|XM_034558355.1|	XM_034558355	PREDICTED: Cyclopterus lumpus glucose 6 phosphatase, catalytic, 3 (g6pc3), transcript variant X1, mRNA
TRINITY_DN4652_c0_g1	ref|XM_034558356.1|	XM_034558356	PREDICTED: Cyclopterus lumpus glucose 6 phosphatase, catalytic, 3 (g6pc3), transcript variant X2, mRNA
TRINITY_DN4670_c0_g1	ref|XM_034557874.1|	XM_034557874	PREDICTED: Cyclopterus lumpus plasminogen activator, urokinase b (plaub), mRNA
TRINITY_DN4670_c0_g1	ref|XM_034527254.1|	XM_034527254	PREDICTED: Cyclopterus lumpus NACHT, LRR and PYD domains-containing protein 12-like (LOC117727154), mRNA
TRINITY_DN468_c2_g1	ref|XM_034528755.1|	XM_034528755	PREDICTED: Cyclopterus lumpus G patch domain containing 4 (gpatch4), mRNA
TRINITY_DN4684_c0_g1	ref|XM_034561443.1|	XM_034561443	PREDICTED: Cyclopterus lumpus activin A receptor type 2Aa (acvr2aa), mRNA
TRINITY_DN4684_c0_g1	ref|XM_034547662.1|	XM_034547662	PREDICTED: Cyclopterus lumpus activin receptor type-2A-like (LOC117740968), mRNA
TRINITY_DN46881_c0_g3	ref|XM_034547946.1|	XM_034547946	PREDICTED: Cyclopterus lumpus phospholipase C, eta 1 (plch1), transcript variant X1, mRNA
TRINITY_DN46881_c0_g3	ref|XM_034547948.1|	XM_034547948	PREDICTED: Cyclopterus lumpus phospholipase C, eta 1 (plch1), transcript variant X2, mRNA
TRINITY_DN4690_c0_g1	ref|XM_034560236.1|	XM_034560236	PREDICTED: Cyclopterus lumpus nuclear transcription factor, X-box binding 1 (nfx1), transcript variant X3, mRNA
TRINITY_DN4690_c0_g1	ref|XM_034560237.1|	XM_034560237	PREDICTED: Cyclopterus lumpus nuclear transcription factor, X-box binding 1 (nfx1), transcript variant X4, mRNA
TRINITY_DN4696_c0_g1	ref|XM_034546459.1|	XM_034546459	PREDICTED: Cyclopterus lumpus RAD1 homolog (S. pombe) (rad1), transcript variant X1, mRNA
TRINITY_DN4696_c0_g1	ref|XR_004610590.1|	XR_004610590	PREDICTED: Cyclopterus lumpus RAD1 homolog (S. pombe) (rad1), transcript variant X2, misc_RNA
TRINITY_DN4708_c0_g3	ref|XM_034559890.1|	XM_034559890	PREDICTED: Cyclopterus lumpus Kruppel-like factor 6a (klf6a), mRNA
TRINITY_DN4709_c0_g1	ref|XM_034535986.1|	XM_034535986	PREDICTED: Cyclopterus lumpus solute carrier family 25 member 22a (slc25a22a), transcript variant X2, mRNA
TRINITY_DN4709_c0_g1	ref|XM_034535987.1|	XM_034535987	PREDICTED: Cyclopterus lumpus solute carrier family 25 member 22a (slc25a22a), transcript variant X3, mRNA
TRINITY_DN471_c1_g1	ref|XM_034536287.1|	XM_034536287	PREDICTED: Cyclopterus lumpus deoxyribonuclease I-like 1 (dnase1l1), transcript variant X4, mRNA
TRINITY_DN471_c1_g1	ref|XM_034536286.1|	XM_034536286	PREDICTED: Cyclopterus lumpus deoxyribonuclease I-like 1 (dnase1l1), transcript variant X3, mRNA
TRINITY_DN4740_c0_g1	ref|XM_034557187.1|	XM_034557187	PREDICTED: Cyclopterus lumpus DENN domain containing 2B (dennd2b), transcript variant X3, mRNA
TRINITY_DN4740_c0_g1	ref|XM_034557180.1|	XM_034557180	PREDICTED: Cyclopterus lumpus DENN domain containing 2B (dennd2b), transcript variant X2, mRNA
TRINITY_DN4744_c1_g1	ref|XM_034532128.1|	XM_034532128	PREDICTED: Cyclopterus lumpus coiled-coil domain containing 51 (ccdc51), mRNA
TRINITY_DN4744_c1_g1	ref|XM_034532168.1|	XM_034532168	PREDICTED: Cyclopterus lumpus translation machinery associated 7 homolog (tma7), mRNA
TRINITY_DN4745_c0_g1	ref|XM_034529797.1|	XM_034529797	PREDICTED: Cyclopterus lumpus C-myc promoter-binding protein-like (LOC117728869), mRNA
TRINITY_DN4745_c0_g1	ref|XM_034535380.1|	XM_034535380	PREDICTED: Cyclopterus lumpus DENN/MADD domain containing 4A (dennd4a), transcript variant X2, mRNA
TRINITY_DN4748_c0_g1	ref|XM_034543555.1|	XM_034543555	PREDICTED: Cyclopterus lumpus START domain containing 14 (stard14), mRNA
TRINITY_DN4748_c0_g1	ref|XM_034543556.1|	XM_034543556	PREDICTED: Cyclopterus lumpus PDZ domain containing 11 (pdzd11), mRNA
TRINITY_DN476_c0_g1	ref|XM_034561333.1|	XM_034561333	PREDICTED: Cyclopterus lumpus B- and T-lymphocyte attenuator (si:ch211-214p13.8), transcript variant X2, mRNA
TRINITY_DN476_c0_g1	ref|XM_034561332.1|	XM_034561332	PREDICTED: Cyclopterus lumpus B- and T-lymphocyte attenuator (si:ch211-214p13.8), transcript variant X1, mRNA
TRINITY_DN476_c1_g3	ref|XR_004610778.1|	XR_004610778	PREDICTED: Cyclopterus lumpus NGFI-A binding protein 1b (EGR1 binding protein 1) (nab1b), transcript variant X4, misc_RNA
TRINITY_DN476_c1_g3	ref|XR_004610777.1|	XR_004610777	PREDICTED: Cyclopterus lumpus NGFI-A binding protein 1b (EGR1 binding protein 1) (nab1b), transcript variant X3, misc_RNA
TRINITY_DN4764_c0_g2	ref|XM_034528412.1|	XM_034528412	PREDICTED: Cyclopterus lumpus potassium voltage-gated channel subfamily H member 5-like (LOC117727879), mRNA
TRINITY_DN4764_c0_g2	ref|XM_034562786.1|	XM_034562786	PREDICTED: Cyclopterus lumpus potassium voltage-gated channel, subfamily H (eag-related), member 5b (kcnh5b), mRNA
TRINITY_DN47659_c0_g1	ref|XM_034545546.1|	XM_034545546	PREDICTED: Cyclopterus lumpus zinc finger protein 704 (znf704), transcript variant X1, mRNA
TRINITY_DN47659_c0_g1	ref|XM_034545547.1|	XM_034545547	PREDICTED: Cyclopterus lumpus zinc finger protein 704 (znf704), transcript variant X2, mRNA
TRINITY_DN4791_c1_g1	ref|XM_034557291.1|	XM_034557291	PREDICTED: Cyclopterus lumpus CTS telomere maintenance complex component 1 (ctc1), transcript variant X2, mRNA
TRINITY_DN4791_c1_g1	ref|XM_034557290.1|	XM_034557290	PREDICTED: Cyclopterus lumpus CTS telomere maintenance complex component 1 (ctc1), transcript variant X1, mRNA
TRINITY_DN480_c1_g1	ref|XM_034532326.1|	XM_034532326	PREDICTED: Cyclopterus lumpus homeodomain-interacting protein kinase 1 (si:ch211-160o17.4), transcript variant X4, mRNA
TRINITY_DN480_c1_g1	ref|XM_034532324.1|	XM_034532324	PREDICTED: Cyclopterus lumpus homeodomain-interacting protein kinase 1 (si:ch211-160o17.4), transcript variant X2, mRNA
TRINITY_DN4809_c0_g1	ref|XM_034557423.1|	XM_034557423	PREDICTED: Cyclopterus lumpus zinc finger protein 169-like (LOC117747912), transcript variant X7, mRNA
TRINITY_DN4809_c0_g1	ref|XM_034557422.1|	XM_034557422	PREDICTED: Cyclopterus lumpus zinc finger protein 169-like (LOC117747912), transcript variant X6, mRNA
TRINITY_DN482_c0_g1	ref|XM_034541947.1|	XM_034541947	PREDICTED: Cyclopterus lumpus terminal nucleotidyltransferase 2 (tent2), transcript variant X2, mRNA
TRINITY_DN482_c0_g1	ref|XM_034541946.1|	XM_034541946	PREDICTED: Cyclopterus lumpus terminal nucleotidyltransferase 2 (tent2), transcript variant X1, mRNA
TRINITY_DN4827_c0_g1	ref|XM_034557534.1|	XM_034557534	PREDICTED: Cyclopterus lumpus NEDD4 E3 ubiquitin protein ligase a (nedd4a), mRNA
TRINITY_DN483_c0_g1	ref|XM_034543951.1|	XM_034543951	PREDICTED: Cyclopterus lumpus uncharacterized LOC117737781 (LOC117737781), mRNA
TRINITY_DN4835_c0_g4	ref|XM_034559677.1|	XM_034559677	PREDICTED: Cyclopterus lumpus cyclin Y (ccny), transcript variant X2, mRNA
TRINITY_DN4835_c0_g7	ref|XM_034550367.1|	XM_034550367	PREDICTED: Cyclopterus lumpus cyclin-Y-like protein 1 (LOC117742746), mRNA
TRINITY_DN4839_c1_g1	ref|XM_034551404.1|	XM_034551404	PREDICTED: Cyclopterus lumpus WASH complex subunit 2C (washc2c), transcript variant X3, mRNA
TRINITY_DN4839_c1_g1	ref|XM_034551403.1|	XM_034551403	PREDICTED: Cyclopterus lumpus WASH complex subunit 2C (washc2c), transcript variant X2, mRNA
TRINITY_DN4870_c0_g1	ref|XM_034541786.1|	XM_034541786	PREDICTED: Cyclopterus lumpus COBW domain containing (cbwd), transcript variant X2, mRNA
TRINITY_DN4870_c0_g1	ref|XM_034541784.1|	XM_034541784	PREDICTED: Cyclopterus lumpus COBW domain containing (cbwd), transcript variant X1, mRNA
TRINITY_DN4871_c0_g1	ref|XM_034555552.1|	XM_034555552	PREDICTED: Cyclopterus lumpus prohibitin 2a (phb2a), mRNA
TRINITY_DN4871_c0_g1	ref|XM_034535812.1|	XM_034535812	PREDICTED: Cyclopterus lumpus electron transfer flavoprotein subunit beta lysine methyltransferase (etfbkmt), mRNA
TRINITY_DN489_c0_g2	ref|XM_034528903.1|	XM_034528903	PREDICTED: Cyclopterus lumpus eukaryotic translation initiation factor 3, subunit M (eif3m), mRNA
TRINITY_DN489_c0_g2	ref|XM_034549753.1|	XM_034549753	PREDICTED: Cyclopterus lumpus late histone H2A.L3 (LOC117742421), mRNA
TRINITY_DN489_c0_g3	ref|XM_034563256.1|	XM_034563256	PREDICTED: Cyclopterus lumpus small nuclear ribonucleoprotein polypeptide A' (snrpa1), mRNA
TRINITY_DN489_c0_g3	ref|XM_034546824.1|	XM_034546824	PREDICTED: Cyclopterus lumpus zinc finger DHHC-type palmitoyltransferase 12b (zdhhc12b), transcript variant X2, mRNA
TRINITY_DN4899_c0_g1	ref|XM_034537635.1|	XM_034537635	PREDICTED: Cyclopterus lumpus WD repeat domain 13 (wdr13), mRNA
TRINITY_DN49_c1_g1	ref|XM_034536206.1|	XM_034536206	PREDICTED: Cyclopterus lumpus tyrosine-protein phosphatase non-receptor type 11-like (LOC117732975), mRNA
TRINITY_DN49_c1_g1	ref|XM_034536208.1|	XM_034536208	PREDICTED: Cyclopterus lumpus RING finger protein 223 (LOC117732976), mRNA
TRINITY_DN4904_c0_g1	ref|XM_034528931.1|	XM_034528931	PREDICTED: Cyclopterus lumpus ddb1 and cul4 associated factor 13 (dcaf13), mRNA
TRINITY_DN4904_c0_g1	ref|XM_034528924.1|	XM_034528924	PREDICTED: Cyclopterus lumpus frizzled-6-like (LOC117728161), transcript variant X3, mRNA
TRINITY_DN4925_c0_g1	ref|XM_034529602.1|	XM_034529602	PREDICTED: Cyclopterus lumpus HIV-1 Tat interactive protein 2 (htatip2), mRNA
TRINITY_DN497_c0_g4	ref|XM_034528553.1|	XM_034528553	PREDICTED: Cyclopterus lumpus alpha-actinin-4-like (LOC117727973), transcript variant X2, mRNA
TRINITY_DN497_c0_g4	ref|XM_034528552.1|	XM_034528552	PREDICTED: Cyclopterus lumpus alpha-actinin-4-like (LOC117727973), transcript variant X1, mRNA
TRINITY_DN497_c4_g1	ref|XM_034548228.1|	XM_034548228	PREDICTED: Cyclopterus lumpus probable ATP-dependent RNA helicase DHX40 (LOC117741284), mRNA
TRINITY_DN497_c4_g1	ref|XM_034547902.1|	XM_034547902	PREDICTED: Cyclopterus lumpus v-akt murine thymoma viral oncogene homolog 2 (akt2), transcript variant X4, mRNA
TRINITY_DN49804_c0_g1	ref|XM_034538453.1|	XM_034538453	PREDICTED: Cyclopterus lumpus 40S ribosomal protein S11 (LOC117734464), mRNA
TRINITY_DN49804_c0_g1	ref|XM_034538990.1|	XM_034538990	PREDICTED: Cyclopterus lumpus 40S ribosomal protein S11-like (LOC117734728), mRNA
TRINITY_DN4989_c0_g1	ref|XM_034531346.1|	XM_034531346	PREDICTED: Cyclopterus lumpus uncharacterized LOC117729933 (LOC117729933), mRNA
TRINITY_DN4989_c0_g1	ref|XM_034531347.1|	XM_034531347	PREDICTED: Cyclopterus lumpus phosphoribosyl pyrophosphate amidotransferase (ppat), mRNA
TRINITY_DN49918_c0_g1	ref|XM_034540731.1|	XM_034540731	PREDICTED: Cyclopterus lumpus transcription factor BTF3-like (LOC117735842), mRNA
TRINITY_DN5037_c1_g2	ref|XM_034547141.1|	XM_034547141	PREDICTED: Cyclopterus lumpus sperm-associated antigen 16 protein (LOC117740628), mRNA
TRINITY_DN5037_c1_g2	ref|XM_034546925.1|	XM_034546925	PREDICTED: Cyclopterus lumpus chromosome 12 C18orf54 homolog (c12h18orf54), transcript variant X4, mRNA
TRINITY_DN50387_c0_g1	ref|XM_034557298.1|	XM_034557298	PREDICTED: Cyclopterus lumpus calcium/calmodulin-dependent protein kinase (CaM kinase) II delta 1 (camk2d1), transcript variant X4, mRNA
TRINITY_DN50387_c0_g1	ref|XM_034557297.1|	XM_034557297	PREDICTED: Cyclopterus lumpus calcium/calmodulin-dependent protein kinase (CaM kinase) II delta 1 (camk2d1), transcript variant X3, mRNA
TRINITY_DN5064_c0_g1	ref|XM_034534035.1|	XM_034534035	PREDICTED: Cyclopterus lumpus ACD shelterin complex subunit and telomerase recruitment factor (acd), transcript variant X1, mRNA
TRINITY_DN5064_c0_g1	ref|XM_034534037.1|	XM_034534037	PREDICTED: Cyclopterus lumpus ACD shelterin complex subunit and telomerase recruitment factor (acd), transcript variant X3, mRNA
TRINITY_DN50663_c0_g1	ref|XM_034532498.1|	XM_034532498	PREDICTED: Cyclopterus lumpus msx2-interacting protein (si:ch1073-335m2.2), mRNA
TRINITY_DN50663_c0_g1	ref|XM_034532554.1|	XM_034532554	PREDICTED: Cyclopterus lumpus protein kinase, cAMP-dependent, regulatory, type II, alpha, B (prkar2ab), mRNA
TRINITY_DN5071_c0_g1	ref|XM_034546150.1|	XM_034546150	PREDICTED: Cyclopterus lumpus phosphoinositide 3-kinase regulatory subunit 6 (LOC117739729), transcript variant X10, mRNA
TRINITY_DN5071_c0_g1	ref|XM_034546140.1|	XM_034546140	PREDICTED: Cyclopterus lumpus phosphoinositide 3-kinase regulatory subunit 6 (LOC117739729), transcript variant X1, mRNA
TRINITY_DN51027_c0_g1	ref|XM_034538102.1|	XM_034538102	PREDICTED: Cyclopterus lumpus ribosomal protein L10a (rpl10a), mRNA
TRINITY_DN5105_c1_g2	ref|XM_034544581.1|	XM_034544581	PREDICTED: Cyclopterus lumpus kelch-like family member 7 (klhl7), mRNA
TRINITY_DN5105_c1_g2	ref|XM_034544582.1|	XM_034544582	PREDICTED: Cyclopterus lumpus uncharacterized si:ch73-345f18.3 (si:ch73-345f18.3), mRNA
TRINITY_DN5125_c0_g1	ref|XM_034535353.1|	XM_034535353	PREDICTED: Cyclopterus lumpus selenoprotein O1 (selenoo1), transcript variant X1, mRNA
TRINITY_DN5125_c0_g1	ref|XM_034535355.1|	XM_034535355	PREDICTED: Cyclopterus lumpus selenoprotein O1 (selenoo1), transcript variant X2, mRNA
TRINITY_DN5126_c0_g1	ref|XM_034527613.1|	XM_034527613	PREDICTED: Cyclopterus lumpus mitochondrial translational initiation factor 3 (mtif3), transcript variant X7, mRNA
TRINITY_DN5126_c0_g1	ref|XM_034527612.1|	XM_034527612	PREDICTED: Cyclopterus lumpus mitochondrial translational initiation factor 3 (mtif3), transcript variant X6, mRNA
TRINITY_DN5137_c0_g2	ref|XM_034531385.1|	XM_034531385	PREDICTED: Cyclopterus lumpus methyltransferase like 13 (mettl13), mRNA
TRINITY_DN5137_c0_g2	ref|XM_034530989.1|	XM_034530989	PREDICTED: Cyclopterus lumpus RAN guanine nucleotide release factor (rangrf), mRNA
TRINITY_DN5148_c0_g2	ref|XR_004608991.1|	XR_004608991	PREDICTED: Cyclopterus lumpus uncharacterized LOC117726368 (LOC117726368), transcript variant X1, ncRNA
TRINITY_DN5148_c0_g2	ref|XR_004608992.1|	XR_004608992	PREDICTED: Cyclopterus lumpus uncharacterized LOC117726368 (LOC117726368), transcript variant X2, ncRNA
TRINITY_DN5153_c0_g1	ref|XM_034541048.1|	XM_034541048	PREDICTED: Cyclopterus lumpus MAK16 homolog (S. cerevisiae) (mak16), mRNA
TRINITY_DN5153_c0_g1	ref|XR_004610011.1|	XR_004610011	PREDICTED: Cyclopterus lumpus small nucleolar RNA U13 (LOC117737014), ncRNA
TRINITY_DN517_c1_g1	ref|XM_034556368.1|	XM_034556368	PREDICTED: Cyclopterus lumpus far upstream element (FUSE) binding protein 1 (fubp1), transcript variant X2, mRNA
TRINITY_DN517_c1_g1	ref|XM_034556367.1|	XM_034556367	PREDICTED: Cyclopterus lumpus far upstream element (FUSE) binding protein 1 (fubp1), transcript variant X1, mRNA
TRINITY_DN5171_c1_g1	ref|XM_034525155.1|	XM_034525155	PREDICTED: Cyclopterus lumpus transcription factor 25 (basic helix-loop-helix) (tcf25), mRNA
TRINITY_DN5171_c1_g1	ref|XM_034526655.1|	XM_034526655	PREDICTED: Cyclopterus lumpus transcription factor 25-like (LOC117726397), mRNA
TRINITY_DN5185_c0_g1	ref|XM_034527232.1|	XM_034527232	PREDICTED: Cyclopterus lumpus uncharacterized LOC117727136 (LOC117727136), mRNA
TRINITY_DN5185_c0_g1	ref|XM_034540385.1|	XM_034540385	PREDICTED: Cyclopterus lumpus immunoglobulin epsilon heavy chain (LOC117735617), transcript variant X45, mRNA
TRINITY_DN5195_c0_g1	ref|XM_034531404.1|	XM_034531404	PREDICTED: Cyclopterus lumpus tetratricopeptide repeat domain 4 (ttc4), mRNA
TRINITY_DN5204_c1_g2	ref|XM_034549747.1|	XM_034549747	PREDICTED: Cyclopterus lumpus folliculin interacting protein 1 (fnip1), transcript variant X2, mRNA
TRINITY_DN5204_c1_g2	ref|XM_034549746.1|	XM_034549746	PREDICTED: Cyclopterus lumpus folliculin interacting protein 1 (fnip1), transcript variant X1, mRNA
TRINITY_DN5220_c0_g1	ref|XM_034527728.1|	XM_034527728	PREDICTED: Cyclopterus lumpus zinc finger protein 513a (znf513a), transcript variant X7, mRNA
TRINITY_DN5220_c0_g1	ref|XM_034527727.1|	XM_034527727	PREDICTED: Cyclopterus lumpus zinc finger protein 513a (znf513a), transcript variant X6, mRNA
TRINITY_DN5244_c0_g1	ref|XM_034536583.1|	XM_034536583	PREDICTED: Cyclopterus lumpus TAF10 RNA polymerase II, TATA box binding protein (TBP)-associated factor (taf10), mRNA
TRINITY_DN5244_c0_g1	ref|XM_034536580.1|	XM_034536580	PREDICTED: Cyclopterus lumpus uncharacterized protein LOC556929 homolog (zgc:154075), transcript variant X5, mRNA
TRINITY_DN5256_c0_g1	ref|XM_034562560.1|	XM_034562560	PREDICTED: Cyclopterus lumpus probable ribonuclease ZC3H12C (LOC117751047), mRNA
TRINITY_DN5256_c0_g1	ref|XM_034546842.1|	XM_034546842	PREDICTED: Cyclopterus lumpus probable ribonuclease ZC3H12C (LOC117740438), mRNA
TRINITY_DN5281_c2_g1	ref|XM_034547573.1|	XM_034547573	PREDICTED: Cyclopterus lumpus Sjogren syndrome nuclear autoantigen 1 (ssna1), mRNA
TRINITY_DN52813_c0_g1	ref|XM_034536871.1|	XM_034536871	PREDICTED: Cyclopterus lumpus TBC1 domain family, member 25 (tbc1d25), transcript variant X1, mRNA
TRINITY_DN52813_c0_g1	ref|XM_034536872.1|	XM_034536872	PREDICTED: Cyclopterus lumpus TBC1 domain family, member 25 (tbc1d25), transcript variant X2, mRNA
TRINITY_DN5289_c0_g1	ref|XM_034539442.1|	XM_034539442	PREDICTED: Cyclopterus lumpus interleukin 12 receptor, beta 2a, like (il12rb2l), transcript variant X4, mRNA
TRINITY_DN5289_c0_g1	ref|XM_034539438.1|	XM_034539438	PREDICTED: Cyclopterus lumpus interleukin 12 receptor, beta 2a, like (il12rb2l), transcript variant X2, mRNA
TRINITY_DN53_c0_g1	ref|XM_034541221.1|	XM_034541221	PREDICTED: Cyclopterus lumpus guanine nucleotide-binding protein G(q) subunit alpha (LOC117736126), mRNA
TRINITY_DN53_c0_g1	ref|XM_034547446.1|	XM_034547446	PREDICTED: Cyclopterus lumpus guanine nucleotide-binding protein G(q) subunit alpha-like (LOC117740833), transcript variant X1, mRNA
TRINITY_DN530_c2_g1	ref|XM_034559145.1|	XM_034559145	PREDICTED: Cyclopterus lumpus family with sequence similarity 234 member A (fam234a), transcript variant X1, mRNA
TRINITY_DN530_c2_g1	ref|XM_034559146.1|	XM_034559146	PREDICTED: Cyclopterus lumpus family with sequence similarity 234 member A (fam234a), transcript variant X2, mRNA
TRINITY_DN5304_c0_g1	ref|XM_034540118.1|	XM_034540118	PREDICTED: Cyclopterus lumpus calcium regulated heat stable protein 1 (carhsp1), mRNA
TRINITY_DN535_c0_g1	ref|XM_034537163.1|	XM_034537163	PREDICTED: Cyclopterus lumpus leucine zipper and CTNNBIP1 domain containing (lzic), transcript variant X3, mRNA
TRINITY_DN535_c0_g1	ref|XM_034537161.1|	XM_034537161	PREDICTED: Cyclopterus lumpus leucine zipper and CTNNBIP1 domain containing (lzic), transcript variant X2, mRNA
TRINITY_DN5357_c2_g1	ref|XM_034556435.1|	XM_034556435	PREDICTED: Cyclopterus lumpus microsomal glutathione S-transferase 3a (mgst3a), mRNA
TRINITY_DN539_c0_g1	ref|XM_034553409.1|	XM_034553409	PREDICTED: Cyclopterus lumpus leukocyte receptor cluster (LRC) member 9 (leng9), transcript variant X4, mRNA
TRINITY_DN539_c0_g1	ref|XM_034553407.1|	XM_034553407	PREDICTED: Cyclopterus lumpus leukocyte receptor cluster (LRC) member 9 (leng9), transcript variant X3, mRNA
TRINITY_DN5390_c2_g1	ref|XM_034533272.1|	XM_034533272	PREDICTED: Cyclopterus lumpus adaptor protein, phosphotyrosine interaction, PH domain and leucine zipper containing 1 (appl1), mRNA
TRINITY_DN53907_c0_g1	ref|XM_034537471.1|	XM_034537471	PREDICTED: Cyclopterus lumpus synaptophysin b (sypb), mRNA
TRINITY_DN53987_c0_g1	ref|XM_034545122.1|	XM_034545122	PREDICTED: Cyclopterus lumpus homeobox protein Hox-A2a (LOC117738936), transcript variant X1, mRNA
TRINITY_DN53987_c0_g1	ref|XM_034545121.1|	XM_034545121	PREDICTED: Cyclopterus lumpus homeobox A3a (hoxa3a), transcript variant X2, mRNA
TRINITY_DN5402_c0_g3	ref|XM_034527706.1|	XM_034527706	PREDICTED: Cyclopterus lumpus CCAAT/enhancer-binding protein zeta-like (LOC117727416), mRNA
TRINITY_DN5402_c0_g3	ref|XM_034528244.1|	XM_034528244	PREDICTED: Cyclopterus lumpus CCAAT/enhancer-binding protein zeta-like (LOC117727775), mRNA
TRINITY_DN5402_c1_g1	ref|XM_034531716.1|	XM_034531716	PREDICTED: Cyclopterus lumpus TBC1 domain family, member 23 (tbc1d23), transcript variant X2, mRNA
TRINITY_DN5402_c1_g1	ref|XM_034531715.1|	XM_034531715	PREDICTED: Cyclopterus lumpus TBC1 domain family, member 23 (tbc1d23), transcript variant X1, mRNA
TRINITY_DN5422_c0_g2	ref|XM_034556924.1|	XM_034556924	PREDICTED: Cyclopterus lumpus DENN/MADD domain containing 5A (dennd5a), transcript variant X1, mRNA
TRINITY_DN5422_c0_g2	ref|XM_034556933.1|	XM_034556933	PREDICTED: Cyclopterus lumpus DENN/MADD domain containing 5A (dennd5a), transcript variant X2, mRNA
TRINITY_DN5425_c0_g1	ref|XM_034538251.1|	XM_034538251	PREDICTED: Cyclopterus lumpus tumor protein p63 regulated 1-like (tprg1l), mRNA
TRINITY_DN5425_c0_g1	ref|XM_034538250.1|	XM_034538250	PREDICTED: Cyclopterus lumpus WD repeat containing, antisense to TP73 (wrap73), mRNA
TRINITY_DN5462_c0_g1	ref|XM_034527423.1|	XM_034527423	PREDICTED: Cyclopterus lumpus VPS33B interacting protein, apical-basolateral polarity regulator, spe-39 homolog (vipas39), transcript variant X2, mRNA
TRINITY_DN5462_c0_g1	ref|XM_034527422.1|	XM_034527422	PREDICTED: Cyclopterus lumpus VPS33B interacting protein, apical-basolateral polarity regulator, spe-39 homolog (vipas39), transcript variant X1, mRNA
TRINITY_DN5475_c0_g1	ref|XM_034556528.1|	XM_034556528	PREDICTED: Cyclopterus lumpus CPD photolyase (cpdp), transcript variant X2, mRNA
TRINITY_DN5475_c0_g1	ref|XM_034556527.1|	XM_034556527	PREDICTED: Cyclopterus lumpus CPD photolyase (cpdp), transcript variant X1, mRNA
TRINITY_DN5528_c1_g1	ref|XM_034546208.1|	XM_034546208	PREDICTED: Cyclopterus lumpus endoplasmic reticulum metallopeptidase 1 (LOC117740066), mRNA
TRINITY_DN5528_c1_g1	ref|XM_034545098.1|	XM_034545098	PREDICTED: Cyclopterus lumpus MAP7 domain-containing protein 1-like (LOC117738918), transcript variant X16, mRNA
TRINITY_DN5535_c1_g1	ref|XM_034562731.1|	XM_034562731	PREDICTED: Cyclopterus lumpus inositol-trisphosphate 3-kinase A (itpka), mRNA
TRINITY_DN5541_c0_g1	ref|XM_034542939.1|	XM_034542939	PREDICTED: Cyclopterus lumpus OCRL inositol polyphosphate-5-phosphatase (ocrl), mRNA
TRINITY_DN5541_c0_g1	ref|XR_004610020.1|	XR_004610020	PREDICTED: Cyclopterus lumpus uncharacterized LOC117737188 (LOC117737188), ncRNA
TRINITY_DN555_c1_g1	ref|XM_034527380.1|	XM_034527380	PREDICTED: Cyclopterus lumpus dispatched homolog 1 (Drosophila) (disp1), transcript variant X4, mRNA
TRINITY_DN555_c1_g1	ref|XM_034527379.1|	XM_034527379	PREDICTED: Cyclopterus lumpus dispatched homolog 1 (Drosophila) (disp1), transcript variant X3, mRNA
TRINITY_DN55663_c0_g1	ref|XM_034542414.1|	XM_034542414	PREDICTED: Cyclopterus lumpus tuftelin interacting protein 11 (tfip11), transcript variant X1, mRNA
TRINITY_DN55663_c0_g1	ref|XM_034542415.1|	XM_034542415	PREDICTED: Cyclopterus lumpus tuftelin interacting protein 11 (tfip11), transcript variant X2, mRNA
TRINITY_DN559_c1_g1	ref|XM_034547247.1|	XM_034547247	PREDICTED: Cyclopterus lumpus SET domain bifurcated histone lysine methyltransferase 2 (setdb2), transcript variant X4, mRNA
TRINITY_DN559_c1_g1	ref|XM_034547254.1|	XM_034547254	PREDICTED: Cyclopterus lumpus SET domain bifurcated histone lysine methyltransferase 2 (setdb2), transcript variant X5, mRNA
TRINITY_DN5607_c0_g1	ref|XM_034540421.1|	XM_034540421	PREDICTED: Cyclopterus lumpus SMG1 nonsense mediated mRNA decay associated PI3K related kinase (smg1), transcript variant X3, mRNA
TRINITY_DN5607_c0_g1	ref|XM_034540419.1|	XM_034540419	PREDICTED: Cyclopterus lumpus SMG1 nonsense mediated mRNA decay associated PI3K related kinase (smg1), transcript variant X1, mRNA
TRINITY_DN5614_c1_g1	ref|XM_034558085.1|	XM_034558085	PREDICTED: Cyclopterus lumpus charged multivesicular body protein 6b (chmp6b), mRNA
TRINITY_DN5630_c0_g1	ref|XM_034561581.1|	XM_034561581	PREDICTED: Cyclopterus lumpus nuclear factor, erythroid 2-like 2a (nfe2l2a), mRNA
TRINITY_DN565_c0_g1	ref|XM_034542389.1|	XM_034542389	PREDICTED: Cyclopterus lumpus repulsive guidance molecule BMP co-receptor b (rgmb), mRNA
TRINITY_DN565_c0_g1	ref|XM_034542386.1|	XM_034542386	PREDICTED: Cyclopterus lumpus endoplasmic reticulum aminopeptidase 2 (erap2), transcript variant X3, mRNA
TRINITY_DN56701_c0_g1	ref|XM_034561753.1|	XM_034561753	PREDICTED: Cyclopterus lumpus cholecystokinin receptor (LOC117750506), mRNA
TRINITY_DN56701_c0_g1	ref|XM_034553672.1|	XM_034553672	PREDICTED: Cyclopterus lumpus cholecystokinin receptor-like (LOC117745383), mRNA
TRINITY_DN568_c1_g1	ref|XM_034556569.1|	XM_034556569	PREDICTED: Cyclopterus lumpus synaptopodin-2 (LOC117747401), mRNA
TRINITY_DN568_c1_g1	ref|XM_034540750.1|	XM_034540750	PREDICTED: Cyclopterus lumpus ubiquitin protein ligase E3B (ube3b), transcript variant X5, mRNA
TRINITY_DN5682_c0_g1	ref|XM_034539308.1|	XM_034539308	PREDICTED: Cyclopterus lumpus zinc finger protein 598 (znf598), mRNA
TRINITY_DN5682_c0_g1	ref|XM_034539317.1|	XM_034539317	PREDICTED: Cyclopterus lumpus solute carrier family 25 member 17 (slc25a17), mRNA
TRINITY_DN5684_c0_g1	ref|XR_004609531.1|	XR_004609531	PREDICTED: Cyclopterus lumpus helicase with zinc finger domain 2-like (LOC117731449), transcript variant X4, misc_RNA
TRINITY_DN5684_c0_g1	ref|XM_034533827.1|	XM_034533827	PREDICTED: Cyclopterus lumpus helicase with zinc finger domain 2-like (LOC117731449), transcript variant X3, mRNA
TRINITY_DN5688_c2_g2	ref|XM_034536289.1|	XM_034536289	PREDICTED: Cyclopterus lumpus ribosomal protein L10 (rpl10), mRNA
TRINITY_DN5688_c2_g2	ref|XR_004609802.1|	XR_004609802	PREDICTED: Cyclopterus lumpus small nucleolar RNA SNORA70 (LOC117734231), ncRNA
TRINITY_DN5689_c0_g1	ref|XM_034556660.1|	XM_034556660	PREDICTED: Cyclopterus lumpus uncharacterized si:dkey-28a3.2 (si:dkey-28a3.2), transcript variant X4, mRNA
TRINITY_DN5689_c0_g1	ref|XM_034556659.1|	XM_034556659	PREDICTED: Cyclopterus lumpus uncharacterized si:dkey-28a3.2 (si:dkey-28a3.2), transcript variant X3, mRNA
TRINITY_DN573_c0_g2	ref|XM_034561798.1|	XM_034561798	PREDICTED: Cyclopterus lumpus cohesin subunit SA-2 (si:ch211-269e2.1), transcript variant X2, mRNA
TRINITY_DN573_c0_g2	ref|XM_034561797.1|	XM_034561797	PREDICTED: Cyclopterus lumpus cohesin subunit SA-2 (si:ch211-269e2.1), transcript variant X1, mRNA
TRINITY_DN5759_c0_g1	ref|XM_034561656.1|	XM_034561656	PREDICTED: Cyclopterus lumpus target of Nesh-SH3-like (LOC117750433), mRNA
TRINITY_DN5763_c0_g1	ref|XM_034562929.1|	XM_034562929	PREDICTED: Cyclopterus lumpus leucine zipper-EF-hand containing transmembrane protein 1 (letm1), transcript variant X3, mRNA
TRINITY_DN5763_c0_g1	ref|XM_034562926.1|	XM_034562926	PREDICTED: Cyclopterus lumpus leucine zipper-EF-hand containing transmembrane protein 1 (letm1), transcript variant X1, mRNA
TRINITY_DN577_c0_g1	ref|XM_034548079.1|	XM_034548079	PREDICTED: Cyclopterus lumpus transcription regulator protein BACH1-like (LOC117741212), transcript variant X2, mRNA
TRINITY_DN577_c0_g1	ref|XM_034548078.1|	XM_034548078	PREDICTED: Cyclopterus lumpus transcription regulator protein BACH1-like (LOC117741212), transcript variant X1, mRNA
TRINITY_DN58_c1_g4	ref|XM_034549987.1|	XM_034549987	PREDICTED: Cyclopterus lumpus actin filament-associated protein 1-like 1 (LOC117742528), mRNA
TRINITY_DN58_c1_g4	ref|XM_034556526.1|	XM_034556526	PREDICTED: Cyclopterus lumpus TSC22 domain family protein 2-like (LOC117747109), mRNA
TRINITY_DN5810_c0_g1	ref|XM_034550747.1|	XM_034550747	PREDICTED: Cyclopterus lumpus transcriptional regulator ATRX-like (LOC117743022), transcript variant X2, mRNA
TRINITY_DN5810_c0_g1	ref|XM_034550746.1|	XM_034550746	PREDICTED: Cyclopterus lumpus transcriptional regulator ATRX-like (LOC117743022), transcript variant X1, mRNA
TRINITY_DN5842_c0_g1	ref|XM_034527012.1|	XM_034527012	PREDICTED: Cyclopterus lumpus utrophin (utrn), transcript variant X4, mRNA
TRINITY_DN5842_c0_g1	ref|XM_034527013.1|	XM_034527013	PREDICTED: Cyclopterus lumpus utrophin (utrn), transcript variant X5, mRNA
TRINITY_DN5854_c0_g2	ref|XM_034532342.1|	XM_034532342	PREDICTED: Cyclopterus lumpus small nuclear ribonucleoprotein polypeptide C (snrpc), mRNA
TRINITY_DN5854_c0_g2	ref|XM_034532805.1|	XM_034532805	PREDICTED: Cyclopterus lumpus tumor necrosis factor receptor superfamily, member 1B (tnfrsf1b), mRNA
TRINITY_DN587_c2_g1	ref|XM_034558780.1|	XM_034558780	PREDICTED: Cyclopterus lumpus transporter associated with antigen processing, subunit type t, teleost specific (tap2t), mRNA
TRINITY_DN587_c2_g1	ref|XM_034535693.1|	XM_034535693	PREDICTED: Cyclopterus lumpus uncharacterized protein LOC565091 homolog (si:dkey-5i3.5), transcript variant X6, mRNA
TRINITY_DN5877_c0_g2	ref|XM_034556743.1|	XM_034556743	PREDICTED: Cyclopterus lumpus Rho guanine nucleotide exchange factor (GEF) 11 (arhgef11), mRNA
TRINITY_DN5877_c0_g2	ref|XM_034556914.1|	XM_034556914	PREDICTED: Cyclopterus lumpus GTPase IMAP family member 7-like (LOC117747565), mRNA
TRINITY_DN5888_c0_g3	ref|XM_034552293.1|	XM_034552293	PREDICTED: Cyclopterus lumpus inactive pancreatic lipase-related protein 1-like (LOC117744157), mRNA
TRINITY_DN59_c0_g1	ref|XM_034547242.1|	XM_034547242	PREDICTED: Cyclopterus lumpus oxoglutarate (alpha-ketoglutarate) dehydrogenase b (lipoamide) (ogdhb), transcript variant X3, mRNA
TRINITY_DN59_c0_g1	ref|XM_034547241.1|	XM_034547241	PREDICTED: Cyclopterus lumpus oxoglutarate (alpha-ketoglutarate) dehydrogenase b (lipoamide) (ogdhb), transcript variant X2, mRNA
TRINITY_DN591_c1_g1	ref|XM_034555629.1|	XM_034555629	PREDICTED: Cyclopterus lumpus uncharacterized LOC117746468 (LOC117746468), transcript variant X3, mRNA
TRINITY_DN591_c1_g1	ref|XM_034555614.1|	XM_034555614	PREDICTED: Cyclopterus lumpus uncharacterized LOC117746468 (LOC117746468), transcript variant X1, mRNA
TRINITY_DN5968_c1_g1	ref|XM_034538735.1|	XM_034538735	PREDICTED: Cyclopterus lumpus septin-9-like (LOC117734584), transcript variant X1, mRNA
TRINITY_DN5968_c1_g1	ref|XM_034538737.1|	XM_034538737	PREDICTED: Cyclopterus lumpus septin-9-like (LOC117734584), transcript variant X3, mRNA
TRINITY_DN5968_c1_g2	ref|XM_034538738.1|	XM_034538738	PREDICTED: Cyclopterus lumpus septin-9-like (LOC117734584), transcript variant X4, mRNA
TRINITY_DN5968_c1_g2	ref|XM_034538737.1|	XM_034538737	PREDICTED: Cyclopterus lumpus septin-9-like (LOC117734584), transcript variant X3, mRNA
TRINITY_DN597_c0_g1	ref|XM_034542033.1|	XM_034542033	PREDICTED: Cyclopterus lumpus peptidylprolyl isomerase (cyclophilin)-like 2 (ppil2), mRNA
TRINITY_DN597_c0_g1	ref|XM_034528802.1|	XM_034528802	PREDICTED: Cyclopterus lumpus ubiquitin-conjugating enzyme E2 E1-like (LOC117728084), mRNA
TRINITY_DN59723_c0_g1	ref|XM_034556493.1|	XM_034556493	PREDICTED: Cyclopterus lumpus xenotropic and polytropic retrovirus receptor 1 homolog (LOC117747088), transcript variant X3, mRNA
TRINITY_DN59723_c0_g1	ref|XM_034556491.1|	XM_034556491	PREDICTED: Cyclopterus lumpus xenotropic and polytropic retrovirus receptor 1 homolog (LOC117747088), transcript variant X1, mRNA
TRINITY_DN5981_c0_g1	ref|XM_034550374.1|	XM_034550374	PREDICTED: Cyclopterus lumpus four and a half LIM domains protein 1-like (LOC117742754), mRNA
TRINITY_DN6021_c0_g1	ref|XM_034527482.1|	XM_034527482	PREDICTED: Cyclopterus lumpus acyl-Coenzyme A binding domain containing 3 (acbd3), transcript variant X1, mRNA
TRINITY_DN6021_c0_g1	ref|XM_034527483.1|	XM_034527483	PREDICTED: Cyclopterus lumpus acyl-Coenzyme A binding domain containing 3 (acbd3), transcript variant X2, mRNA
TRINITY_DN60229_c0_g1	ref|XM_034555625.1|	XM_034555625	PREDICTED: Cyclopterus lumpus polo-like kinase 3 (Drosophila) (plk3), mRNA
TRINITY_DN6074_c1_g1	ref|XM_034552551.1|	XM_034552551	PREDICTED: Cyclopterus lumpus inhibitor of nuclear factor kappa-B kinase subunit alpha-like (LOC117744348), transcript variant X2, mRNA
TRINITY_DN6074_c1_g1	ref|XM_034552550.1|	XM_034552550	PREDICTED: Cyclopterus lumpus inhibitor of nuclear factor kappa-B kinase subunit alpha-like (LOC117744348), transcript variant X1, mRNA
TRINITY_DN608_c0_g1	ref|XM_034549267.1|	XM_034549267	PREDICTED: Cyclopterus lumpus SR-related and CTD-associated factor 4-like (LOC117741969), transcript variant X1, mRNA
TRINITY_DN608_c0_g1	ref|XM_034549268.1|	XM_034549268	PREDICTED: Cyclopterus lumpus SR-related and CTD-associated factor 4-like (LOC117741969), transcript variant X2, mRNA
TRINITY_DN608_c0_g2	ref|XM_034549268.1|	XM_034549268	PREDICTED: Cyclopterus lumpus SR-related and CTD-associated factor 4-like (LOC117741969), transcript variant X2, mRNA
TRINITY_DN608_c0_g2	ref|XM_034549267.1|	XM_034549267	PREDICTED: Cyclopterus lumpus SR-related and CTD-associated factor 4-like (LOC117741969), transcript variant X1, mRNA
TRINITY_DN6083_c0_g1	ref|XM_034532142.1|	XM_034532142	PREDICTED: Cyclopterus lumpus coiled-coil and C2 domain containing 1A (cc2d1a), transcript variant X2, mRNA
TRINITY_DN6083_c0_g1	ref|XM_034532132.1|	XM_034532132	PREDICTED: Cyclopterus lumpus coiled-coil and C2 domain containing 1A (cc2d1a), transcript variant X1, mRNA
TRINITY_DN609_c0_g1	ref|XM_034534223.1|	XM_034534223	PREDICTED: Cyclopterus lumpus nei-like DNA glycosylase 1 (neil1), transcript variant X4, mRNA
TRINITY_DN609_c0_g1	ref|XM_034534219.1|	XM_034534219	PREDICTED: Cyclopterus lumpus nei-like DNA glycosylase 1 (neil1), transcript variant X1, mRNA
TRINITY_DN60940_c0_g1	ref|XM_034548614.1|	XM_034548614	PREDICTED: Cyclopterus lumpus dual specificity phosphatase 14 (dusp14), mRNA
TRINITY_DN611_c1_g1	ref|XM_034559637.1|	XM_034559637	PREDICTED: Cyclopterus lumpus natural killer cell triggering receptor (nktr), transcript variant X5, mRNA
TRINITY_DN611_c1_g1	ref|XM_034559636.1|	XM_034559636	PREDICTED: Cyclopterus lumpus natural killer cell triggering receptor (nktr), transcript variant X4, mRNA
TRINITY_DN61125_c0_g1	ref|XM_034556224.1|	XM_034556224	PREDICTED: Cyclopterus lumpus ribosomal protein L37a (rpl37a), mRNA
TRINITY_DN6113_c0_g1	ref|XM_034527516.1|	XM_034527516	PREDICTED: Cyclopterus lumpus transmembrane protein 63A (tmem63a), transcript variant X1, mRNA
TRINITY_DN6113_c0_g1	ref|XM_034527518.1|	XM_034527518	PREDICTED: Cyclopterus lumpus transmembrane protein 63A (tmem63a), transcript variant X3, mRNA
TRINITY_DN6117_c1_g1	ref|XM_034535371.1|	XM_034535371	PREDICTED: Cyclopterus lumpus myelin regulatory factor (myrf), mRNA
TRINITY_DN6117_c1_g1	ref|XM_034539600.1|	XM_034539600	PREDICTED: Cyclopterus lumpus E1A binding protein p300 b (ep300b), mRNA
TRINITY_DN612_c0_g1	ref|XM_034528719.1|	XM_034528719	PREDICTED: Cyclopterus lumpus PDS5 cohesin associated factor A (pds5a), transcript variant X3, mRNA
TRINITY_DN612_c0_g1	ref|XM_034528629.1|	XM_034528629	PREDICTED: Cyclopterus lumpus PDS5 cohesin associated factor A (pds5a), transcript variant X2, mRNA
TRINITY_DN612_c2_g1	ref|XM_034561602.1|	XM_034561602	PREDICTED: Cyclopterus lumpus alsin-like (LOC117750400), transcript variant X6, mRNA
TRINITY_DN612_c2_g1	ref|XM_034561597.1|	XM_034561597	PREDICTED: Cyclopterus lumpus alsin-like (LOC117750400), transcript variant X1, mRNA
TRINITY_DN6129_c0_g1	ref|XM_034546441.1|	XM_034546441	PREDICTED: Cyclopterus lumpus prenylcysteine oxidase 1 (pcyox1), mRNA
TRINITY_DN6129_c0_g1	ref|XM_034546444.1|	XM_034546444	PREDICTED: Cyclopterus lumpus germ cell-less, spermatogenesis associated (gmcl1), transcript variant X3, mRNA
TRINITY_DN616_c0_g1	ref|XM_034536448.1|	XM_034536448	PREDICTED: Cyclopterus lumpus tyrosine-protein phosphatase non-receptor type 1-like (LOC117733088), mRNA
TRINITY_DN616_c0_g1	ref|XM_034536446.1|	XM_034536446	PREDICTED: Cyclopterus lumpus kelch-like protein 12 (LOC117733086), transcript variant X4, mRNA
TRINITY_DN6164_c0_g1	ref|XR_004611266.1|	XR_004611266	PREDICTED: Cyclopterus lumpus ADP-ribosylation factor-like 13b (arl13b), transcript variant X3, misc_RNA
TRINITY_DN6164_c0_g1	ref|XR_004611264.1|	XR_004611264	PREDICTED: Cyclopterus lumpus ADP-ribosylation factor-like 13b (arl13b), transcript variant X2, misc_RNA
TRINITY_DN6204_c0_g2	ref|XM_034555987.1|	XM_034555987	PREDICTED: Cyclopterus lumpus adaptor related protein complex 1 subunit gamma 2 (ap1g2), mRNA
TRINITY_DN6231_c1_g1	ref|XM_034556650.1|	XM_034556650	PREDICTED: Cyclopterus lumpus polymerase (RNA) II (DNA directed) polypeptide A (polr2a), mRNA
TRINITY_DN6239_c0_g1	ref|XM_034532687.1|	XM_034532687	PREDICTED: Cyclopterus lumpus interleukin-2 receptor subunit beta-like (LOC117730728), transcript variant X3, mRNA
TRINITY_DN6239_c0_g1	ref|XM_034532680.1|	XM_034532680	PREDICTED: Cyclopterus lumpus interleukin-2 receptor subunit beta-like (LOC117730728), transcript variant X2, mRNA
TRINITY_DN62454_c0_g1	ref|XM_034560887.1|	XM_034560887	PREDICTED: Cyclopterus lumpus LON peptidase N-terminal domain and ring finger 2 (lonrf2), transcript variant X1, mRNA
TRINITY_DN62454_c0_g1	ref|XM_034560888.1|	XM_034560888	PREDICTED: Cyclopterus lumpus LON peptidase N-terminal domain and ring finger 2 (lonrf2), transcript variant X2, mRNA
TRINITY_DN6269_c0_g3	ref|XM_034549703.1|	XM_034549703	PREDICTED: Cyclopterus lumpus ATPase sarcoplasmic/endoplasmic reticulum Ca2+ transporting 3 (atp2a3), transcript variant X3, mRNA
TRINITY_DN6269_c0_g3	ref|XM_034549702.1|	XM_034549702	PREDICTED: Cyclopterus lumpus ATPase sarcoplasmic/endoplasmic reticulum Ca2+ transporting 3 (atp2a3), transcript variant X2, mRNA
TRINITY_DN6276_c0_g3	ref|XM_034543690.1|	XM_034543690	PREDICTED: Cyclopterus lumpus ring finger protein 20, E3 ubiquitin protein ligase (rnf20), mRNA
TRINITY_DN6276_c0_g3	ref|XM_034556083.1|	XM_034556083	PREDICTED: Cyclopterus lumpus ras-related protein Rap-2b-like (LOC117746778), mRNA
TRINITY_DN62907_c0_g2	ref|XM_034557774.1|	XM_034557774	PREDICTED: Cyclopterus lumpus uncharacterized LOC117748141 (LOC117748141), mRNA
TRINITY_DN630_c1_g1	ref|XM_034554929.1|	XM_034554929	PREDICTED: Cyclopterus lumpus enhancer of polycomb homolog 1-like (LOC117746091), transcript variant X4, mRNA
TRINITY_DN630_c1_g1	ref|XM_034554928.1|	XM_034554928	PREDICTED: Cyclopterus lumpus enhancer of polycomb homolog 1-like (LOC117746091), transcript variant X3, mRNA
TRINITY_DN6305_c0_g1	ref|XM_034535564.1|	XM_034535564	PREDICTED: Cyclopterus lumpus RNA binding motif protein 28 (rbm28), mRNA
TRINITY_DN6305_c0_g1	ref|XM_034535565.1|	XM_034535565	PREDICTED: Cyclopterus lumpus leptin-like (LOC117732552), mRNA
TRINITY_DN6312_c0_g1	ref|XM_034535795.1|	XM_034535795	PREDICTED: Cyclopterus lumpus pseudouridine synthase 7 (pus7), transcript variant X2, mRNA
TRINITY_DN6312_c0_g1	ref|XM_034535794.1|	XM_034535794	PREDICTED: Cyclopterus lumpus pseudouridine synthase 7 (pus7), transcript variant X1, mRNA
TRINITY_DN632_c3_g1	ref|XM_034562675.1|	XM_034562675	PREDICTED: Cyclopterus lumpus polypyrimidine tract-binding protein 1-like (LOC117751110), transcript variant X4, mRNA
TRINITY_DN632_c3_g1	ref|XM_034562674.1|	XM_034562674	PREDICTED: Cyclopterus lumpus polypyrimidine tract-binding protein 1-like (LOC117751110), transcript variant X3, mRNA
TRINITY_DN6323_c0_g1	ref|XM_034550443.1|	XM_034550443	PREDICTED: Cyclopterus lumpus ribose-phosphate pyrophosphokinase 2 (LOC117742796), transcript variant X2, mRNA
TRINITY_DN6323_c0_g1	ref|XM_034550434.1|	XM_034550434	PREDICTED: Cyclopterus lumpus ribose-phosphate pyrophosphokinase 2 (LOC117742796), transcript variant X1, mRNA
TRINITY_DN6332_c0_g1	ref|XM_034548815.1|	XM_034548815	PREDICTED: Cyclopterus lumpus zinc finger FYVE domain-containing protein 1 (si:ch211-11n16.2), mRNA
TRINITY_DN6332_c0_g1	ref|XR_004611701.1|	XR_004611701	PREDICTED: Cyclopterus lumpus RAB11 binding and LisH domain, coiled-coil and HEAT repeat containing (relch), transcript variant X9, misc_RNA
TRINITY_DN6345_c0_g1	ref|XM_034557223.1|	XM_034557223	PREDICTED: Cyclopterus lumpus glucosidase 2 subunit beta-like (LOC117747775), mRNA
TRINITY_DN6345_c0_g1	ref|XM_034557212.1|	XM_034557212	PREDICTED: Cyclopterus lumpus monoacylglycerol O-acyltransferase 3a (mogat3a), transcript variant X1, mRNA
TRINITY_DN635_c0_g1	ref|XM_034563059.1|	XM_034563059	PREDICTED: Cyclopterus lumpus coiled-coil domain containing 88C (ccdc88c), transcript variant X1, mRNA
TRINITY_DN635_c0_g1	ref|XM_034563060.1|	XM_034563060	PREDICTED: Cyclopterus lumpus coiled-coil domain containing 88C (ccdc88c), transcript variant X2, mRNA
TRINITY_DN636_c0_g1	ref|XM_034558283.1|	XM_034558283	PREDICTED: Cyclopterus lumpus N-acetylglucosamine-1-phosphate transferase subunit gamma (gnptg), transcript variant X6, mRNA
TRINITY_DN636_c0_g1	ref|XM_034558282.1|	XM_034558282	PREDICTED: Cyclopterus lumpus N-acetylglucosamine-1-phosphate transferase subunit gamma (gnptg), transcript variant X5, mRNA
TRINITY_DN637_c0_g2	ref|XM_034557617.1|	XM_034557617	PREDICTED: Cyclopterus lumpus uncharacterized LOC117748019 (LOC117748019), transcript variant X1, mRNA
TRINITY_DN637_c0_g2	ref|XM_034557618.1|	XM_034557618	PREDICTED: Cyclopterus lumpus uncharacterized LOC117748019 (LOC117748019), transcript variant X2, mRNA
TRINITY_DN639_c0_g1	ref|XM_034532619.1|	XM_034532619	PREDICTED: Cyclopterus lumpus calpastatin (cast), transcript variant X36, mRNA
TRINITY_DN639_c0_g1	ref|XM_034532581.1|	XM_034532581	PREDICTED: Cyclopterus lumpus calpastatin (cast), transcript variant X2, mRNA
TRINITY_DN64_c1_g1	ref|XM_034528686.1|	XM_034528686	PREDICTED: Cyclopterus lumpus uncharacterized si:ch1073-145m9.1 (si:ch1073-145m9.1), transcript variant X4, mRNA
TRINITY_DN64_c1_g1	ref|XM_034528685.1|	XM_034528685	PREDICTED: Cyclopterus lumpus uncharacterized si:ch1073-145m9.1 (si:ch1073-145m9.1), transcript variant X3, mRNA
TRINITY_DN640_c2_g7	ref|XM_034538849.1|	XM_034538849	PREDICTED: Cyclopterus lumpus ras-related protein Rab-3D-like (LOC117734631), transcript variant X2, mRNA
TRINITY_DN640_c2_g7	ref|XM_034538840.1|	XM_034538840	PREDICTED: Cyclopterus lumpus ras-related protein Rab-3D-like (LOC117734631), transcript variant X1, mRNA
TRINITY_DN641_c0_g1	ref|XM_034534444.1|	XM_034534444	PREDICTED: Cyclopterus lumpus zinc finger protein 319b (znf319b), transcript variant X2, mRNA
TRINITY_DN641_c0_g1	ref|XM_034534443.1|	XM_034534443	PREDICTED: Cyclopterus lumpus zinc finger protein 319b (znf319b), transcript variant X1, mRNA
TRINITY_DN641_c0_g3	ref|XR_004610136.1|	XR_004610136	PREDICTED: Cyclopterus lumpus thyroid hormone receptor beta (thrb), transcript variant X2, misc_RNA
TRINITY_DN641_c0_g3	ref|XM_034545005.1|	XM_034545005	PREDICTED: Cyclopterus lumpus thyroid hormone receptor beta (thrb), transcript variant X11, mRNA
TRINITY_DN6411_c0_g1	ref|XM_034529883.1|	XM_034529883	PREDICTED: Cyclopterus lumpus regulator of nonsense transcripts 1 (LOC117729136), transcript variant X4, mRNA
TRINITY_DN6411_c0_g1	ref|XM_034529882.1|	XM_034529882	PREDICTED: Cyclopterus lumpus regulator of nonsense transcripts 1 (LOC117729136), transcript variant X3, mRNA
TRINITY_DN644_c0_g1	ref|XM_034550089.1|	XM_034550089	PREDICTED: Cyclopterus lumpus RNA-binding protein Musashi homolog 2 (LOC117742576), transcript variant X9, mRNA
TRINITY_DN644_c0_g1	ref|XM_034550088.1|	XM_034550088	PREDICTED: Cyclopterus lumpus RNA-binding protein Musashi homolog 2 (LOC117742576), transcript variant X8, mRNA
TRINITY_DN6449_c0_g1	ref|XM_034545691.1|	XM_034545691	PREDICTED: Cyclopterus lumpus uncharacterized LOC117739339 (LOC117739339), mRNA
TRINITY_DN6449_c0_g1	ref|XM_034544444.1|	XM_034544444	PREDICTED: Cyclopterus lumpus microtubule actin crosslinking factor 1a (macf1a), mRNA
TRINITY_DN646_c0_g2	ref|XM_034534333.1|	XM_034534333	PREDICTED: Cyclopterus lumpus thymine DNA glycosylase, tandem duplicate 2 (tdg.2), transcript variant X6, mRNA
TRINITY_DN646_c0_g2	ref|XM_034534332.1|	XM_034534332	PREDICTED: Cyclopterus lumpus thymine DNA glycosylase, tandem duplicate 2 (tdg.2), transcript variant X5, mRNA
TRINITY_DN649_c0_g1	ref|XM_034542832.1|	XM_034542832	PREDICTED: Cyclopterus lumpus ATPase phospholipid transporting 11C (atp11c), transcript variant X5, mRNA
TRINITY_DN649_c0_g1	ref|XM_034542831.1|	XM_034542831	PREDICTED: Cyclopterus lumpus ATPase phospholipid transporting 11C (atp11c), transcript variant X4, mRNA
TRINITY_DN6491_c0_g1	ref|XM_034555455.1|	XM_034555455	PREDICTED: Cyclopterus lumpus WW domain-containing adapter protein with coiled-coil-like (LOC117746373), transcript variant X3, mRNA
TRINITY_DN6491_c0_g1	ref|XM_034555454.1|	XM_034555454	PREDICTED: Cyclopterus lumpus WW domain-containing adapter protein with coiled-coil-like (LOC117746373), transcript variant X2, mRNA
TRINITY_DN65_c0_g3	ref|XM_034562658.1|	XM_034562658	PREDICTED: Cyclopterus lumpus FERM domain containing 6 (frmd6), transcript variant X3, mRNA
TRINITY_DN65_c0_g3	ref|XM_034562657.1|	XM_034562657	PREDICTED: Cyclopterus lumpus FERM domain containing 6 (frmd6), transcript variant X2, mRNA
TRINITY_DN65_c3_g1	ref|XM_034549780.1|	XM_034549780	PREDICTED: Cyclopterus lumpus H3 histone, family 3C (h3f3c), transcript variant X2, mRNA
TRINITY_DN65_c3_g1	ref|XM_034549779.1|	XM_034549779	PREDICTED: Cyclopterus lumpus H3 histone, family 3C (h3f3c), transcript variant X1, mRNA
TRINITY_DN6516_c0_g1	ref|XM_034545179.1|	XM_034545179	PREDICTED: Cyclopterus lumpus zinc finger, CCHC domain containing 17 (zcchc17), transcript variant X2, mRNA
TRINITY_DN6516_c0_g1	ref|XM_034545177.1|	XM_034545177	PREDICTED: Cyclopterus lumpus small nuclear ribonucleoprotein 40 (U5) (snrnp40), mRNA
TRINITY_DN652_c0_g1	ref|XM_034526320.1|	XM_034526320	PREDICTED: Cyclopterus lumpus solute carrier family 38 member 4 (slc38a4), transcript variant X1, mRNA
TRINITY_DN652_c0_g1	ref|XM_034526323.1|	XM_034526323	PREDICTED: Cyclopterus lumpus solute carrier family 38 member 4 (slc38a4), transcript variant X4, mRNA
TRINITY_DN652_c0_g2	ref|XM_034546382.1|	XM_034546382	PREDICTED: Cyclopterus lumpus ATPase sarcoplasmic/endoplasmic reticulum Ca2+ transporting 2b (atp2a2b), mRNA
TRINITY_DN652_c0_g2	ref|XM_034547763.1|	XM_034547763	PREDICTED: Cyclopterus lumpus amyloid beta (A4) precursor protein a (appa), mRNA
TRINITY_DN6546_c0_g1	ref|XM_034526003.1|	XM_034526003	PREDICTED: Cyclopterus lumpus low density lipoprotein receptor-related protein 6 (lrp6), mRNA
TRINITY_DN6559_c0_g2	ref|XM_034550163.1|	XM_034550163	PREDICTED: Cyclopterus lumpus angio-associated, migratory cell protein (aamp), transcript variant X2, mRNA
TRINITY_DN6559_c0_g2	ref|XM_034550154.1|	XM_034550154	PREDICTED: Cyclopterus lumpus angio-associated, migratory cell protein (aamp), transcript variant X1, mRNA
TRINITY_DN656_c0_g1	ref|XM_034548306.1|	XM_034548306	PREDICTED: Cyclopterus lumpus dynein axonemal assembly factor 1 (dnaaf1), mRNA
TRINITY_DN656_c0_g1	ref|XM_034548311.1|	XM_034548311	PREDICTED: Cyclopterus lumpus mitochondrial ribosomal protein L44 (mrpl44), mRNA
TRINITY_DN656_c1_g1	ref|XM_034556177.1|	XM_034556177	PREDICTED: Cyclopterus lumpus E3 ubiquitin-protein ligase HECTD3-like (LOC117746852), transcript variant X2, mRNA
TRINITY_DN656_c1_g1	ref|XM_034556176.1|	XM_034556176	PREDICTED: Cyclopterus lumpus E3 ubiquitin-protein ligase HECTD3-like (LOC117746852), transcript variant X1, mRNA
TRINITY_DN6583_c0_g1	ref|XM_034549405.1|	XM_034549405	PREDICTED: Cyclopterus lumpus remodeling and spacing factor 1b, tandem duplicate 1 (rsf1b.1), mRNA
TRINITY_DN6585_c0_g1	ref|XM_034530690.1|	XM_034530690	PREDICTED: Cyclopterus lumpus interleukin enhancer-binding factor 3-like (LOC117729522), transcript variant X3, mRNA
TRINITY_DN6585_c0_g1	ref|XM_034530681.1|	XM_034530681	PREDICTED: Cyclopterus lumpus interleukin enhancer-binding factor 3-like (LOC117729522), transcript variant X2, mRNA
TRINITY_DN6585_c0_g2	ref|XM_034530690.1|	XM_034530690	PREDICTED: Cyclopterus lumpus interleukin enhancer-binding factor 3-like (LOC117729522), transcript variant X3, mRNA
TRINITY_DN6585_c0_g2	ref|XM_034530681.1|	XM_034530681	PREDICTED: Cyclopterus lumpus interleukin enhancer-binding factor 3-like (LOC117729522), transcript variant X2, mRNA
TRINITY_DN6585_c1_g1	ref|XM_034554681.1|	XM_034554681	PREDICTED: Cyclopterus lumpus upstream binding transcription factor, like (ubtfl), transcript variant X3, mRNA
TRINITY_DN6585_c1_g1	ref|XM_034554683.1|	XM_034554683	PREDICTED: Cyclopterus lumpus upstream binding transcription factor, like (ubtfl), transcript variant X4, mRNA
TRINITY_DN6602_c0_g2	ref|XM_034527334.1|	XM_034527334	PREDICTED: Cyclopterus lumpus sorting nexin 14 (snx14), transcript variant X1, mRNA
TRINITY_DN6602_c0_g2	ref|XR_004609024.1|	XR_004609024	PREDICTED: Cyclopterus lumpus sorting nexin 14 (snx14), transcript variant X3, misc_RNA
TRINITY_DN664_c2_g1	ref|XM_034545344.1|	XM_034545344	PREDICTED: Cyclopterus lumpus poly(ADP-ribose) polymerase family member 10 (parp10), mRNA
TRINITY_DN67_c0_g2	ref|XM_034546582.1|	XM_034546582	PREDICTED: Cyclopterus lumpus WW domain binding protein 1 (wbp1), mRNA
TRINITY_DN67_c0_g2	ref|XM_034546583.1|	XM_034546583	PREDICTED: Cyclopterus lumpus ADP-ribosylation factor-like protein 3 (LOC117740289), transcript variant X1, mRNA
TRINITY_DN6716_c0_g1	ref|XM_034543621.1|	XM_034543621	PREDICTED: Cyclopterus lumpus zinc finger and BTB domain containing 33 (zbtb33), transcript variant X1, mRNA
TRINITY_DN6716_c0_g1	ref|XM_034543622.1|	XM_034543622	PREDICTED: Cyclopterus lumpus zinc finger and BTB domain containing 33 (zbtb33), transcript variant X2, mRNA
TRINITY_DN6744_c0_g1	ref|XM_034534340.1|	XM_034534340	PREDICTED: Cyclopterus lumpus apoptosis-enhancing nuclease-like (LOC117731835), mRNA
TRINITY_DN6772_c0_g1	ref|XM_034556070.1|	XM_034556070	PREDICTED: Cyclopterus lumpus ubiquitin specific peptidase 33 (usp33), mRNA
TRINITY_DN6772_c0_g1	ref|XM_034557212.1|	XM_034557212	PREDICTED: Cyclopterus lumpus monoacylglycerol O-acyltransferase 3a (mogat3a), transcript variant X1, mRNA
TRINITY_DN6786_c0_g1	ref|XM_034553061.1|	XM_034553061	PREDICTED: Cyclopterus lumpus aryl hydrocarbon receptor nuclear translocator (arnt), transcript variant X8, mRNA
TRINITY_DN6786_c0_g1	ref|XM_034553060.1|	XM_034553060	PREDICTED: Cyclopterus lumpus aryl hydrocarbon receptor nuclear translocator (arnt), transcript variant X7, mRNA
TRINITY_DN6795_c0_g1	ref|XM_034532665.1|	XM_034532665	PREDICTED: Cyclopterus lumpus Ly1 antibody reactive homolog (mouse) (lyar), transcript variant X1, mRNA
TRINITY_DN6795_c0_g1	ref|XR_004609481.1|	XR_004609481	PREDICTED: Cyclopterus lumpus Ly1 antibody reactive homolog (mouse) (lyar), transcript variant X2, misc_RNA
TRINITY_DN6799_c0_g5	ref|XM_034533482.1|	XM_034533482	PREDICTED: Cyclopterus lumpus zinc finger, CCHC domain containing 7 (zcchc7), transcript variant X4, mRNA
TRINITY_DN6799_c0_g5	ref|XM_034533473.1|	XM_034533473	PREDICTED: Cyclopterus lumpus zinc finger, CCHC domain containing 7 (zcchc7), transcript variant X3, mRNA
TRINITY_DN680_c0_g1	ref|XM_034552598.1|	XM_034552598	PREDICTED: Cyclopterus lumpus Fas cell surface death receptor (fas), mRNA
TRINITY_DN680_c0_g1	ref|XM_034540726.1|	XM_034540726	PREDICTED: Cyclopterus lumpus mitochondrial ribosomal protein L1 (mrpl1), mRNA
TRINITY_DN682_c6_g1	ref|XM_034562776.1|	XM_034562776	PREDICTED: Cyclopterus lumpus Rho GTPase activating protein 5 (arhgap5), mRNA
TRINITY_DN683_c0_g1	ref|XM_034552045.1|	XM_034552045	PREDICTED: Cyclopterus lumpus CDC5 cell division cycle 5-like (S. pombe) (cdc5l), mRNA
TRINITY_DN683_c0_g1	ref|XM_034561470.1|	XM_034561470	PREDICTED: Cyclopterus lumpus cellular retinoic acid-binding protein 1 (LOC117750312), mRNA
TRINITY_DN684_c0_g1	ref|XM_034550572.1|	XM_034550572	PREDICTED: Cyclopterus lumpus OX-2 membrane glycoprotein-like (LOC117742914), mRNA
TRINITY_DN684_c0_g1	ref|XM_034550521.1|	XM_034550521	PREDICTED: Cyclopterus lumpus OX-2 membrane glycoprotein-like (LOC117742868), mRNA
TRINITY_DN6867_c0_g1	ref|XM_034533682.1|	XM_034533682	PREDICTED: Cyclopterus lumpus TAR (HIV) RNA binding protein 2 (tarbp2), transcript variant X4, mRNA
TRINITY_DN6867_c0_g1	ref|XM_034533681.1|	XM_034533681	PREDICTED: Cyclopterus lumpus TAR (HIV) RNA binding protein 2 (tarbp2), transcript variant X3, mRNA
TRINITY_DN6868_c0_g1	ref|XM_034534334.1|	XM_034534334	PREDICTED: Cyclopterus lumpus mannose phosphate isomerase (mpi), mRNA
TRINITY_DN6868_c0_g1	ref|XM_034534351.1|	XM_034534351	PREDICTED: Cyclopterus lumpus protein PML-like (LOC117731843), transcript variant X1, mRNA
TRINITY_DN6869_c1_g1	ref|XM_034545377.1|	XM_034545377	PREDICTED: Cyclopterus lumpus cleavage and polyadenylation specific factor 1 (cpsf1), mRNA
TRINITY_DN688_c1_g1	ref|XM_034536269.1|	XM_034536269	PREDICTED: Cyclopterus lumpus HCK proto-oncogene, Src family tyrosine kinase (hck), transcript variant X2, mRNA
TRINITY_DN688_c1_g1	ref|XM_034536268.1|	XM_034536268	PREDICTED: Cyclopterus lumpus HCK proto-oncogene, Src family tyrosine kinase (hck), transcript variant X1, mRNA
TRINITY_DN6885_c1_g1	ref|XM_034525839.1|	XM_034525839	PREDICTED: Cyclopterus lumpus SET binding factor 1 (sbf1), transcript variant X11, mRNA
TRINITY_DN6885_c1_g1	ref|XM_034525838.1|	XM_034525838	PREDICTED: Cyclopterus lumpus SET binding factor 1 (sbf1), transcript variant X10, mRNA
TRINITY_DN689_c1_g1	ref|XM_034548289.1|	XM_034548289	PREDICTED: Cyclopterus lumpus unconventional myosin-Ic-like (LOC117741323), transcript variant X2, mRNA
TRINITY_DN69_c0_g1	ref|XM_034539322.1|	XM_034539322	PREDICTED: Cyclopterus lumpus MAX dimerization protein MLX (mlx), mRNA
TRINITY_DN69_c0_g1	ref|XM_034539306.1|	XM_034539306	PREDICTED: Cyclopterus lumpus formin-like 1a (fmnl1a), mRNA
TRINITY_DN69_c5_g2	ref|XM_034529550.1|	XM_034529550	PREDICTED: Cyclopterus lumpus ATP synthase F(0) complex subunit C3, mitochondrial-like (LOC117728735), transcript variant X1, mRNA
TRINITY_DN69_c5_g2	ref|XM_034529552.1|	XM_034529552	PREDICTED: Cyclopterus lumpus ATP synthase F(0) complex subunit C3, mitochondrial-like (LOC117728735), transcript variant X3, mRNA
TRINITY_DN698_c1_g1	ref|XM_034526452.1|	XM_034526452	PREDICTED: Cyclopterus lumpus family with sequence similarity 219 member B (fam219b), mRNA
TRINITY_DN698_c1_g1	ref|XM_034562337.1|	XM_034562337	PREDICTED: Cyclopterus lumpus ADP-ribosylation factor-like protein 4C (LOC117750900), mRNA
TRINITY_DN6983_c0_g2	ref|XM_034535216.1|	XM_034535216	PREDICTED: Cyclopterus lumpus spire-type actin nucleation factor 2 (spire2), mRNA
TRINITY_DN6983_c0_g2	ref|XM_034529179.1|	XM_034529179	PREDICTED: Cyclopterus lumpus spire-type actin nucleation factor 1b (spire1b), transcript variant X3, mRNA
TRINITY_DN704_c0_g2	ref|XM_034535175.1|	XM_034535175	PREDICTED: Cyclopterus lumpus ubiquitin specific peptidase 34 (usp34), transcript variant X3, mRNA
TRINITY_DN704_c0_g2	ref|XM_034535157.1|	XM_034535157	PREDICTED: Cyclopterus lumpus ubiquitin specific peptidase 34 (usp34), transcript variant X1, mRNA
TRINITY_DN704_c0_g3	ref|XM_034541067.1|	XM_034541067	PREDICTED: Cyclopterus lumpus zinc finger DHHC-type palmitoyltransferase 8b (zdhhc8b), mRNA
TRINITY_DN704_c0_g3	ref|XM_034541068.1|	XM_034541068	PREDICTED: Cyclopterus lumpus tRNA methyltransferase 2 homolog A (trmt2a), mRNA
TRINITY_DN70560_c0_g2	ref|XM_034535662.1|	XM_034535662	PREDICTED: Cyclopterus lumpus TraB domain containing (trabd), transcript variant X1, mRNA
TRINITY_DN70560_c0_g2	ref|XM_034535663.1|	XM_034535663	PREDICTED: Cyclopterus lumpus TraB domain containing (trabd), transcript variant X2, mRNA
TRINITY_DN707_c0_g2	ref|XM_034542330.1|	XM_034542330	PREDICTED: Cyclopterus lumpus neurofibromin 2a (merlin) (nf2a), transcript variant X4, mRNA
TRINITY_DN707_c0_g2	ref|XM_034542329.1|	XM_034542329	PREDICTED: Cyclopterus lumpus neurofibromin 2a (merlin) (nf2a), transcript variant X3, mRNA
TRINITY_DN7074_c0_g1	ref|XM_034542441.1|	XM_034542441	PREDICTED: Cyclopterus lumpus solute carrier family 15 member 4 (slc15a4), mRNA
TRINITY_DN7074_c0_g1	ref|XM_034542444.1|	XM_034542444	PREDICTED: Cyclopterus lumpus glycosyltransferase 1 domain containing 1 (glt1d1), transcript variant X3, mRNA
TRINITY_DN70750_c0_g1	ref|XM_034555849.1|	XM_034555849	PREDICTED: Cyclopterus lumpus calcium/calmodulin-dependent protein kinase II inhibitor 1a (camk2n1a), mRNA
TRINITY_DN708_c0_g1	ref|XM_034536093.1|	XM_034536093	PREDICTED: Cyclopterus lumpus microtubule associated monooxygenase, calponin and LIM domain containing 3a (mical3a), transcript variant X10, mRNA
TRINITY_DN708_c0_g1	ref|XM_034536092.1|	XM_034536092	PREDICTED: Cyclopterus lumpus microtubule associated monooxygenase, calponin and LIM domain containing 3a (mical3a), transcript variant X9, mRNA
TRINITY_DN7084_c0_g1	ref|XM_034550903.1|	XM_034550903	PREDICTED: Cyclopterus lumpus ribosomal oxygenase 2 (riox2), transcript variant X1, mRNA
TRINITY_DN7084_c0_g1	ref|XM_034548125.1|	XM_034548125	PREDICTED: Cyclopterus lumpus purinergic receptor P2Y2, tandem duplicate 1 (p2ry2.1), transcript variant X3, mRNA
TRINITY_DN71_c0_g1	ref|XM_034537287.1|	XM_034537287	PREDICTED: Cyclopterus lumpus ATP synthase F1 subunit epsilon (atp5f1e), mRNA
TRINITY_DN7103_c0_g1	ref|XM_034546304.1|	XM_034546304	PREDICTED: Cyclopterus lumpus chromodomain helicase DNA binding protein 1 (chd1), transcript variant X2, mRNA
TRINITY_DN7103_c0_g1	ref|XM_034546303.1|	XM_034546303	PREDICTED: Cyclopterus lumpus chromodomain helicase DNA binding protein 1 (chd1), transcript variant X1, mRNA
TRINITY_DN7103_c1_g1	ref|XM_034551538.1|	XM_034551538	PREDICTED: Cyclopterus lumpus anaphase promoting complex subunit 1 (anapc1), transcript variant X1, mRNA
TRINITY_DN7103_c1_g1	ref|XM_034551539.1|	XM_034551539	PREDICTED: Cyclopterus lumpus anaphase promoting complex subunit 1 (anapc1), transcript variant X2, mRNA
TRINITY_DN7134_c0_g1	ref|XM_034538578.1|	XM_034538578	PREDICTED: Cyclopterus lumpus phosphodiesterase 4A, cAMP-specific (pde4a), transcript variant X3, mRNA
TRINITY_DN7134_c0_g1	ref|XM_034538577.1|	XM_034538577	PREDICTED: Cyclopterus lumpus phosphodiesterase 4A, cAMP-specific (pde4a), transcript variant X2, mRNA
TRINITY_DN715_c2_g1	ref|XM_034537307.1|	XM_034537307	PREDICTED: Cyclopterus lumpus trafficking protein particle complex 6b (trappc6b), mRNA
TRINITY_DN715_c2_g1	ref|XM_034561448.1|	XM_034561448	PREDICTED: Cyclopterus lumpus solute carrier family 25 member 44-like (LOC117750292), mRNA
TRINITY_DN7190_c0_g1	ref|XM_034546395.1|	XM_034546395	PREDICTED: Cyclopterus lumpus ribosomal protein L37 (rpl37), mRNA
TRINITY_DN7190_c0_g1	ref|XR_004610674.1|	XR_004610674	PREDICTED: Cyclopterus lumpus small nucleolar RNA SNORD72 (LOC117741022), ncRNA
TRINITY_DN7203_c0_g2	ref|XM_034547957.1|	XM_034547957	PREDICTED: Cyclopterus lumpus thyroid hormone receptor interactor 12 (trip12), mRNA
TRINITY_DN7203_c0_g2	ref|XM_034553549.1|	XM_034553549	PREDICTED: Cyclopterus lumpus mannosyl-oligosaccharide 1,2-alpha-mannosidase IA (LOC117745312), transcript variant X2, mRNA
TRINITY_DN7216_c0_g1	ref|XM_034562442.1|	XM_034562442	PREDICTED: Cyclopterus lumpus ubiquitin protein ligase E3 component n-recognin 3 (ubr3), transcript variant X2, mRNA
TRINITY_DN7216_c0_g1	ref|XM_034562445.1|	XM_034562445	PREDICTED: Cyclopterus lumpus ubiquitin protein ligase E3 component n-recognin 3 (ubr3), transcript variant X5, mRNA
TRINITY_DN7229_c0_g1	ref|XM_034540314.1|	XM_034540314	PREDICTED: Cyclopterus lumpus C-type lectin domain containing 16A (clec16a), transcript variant X3, mRNA
TRINITY_DN7229_c0_g1	ref|XM_034540313.1|	XM_034540313	PREDICTED: Cyclopterus lumpus C-type lectin domain containing 16A (clec16a), transcript variant X2, mRNA
TRINITY_DN724_c0_g1	ref|XM_034537941.1|	XM_034537941	PREDICTED: Cyclopterus lumpus F-box and WD repeat domain containing 12 (fbxw12), mRNA
TRINITY_DN724_c0_g1	ref|XM_034537910.1|	XM_034537910	PREDICTED: Cyclopterus lumpus protein tyrosine phosphatase domain containing 1b (ptpdc1b), transcript variant X2, mRNA
TRINITY_DN724_c1_g1	ref|XM_034530628.1|	XM_034530628	PREDICTED: Cyclopterus lumpus pyrroline-5-carboxylate reductase 3 (pycr3), transcript variant X3, mRNA
TRINITY_DN724_c1_g1	ref|XM_034530626.1|	XM_034530626	PREDICTED: Cyclopterus lumpus pyrroline-5-carboxylate reductase 3 (pycr3), transcript variant X2, mRNA
TRINITY_DN7258_c0_g2	ref|XM_034539390.1|	XM_034539390	PREDICTED: Cyclopterus lumpus complement C1q tumor necrosis factor-related protein 6-like (LOC117735006), transcript variant X4, mRNA
TRINITY_DN7258_c0_g2	ref|XM_034539389.1|	XM_034539389	PREDICTED: Cyclopterus lumpus complement C1q tumor necrosis factor-related protein 6-like (LOC117735006), transcript variant X3, mRNA
TRINITY_DN7259_c0_g1	ref|XM_034536629.1|	XM_034536629	PREDICTED: Cyclopterus lumpus ERBB receptor feedback inhibitor 1 (LOC117733191), mRNA
TRINITY_DN7259_c0_g1	ref|XM_034536628.1|	XM_034536628	PREDICTED: Cyclopterus lumpus ER membrane protein complex subunit 1 (emc1), mRNA
TRINITY_DN72993_c0_g1	ref|XM_034533807.1|	XM_034533807	PREDICTED: Cyclopterus lumpus 40S ribosomal protein S26 (LOC117731440), mRNA
TRINITY_DN73_c0_g1	ref|XM_034531415.1|	XM_034531415	PREDICTED: Cyclopterus lumpus microtubule associated serine/threonine kinase 2 (mast2), transcript variant X7, mRNA
TRINITY_DN73_c0_g1	ref|XM_034531414.1|	XM_034531414	PREDICTED: Cyclopterus lumpus microtubule associated serine/threonine kinase 2 (mast2), transcript variant X6, mRNA
TRINITY_DN7302_c0_g1	ref|XM_034527081.1|	XM_034527081	PREDICTED: Cyclopterus lumpus tpd52 like 1 (tpd52l1), transcript variant X6, mRNA
TRINITY_DN7302_c0_g1	ref|XM_034527079.1|	XM_034527079	PREDICTED: Cyclopterus lumpus tpd52 like 1 (tpd52l1), transcript variant X5, mRNA
TRINITY_DN731_c0_g2	ref|XM_034526204.1|	XM_034526204	PREDICTED: Cyclopterus lumpus uncharacterized protein LOC558894 homolog (si:ch211-214j24.10), mRNA
TRINITY_DN731_c0_g2	ref|XM_034526203.1|	XM_034526203	PREDICTED: Cyclopterus lumpus O-sialoglycoprotein endopeptidase (osgep), mRNA
TRINITY_DN7327_c0_g2	ref|XR_004611736.1|	XR_004611736	PREDICTED: Cyclopterus lumpus sodium/hydrogen exchanger 9-like (LOC117749798), transcript variant X2, misc_RNA
TRINITY_DN7327_c0_g2	ref|XM_034560569.1|	XM_034560569	PREDICTED: Cyclopterus lumpus sodium/hydrogen exchanger 9-like (LOC117749798), transcript variant X1, mRNA
TRINITY_DN7334_c0_g1	ref|XM_034543572.1|	XM_034543572	PREDICTED: Cyclopterus lumpus RNA binding motif protein X-linked (rbmx), mRNA
TRINITY_DN7343_c0_g1	ref|XM_034541776.1|	XM_034541776	PREDICTED: Cyclopterus lumpus glycerophosphodiester phosphodiesterase 1 (gde1), transcript variant X1, mRNA
TRINITY_DN7343_c0_g1	ref|XM_034541785.1|	XM_034541785	PREDICTED: Cyclopterus lumpus glycerophosphodiester phosphodiesterase 1 (gde1), transcript variant X2, mRNA
TRINITY_DN7380_c0_g1	ref|XM_034558303.1|	XM_034558303	PREDICTED: Cyclopterus lumpus transcription factor 7 like 2 (tcf7l2), mRNA
TRINITY_DN7380_c0_g1	ref|XR_004611605.1|	XR_004611605	PREDICTED: Cyclopterus lumpus uncharacterized LOC117748492 (LOC117748492), ncRNA
TRINITY_DN743_c2_g1	ref|XM_034536281.1|	XM_034536281	PREDICTED: Cyclopterus lumpus v-myb avian myeloblastosis viral oncogene homolog-like 2a (mybl2a), transcript variant X3, mRNA
TRINITY_DN743_c2_g1	ref|XM_034536280.1|	XM_034536280	PREDICTED: Cyclopterus lumpus v-myb avian myeloblastosis viral oncogene homolog-like 2a (mybl2a), transcript variant X2, mRNA
TRINITY_DN7441_c0_g3	ref|XM_034549349.1|	XM_034549349	PREDICTED: Cyclopterus lumpus ankyrin-2-like (LOC117742059), mRNA
TRINITY_DN7441_c0_g3	ref|XM_034551274.1|	XM_034551274	PREDICTED: Cyclopterus lumpus ankyrin-3-like (LOC117743631), mRNA
TRINITY_DN7474_c0_g1	ref|XM_034533067.1|	XM_034533067	PREDICTED: Cyclopterus lumpus canopy FGF signaling regulator 2 (cnpy2), mRNA
TRINITY_DN7474_c0_g1	ref|XM_034533045.1|	XM_034533045	PREDICTED: Cyclopterus lumpus natural resistance-associated macrophage protein 2-like (LOC117730961), transcript variant X1, mRNA
TRINITY_DN7483_c0_g2	ref|XM_034536731.1|	XM_034536731	PREDICTED: Cyclopterus lumpus activating transcription factor 7a (atf7a), mRNA
TRINITY_DN7483_c0_g2	ref|XM_034559127.1|	XM_034559127	PREDICTED: Cyclopterus lumpus phospholipase B-like 1 (LOC117748965), mRNA
TRINITY_DN7490_c0_g1	ref|XM_034528343.1|	XM_034528343	PREDICTED: Cyclopterus lumpus 5'-3' exoribonuclease 2 (xrn2), mRNA
TRINITY_DN7515_c1_g1	ref|XM_034531687.1|	XM_034531687	PREDICTED: Cyclopterus lumpus phosphodiesterase 4B, cAMP-specific a (pde4ba), transcript variant X3, mRNA
TRINITY_DN7515_c1_g1	ref|XM_034531686.1|	XM_034531686	PREDICTED: Cyclopterus lumpus phosphodiesterase 4B, cAMP-specific a (pde4ba), transcript variant X2, mRNA
TRINITY_DN757_c0_g1	ref|XM_034549796.1|	XM_034549796	PREDICTED: Cyclopterus lumpus NLR family, CARD domain containing 3-like 1 (nlrc3l1), transcript variant X2, mRNA
TRINITY_DN757_c0_g1	ref|XM_034549795.1|	XM_034549795	PREDICTED: Cyclopterus lumpus NLR family, CARD domain containing 3-like 1 (nlrc3l1), transcript variant X1, mRNA
TRINITY_DN7593_c1_g2	ref|XM_034531229.1|	XM_034531229	PREDICTED: Cyclopterus lumpus leucine rich repeat containing 41 (lrrc41), transcript variant X2, mRNA
TRINITY_DN7593_c1_g2	ref|XM_034531228.1|	XM_034531228	PREDICTED: Cyclopterus lumpus leucine rich repeat containing 41 (lrrc41), transcript variant X1, mRNA
TRINITY_DN7626_c1_g1	ref|XM_034553208.1|	XM_034553208	PREDICTED: Cyclopterus lumpus toll-like receptor 18 (tlr18), transcript variant X2, mRNA
TRINITY_DN7626_c1_g1	ref|XM_034553207.1|	XM_034553207	PREDICTED: Cyclopterus lumpus toll-like receptor 18 (tlr18), transcript variant X1, mRNA
TRINITY_DN765_c0_g2	ref|XM_034538717.1|	XM_034538717	PREDICTED: Cyclopterus lumpus DEAD (Asp-Glu-Ala-Asp) box helicase 5 (ddx5), transcript variant X2, mRNA
TRINITY_DN765_c0_g2	ref|XM_034538716.1|	XM_034538716	PREDICTED: Cyclopterus lumpus DEAD (Asp-Glu-Ala-Asp) box helicase 5 (ddx5), transcript variant X1, mRNA
TRINITY_DN76675_c0_g1	ref|XR_004610697.1|	XR_004610697	PREDICTED: Cyclopterus lumpus nemo-like kinase, type 2 (nlk2), transcript variant X10, misc_RNA
TRINITY_DN76675_c0_g1	ref|XR_004610696.1|	XR_004610696	PREDICTED: Cyclopterus lumpus nemo-like kinase, type 2 (nlk2), transcript variant X9, misc_RNA
TRINITY_DN768_c0_g2	ref|XM_034557844.1|	XM_034557844	PREDICTED: Cyclopterus lumpus chromodomain helicase DNA binding protein 3 (chd3), transcript variant X4, mRNA
TRINITY_DN768_c0_g2	ref|XM_034531745.1|	XM_034531745	PREDICTED: Cyclopterus lumpus phospholipid phosphatase 2b (plpp2b), transcript variant X1, mRNA
TRINITY_DN7698_c0_g1	ref|XM_034529161.1|	XM_034529161	PREDICTED: Cyclopterus lumpus uncharacterized LOC117728308 (LOC117728308), transcript variant X2, mRNA
TRINITY_DN7698_c0_g1	ref|XM_034529160.1|	XM_034529160	PREDICTED: Cyclopterus lumpus uncharacterized LOC117728308 (LOC117728308), transcript variant X1, mRNA
TRINITY_DN77_c0_g2	ref|XM_034541455.1|	XM_034541455	PREDICTED: Cyclopterus lumpus checkpoint with forkhead and ring finger domains, E3 ubiquitin protein ligase (chfr), transcript variant X2, mRNA
TRINITY_DN77_c0_g2	ref|XM_034541454.1|	XM_034541454	PREDICTED: Cyclopterus lumpus checkpoint with forkhead and ring finger domains, E3 ubiquitin protein ligase (chfr), transcript variant X1, mRNA
TRINITY_DN777_c0_g1	ref|XM_034531733.1|	XM_034531733	PREDICTED: Cyclopterus lumpus scaffold attachment factor B (safb), mRNA
TRINITY_DN777_c0_g1	ref|XM_034531731.1|	XM_034531731	PREDICTED: Cyclopterus lumpus MALT paracaspase 2 (malt2), transcript variant X3, mRNA
TRINITY_DN78033_c0_g1	ref|XM_034559237.1|	XM_034559237	PREDICTED: Cyclopterus lumpus myotubularin related protein 10 (mtmr10), mRNA
TRINITY_DN78033_c0_g1	ref|XM_034557759.1|	XM_034557759	PREDICTED: Cyclopterus lumpus GTPase IMAP family member 7-like (LOC117748128), mRNA
TRINITY_DN784_c0_g1	ref|XM_034539118.1|	XM_034539118	PREDICTED: Cyclopterus lumpus enhancer of zeste 1 polycomb repressive complex 2 subunit (ezh1), transcript variant X5, mRNA
TRINITY_DN784_c0_g1	ref|XM_034539113.1|	XM_034539113	PREDICTED: Cyclopterus lumpus enhancer of zeste 1 polycomb repressive complex 2 subunit (ezh1), transcript variant X1, mRNA
TRINITY_DN786_c1_g1	ref|XM_034556632.1|	XM_034556632	PREDICTED: Cyclopterus lumpus acyl-CoA dehydrogenase very long chain (acadvl), mRNA
TRINITY_DN786_c1_g1	ref|XM_034556634.1|	XM_034556634	PREDICTED: Cyclopterus lumpus uncharacterized protein LOC794943 homolog (zgc:194312), transcript variant X1, mRNA
TRINITY_DN79_c1_g1	ref|XM_034544585.1|	XM_034544585	PREDICTED: Cyclopterus lumpus splicing factor proline/glutamine-rich (sfpq), transcript variant X3, mRNA
TRINITY_DN79_c1_g1	ref|XM_034544584.1|	XM_034544584	PREDICTED: Cyclopterus lumpus splicing factor proline/glutamine-rich (sfpq), transcript variant X2, mRNA
TRINITY_DN7912_c0_g1	ref|XM_034546874.1|	XM_034546874	PREDICTED: Cyclopterus lumpus threonine synthase-like 2 (thnsl2), transcript variant X4, mRNA
TRINITY_DN7912_c0_g1	ref|XM_034547181.1|	XM_034547181	PREDICTED: Cyclopterus lumpus TBC1 domain family, member 13 (tbc1d13), mRNA
TRINITY_DN7942_c0_g1	ref|XM_034549710.1|	XM_034549710	PREDICTED: Cyclopterus lumpus nuclear receptor corepressor 1 (ncor1), transcript variant X3, mRNA
TRINITY_DN7942_c0_g1	ref|XM_034549711.1|	XM_034549711	PREDICTED: Cyclopterus lumpus nuclear receptor corepressor 1 (ncor1), transcript variant X4, mRNA
TRINITY_DN798_c0_g3	ref|XM_034545839.1|	XM_034545839	PREDICTED: Cyclopterus lumpus SH3 domain binding glutamate-rich protein like 3 (sh3bgrl3), mRNA
TRINITY_DN80_c0_g3	ref|XM_034530035.1|	XM_034530035	PREDICTED: Cyclopterus lumpus cell division cycle 34 homolog (S. cerevisiae) a (cdc34a), mRNA
TRINITY_DN800_c1_g1	ref|XM_034551079.1|	XM_034551079	PREDICTED: Cyclopterus lumpus phosphoglycerate kinase 1 (pgk1), transcript variant X1, mRNA
TRINITY_DN800_c1_g1	ref|XM_034551080.1|	XM_034551080	PREDICTED: Cyclopterus lumpus phosphoglycerate kinase 1 (pgk1), transcript variant X2, mRNA
TRINITY_DN8047_c0_g2	ref|XM_034543597.1|	XM_034543597	PREDICTED: Cyclopterus lumpus solute carrier family 49 member A3-like (LOC117737548), mRNA
TRINITY_DN8047_c0_g2	ref|XM_034543595.1|	XM_034543595	PREDICTED: Cyclopterus lumpus solute carrier family 49 member A3-like (LOC117737547), mRNA
TRINITY_DN8050_c0_g1	ref|XM_034548800.1|	XM_034548800	PREDICTED: Cyclopterus lumpus nucleoredoxin (nxn), mRNA
TRINITY_DN8050_c0_g1	ref|XM_034547844.1|	XM_034547844	PREDICTED: Cyclopterus lumpus mitochondrial rRNA methyltransferase 3a (mrm3a), mRNA
TRINITY_DN809_c1_g1	ref|XM_034563029.1|	XM_034563029	PREDICTED: Cyclopterus lumpus ring finger protein 144aa (rnf144aa), mRNA
TRINITY_DN809_c1_g1	ref|XM_034540907.1|	XM_034540907	PREDICTED: Cyclopterus lumpus NADH:ubiquinone oxidoreductase core subunit S8a (ndufs8a), mRNA
TRINITY_DN8093_c0_g1	ref|XM_034528694.1|	XM_034528694	PREDICTED: Cyclopterus lumpus heterogeneous nuclear ribonucleoprotein L-like (LOC117728029), transcript variant X2, mRNA
TRINITY_DN8093_c0_g1	ref|XM_034528693.1|	XM_034528693	PREDICTED: Cyclopterus lumpus heterogeneous nuclear ribonucleoprotein L-like (LOC117728029), transcript variant X1, mRNA
TRINITY_DN81_c1_g1	ref|XM_034556811.1|	XM_034556811	PREDICTED: Cyclopterus lumpus phosphatidylinositol-binding clathrin assembly protein (si:ch211-200p22.4), transcript variant X1, mRNA
TRINITY_DN81_c1_g1	ref|XR_004611408.1|	XR_004611408	PREDICTED: Cyclopterus lumpus phosphatidylinositol-binding clathrin assembly protein (si:ch211-200p22.4), transcript variant X2, misc_RNA
TRINITY_DN8107_c0_g1	ref|XM_034531389.1|	XM_034531389	PREDICTED: Cyclopterus lumpus adhesion G protein-coupled receptor L2a (adgrl2a), mRNA
TRINITY_DN8107_c0_g1	ref|XM_034555597.1|	XM_034555597	PREDICTED: Cyclopterus lumpus adhesion G protein-coupled receptor L2-like (LOC117746458), transcript variant X2, mRNA
TRINITY_DN8108_c0_g1	ref|XM_034541377.1|	XM_034541377	PREDICTED: Cyclopterus lumpus MORC family CW-type zinc finger 2 (morc2), transcript variant X2, mRNA
TRINITY_DN8108_c0_g1	ref|XM_034541376.1|	XM_034541376	PREDICTED: Cyclopterus lumpus MORC family CW-type zinc finger 2 (morc2), transcript variant X1, mRNA
TRINITY_DN814_c0_g1	ref|XM_034552962.1|	XM_034552962	PREDICTED: Cyclopterus lumpus glucosidase, beta, acid (gba), transcript variant X2, mRNA
TRINITY_DN814_c0_g1	ref|XM_034552961.1|	XM_034552961	PREDICTED: Cyclopterus lumpus glucosidase, beta, acid (gba), transcript variant X1, mRNA
TRINITY_DN8197_c0_g1	ref|XM_034532746.1|	XM_034532746	PREDICTED: Cyclopterus lumpus acyl-CoA dehydrogenase family, member 9 (acad9), mRNA
TRINITY_DN8197_c0_g1	ref|XM_034525789.1|	XM_034525789	PREDICTED: Cyclopterus lumpus uncharacterized LOC117725920 (LOC117725920), transcript variant X4, mRNA
TRINITY_DN82_c0_g1	ref|XM_034552250.1|	XM_034552250	PREDICTED: Cyclopterus lumpus LanC antibiotic synthetase component C-like 1 (bacterial) (lancl1), mRNA
TRINITY_DN82_c1_g1	ref|XM_034540625.1|	XM_034540625	PREDICTED: Cyclopterus lumpus CAP-GLY domain containing linker protein 1a (clip1a), transcript variant X2, mRNA
TRINITY_DN82_c1_g1	ref|XM_034540624.1|	XM_034540624	PREDICTED: Cyclopterus lumpus CAP-GLY domain containing linker protein 1a (clip1a), transcript variant X1, mRNA
TRINITY_DN8209_c0_g2	ref|XM_034551206.1|	XM_034551206	PREDICTED: Cyclopterus lumpus uncharacterized protein LOC100136852 homolog (zgc:174863), transcript variant X2, mRNA
TRINITY_DN8209_c0_g2	ref|XM_034551196.1|	XM_034551196	PREDICTED: Cyclopterus lumpus uncharacterized protein LOC100136852 homolog (zgc:174863), transcript variant X1, mRNA
TRINITY_DN8220_c0_g1	ref|XM_034528924.1|	XM_034528924	PREDICTED: Cyclopterus lumpus frizzled-6-like (LOC117728161), transcript variant X3, mRNA
TRINITY_DN8220_c0_g1	ref|XM_034528923.1|	XM_034528923	PREDICTED: Cyclopterus lumpus frizzled-6-like (LOC117728161), transcript variant X2, mRNA
TRINITY_DN825_c0_g1	ref|XM_034528622.1|	XM_034528622	PREDICTED: Cyclopterus lumpus plectin-like (LOC117728001), transcript variant X12, mRNA
TRINITY_DN825_c0_g1	ref|XM_034528618.1|	XM_034528618	PREDICTED: Cyclopterus lumpus plectin-like (LOC117728001), transcript variant X8, mRNA
TRINITY_DN83_c0_g1	ref|XM_034541859.1|	XM_034541859	PREDICTED: Cyclopterus lumpus TRAF-type zinc finger domain containing 1 (trafd1), transcript variant X3, mRNA
TRINITY_DN83_c0_g1	ref|XM_034541858.1|	XM_034541858	PREDICTED: Cyclopterus lumpus TRAF-type zinc finger domain containing 1 (trafd1), transcript variant X2, mRNA
TRINITY_DN8315_c0_g1	ref|XM_034536048.1|	XM_034536048	PREDICTED: Cyclopterus lumpus poly (ADP-ribose) polymerase family, member 16 (parp16), transcript variant X2, mRNA
TRINITY_DN8315_c0_g1	ref|XM_034536047.1|	XM_034536047	PREDICTED: Cyclopterus lumpus poly (ADP-ribose) polymerase family, member 16 (parp16), transcript variant X1, mRNA
TRINITY_DN836_c0_g1	ref|XR_004611071.1|	XR_004611071	PREDICTED: Cyclopterus lumpus ALG8 alpha-1,3-glucosyltransferase (alg8), transcript variant X2, misc_RNA
TRINITY_DN836_c0_g1	ref|XM_034550826.1|	XM_034550826	PREDICTED: Cyclopterus lumpus guanylate cyclase activator 1d (guca1d), transcript variant X1, mRNA
TRINITY_DN837_c0_g1	ref|XM_034555858.1|	XM_034555858	PREDICTED: Cyclopterus lumpus cytochrome P450 7A1 (LOC117746608), mRNA
TRINITY_DN837_c0_g1	ref|XM_034532805.1|	XM_034532805	PREDICTED: Cyclopterus lumpus tumor necrosis factor receptor superfamily, member 1B (tnfrsf1b), mRNA
TRINITY_DN838_c0_g1	ref|XM_034528595.1|	XM_034528595	PREDICTED: Cyclopterus lumpus DEAH (Asp-Glu-Ala-His) box polypeptide 16 (dhx16), mRNA
TRINITY_DN838_c0_g1	ref|XM_034534634.1|	XM_034534634	PREDICTED: Cyclopterus lumpus pre-mRNA-splicing factor ATP-dependent RNA helicase DHX15 (LOC117732025), mRNA
TRINITY_DN839_c1_g1	ref|XM_034555202.1|	XM_034555202	PREDICTED: Cyclopterus lumpus microtubule-associated protein, RP/EB family, member 2 (mapre2), transcript variant X2, mRNA
TRINITY_DN839_c1_g1	ref|XM_034556893.1|	XM_034556893	PREDICTED: Cyclopterus lumpus solute carrier family 10 member 7 (slc10a7), mRNA
TRINITY_DN84_c2_g1	ref|XM_034532358.1|	XM_034532358	PREDICTED: Cyclopterus lumpus ADP-ribosylation factor interacting protein 1 (arfaptin 1) (arfip1), transcript variant X3, mRNA
TRINITY_DN84_c2_g1	ref|XM_034532340.1|	XM_034532340	PREDICTED: Cyclopterus lumpus ADP-ribosylation factor interacting protein 1 (arfaptin 1) (arfip1), transcript variant X1, mRNA
TRINITY_DN840_c0_g1	ref|XM_034558158.1|	XM_034558158	PREDICTED: Cyclopterus lumpus ubiquitin specific peptidase 42 (usp42), transcript variant X1, mRNA
TRINITY_DN840_c0_g1	ref|XM_034558159.1|	XM_034558159	PREDICTED: Cyclopterus lumpus ubiquitin specific peptidase 42 (usp42), transcript variant X2, mRNA
TRINITY_DN840_c1_g1	ref|XM_034541023.1|	XM_034541023	PREDICTED: Cyclopterus lumpus ADAM metallopeptidase domain 9 (adam9), transcript variant X2, mRNA
TRINITY_DN840_c1_g1	ref|XM_034541022.1|	XM_034541022	PREDICTED: Cyclopterus lumpus ADAM metallopeptidase domain 9 (adam9), transcript variant X1, mRNA
TRINITY_DN842_c1_g1	ref|XM_034562091.1|	XM_034562091	PREDICTED: Cyclopterus lumpus HECT, C2 and WW domain containing E3 ubiquitin protein ligase 2a (hecw2a), mRNA
TRINITY_DN842_c1_g1	ref|XM_034560151.1|	XM_034560151	PREDICTED: Cyclopterus lumpus E3 ubiquitin-protein ligase HECW1 (LOC117749537), mRNA
TRINITY_DN8435_c0_g2	ref|XM_034533227.1|	XM_034533227	PREDICTED: Cyclopterus lumpus SWI/SNF related, matrix associated, actin dependent regulator of chromatin, subfamily d, member 1 (smarcd1), mRNA
TRINITY_DN8469_c0_g1	ref|XM_034560733.1|	XM_034560733	PREDICTED: Cyclopterus lumpus bmi1 polycomb ring finger oncogene 1a (bmi1a), mRNA
TRINITY_DN8469_c0_g1	ref|XM_034559005.1|	XM_034559005	PREDICTED: Cyclopterus lumpus interferon phi 4 (ifnphi4), mRNA
TRINITY_DN84866_c0_g1	ref|XM_034550266.1|	XM_034550266	PREDICTED: Cyclopterus lumpus zw10 kinetochore protein (zw10), mRNA
TRINITY_DN86_c1_g1	ref|XM_034529026.1|	XM_034529026	PREDICTED: Cyclopterus lumpus dehydrogenase/reductase (SDR family) member 13a, duplicate 3 (dhrs13a.3), transcript variant X1, mRNA
TRINITY_DN86_c1_g1	ref|XM_034529030.1|	XM_034529030	PREDICTED: Cyclopterus lumpus dehydrogenase/reductase (SDR family) member 13a, duplicate 3 (dhrs13a.3), transcript variant X5, mRNA
TRINITY_DN861_c0_g1	ref|XM_034549270.1|	XM_034549270	PREDICTED: Cyclopterus lumpus phosphorylase b kinase gamma catalytic chain, skeletal muscle/heart isoform-like (LOC117741971), mRNA
TRINITY_DN861_c0_g1	ref|XM_034553886.1|	XM_034553886	PREDICTED: Cyclopterus lumpus uncharacterized protein LOC100000242 homolog (zgc:92606), mRNA
TRINITY_DN8623_c0_g1	ref|XM_034557975.1|	XM_034557975	PREDICTED: Cyclopterus lumpus ring finger protein 213b (rnf213b), mRNA
TRINITY_DN8623_c0_g1	ref|XM_034536612.1|	XM_034536612	PREDICTED: Cyclopterus lumpus slit homolog 1b (Drosophila) (slit1b), mRNA
TRINITY_DN86428_c0_g1	ref|XR_004611731.1|	XR_004611731	PREDICTED: Cyclopterus lumpus uncharacterized LOC117749699 (LOC117749699), ncRNA
TRINITY_DN8650_c0_g1	ref|XM_034547406.1|	XM_034547406	PREDICTED: Cyclopterus lumpus MOB kinase activator 1B (LOC117740818), mRNA
TRINITY_DN8650_c0_g1	ref|XM_034541787.1|	XM_034541787	PREDICTED: Cyclopterus lumpus MOB kinase activator 1A (LOC117736438), mRNA
TRINITY_DN866_c0_g1	ref|XM_034553930.1|	XM_034553930	PREDICTED: Cyclopterus lumpus poly(A)-specific ribonuclease (deadenylation nuclease) (parn), mRNA
TRINITY_DN866_c0_g1	ref|XM_034553431.1|	XM_034553431	PREDICTED: Cyclopterus lumpus RNA exonuclease 5-like (LOC117745178), transcript variant X2, mRNA
TRINITY_DN867_c0_g1	ref|XM_034550327.1|	XM_034550327	PREDICTED: Cyclopterus lumpus transient receptor potential cation channel, subfamily V, member 1 (trpv1), transcript variant X3, mRNA
TRINITY_DN867_c0_g1	ref|XM_034550326.1|	XM_034550326	PREDICTED: Cyclopterus lumpus transient receptor potential cation channel, subfamily V, member 1 (trpv1), transcript variant X2, mRNA
TRINITY_DN8692_c0_g2	ref|XM_034557983.1|	XM_034557983	PREDICTED: Cyclopterus lumpus ATP-binding cassette, sub-family A (ABC1), member 5 (abca5), mRNA
TRINITY_DN87_c2_g2	ref|XM_034556498.1|	XM_034556498	PREDICTED: Cyclopterus lumpus aspartate beta-hydroxylase (asph), transcript variant X5, mRNA
TRINITY_DN87_c2_g2	ref|XM_034556494.1|	XM_034556494	PREDICTED: Cyclopterus lumpus aspartate beta-hydroxylase (asph), transcript variant X1, mRNA
TRINITY_DN8709_c0_g1	ref|XM_034526412.1|	XM_034526412	PREDICTED: Cyclopterus lumpus gamma-secretase activating protein (gsap), transcript variant X3, mRNA
TRINITY_DN8709_c0_g1	ref|XM_034526411.1|	XM_034526411	PREDICTED: Cyclopterus lumpus gamma-secretase activating protein (gsap), transcript variant X2, mRNA
TRINITY_DN8720_c1_g1	ref|XM_034528419.1|	XM_034528419	PREDICTED: Cyclopterus lumpus REV3 like, DNA directed polymerase zeta catalytic subunit (rev3l), transcript variant X2, mRNA
TRINITY_DN8720_c1_g1	ref|XM_034528418.1|	XM_034528418	PREDICTED: Cyclopterus lumpus REV3 like, DNA directed polymerase zeta catalytic subunit (rev3l), transcript variant X1, mRNA
TRINITY_DN8814_c0_g2	ref|XM_034554269.1|	XM_034554269	PREDICTED: Cyclopterus lumpus DnaJ (Hsp40) homolog, subfamily C, member 27 (dnajc27), transcript variant X2, mRNA
TRINITY_DN8814_c0_g2	ref|XM_034554263.1|	XM_034554263	PREDICTED: Cyclopterus lumpus DnaJ (Hsp40) homolog, subfamily C, member 27 (dnajc27), transcript variant X1, mRNA
TRINITY_DN882_c0_g1	ref|XM_034525245.1|	XM_034525245	PREDICTED: Cyclopterus lumpus HECT domain containing 1 (hectd1), mRNA
TRINITY_DN882_c0_g1	ref|XM_034525244.1|	XM_034525244	PREDICTED: Cyclopterus lumpus adaptor related protein complex 4 subunit sigma 1 (ap4s1), mRNA
TRINITY_DN8891_c0_g2	ref|XM_034531314.1|	XM_034531314	PREDICTED: Cyclopterus lumpus carboxyl-terminal PDZ ligand of neuronal nitric oxide synthase protein-like (LOC117729915), transcript variant X1, mRNA
TRINITY_DN8891_c0_g2	ref|XM_034531316.1|	XM_034531316	PREDICTED: Cyclopterus lumpus carboxyl-terminal PDZ ligand of neuronal nitric oxide synthase protein-like (LOC117729915), transcript variant X5, mRNA
TRINITY_DN8910_c0_g1	ref|XM_034528917.1|	XM_034528917	PREDICTED: Cyclopterus lumpus ubiquilin-1-like (LOC117728153), mRNA
TRINITY_DN8910_c0_g1	ref|XM_034544757.1|	XM_034544757	PREDICTED: Cyclopterus lumpus ubiquilin-4-like (LOC117738703), transcript variant X1, mRNA
TRINITY_DN900_c0_g1	ref|XM_034546367.1|	XM_034546367	PREDICTED: Cyclopterus lumpus DEAH (Asp-Glu-Ala-His) box polypeptide 29 (dhx29), mRNA
TRINITY_DN900_c0_g1	ref|XM_034546368.1|	XM_034546368	PREDICTED: Cyclopterus lumpus Mtr4 exosome RNA helicase (mtrex), mRNA
TRINITY_DN901_c0_g1	ref|XM_034533478.1|	XM_034533478	PREDICTED: Cyclopterus lumpus actin-related protein 2/3 complex subunit 4-like (LOC117731253), mRNA
TRINITY_DN901_c0_g1	ref|XM_034533475.1|	XM_034533475	PREDICTED: Cyclopterus lumpus 6-phosphofructo-2-kinase/fructose-2,6-bisphosphatase 4-like (LOC117731251), transcript variant X2, mRNA
TRINITY_DN9015_c0_g1	ref|XM_034552434.1|	XM_034552434	PREDICTED: Cyclopterus lumpus ribosomal RNA processing 12 homolog (rrp12), mRNA
TRINITY_DN9020_c1_g1	ref|XM_034546391.1|	XM_034546391	PREDICTED: Cyclopterus lumpus WD repeat domain 91 (wdr91), mRNA
TRINITY_DN9020_c1_g1	ref|XM_034532173.1|	XM_034532173	PREDICTED: Cyclopterus lumpus uncharacterized LOC117730454 (LOC117730454), partial mRNA
TRINITY_DN9057_c0_g1	ref|XM_034532553.1|	XM_034532553	PREDICTED: Cyclopterus lumpus bystin-like (bysl), mRNA
TRINITY_DN9057_c0_g1	ref|XM_034532541.1|	XM_034532541	PREDICTED: Cyclopterus lumpus mediator complex subunit 20 (med20), mRNA
TRINITY_DN9065_c0_g1	ref|XM_034553841.1|	XM_034553841	PREDICTED: Cyclopterus lumpus flotillin 1b (flot1b), mRNA
TRINITY_DN9065_c0_g1	ref|XM_034545418.1|	XM_034545418	PREDICTED: Cyclopterus lumpus flotillin 1a (flot1a), mRNA
TRINITY_DN9077_c0_g1	ref|XM_034535271.1|	XM_034535271	PREDICTED: Cyclopterus lumpus BCL2 interacting protein 2 (bnip2), transcript variant X2, mRNA
TRINITY_DN9077_c0_g1	ref|XM_034535270.1|	XM_034535270	PREDICTED: Cyclopterus lumpus BCL2 interacting protein 2 (bnip2), transcript variant X1, mRNA
TRINITY_DN9079_c0_g4	ref|XM_034537850.1|	XM_034537850	PREDICTED: Cyclopterus lumpus natural resistance-associated macrophage protein 2-like (LOC117733915), transcript variant X1, mRNA
TRINITY_DN9079_c0_g4	ref|XM_034552821.1|	XM_034552821	PREDICTED: Cyclopterus lumpus interferon-induced, double-stranded RNA-activated protein kinase-like (LOC117744489), transcript variant X2, mRNA
TRINITY_DN9081_c0_g2	ref|XM_034530032.1|	XM_034530032	PREDICTED: Cyclopterus lumpus unconventional myosin-IXb (LOC117729189), transcript variant X6, mRNA
TRINITY_DN9081_c0_g2	ref|XM_034530029.1|	XM_034530029	PREDICTED: Cyclopterus lumpus unconventional myosin-IXb (LOC117729189), transcript variant X3, mRNA
TRINITY_DN9117_c0_g1	ref|XM_034560832.1|	XM_034560832	PREDICTED: Cyclopterus lumpus glycosyltransferase-like domain containing 1 (gtdc1), transcript variant X7, mRNA
TRINITY_DN9117_c0_g1	ref|XR_004611758.1|	XR_004611758	PREDICTED: Cyclopterus lumpus glycosyltransferase-like domain containing 1 (gtdc1), transcript variant X4, misc_RNA
TRINITY_DN912_c0_g1	ref|XM_034557119.1|	XM_034557119	PREDICTED: Cyclopterus lumpus chloride channel 3 (clcn3), transcript variant X15, mRNA
TRINITY_DN912_c0_g1	ref|XM_034557118.1|	XM_034557118	PREDICTED: Cyclopterus lumpus chloride channel 3 (clcn3), transcript variant X14, mRNA
TRINITY_DN91597_c0_g1	ref|XM_034544338.1|	XM_034544338	PREDICTED: Cyclopterus lumpus transmembrane protein 265 (tmem265), mRNA
TRINITY_DN917_c0_g1	ref|XM_034525985.1|	XM_034525985	PREDICTED: Cyclopterus lumpus YY1 associated factor 2 (yaf2), transcript variant X1, mRNA
TRINITY_DN917_c0_g1	ref|XM_034525986.1|	XM_034525986	PREDICTED: Cyclopterus lumpus YY1 associated factor 2 (yaf2), transcript variant X2, mRNA
TRINITY_DN919_c0_g1	ref|XM_034528710.1|	XM_034528710	PREDICTED: Cyclopterus lumpus ubiquitin protein ligase E3 component n-recognin 5 (ubr5), transcript variant X7, mRNA
TRINITY_DN919_c0_g1	ref|XM_034528707.1|	XM_034528707	PREDICTED: Cyclopterus lumpus ubiquitin protein ligase E3 component n-recognin 5 (ubr5), transcript variant X4, mRNA
TRINITY_DN9222_c0_g1	ref|XM_034563296.1|	XM_034563296	PREDICTED: Cyclopterus lumpus tectonin beta-propeller repeat-containing protein 2-like (LOC117751437), mRNA
TRINITY_DN9222_c0_g1	ref|XM_034525241.1|	XM_034525241	PREDICTED: Cyclopterus lumpus tectonin beta-propeller repeat-containing protein 2-like (LOC117725215), mRNA
TRINITY_DN9225_c0_g1	ref|XM_034535580.1|	XM_034535580	PREDICTED: Cyclopterus lumpus AFG3-like protein 1 (si:ch1073-174d20.2), mRNA
TRINITY_DN9225_c0_g1	ref|XM_034535892.1|	XM_034535892	PREDICTED: Cyclopterus lumpus cyclin-dependent kinase inhibitor 1Cb (cdkn1cb), mRNA
TRINITY_DN9283_c0_g1	ref|XM_034553142.1|	XM_034553142	PREDICTED: Cyclopterus lumpus enoyl CoA hydratase domain containing 1 (echdc1), transcript variant X2, mRNA
TRINITY_DN9283_c0_g1	ref|XM_034553141.1|	XM_034553141	PREDICTED: Cyclopterus lumpus enoyl CoA hydratase domain containing 1 (echdc1), transcript variant X1, mRNA
TRINITY_DN9311_c0_g1	ref|XM_034535859.1|	XM_034535859	PREDICTED: Cyclopterus lumpus ankyrin repeat domain-containing protein 26 (si:ch211-272n13.3), transcript variant X3, mRNA
TRINITY_DN9311_c0_g1	ref|XM_034535858.1|	XM_034535858	PREDICTED: Cyclopterus lumpus ankyrin repeat domain-containing protein 26 (si:ch211-272n13.3), transcript variant X2, mRNA
TRINITY_DN9350_c2_g1	ref|XM_034543427.1|	XM_034543427	PREDICTED: Cyclopterus lumpus solute carrier family 25 member 43 (slc25a43), mRNA
TRINITY_DN942_c0_g1	ref|XM_034552766.1|	XM_034552766	PREDICTED: Cyclopterus lumpus transmembrane protein 63Ba (tmem63ba), transcript variant X4, mRNA
TRINITY_DN942_c0_g1	ref|XM_034552765.1|	XM_034552765	PREDICTED: Cyclopterus lumpus transmembrane protein 63Ba (tmem63ba), transcript variant X3, mRNA
TRINITY_DN943_c0_g1	ref|XM_034552448.1|	XM_034552448	PREDICTED: Cyclopterus lumpus exportin-5 (LOC117744260), mRNA
TRINITY_DN943_c0_g1	ref|XR_004609011.1|	XR_004609011	PREDICTED: Cyclopterus lumpus v-maf avian musculoaponeurotic fibrosarcoma oncogene homolog Gb (mafgb), transcript variant X2, misc_RNA
TRINITY_DN946_c1_g1	ref|XM_034526724.1|	XM_034526724	PREDICTED: Cyclopterus lumpus heat shock protein 14 (hspa14), transcript variant X2, mRNA
TRINITY_DN946_c1_g1	ref|XM_034526723.1|	XM_034526723	PREDICTED: Cyclopterus lumpus heat shock protein 14 (hspa14), transcript variant X1, mRNA
TRINITY_DN9478_c0_g1	ref|XM_034557647.1|	XM_034557647	PREDICTED: Cyclopterus lumpus testis expressed 261 (tex261), mRNA
TRINITY_DN9478_c0_g1	ref|XM_034557627.1|	XM_034557627	PREDICTED: Cyclopterus lumpus ankyrin repeat domain-containing protein 53 (si:ch211-1o7.2), mRNA
TRINITY_DN949_c1_g1	ref|XM_034525991.1|	XM_034525991	PREDICTED: Cyclopterus lumpus lysine-specific demethylase RSBN1L-like (LOC117726017), transcript variant X2, mRNA
TRINITY_DN949_c1_g1	ref|XM_034525990.1|	XM_034525990	PREDICTED: Cyclopterus lumpus lysine-specific demethylase RSBN1L-like (LOC117726017), transcript variant X1, mRNA
TRINITY_DN949_c1_g3	ref|XM_034526684.1|	XM_034526684	PREDICTED: Cyclopterus lumpus methionine aminopeptidase 2-like (LOC117726409), mRNA
TRINITY_DN949_c1_g3	ref|XM_034544268.1|	XM_034544268	PREDICTED: Cyclopterus lumpus heparan sulfate (glucosamine) 3-O-sulfotransferase 1 (hs3st1), mRNA
TRINITY_DN949_c4_g1	ref|XM_034557136.1|	XM_034557136	PREDICTED: Cyclopterus lumpus inturned planar cell polarity protein (intu), mRNA
TRINITY_DN949_c4_g1	ref|XM_034557140.1|	XM_034557140	PREDICTED: Cyclopterus lumpus aminoadipate aminotransferase (aadat), transcript variant X2, mRNA
TRINITY_DN9534_c0_g5	ref|XM_034549905.1|	XM_034549905	PREDICTED: Cyclopterus lumpus doublecortin-like kinase 1a (dclk1a), transcript variant X6, mRNA
TRINITY_DN9534_c0_g5	ref|XM_034549904.1|	XM_034549904	PREDICTED: Cyclopterus lumpus doublecortin-like kinase 1a (dclk1a), transcript variant X5, mRNA
TRINITY_DN9598_c0_g1	ref|XM_034551398.1|	XM_034551398	PREDICTED: Cyclopterus lumpus chondroitin sulfate N-acetylgalactosaminyltransferase 2 (csgalnact2), transcript variant X1, mRNA
TRINITY_DN9598_c0_g1	ref|XM_034551399.1|	XM_034551399	PREDICTED: Cyclopterus lumpus chondroitin sulfate N-acetylgalactosaminyltransferase 2 (csgalnact2), transcript variant X2, mRNA
TRINITY_DN9604_c0_g2	ref|XM_034531149.1|	XM_034531149	PREDICTED: Cyclopterus lumpus anoctamin 8b (ano8b), mRNA
TRINITY_DN9604_c0_g2	ref|XM_034530165.1|	XM_034530165	PREDICTED: Cyclopterus lumpus DET1 and DDB1 associated 1 (dda1), mRNA
TRINITY_DN961_c1_g1	ref|XM_034561502.1|	XM_034561502	PREDICTED: Cyclopterus lumpus RNA-binding region-containing protein 3-like (LOC117750340), mRNA
TRINITY_DN961_c1_g1	ref|XM_034559737.1|	XM_034559737	PREDICTED: Cyclopterus lumpus RNA-binding region (RNP1, RRM) containing 3 (rnpc3), transcript variant X1, mRNA
TRINITY_DN9634_c0_g1	ref|XM_034529972.1|	XM_034529972	PREDICTED: Cyclopterus lumpus oxysterol binding protein-like 9 (osbpl9), transcript variant X6, mRNA
TRINITY_DN9634_c0_g1	ref|XM_034529971.1|	XM_034529971	PREDICTED: Cyclopterus lumpus oxysterol binding protein-like 9 (osbpl9), transcript variant X5, mRNA
TRINITY_DN971_c0_g1	ref|XR_004611236.1|	XR_004611236	PREDICTED: Cyclopterus lumpus death effector domain-containing 1 (dedd1), transcript variant X2, misc_RNA
TRINITY_DN971_c0_g1	ref|XM_034553846.1|	XM_034553846	PREDICTED: Cyclopterus lumpus death effector domain-containing 1 (dedd1), transcript variant X1, mRNA
TRINITY_DN972_c1_g1	ref|XM_034542943.1|	XM_034542943	PREDICTED: Cyclopterus lumpus RNA polymerase I subunit A (polr1a), transcript variant X3, mRNA
TRINITY_DN972_c1_g1	ref|XM_034542941.1|	XM_034542941	PREDICTED: Cyclopterus lumpus RNA polymerase I subunit A (polr1a), transcript variant X1, mRNA
TRINITY_DN9726_c0_g1	ref|XM_034546452.1|	XM_034546452	PREDICTED: Cyclopterus lumpus zinc finger protein 618 (znf618), transcript variant X7, mRNA
TRINITY_DN9726_c0_g1	ref|XM_034546450.1|	XM_034546450	PREDICTED: Cyclopterus lumpus zinc finger protein 618 (znf618), transcript variant X5, mRNA
TRINITY_DN9735_c0_g1	ref|XM_034533281.1|	XM_034533281	PREDICTED: Cyclopterus lumpus calcium/calmodulin-dependent protein kinase (CaM kinase) II delta 2 (camk2d2), transcript variant X4, mRNA
TRINITY_DN9735_c0_g1	ref|XM_034533260.1|	XM_034533260	PREDICTED: Cyclopterus lumpus calcium/calmodulin-dependent protein kinase (CaM kinase) II delta 2 (camk2d2), transcript variant X1, mRNA
TRINITY_DN97369_c0_g2	ref|XM_034525785.1|	XM_034525785	PREDICTED: Cyclopterus lumpus choline phosphotransferase 1 (chpt1), mRNA
TRINITY_DN97369_c0_g2	ref|XM_034551922.1|	XM_034551922	PREDICTED: Cyclopterus lumpus ras-related protein ORAB-1-like (LOC117743939), mRNA
TRINITY_DN9760_c0_g1	ref|XM_034531194.1|	XM_034531194	PREDICTED: Cyclopterus lumpus spermine oxidase (smox), transcript variant X1, mRNA
TRINITY_DN9760_c0_g1	ref|XR_004609389.1|	XR_004609389	PREDICTED: Cyclopterus lumpus spermine oxidase (smox), transcript variant X3, misc_RNA
TRINITY_DN977_c0_g1	ref|XM_034541266.1|	XM_034541266	PREDICTED: Cyclopterus lumpus DGCR8 microprocessor complex subunit (dgcr8), mRNA
TRINITY_DN978_c0_g1	ref|XM_034543319.1|	XM_034543319	PREDICTED: Cyclopterus lumpus thymidine kinase, cytosolic-like (LOC117737381), mRNA
TRINITY_DN978_c0_g1	ref|XM_034543306.1|	XM_034543306	PREDICTED: Cyclopterus lumpus thymidine kinase, cytosolic-like (LOC117737378), mRNA
TRINITY_DN9833_c0_g1	ref|XM_034546011.1|	XM_034546011	PREDICTED: Cyclopterus lumpus ribosomal protein, large, P1 (rplp1), mRNA
TRINITY_DN9849_c0_g1	ref|XM_034528543.1|	XM_034528543	PREDICTED: Cyclopterus lumpus zinc finger protein 516 (znf516), transcript variant X4, mRNA
TRINITY_DN9849_c0_g1	ref|XM_034528546.1|	XM_034528546	PREDICTED: Cyclopterus lumpus zinc finger protein 516 (znf516), transcript variant X7, mRNA
TRINITY_DN988_c0_g1	ref|XM_034531819.1|	XM_034531819	PREDICTED: Cyclopterus lumpus general transcription factor 3C polypeptide 1 (LOC117730263), mRNA
TRINITY_DN988_c0_g1	ref|XR_004609011.1|	XR_004609011	PREDICTED: Cyclopterus lumpus v-maf avian musculoaponeurotic fibrosarcoma oncogene homolog Gb (mafgb), transcript variant X2, misc_RNA
TRINITY_DN9885_c0_g1	ref|XM_034527195.1|	XM_034527195	PREDICTED: Cyclopterus lumpus ArfGAP with SH3 domain, ankyrin repeat and PH domain 2b (asap2b), mRNA
TRINITY_DN9885_c0_g1	ref|XM_034563509.1|	XM_034563509	PREDICTED: Cyclopterus lumpus ArfGAP with SH3 domain, ankyrin repeat and PH domain 2a (asap2a), mRNA
TRINITY_DN990_c0_g1	ref|XM_034527533.1|	XM_034527533	PREDICTED: Cyclopterus lumpus E3 ubiquitin-protein ligase pellino homolog 2 (LOC117727302), mRNA
TRINITY_DN990_c0_g1	ref|XM_034525762.1|	XM_034525762	PREDICTED: Cyclopterus lumpus ETS variant transcription factor 6 (etv6), transcript variant X2, mRNA
TRINITY_DN990_c0_g2	ref|XM_034539295.1|	XM_034539295	PREDICTED: Cyclopterus lumpus trinucleotide repeat-containing gene 6A protein-like (LOC117734936), transcript variant X4, mRNA
TRINITY_DN990_c0_g2	ref|XM_034539294.1|	XM_034539294	PREDICTED: Cyclopterus lumpus trinucleotide repeat-containing gene 6A protein-like (LOC117734936), transcript variant X3, mRNA
TRINITY_DN9914_c0_g1	ref|XM_034551689.1|	XM_034551689	PREDICTED: Cyclopterus lumpus ATP-binding cassette sub-family B member 6, mitochondrial-like (LOC117743814), mRNA
TRINITY_DN9914_c0_g1	ref|XM_034551257.1|	XM_034551257	PREDICTED: Cyclopterus lumpus alpha-tectorin-like (LOC117743624), mRNA
TRINITY_DN992_c0_g1	ref|XM_034541037.1|	XM_034541037	PREDICTED: Cyclopterus lumpus major facilitator superfamily domain containing 14Bb (mfsd14bb), mRNA
TRINITY_DN992_c0_g1	ref|XM_034541049.1|	XM_034541049	PREDICTED: Cyclopterus lumpus spindlin b (spinb), mRNA
TRINITY_DN9943_c0_g2	ref|XM_034543650.1|	XM_034543650	PREDICTED: Cyclopterus lumpus TBC1 domain family member 9B (LOC117737595), mRNA
TRINITY_DN9943_c0_g2	ref|XR_004610785.1|	XR_004610785	PREDICTED: Cyclopterus lumpus trehalase (brush-border membrane glycoprotein) (treh), transcript variant X4, misc_RNA
TRINITY_DN9978_c0_g1	ref|XM_034558610.1|	XM_034558610	PREDICTED: Cyclopterus lumpus synuclein, gamma b (breast cancer-specific protein 1) (sncgb), mRNA

## Sheet: Sheet2
# BLASTN 2.12.0+
# Query: TRINITY_DN971_c0_g1
# Database: GCF_009769545.1_fCycLum1.pri_rna.fna
# Fields: query id, query length, subject length, alignment length, % query coverage per subject, % identity, identical, evalue, bit score, subject strand, positives, % positives, mismatches, gap opens, gaps, subject id, subject acc., q. start, q. end, s. start, s. end, query/sbjct frames, subject title
# 9 hits found
TRINITY_DN971_c0_g1	14959	5106	3350	33	99.94	3348	0	6174	minus	3348	99.94	1	1	1	ref|XR_004611236.1|	XR_004611236	2542	5891	5106	1758	1/-1	PREDICTED: Cyclopterus lumpus death effector domain-containing 1 (dedd1), transcript variant X2, misc_RNA
TRINITY_DN971_c0_g1	14959	5106	1043	33	100	1043	0	1927	minus	1043	100	0	0	0	ref|XR_004611236.1|	XR_004611236	9818	10860	1160	118	1/-1	PREDICTED: Cyclopterus lumpus death effector domain-containing 1 (dedd1), transcript variant X2, misc_RNA
TRINITY_DN971_c0_g1	14959	5106	266	33	100	266	1.17e-136	492	minus	266	100	0	0	0	ref|XR_004611236.1|	XR_004611236	9555	9820	1569	1304	1/-1	PREDICTED: Cyclopterus lumpus death effector domain-containing 1 (dedd1), transcript variant X2, misc_RNA
TRINITY_DN971_c0_g1	14959	5106	192	33	100	192	1.6e-95	355	minus	192	100	0	0	0	ref|XR_004611236.1|	XR_004611236	7894	8085	1759	1568	1/-1	PREDICTED: Cyclopterus lumpus death effector domain-containing 1 (dedd1), transcript variant X2, misc_RNA
TRINITY_DN971_c0_g1	14959	5106	117	33	100	117	7.9e-54	217	minus	117	100	0	0	0	ref|XR_004611236.1|	XR_004611236	11173	11289	117	1	1/-1	PREDICTED: Cyclopterus lumpus death effector domain-containing 1 (dedd1), transcript variant X2, misc_RNA
TRINITY_DN971_c0_g1	14959	3060	1973	20	100	1973	0	3644	minus	1973	100	0	0	0	ref|XM_034553846.1|	XM_034553846	6	1978	3060	1088	1/-1	PREDICTED: Cyclopterus lumpus death effector domain-containing 1 (dedd1), transcript variant X1, mRNA
TRINITY_DN971_c0_g1	14959	3060	782	20	100	782	0	1445	minus	782	100	0	0	0	ref|XM_034553846.1|	XM_034553846	9557	10338	1087	306	1/-1	PREDICTED: Cyclopterus lumpus death effector domain-containing 1 (dedd1), transcript variant X1, mRNA
TRINITY_DN971_c0_g1	14959	3060	191	20	100	191	5.77e-95	353	minus	191	100	0	0	0	ref|XM_034553846.1|	XM_034553846	10670	10860	308	118	1/-1	PREDICTED: Cyclopterus lumpus death effector domain-containing 1 (dedd1), transcript variant X1, mRNA
TRINITY_DN971_c0_g1	14959	3060	117	20	100	117	7.9e-54	217	minus	117	100	0	0	0	ref|XM_034553846.1|	XM_034553846	11173	11289	117	1	1/-1	PREDICTED: Cyclopterus lumpus death effector domain-containing 1 (dedd1), transcript variant X1, mRNA
# BLASTN 2.12.0+
# Query: TRINITY_DN3114_c0_g1
# Database: GCF_009769545.1_fCycLum1.pri_rna.fna
# Fields: query id, query length, subject length, alignment length, % query coverage per subject, % identity, identical, evalue, bit score, subject strand, positives, % positives, mismatches, gap opens, gaps, subject id, subject acc., q. start, q. end, s. start, s. end, query/sbjct frames, subject title
# 14 hits found
TRINITY_DN3114_c0_g1	19500	14051	6517	72	100	6517	0	12035	plus	6517	100	0	0	0	ref|XM_034537764.1|	XM_034537764	1306	7822	1	6517	2021-01-01	PREDICTED: Cyclopterus lumpus vacuolar protein sorting 13 homolog D (vps13d), transcript variant X3, mRNA
TRINITY_DN3114_c0_g1	19500	14051	3458	72	99.508	3441	0	6277	plus	3441	99.51	1	2	16	ref|XM_034537764.1|	XM_034537764	13197	16653	9199	12641	2021-01-01	PREDICTED: Cyclopterus lumpus vacuolar protein sorting 13 homolog D (vps13d), transcript variant X3, mRNA
TRINITY_DN3114_c0_g1	19500	14051	1421	72	100	1421	0	2625	plus	1421	100	0	0	0	ref|XM_034537764.1|	XM_034537764	17741	19161	12631	14051	2021-01-01	PREDICTED: Cyclopterus lumpus vacuolar protein sorting 13 homolog D (vps13d), transcript variant X3, mRNA
TRINITY_DN3114_c0_g1	19500	14051	1303	72	100	1303	0	2407	plus	1303	100	0	0	0	ref|XM_034537764.1|	XM_034537764	9255	10557	6517	7819	2021-01-01	PREDICTED: Cyclopterus lumpus vacuolar protein sorting 13 homolog D (vps13d), transcript variant X3, mRNA
TRINITY_DN3114_c0_g1	19500	14051	705	72	100	705	0	1303	plus	705	100	0	0	0	ref|XM_034537764.1|	XM_034537764	11094	11798	7816	8520	2021-01-01	PREDICTED: Cyclopterus lumpus vacuolar protein sorting 13 homolog D (vps13d), transcript variant X3, mRNA
TRINITY_DN3114_c0_g1	19500	14051	681	72	100	681	0	1258	plus	681	100	0	0	0	ref|XM_034537764.1|	XM_034537764	12131	12811	8521	9201	2021-01-01	PREDICTED: Cyclopterus lumpus vacuolar protein sorting 13 homolog D (vps13d), transcript variant X3, mRNA
TRINITY_DN3114_c0_g1	19500	12358	6421	63	100	6421	0	11858	plus	6421	100	0	0	0	ref|XM_034537767.1|	XM_034537767	1402	7822	550	6970	2021-01-01	PREDICTED: Cyclopterus lumpus vacuolar protein sorting 13 homolog D (vps13d), transcript variant X6, mRNA
TRINITY_DN3114_c0_g1	19500	12358	2601	63	100	2601	0	4804	plus	2601	100	0	0	0	ref|XM_034537767.1|	XM_034537767	13197	15797	9652	12252	2021-01-01	PREDICTED: Cyclopterus lumpus vacuolar protein sorting 13 homolog D (vps13d), transcript variant X6, mRNA
TRINITY_DN3114_c0_g1	19500	12358	1303	63	100	1303	0	2407	plus	1303	100	0	0	0	ref|XM_034537767.1|	XM_034537767	9255	10557	6970	8272	2021-01-01	PREDICTED: Cyclopterus lumpus vacuolar protein sorting 13 homolog D (vps13d), transcript variant X6, mRNA
TRINITY_DN3114_c0_g1	19500	12358	705	63	100	705	0	1303	plus	705	100	0	0	0	ref|XM_034537767.1|	XM_034537767	11094	11798	8269	8973	2021-01-01	PREDICTED: Cyclopterus lumpus vacuolar protein sorting 13 homolog D (vps13d), transcript variant X6, mRNA
TRINITY_DN3114_c0_g1	19500	12358	681	63	100	681	0	1258	plus	681	100	0	0	0	ref|XM_034537767.1|	XM_034537767	12131	12811	8974	9654	2021-01-01	PREDICTED: Cyclopterus lumpus vacuolar protein sorting 13 homolog D (vps13d), transcript variant X6, mRNA
TRINITY_DN3114_c0_g1	19500	12358	312	63	100	312	4.1e-162	577	plus	312	100	0	0	0	ref|XM_034537767.1|	XM_034537767	202	513	1	312	2021-01-01	PREDICTED: Cyclopterus lumpus vacuolar protein sorting 13 homolog D (vps13d), transcript variant X6, mRNA
TRINITY_DN3114_c0_g1	19500	12358	255	63	98.431	251	3.35e-123	448	plus	251	98.43	2	2	2	ref|XM_034537767.1|	XM_034537767	1055	1309	299	551	2021-01-01	PREDICTED: Cyclopterus lumpus vacuolar protein sorting 13 homolog D (vps13d), transcript variant X6, mRNA
TRINITY_DN3114_c0_g1	19500	12358	74	63	100	74	8.25e-30	137	plus	74	100	0	0	0	ref|XM_034537767.1|	XM_034537767	15795	15868	12285	12358	2021-01-01	PREDICTED: Cyclopterus lumpus vacuolar protein sorting 13 homolog D (vps13d), transcript variant X6, mRNA
# BLASTN 2.12.0+
# Query: TRINITY_DN4652_c0_g1
# Database: GCF_009769545.1_fCycLum1.pri_rna.fna
# Fields: query id, query length, subject length, alignment length, % query coverage per subject, % identity, identical, evalue, bit score, subject strand, positives, % positives, mismatches, gap opens, gaps, subject id, subject acc., q. start, q. end, s. start, s. end, query/sbjct frames, subject title
# 4 hits found
TRINITY_DN4652_c0_g1	8550	2584	2026	24	99.901	2024	0	3731	plus	2024	99.9	2	0	0	ref|XM_034558355.1|	XM_034558355	2053	4078	559	2584	2021-01-01	PREDICTED: Cyclopterus lumpus glucose 6 phosphatase, catalytic, 3 (g6pc3), transcript variant X1, mRNA
TRINITY_DN4652_c0_g1	8550	2584	52	24	100	52	6.13e-18	97.1	plus	52	100	0	0	0	ref|XM_034558355.1|	XM_034558355	1709	1760	512	563	2021-01-01	PREDICTED: Cyclopterus lumpus glucose 6 phosphatase, catalytic, 3 (g6pc3), transcript variant X1, mRNA
TRINITY_DN4652_c0_g1	8550	2114	2021	25	99.951	2020	0	3727	plus	2020	99.95	1	0	0	ref|XM_034558356.1|	XM_034558356	2058	4078	94	2114	2021-01-01	PREDICTED: Cyclopterus lumpus glucose 6 phosphatase, catalytic, 3 (g6pc3), transcript variant X2, mRNA
TRINITY_DN4652_c0_g1	8550	2114	93	25	100	93	9.9e-41	172	plus	93	100	0	0	0	ref|XM_034558356.1|	XM_034558356	1768	1860	1	93	2021-01-01	PREDICTED: Cyclopterus lumpus glucose 6 phosphatase, catalytic, 3 (g6pc3), transcript variant X2, mRNA
# BLASTN 2.12.0+
# Query: TRINITY_DN19724_c0_g1
# Database: GCF_009769545.1_fCycLum1.pri_rna.fna
# Fields: query id, query length, subject length, alignment length, % query coverage per subject, % identity, identical, evalue, bit score, subject strand, positives, % positives, mismatches, gap opens, gaps, subject id, subject acc., q. start, q. end, s. start, s. end, query/sbjct frames, subject title
# 7 hits found
TRINITY_DN19724_c0_g1	4176	2054	1132	49	100	1132	0	2091	plus	1132	100	0	0	0	ref|XM_034560175.1|	XM_034560175	179	1310	1	1132	2021-01-01	PREDICTED: Cyclopterus lumpus chaperonin containing TCP1, subunit 5 (epsilon) (cct5), mRNA
TRINITY_DN19724_c0_g1	4176	2054	421	49	100	421	0	778	plus	421	100	0	0	0	ref|XM_034560175.1|	XM_034560175	2284	2704	1634	2054	2021-01-01	PREDICTED: Cyclopterus lumpus chaperonin containing TCP1, subunit 5 (epsilon) (cct5), mRNA
TRINITY_DN19724_c0_g1	4176	2054	326	49	100	326	1.44e-170	603	plus	326	100	0	0	0	ref|XM_034560175.1|	XM_034560175	1542	1867	1128	1453	2021-01-01	PREDICTED: Cyclopterus lumpus chaperonin containing TCP1, subunit 5 (epsilon) (cct5), mRNA
TRINITY_DN19724_c0_g1	4176	2054	183	49	100	183	4.49e-91	339	plus	183	100	0	0	0	ref|XM_034560175.1|	XM_034560175	2010	2192	1452	1634	2021-01-01	PREDICTED: Cyclopterus lumpus chaperonin containing TCP1, subunit 5 (epsilon) (cct5), mRNA
TRINITY_DN19724_c0_g1	4176	1483	1067	36	99.906	1066	0	1965	minus	1066	99.91	1	0	0	ref|XM_034560176.1|	XM_034560176	2188	3254	1483	417	1/-1	PREDICTED: Cyclopterus lumpus carboxymethylenebutenolidase homolog (Pseudomonas) (cmbl), mRNA
TRINITY_DN19724_c0_g1	4176	1483	345	36	93.913	324	5.41e-140	501	minus	324	93.91	0	1	21	ref|XM_034560176.1|	XM_034560176	3416	3760	420	97	1/-1	PREDICTED: Cyclopterus lumpus carboxymethylenebutenolidase homolog (Pseudomonas) (cmbl), mRNA
TRINITY_DN19724_c0_g1	4176	1483	97	36	100	97	2.88e-43	180	minus	97	100	0	0	0	ref|XM_034560176.1|	XM_034560176	3934	4030	97	1	1/-1	PREDICTED: Cyclopterus lumpus carboxymethylenebutenolidase homolog (Pseudomonas) (cmbl), mRNA
# BLASTN 2.12.0+
# Query: TRINITY_DN5425_c0_g1
# Database: GCF_009769545.1_fCycLum1.pri_rna.fna
# Fields: query id, query length, subject length, alignment length, % query coverage per subject, % identity, identical, evalue, bit score, subject strand, positives, % positives, mismatches, gap opens, gaps, subject id, subject acc., q. start, q. end, s. start, s. end, query/sbjct frames, subject title
# 8 hits found
TRINITY_DN5425_c0_g1	8771	2382	1476	27	99.458	1468	0	2675	minus	1468	99.46	1	1	7	ref|XM_034538251.1|	XM_034538251	5906	7374	2105	630	1/-1	PREDICTED: Cyclopterus lumpus tumor protein p63 regulated 1-like (tprg1l), mRNA
TRINITY_DN5425_c0_g1	8771	2382	455	27	100	455	0	841	minus	455	100	0	0	0	ref|XM_034538251.1|	XM_034538251	8200	8654	455	1	1/-1	PREDICTED: Cyclopterus lumpus tumor protein p63 regulated 1-like (tprg1l), mRNA
TRINITY_DN5425_c0_g1	8771	2382	281	27	99.644	280	1.46e-143	514	minus	280	99.64	1	0	0	ref|XM_034538251.1|	XM_034538251	4962	5242	2382	2102	1/-1	PREDICTED: Cyclopterus lumpus tumor protein p63 regulated 1-like (tprg1l), mRNA
TRINITY_DN5425_c0_g1	8771	2382	183	27	99.454	182	1.58e-88	331	minus	182	99.45	0	1	1	ref|XM_034538251.1|	XM_034538251	7676	7857	633	451	1/-1	PREDICTED: Cyclopterus lumpus tumor protein p63 regulated 1-like (tprg1l), mRNA
TRINITY_DN5425_c0_g1	8771	1914	843	22	100	843	0	1557	plus	843	100	0	0	0	ref|XM_034538250.1|	XM_034538250	4000	4842	1072	1914	2021-01-01	PREDICTED: Cyclopterus lumpus WD repeat containing, antisense to TP73 (wrap73), mRNA
TRINITY_DN5425_c0_g1	8771	1914	671	22	100	671	0	1240	plus	671	100	0	0	0	ref|XM_034538250.1|	XM_034538250	1189	1859	1	671	2021-01-01	PREDICTED: Cyclopterus lumpus WD repeat containing, antisense to TP73 (wrap73), mRNA
TRINITY_DN5425_c0_g1	8771	1914	315	22	100	315	3.96e-164	582	plus	315	100	0	0	0	ref|XM_034538250.1|	XM_034538250	3578	3892	757	1071	2021-01-01	PREDICTED: Cyclopterus lumpus WD repeat containing, antisense to TP73 (wrap73), mRNA
TRINITY_DN5425_c0_g1	8771	1914	97	22	97.938	95	4.72e-39	167	plus	95	97.94	1	1	1	ref|XM_034538250.1|	XM_034538250	2106	2201	662	758	2021-01-01	PREDICTED: Cyclopterus lumpus WD repeat containing, antisense to TP73 (wrap73), mRNA
# BLASTN 2.12.0+
# Query: TRINITY_DN3636_c1_g1
# Database: GCF_009769545.1_fCycLum1.pri_rna.fna
# Fields: query id, query length, subject length, alignment length, % query coverage per subject, % identity, identical, evalue, bit score, subject strand, positives, % positives, mismatches, gap opens, gaps, subject id, subject acc., q. start, q. end, s. start, s. end, query/sbjct frames, subject title
# 2 hits found
TRINITY_DN3636_c1_g1	1615	3248	1569	97	99.49	1561	0	2852	plus	1561	99.49	6	1	2	ref|XM_034527314.1|	XM_034527314	47	1615	1267	2833	2021-01-01	PREDICTED: Cyclopterus lumpus general transcription factor IIA, 1 (gtf2a1), transcript variant X5, mRNA
TRINITY_DN3636_c1_g1	1615	2922	1569	97	99.49	1561	0	2852	plus	1561	99.49	6	1	2	ref|XM_034527313.1|	XM_034527313	47	1615	941	2507	2021-01-01	PREDICTED: Cyclopterus lumpus general transcription factor IIA, 1 (gtf2a1), transcript variant X4, mRNA
# BLASTN 2.12.0+
# Query: TRINITY_DN13256_c0_g2
# Database: GCF_009769545.1_fCycLum1.pri_rna.fna
# Fields: query id, query length, subject length, alignment length, % query coverage per subject, % identity, identical, evalue, bit score, subject strand, positives, % positives, mismatches, gap opens, gaps, subject id, subject acc., q. start, q. end, s. start, s. end, query/sbjct frames, subject title
# 7 hits found
TRINITY_DN13256_c0_g2	8790	3449	2953	39	100	2953	0	5454	minus	2953	100	0	0	0	ref|XM_034561821.1|	XM_034561821	4170	7122	2953	1	1/-1	PREDICTED: Cyclopterus lumpus NAD(P) transhydrogenase, mitochondrial-like (LOC117750554), mRNA
TRINITY_DN13256_c0_g2	8790	3449	383	39	100	383	0	708	minus	383	100	0	0	0	ref|XM_034561821.1|	XM_034561821	3190	3572	3449	3067	1/-1	PREDICTED: Cyclopterus lumpus NAD(P) transhydrogenase, mitochondrial-like (LOC117750554), mRNA
TRINITY_DN13256_c0_g2	8790	3449	121	39	100	121	2.77e-56	224	minus	121	100	0	0	0	ref|XM_034561821.1|	XM_034561821	3698	3818	3071	2951	1/-1	PREDICTED: Cyclopterus lumpus NAD(P) transhydrogenase, mitochondrial-like (LOC117750554), mRNA
TRINITY_DN13256_c0_g2	8790	1264	426	14	100	426	0	787	plus	426	100	0	0	0	ref|XM_034561842.1|	XM_034561842	1939	2364	449	874	2021-01-01	PREDICTED: Cyclopterus lumpus DTW domain containing 1 (dtwd1), mRNA
TRINITY_DN13256_c0_g2	8790	1264	390	14	100	390	0	721	plus	390	100	0	0	0	ref|XM_034561842.1|	XM_034561842	2510	2899	875	1264	2021-01-01	PREDICTED: Cyclopterus lumpus DTW domain containing 1 (dtwd1), mRNA
TRINITY_DN13256_c0_g2	8790	1264	318	14	100	318	8.53e-166	588	plus	318	100	0	0	0	ref|XM_034561842.1|	XM_034561842	1460	1777	133	450	2021-01-01	PREDICTED: Cyclopterus lumpus DTW domain containing 1 (dtwd1), mRNA
TRINITY_DN13256_c0_g2	8790	1264	132	14	100	132	2.13e-62	244	plus	132	100	0	0	0	ref|XM_034561842.1|	XM_034561842	477	608	3	134	2021-01-01	PREDICTED: Cyclopterus lumpus DTW domain containing 1 (dtwd1), mRNA
# BLASTN 2.12.0+
# Query: TRINITY_DN3360_c0_g1
# Database: GCF_009769545.1_fCycLum1.pri_rna.fna
# Fields: query id, query length, subject length, alignment length, % query coverage per subject, % identity, identical, evalue, bit score, subject strand, positives, % positives, mismatches, gap opens, gaps, subject id, subject acc., q. start, q. end, s. start, s. end, query/sbjct frames, subject title
# 4 hits found
TRINITY_DN3360_c0_g1	9748	6385	3502	63	99.943	3500	0	6455	minus	3500	99.94	1	1	1	ref|XM_034546381.1|	XM_034546381	8	3509	6385	2885	1/-1	PREDICTED: Cyclopterus lumpus golgin A2 (golga2), mRNA
TRINITY_DN3360_c0_g1	9748	6385	2434	63	99.959	2433	0	4490	minus	2433	99.96	1	0	0	ref|XM_034546381.1|	XM_034546381	3636	6069	2885	452	1/-1	PREDICTED: Cyclopterus lumpus golgin A2 (golga2), mRNA
TRINITY_DN3360_c0_g1	9748	6385	154	63	100	154	1.39e-74	285	minus	154	100	0	0	0	ref|XM_034546381.1|	XM_034546381	6338	6491	458	305	1/-1	PREDICTED: Cyclopterus lumpus golgin A2 (golga2), mRNA
TRINITY_DN3360_c0_g1	9748	6385	92	63	100	92	4.06e-40	171	minus	92	100	0	0	0	ref|XM_034546381.1|	XM_034546381	9657	9748	305	214	1/-1	PREDICTED: Cyclopterus lumpus golgin A2 (golga2), mRNA
# BLASTN 2.12.0+
# Query: TRINITY_DN5244_c0_g1
# Database: GCF_009769545.1_fCycLum1.pri_rna.fna
# Fields: query id, query length, subject length, alignment length, % query coverage per subject, % identity, identical, evalue, bit score, subject strand, positives, % positives, mismatches, gap opens, gaps, subject id, subject acc., q. start, q. end, s. start, s. end, query/sbjct frames, subject title
# 10 hits found
TRINITY_DN5244_c0_g1	8405	1047	557	13	99.82	556	0	1024	plus	556	99.82	1	0	0	ref|XM_034536583.1|	XM_034536583	5520	6076	1	557	2021-01-01	PREDICTED: Cyclopterus lumpus TAF10 RNA polymerase II, TATA box binding protein (TBP)-associated factor (taf10), mRNA
TRINITY_DN5244_c0_g1	8405	1047	425	13	100	425	0	785	plus	425	100	0	0	0	ref|XM_034536583.1|	XM_034536583	7735	8159	623	1047	2021-01-01	PREDICTED: Cyclopterus lumpus TAF10 RNA polymerase II, TATA box binding protein (TBP)-associated factor (taf10), mRNA
TRINITY_DN5244_c0_g1	8405	1047	70	13	98.571	69	9.94e-26	122	plus	69	98.57	0	1	1	ref|XM_034536583.1|	XM_034536583	6613	6681	553	622	2021-01-01	PREDICTED: Cyclopterus lumpus TAF10 RNA polymerase II, TATA box binding protein (TBP)-associated factor (taf10), mRNA
TRINITY_DN5244_c0_g1	8405	1622	502	19	100	502	0	928	minus	502	100	0	0	0	ref|XM_034536580.1|	XM_034536580	3698	4199	595	94	1/-1	PREDICTED: Cyclopterus lumpus uncharacterized protein LOC556929 homolog (zgc:154075), transcript variant X5, mRNA
TRINITY_DN5244_c0_g1	8405	1622	494	19	100	494	0	913	minus	494	100	0	0	0	ref|XM_034536580.1|	XM_034536580	2523	3016	1271	778	1/-1	PREDICTED: Cyclopterus lumpus uncharacterized protein LOC556929 homolog (zgc:154075), transcript variant X5, mRNA
TRINITY_DN5244_c0_g1	8405	1622	215	19	100	215	1.47e-108	398	minus	215	100	0	0	0	ref|XM_034536580.1|	XM_034536580	1	215	1595	1381	1/-1	PREDICTED: Cyclopterus lumpus uncharacterized protein LOC556929 homolog (zgc:154075), transcript variant X5, mRNA
TRINITY_DN5244_c0_g1	8405	1622	128	19	100	128	3.4e-60	237	minus	128	100	0	0	0	ref|XM_034536580.1|	XM_034536580	3339	3466	720	593	1/-1	PREDICTED: Cyclopterus lumpus uncharacterized protein LOC556929 homolog (zgc:154075), transcript variant X5, mRNA
TRINITY_DN5244_c0_g1	8405	1622	114	19	99.123	113	3.45e-50	204	minus	113	99.12	0	1	1	ref|XM_034536580.1|	XM_034536580	2130	2243	1384	1272	1/-1	PREDICTED: Cyclopterus lumpus uncharacterized protein LOC556929 homolog (zgc:154075), transcript variant X5, mRNA
TRINITY_DN5244_c0_g1	8405	1622	64	19	100	64	1.29e-24	119	minus	64	100	0	0	0	ref|XM_034536580.1|	XM_034536580	4731	4794	79	16	1/-1	PREDICTED: Cyclopterus lumpus uncharacterized protein LOC556929 homolog (zgc:154075), transcript variant X5, mRNA
TRINITY_DN5244_c0_g1	8405	1622	59	19	100	59	7.74e-22	110	minus	59	100	0	0	0	ref|XM_034536580.1|	XM_034536580	3112	3170	779	721	1/-1	PREDICTED: Cyclopterus lumpus uncharacterized protein LOC556929 homolog (zgc:154075), transcript variant X5, mRNA
# BLASTN 2.12.0+
# Query: TRINITY_DN2909_c0_g1
# Database: GCF_009769545.1_fCycLum1.pri_rna.fna
# Fields: query id, query length, subject length, alignment length, % query coverage per subject, % identity, identical, evalue, bit score, subject strand, positives, % positives, mismatches, gap opens, gaps, subject id, subject acc., q. start, q. end, s. start, s. end, query/sbjct frames, subject title
# 6 hits found
TRINITY_DN2909_c0_g1	8015	4485	2292	51	99.913	2290	0	4222	minus	2290	99.91	2	0	0	ref|XR_004610102.1|	XR_004610102	2524	4815	3092	801	1/-1	PREDICTED: Cyclopterus lumpus regulation of nuclear pre-mRNA domain containing 2a (rprd2a), transcript variant X2, misc_RNA
TRINITY_DN2909_c0_g1	8015	4485	986	51	100	986	0	1821	minus	986	100	0	0	0	ref|XR_004610102.1|	XR_004610102	1435	2420	4084	3099	1/-1	PREDICTED: Cyclopterus lumpus regulation of nuclear pre-mRNA domain containing 2a (rprd2a), transcript variant X2, misc_RNA
TRINITY_DN2909_c0_g1	8015	4485	806	51	100	806	0	1489	minus	806	100	0	0	0	ref|XR_004610102.1|	XR_004610102	5022	5827	806	1	1/-1	PREDICTED: Cyclopterus lumpus regulation of nuclear pre-mRNA domain containing 2a (rprd2a), transcript variant X2, misc_RNA
TRINITY_DN2909_c0_g1	8015	4632	2292	58	99.913	2290	0	4222	minus	2290	99.91	2	0	0	ref|XM_034544677.1|	XM_034544677	2524	4815	3092	801	1/-1	PREDICTED: Cyclopterus lumpus regulation of nuclear pre-mRNA domain containing 2a (rprd2a), transcript variant X1, mRNA
TRINITY_DN2909_c0_g1	8015	4632	1534	58	98.957	1518	0	2730	minus	1518	98.96	0	1	16	ref|XM_034544677.1|	XM_034544677	903	2420	4632	3099	1/-1	PREDICTED: Cyclopterus lumpus regulation of nuclear pre-mRNA domain containing 2a (rprd2a), transcript variant X1, mRNA
TRINITY_DN2909_c0_g1	8015	4632	806	58	100	806	0	1489	minus	806	100	0	0	0	ref|XM_034544677.1|	XM_034544677	5022	5827	806	1	1/-1	PREDICTED: Cyclopterus lumpus regulation of nuclear pre-mRNA domain containing 2a (rprd2a), transcript variant X1, mRNA
# BLASTN 2.12.0+
# Query: TRINITY_DN351_c0_g1
# Database: GCF_009769545.1_fCycLum1.pri_rna.fna
# Fields: query id, query length, subject length, alignment length, % query coverage per subject, % identity, identical, evalue, bit score, subject strand, positives, % positives, mismatches, gap opens, gaps, subject id, subject acc., q. start, q. end, s. start, s. end, query/sbjct frames, subject title
# 11 hits found
TRINITY_DN351_c0_g1	16462	3655	1913	22	100	1913	0	3533	plus	1913	100	0	0	0	ref|XM_034559213.1|	XM_034559213	10869	12781	546	2458	2021-01-01	PREDICTED: Cyclopterus lumpus ataxin-2-like protein (LOC117749020), transcript variant X5, mRNA
TRINITY_DN351_c0_g1	16462	3655	595	22	100	595	0	1099	plus	595	100	0	0	0	ref|XM_034559213.1|	XM_034559213	13970	14564	3061	3655	2021-01-01	PREDICTED: Cyclopterus lumpus ataxin-2-like protein (LOC117749020), transcript variant X5, mRNA
TRINITY_DN351_c0_g1	16462	3655	545	22	100	545	0	1007	plus	545	100	0	0	0	ref|XM_034559213.1|	XM_034559213	10237	10781	1	545	2021-01-01	PREDICTED: Cyclopterus lumpus ataxin-2-like protein (LOC117749020), transcript variant X5, mRNA
TRINITY_DN351_c0_g1	16462	3655	356	22	100	356	0	658	plus	356	100	0	0	0	ref|XM_034559213.1|	XM_034559213	13432	13787	2708	3063	2021-01-01	PREDICTED: Cyclopterus lumpus ataxin-2-like protein (LOC117749020), transcript variant X5, mRNA
TRINITY_DN351_c0_g1	16462	3655	255	22	100	255	1.68e-130	472	plus	255	100	0	0	0	ref|XM_034559213.1|	XM_034559213	12935	13189	2456	2710	2021-01-01	PREDICTED: Cyclopterus lumpus ataxin-2-like protein (LOC117749020), transcript variant X5, mRNA
TRINITY_DN351_c0_g1	16462	4026	1913	25	100	1913	0	3533	plus	1913	100	0	0	0	ref|XM_034559211.1|	XM_034559211	10869	12781	811	2723	2021-01-01	PREDICTED: Cyclopterus lumpus ataxin-2-like protein (LOC117749020), transcript variant X4, mRNA
TRINITY_DN351_c0_g1	16462	4026	705	25	99.858	704	0	1295	plus	704	99.86	0	1	1	ref|XM_034559211.1|	XM_034559211	13876	14579	3322	4026	2021-01-01	PREDICTED: Cyclopterus lumpus ataxin-2-like protein (LOC117749020), transcript variant X4, mRNA
TRINITY_DN351_c0_g1	16462	4026	581	25	99.828	580	0	1068	plus	580	99.83	1	0	0	ref|XM_034559211.1|	XM_034559211	9261	9841	230	810	2021-01-01	PREDICTED: Cyclopterus lumpus ataxin-2-like protein (LOC117749020), transcript variant X4, mRNA
TRINITY_DN351_c0_g1	16462	4026	355	25	100	355	0	656	plus	355	100	0	0	0	ref|XM_034559211.1|	XM_034559211	13432	13786	2973	3327	2021-01-01	PREDICTED: Cyclopterus lumpus ataxin-2-like protein (LOC117749020), transcript variant X4, mRNA
TRINITY_DN351_c0_g1	16462	4026	255	25	100	255	1.68e-130	472	plus	255	100	0	0	0	ref|XM_034559211.1|	XM_034559211	12935	13189	2721	2975	2021-01-01	PREDICTED: Cyclopterus lumpus ataxin-2-like protein (LOC117749020), transcript variant X4, mRNA
TRINITY_DN351_c0_g1	16462	4026	233	25	100	233	2.85e-118	431	plus	233	100	0	0	0	ref|XM_034559211.1|	XM_034559211	8649	8881	1	233	2021-01-01	PREDICTED: Cyclopterus lumpus ataxin-2-like protein (LOC117749020), transcript variant X4, mRNA
# BLASTN 2.12.0+
# Query: TRINITY_DN1961_c2_g2
# Database: GCF_009769545.1_fCycLum1.pri_rna.fna
# Fields: query id, query length, subject length, alignment length, % query coverage per subject, % identity, identical, evalue, bit score, subject strand, positives, % positives, mismatches, gap opens, gaps, subject id, subject acc., q. start, q. end, s. start, s. end, query/sbjct frames, subject title
# 4 hits found
TRINITY_DN1961_c2_g2	3345	3615	1355	78	99.926	1354	0	2497	plus	1354	99.93	1	0	0	ref|XM_034539985.1|	XM_034539985	1595	2949	2261	3615	2021-01-01	PREDICTED: Cyclopterus lumpus E4F transcription factor 1 (e4f1), transcript variant X4, mRNA
TRINITY_DN1961_c2_g2	3345	3615	1242	78	99.034	1230	0	2218	plus	1230	99.03	3	7	9	ref|XM_034539985.1|	XM_034539985	1	1239	1027	2262	2021-01-01	PREDICTED: Cyclopterus lumpus E4F transcription factor 1 (e4f1), transcript variant X4, mRNA
TRINITY_DN1961_c2_g2	3345	3530	1355	78	99.926	1354	0	2497	plus	1354	99.93	1	0	0	ref|XM_034539984.1|	XM_034539984	1595	2949	2176	3530	2021-01-01	PREDICTED: Cyclopterus lumpus E4F transcription factor 1 (e4f1), transcript variant X3, mRNA
TRINITY_DN1961_c2_g2	3345	3530	1242	78	98.792	1227	0	2200	plus	1227	98.79	3	8	12	ref|XM_034539984.1|	XM_034539984	1	1239	945	2177	2021-01-01	PREDICTED: Cyclopterus lumpus E4F transcription factor 1 (e4f1), transcript variant X3, mRNA
# BLASTN 2.12.0+
# Query: TRINITY_DN972_c1_g1
# Database: GCF_009769545.1_fCycLum1.pri_rna.fna
# Fields: query id, query length, subject length, alignment length, % query coverage per subject, % identity, identical, evalue, bit score, subject strand, positives, % positives, mismatches, gap opens, gaps, subject id, subject acc., q. start, q. end, s. start, s. end, query/sbjct frames, subject title
# 6 hits found
TRINITY_DN972_c1_g1	12520	5129	3735	41	99.946	3733	0	6885	minus	3733	99.95	1	1	1	ref|XM_034542943.1|	XM_034542943	4484	8218	5013	1280	1/-1	PREDICTED: Cyclopterus lumpus RNA polymerase I subunit A (polr1a), transcript variant X3, mRNA
TRINITY_DN972_c1_g1	12520	5129	1287	41	99.922	1286	0	2372	minus	1286	99.92	1	0	0	ref|XM_034542943.1|	XM_034542943	8880	10166	1287	1	1/-1	PREDICTED: Cyclopterus lumpus RNA polymerase I subunit A (polr1a), transcript variant X3, mRNA
TRINITY_DN972_c1_g1	12520	5129	119	41	100	119	5.11e-55	220	minus	119	100	0	0	0	ref|XM_034542943.1|	XM_034542943	4061	4179	5129	5011	1/-1	PREDICTED: Cyclopterus lumpus RNA polymerase I subunit A (polr1a), transcript variant X3, mRNA
TRINITY_DN972_c1_g1	12520	5741	3677	46	99.946	3675	0	6778	minus	3675	99.95	1	1	1	ref|XM_034542941.1|	XM_034542941	4542	8218	4947	1272	1/-1	PREDICTED: Cyclopterus lumpus RNA polymerase I subunit A (polr1a), transcript variant X1, mRNA
TRINITY_DN972_c1_g1	12520	5741	1279	46	99.922	1278	0	2357	minus	1278	99.92	1	0	0	ref|XM_034542941.1|	XM_034542941	8880	10158	1279	1	1/-1	PREDICTED: Cyclopterus lumpus RNA polymerase I subunit A (polr1a), transcript variant X1, mRNA
TRINITY_DN972_c1_g1	12520	5741	796	46	100	796	0	1471	minus	796	100	0	0	0	ref|XM_034542941.1|	XM_034542941	3383	4178	5741	4946	1/-1	PREDICTED: Cyclopterus lumpus RNA polymerase I subunit A (polr1a), transcript variant X1, mRNA
# BLASTN 2.12.0+
# Query: TRINITY_DN3693_c0_g1
# Database: GCF_009769545.1_fCycLum1.pri_rna.fna
# Fields: query id, query length, subject length, alignment length, % query coverage per subject, % identity, identical, evalue, bit score, subject strand, positives, % positives, mismatches, gap opens, gaps, subject id, subject acc., q. start, q. end, s. start, s. end, query/sbjct frames, subject title
# 9 hits found
TRINITY_DN3693_c0_g1	10379	2244	1007	22	99.901	1006	0	1855	plus	1006	99.9	1	0	0	ref|XM_034558794.1|	XM_034558794	2284	3290	234	1240	2021-01-01	PREDICTED: Cyclopterus lumpus CDK5 regulatory subunit associated protein 3 (cdk5rap3), transcript variant X2, mRNA
TRINITY_DN3693_c0_g1	10379	2244	627	22	99.362	623	0	1133	plus	623	99.36	1	1	3	ref|XM_034558794.1|	XM_034558794	4645	5268	1618	2244	2021-01-01	PREDICTED: Cyclopterus lumpus CDK5 regulatory subunit associated protein 3 (cdk5rap3), transcript variant X2, mRNA
TRINITY_DN3693_c0_g1	10379	2244	381	22	99.738	380	0	699	plus	380	99.74	1	0	0	ref|XM_034558794.1|	XM_034558794	4061	4441	1238	1618	2021-01-01	PREDICTED: Cyclopterus lumpus CDK5 regulatory subunit associated protein 3 (cdk5rap3), transcript variant X2, mRNA
TRINITY_DN3693_c0_g1	10379	2244	188	22	100	188	1.86e-93	348	plus	188	100	0	0	0	ref|XM_034558794.1|	XM_034558794	1225	1412	1	188	2021-01-01	PREDICTED: Cyclopterus lumpus CDK5 regulatory subunit associated protein 3 (cdk5rap3), transcript variant X2, mRNA
TRINITY_DN3693_c0_g1	10379	2244	56	22	96.429	54	9.63e-17	93.5	plus	54	96.43	2	0	0	ref|XM_034558794.1|	XM_034558794	1717	1772	181	236	2021-01-01	PREDICTED: Cyclopterus lumpus CDK5 regulatory subunit associated protein 3 (cdk5rap3), transcript variant X2, mRNA
TRINITY_DN3693_c0_g1	10379	2211	1006	21	99.901	1005	0	1853	plus	1005	99.9	1	0	0	ref|XM_034558793.1|	XM_034558793	2285	3290	202	1207	2021-01-01	PREDICTED: Cyclopterus lumpus CDK5 regulatory subunit associated protein 3 (cdk5rap3), transcript variant X1, mRNA
TRINITY_DN3693_c0_g1	10379	2211	627	21	99.362	623	0	1133	plus	623	99.36	1	1	3	ref|XM_034558793.1|	XM_034558793	4645	5268	1585	2211	2021-01-01	PREDICTED: Cyclopterus lumpus CDK5 regulatory subunit associated protein 3 (cdk5rap3), transcript variant X1, mRNA
TRINITY_DN3693_c0_g1	10379	2211	381	21	99.738	380	0	699	plus	380	99.74	1	0	0	ref|XM_034558793.1|	XM_034558793	4061	4441	1205	1585	2021-01-01	PREDICTED: Cyclopterus lumpus CDK5 regulatory subunit associated protein 3 (cdk5rap3), transcript variant X1, mRNA
TRINITY_DN3693_c0_g1	10379	2211	201	21	100	201	1.1e-100	372	plus	201	100	0	0	0	ref|XM_034558793.1|	XM_034558793	1212	1412	1	201	2021-01-01	PREDICTED: Cyclopterus lumpus CDK5 regulatory subunit associated protein 3 (cdk5rap3), transcript variant X1, mRNA
# BLASTN 2.12.0+
# Query: TRINITY_DN81_c1_g1
# Database: GCF_009769545.1_fCycLum1.pri_rna.fna
# Fields: query id, query length, subject length, alignment length, % query coverage per subject, % identity, identical, evalue, bit score, subject strand, positives, % positives, mismatches, gap opens, gaps, subject id, subject acc., q. start, q. end, s. start, s. end, query/sbjct frames, subject title
# 8 hits found
TRINITY_DN81_c1_g1	3330	3601	1602	68	99.75	1598	0	2933	plus	1598	99.75	0	3	4	ref|XM_034556811.1|	XM_034556811	114	1711	784	2385	2021-01-01	PREDICTED: Cyclopterus lumpus phosphatidylinositol-binding clathrin assembly protein (si:ch211-200p22.4), transcript variant X1, mRNA
TRINITY_DN81_c1_g1	3330	3601	382	68	100	382	0	706	plus	382	100	0	0	0	ref|XM_034556811.1|	XM_034556811	2362	2743	2417	2798	2021-01-01	PREDICTED: Cyclopterus lumpus phosphatidylinositol-binding clathrin assembly protein (si:ch211-200p22.4), transcript variant X1, mRNA
TRINITY_DN81_c1_g1	3330	3601	266	68	99.248	264	5.61e-134	481	plus	264	99.25	2	0	0	ref|XM_034556811.1|	XM_034556811	3064	3329	2799	3064	2021-01-01	PREDICTED: Cyclopterus lumpus phosphatidylinositol-binding clathrin assembly protein (si:ch211-200p22.4), transcript variant X1, mRNA
TRINITY_DN81_c1_g1	3330	3601	31	68	100	31	1.12e-06	58.4	plus	31	100	0	0	0	ref|XM_034556811.1|	XM_034556811	1989	2019	2386	2416	2021-01-01	PREDICTED: Cyclopterus lumpus phosphatidylinositol-binding clathrin assembly protein (si:ch211-200p22.4), transcript variant X1, mRNA
TRINITY_DN81_c1_g1	3330	2563	1504	66	100	1504	0	2778	plus	1504	100	0	0	0	ref|XR_004611408.1|	XR_004611408	208	1711	1	1504	2021-01-01	PREDICTED: Cyclopterus lumpus phosphatidylinositol-binding clathrin assembly protein (si:ch211-200p22.4), transcript variant X2, misc_RNA
TRINITY_DN81_c1_g1	3330	2563	382	66	100	382	0	706	plus	382	100	0	0	0	ref|XR_004611408.1|	XR_004611408	2362	2743	1536	1917	2021-01-01	PREDICTED: Cyclopterus lumpus phosphatidylinositol-binding clathrin assembly protein (si:ch211-200p22.4), transcript variant X2, misc_RNA
TRINITY_DN81_c1_g1	3330	2563	266	66	99.248	264	5.61e-134	481	plus	264	99.25	2	0	0	ref|XR_004611408.1|	XR_004611408	3064	3329	1918	2183	2021-01-01	PREDICTED: Cyclopterus lumpus phosphatidylinositol-binding clathrin assembly protein (si:ch211-200p22.4), transcript variant X2, misc_RNA
TRINITY_DN81_c1_g1	3330	2563	31	66	100	31	1.12e-06	58.4	plus	31	100	0	0	0	ref|XR_004611408.1|	XR_004611408	1989	2019	1505	1535	2021-01-01	PREDICTED: Cyclopterus lumpus phosphatidylinositol-binding clathrin assembly protein (si:ch211-200p22.4), transcript variant X2, misc_RNA
# BLASTN 2.12.0+
# Query: TRINITY_DN1930_c1_g1
# Database: GCF_009769545.1_fCycLum1.pri_rna.fna
# Fields: query id, query length, subject length, alignment length, % query coverage per subject, % identity, identical, evalue, bit score, subject strand, positives, % positives, mismatches, gap opens, gaps, subject id, subject acc., q. start, q. end, s. start, s. end, query/sbjct frames, subject title
# 5 hits found
TRINITY_DN1930_c1_g1	8002	4193	2837	35	99.965	2836	0	5234	plus	2836	99.96	1	0	0	ref|XM_034557536.1|	XM_034557536	5166	8002	1	2837	2021-01-01	PREDICTED: Cyclopterus lumpus proline, glutamate and leucine rich protein 1 (pelp1), mRNA
TRINITY_DN1930_c1_g1	8002	2554	1521	23	99.934	1520	0	2804	plus	1520	99.93	1	0	0	ref|XM_034557537.1|	XM_034557537	1288	2808	1034	2554	2021-01-01	PREDICTED: Cyclopterus lumpus arrestin, beta 2b (arrb2b), mRNA
TRINITY_DN1930_c1_g1	8002	2554	142	23	99.296	141	8.94e-66	255	plus	141	99.3	0	1	1	ref|XM_034557537.1|	XM_034557537	1028	1168	895	1036	2021-01-01	PREDICTED: Cyclopterus lumpus arrestin, beta 2b (arrb2b), mRNA
TRINITY_DN1930_c1_g1	8002	2554	90	23	100	90	4.31e-39	167	plus	90	100	0	0	0	ref|XM_034557537.1|	XM_034557537	1	90	736	825	2021-01-01	PREDICTED: Cyclopterus lumpus arrestin, beta 2b (arrb2b), mRNA
TRINITY_DN1930_c1_g1	8002	2554	81	23	97.531	79	3.38e-30	137	plus	79	97.53	1	1	1	ref|XM_034557537.1|	XM_034557537	262	342	822	901	2021-01-01	PREDICTED: Cyclopterus lumpus arrestin, beta 2b (arrb2b), mRNA
# BLASTN 2.12.0+
# Query: TRINITY_DN409_c0_g1
# Database: GCF_009769545.1_fCycLum1.pri_rna.fna
# Fields: query id, query length, subject length, alignment length, % query coverage per subject, % identity, identical, evalue, bit score, subject strand, positives, % positives, mismatches, gap opens, gaps, subject id, subject acc., q. start, q. end, s. start, s. end, query/sbjct frames, subject title
# 4 hits found
TRINITY_DN409_c0_g1	4102	12027	2826	75	99.965	2825	0	5214	minus	2825	99.96	1	0	0	ref|XM_034557730.1|	XM_034557730	1083	3908	2826	1	1/-1	PREDICTED: Cyclopterus lumpus uncharacterized LOC117748105 (LOC117748105), mRNA
TRINITY_DN409_c0_g1	4102	12027	238	75	100	238	1.18e-121	440	minus	238	100	0	0	0	ref|XM_034557730.1|	XM_034557730	426	663	3062	2825	1/-1	PREDICTED: Cyclopterus lumpus uncharacterized LOC117748105 (LOC117748105), mRNA
TRINITY_DN409_c0_g1	4102	12027	144	75	82.639	119	1.04e-27	128	minus	119	82.64	25	0	0	ref|XM_034557730.1|	XM_034557730	1085	1228	2854	2711	1/-1	PREDICTED: Cyclopterus lumpus uncharacterized LOC117748105 (LOC117748105), mRNA
TRINITY_DN409_c0_g1	4102	12027	30	75	100	30	4.97e-06	56.5	minus	30	100	0	0	0	ref|XM_034557730.1|	XM_034557730	678	707	2825	2796	1/-1	PREDICTED: Cyclopterus lumpus uncharacterized LOC117748105 (LOC117748105), mRNA
# BLASTN 2.12.0+
# Query: TRINITY_DN1011_c1_g1
# Database: GCF_009769545.1_fCycLum1.pri_rna.fna
# Fields: query id, query length, subject length, alignment length, % query coverage per subject, % identity, identical, evalue, bit score, subject strand, positives, % positives, mismatches, gap opens, gaps, subject id, subject acc., q. start, q. end, s. start, s. end, query/sbjct frames, subject title
# 47 hits found
TRINITY_DN1011_c1_g1	3991	5673	3507	99	99.259	3481	0	6322	minus	3481	99.26	14	7	12	ref|XM_034548628.1|	XM_034548628	485	3991	4919	1425	1/-1	PREDICTED: Cyclopterus lumpus CLIP-associating protein 1-B-like (LOC117741537), transcript variant X1, mRNA
TRINITY_DN1011_c1_g1	3991	5673	455	99	97.582	444	0	778	minus	444	97.58	10	1	1	ref|XM_034548628.1|	XM_034548628	18	472	5337	4884	1/-1	PREDICTED: Cyclopterus lumpus CLIP-associating protein 1-B-like (LOC117741537), transcript variant X1, mRNA
TRINITY_DN1011_c1_g1	3991	5673	286	99	96.853	277	2.42e-133	479	minus	277	96.85	9	0	0	ref|XM_034548628.1|	XM_034548628	28	313	5390	5105	1/-1	PREDICTED: Cyclopterus lumpus CLIP-associating protein 1-B-like (LOC117741537), transcript variant X1, mRNA
TRINITY_DN1011_c1_g1	3991	5673	286	99	96.503	276	1.13e-131	473	minus	276	96.5	10	0	0	ref|XM_034548628.1|	XM_034548628	28	313	5359	5074	1/-1	PREDICTED: Cyclopterus lumpus CLIP-associating protein 1-B-like (LOC117741537), transcript variant X1, mRNA
TRINITY_DN1011_c1_g1	3991	5673	286	99	96.503	276	1.13e-131	473	minus	276	96.5	10	0	0	ref|XM_034548628.1|	XM_034548628	28	313	5452	5167	1/-1	PREDICTED: Cyclopterus lumpus CLIP-associating protein 1-B-like (LOC117741537), transcript variant X1, mRNA
TRINITY_DN1011_c1_g1	3991	5673	286	99	96.154	275	5.24e-130	468	minus	275	96.15	11	0	0	ref|XM_034548628.1|	XM_034548628	28	313	5421	5136	1/-1	PREDICTED: Cyclopterus lumpus CLIP-associating protein 1-B-like (LOC117741537), transcript variant X1, mRNA
TRINITY_DN1011_c1_g1	3991	5673	280	99	96.429	270	2.44e-128	462	minus	270	96.43	10	0	0	ref|XM_034548628.1|	XM_034548628	34	313	5477	5198	1/-1	PREDICTED: Cyclopterus lumpus CLIP-associating protein 1-B-like (LOC117741537), transcript variant X1, mRNA
TRINITY_DN1011_c1_g1	3991	5673	255	99	96.863	247	8.9e-118	427	minus	247	96.86	8	0	0	ref|XM_034548628.1|	XM_034548628	28	282	5297	5043	1/-1	PREDICTED: Cyclopterus lumpus CLIP-associating protein 1-B-like (LOC117741537), transcript variant X1, mRNA
TRINITY_DN1011_c1_g1	3991	5673	249	99	97.189	242	4.14e-116	422	minus	242	97.19	7	0	0	ref|XM_034548628.1|	XM_034548628	65	313	5477	5229	1/-1	PREDICTED: Cyclopterus lumpus CLIP-associating protein 1-B-like (LOC117741537), transcript variant X1, mRNA
TRINITY_DN1011_c1_g1	3991	5673	224	99	97.321	218	7.03e-104	381	minus	218	97.32	6	0	0	ref|XM_034548628.1|	XM_034548628	28	251	5266	5043	1/-1	PREDICTED: Cyclopterus lumpus CLIP-associating protein 1-B-like (LOC117741537), transcript variant X1, mRNA
TRINITY_DN1011_c1_g1	3991	5673	218	99	96.789	211	7.08e-99	364	minus	211	96.79	7	0	0	ref|XM_034548628.1|	XM_034548628	96	313	5477	5260	1/-1	PREDICTED: Cyclopterus lumpus CLIP-associating protein 1-B-like (LOC117741537), transcript variant X1, mRNA
TRINITY_DN1011_c1_g1	3991	5673	193	99	97.927	189	5.55e-90	335	minus	189	97.93	4	0	0	ref|XM_034548628.1|	XM_034548628	28	220	5235	5043	1/-1	PREDICTED: Cyclopterus lumpus CLIP-associating protein 1-B-like (LOC117741537), transcript variant X1, mRNA
TRINITY_DN1011_c1_g1	3991	5673	187	99	95.187	178	2.62e-78	296	minus	178	95.19	9	0	0	ref|XM_034548628.1|	XM_034548628	127	313	5477	5291	1/-1	PREDICTED: Cyclopterus lumpus CLIP-associating protein 1-B-like (LOC117741537), transcript variant X1, mRNA
TRINITY_DN1011_c1_g1	3991	5673	172	99	94.767	163	2.05e-69	267	minus	163	94.77	8	1	1	ref|XM_034548628.1|	XM_034548628	18	189	5213	5043	1/-1	PREDICTED: Cyclopterus lumpus CLIP-associating protein 1-B-like (LOC117741537), transcript variant X1, mRNA
TRINITY_DN1011_c1_g1	3991	5673	156	99	96.795	151	9.55e-68	261	minus	151	96.79	5	0	0	ref|XM_034548628.1|	XM_034548628	158	313	5477	5322	1/-1	PREDICTED: Cyclopterus lumpus CLIP-associating protein 1-B-like (LOC117741537), transcript variant X1, mRNA
TRINITY_DN1011_c1_g1	3991	5673	131	99	96.183	126	7.54e-54	215	minus	126	96.18	5	0	0	ref|XM_034548628.1|	XM_034548628	28	158	5173	5043	1/-1	PREDICTED: Cyclopterus lumpus CLIP-associating protein 1-B-like (LOC117741537), transcript variant X1, mRNA
TRINITY_DN1011_c1_g1	3991	5673	125	99	97.6	122	7.54e-54	215	minus	122	97.6	3	0	0	ref|XM_034548628.1|	XM_034548628	189	313	5477	5353	1/-1	PREDICTED: Cyclopterus lumpus CLIP-associating protein 1-B-like (LOC117741537), transcript variant X1, mRNA
TRINITY_DN1011_c1_g1	3991	5673	110	99	95.455	105	1.28e-41	174	minus	105	95.45	4	1	1	ref|XM_034548628.1|	XM_034548628	18	127	5151	5043	1/-1	PREDICTED: Cyclopterus lumpus CLIP-associating protein 1-B-like (LOC117741537), transcript variant X1, mRNA
TRINITY_DN1011_c1_g1	3991	5673	94	99	95.745	90	6e-35	152	minus	90	95.74	4	0	0	ref|XM_034548628.1|	XM_034548628	220	313	5477	5384	1/-1	PREDICTED: Cyclopterus lumpus CLIP-associating protein 1-B-like (LOC117741537), transcript variant X1, mRNA
TRINITY_DN1011_c1_g1	3991	5673	69	99	100	69	1.01e-27	128	minus	69	100	0	0	0	ref|XM_034548628.1|	XM_034548628	28	96	5111	5043	1/-1	PREDICTED: Cyclopterus lumpus CLIP-associating protein 1-B-like (LOC117741537), transcript variant X1, mRNA
TRINITY_DN1011_c1_g1	3991	5673	63	99	96.825	61	4.74e-21	106	minus	61	96.83	2	0	0	ref|XM_034548628.1|	XM_034548628	251	313	5477	5415	1/-1	PREDICTED: Cyclopterus lumpus CLIP-associating protein 1-B-like (LOC117741537), transcript variant X1, mRNA
TRINITY_DN1011_c1_g1	3991	5673	38	99	100	38	1.73e-10	71.3	minus	38	100	0	0	0	ref|XM_034548628.1|	XM_034548628	28	65	5080	5043	1/-1	PREDICTED: Cyclopterus lumpus CLIP-associating protein 1-B-like (LOC117741537), transcript variant X1, mRNA
TRINITY_DN1011_c1_g1	3991	5673	32	99	96.875	31	1.74e-05	54.7	minus	31	96.88	1	0	0	ref|XM_034548628.1|	XM_034548628	282	313	5477	5446	1/-1	PREDICTED: Cyclopterus lumpus CLIP-associating protein 1-B-like (LOC117741537), transcript variant X1, mRNA
TRINITY_DN1011_c1_g1	3991	5646	2226	98	100	2226	0	4111	minus	2226	100	0	0	0	ref|XM_034548645.1|	XM_034548645	1766	3991	3650	1425	1/-1	PREDICTED: Cyclopterus lumpus CLIP-associating protein 1-B-like (LOC117741537), transcript variant X3, mRNA
TRINITY_DN1011_c1_g1	3991	5646	1242	98	99.919	1241	0	2289	minus	1241	99.92	1	0	0	ref|XM_034548645.1|	XM_034548645	485	1726	4892	3651	1/-1	PREDICTED: Cyclopterus lumpus CLIP-associating protein 1-B-like (LOC117741537), transcript variant X3, mRNA
TRINITY_DN1011_c1_g1	3991	5646	455	98	97.582	444	0	778	minus	444	97.58	10	1	1	ref|XM_034548645.1|	XM_034548645	18	472	5310	4857	1/-1	PREDICTED: Cyclopterus lumpus CLIP-associating protein 1-B-like (LOC117741537), transcript variant X3, mRNA
TRINITY_DN1011_c1_g1	3991	5646	286	98	96.853	277	2.42e-133	479	minus	277	96.85	9	0	0	ref|XM_034548645.1|	XM_034548645	28	313	5363	5078	1/-1	PREDICTED: Cyclopterus lumpus CLIP-associating protein 1-B-like (LOC117741537), transcript variant X3, mRNA
TRINITY_DN1011_c1_g1	3991	5646	286	98	96.503	276	1.13e-131	473	minus	276	96.5	10	0	0	ref|XM_034548645.1|	XM_034548645	28	313	5332	5047	1/-1	PREDICTED: Cyclopterus lumpus CLIP-associating protein 1-B-like (LOC117741537), transcript variant X3, mRNA
TRINITY_DN1011_c1_g1	3991	5646	286	98	96.503	276	1.13e-131	473	minus	276	96.5	10	0	0	ref|XM_034548645.1|	XM_034548645	28	313	5425	5140	1/-1	PREDICTED: Cyclopterus lumpus CLIP-associating protein 1-B-like (LOC117741537), transcript variant X3, mRNA
TRINITY_DN1011_c1_g1	3991	5646	286	98	96.154	275	5.24e-130	468	minus	275	96.15	11	0	0	ref|XM_034548645.1|	XM_034548645	28	313	5394	5109	1/-1	PREDICTED: Cyclopterus lumpus CLIP-associating protein 1-B-like (LOC117741537), transcript variant X3, mRNA
TRINITY_DN1011_c1_g1	3991	5646	280	98	96.429	270	2.44e-128	462	minus	270	96.43	10	0	0	ref|XM_034548645.1|	XM_034548645	34	313	5450	5171	1/-1	PREDICTED: Cyclopterus lumpus CLIP-associating protein 1-B-like (LOC117741537), transcript variant X3, mRNA
TRINITY_DN1011_c1_g1	3991	5646	255	98	96.863	247	8.9e-118	427	minus	247	96.86	8	0	0	ref|XM_034548645.1|	XM_034548645	28	282	5270	5016	1/-1	PREDICTED: Cyclopterus lumpus CLIP-associating protein 1-B-like (LOC117741537), transcript variant X3, mRNA
TRINITY_DN1011_c1_g1	3991	5646	249	98	97.189	242	4.14e-116	422	minus	242	97.19	7	0	0	ref|XM_034548645.1|	XM_034548645	65	313	5450	5202	1/-1	PREDICTED: Cyclopterus lumpus CLIP-associating protein 1-B-like (LOC117741537), transcript variant X3, mRNA
TRINITY_DN1011_c1_g1	3991	5646	224	98	97.321	218	7.03e-104	381	minus	218	97.32	6	0	0	ref|XM_034548645.1|	XM_034548645	28	251	5239	5016	1/-1	PREDICTED: Cyclopterus lumpus CLIP-associating protein 1-B-like (LOC117741537), transcript variant X3, mRNA
TRINITY_DN1011_c1_g1	3991	5646	218	98	96.789	211	7.08e-99	364	minus	211	96.79	7	0	0	ref|XM_034548645.1|	XM_034548645	96	313	5450	5233	1/-1	PREDICTED: Cyclopterus lumpus CLIP-associating protein 1-B-like (LOC117741537), transcript variant X3, mRNA
TRINITY_DN1011_c1_g1	3991	5646	193	98	97.927	189	5.55e-90	335	minus	189	97.93	4	0	0	ref|XM_034548645.1|	XM_034548645	28	220	5208	5016	1/-1	PREDICTED: Cyclopterus lumpus CLIP-associating protein 1-B-like (LOC117741537), transcript variant X3, mRNA
TRINITY_DN1011_c1_g1	3991	5646	187	98	95.187	178	2.62e-78	296	minus	178	95.19	9	0	0	ref|XM_034548645.1|	XM_034548645	127	313	5450	5264	1/-1	PREDICTED: Cyclopterus lumpus CLIP-associating protein 1-B-like (LOC117741537), transcript variant X3, mRNA
TRINITY_DN1011_c1_g1	3991	5646	172	98	94.767	163	2.05e-69	267	minus	163	94.77	8	1	1	ref|XM_034548645.1|	XM_034548645	18	189	5186	5016	1/-1	PREDICTED: Cyclopterus lumpus CLIP-associating protein 1-B-like (LOC117741537), transcript variant X3, mRNA
TRINITY_DN1011_c1_g1	3991	5646	156	98	96.795	151	9.55e-68	261	minus	151	96.79	5	0	0	ref|XM_034548645.1|	XM_034548645	158	313	5450	5295	1/-1	PREDICTED: Cyclopterus lumpus CLIP-associating protein 1-B-like (LOC117741537), transcript variant X3, mRNA
TRINITY_DN1011_c1_g1	3991	5646	131	98	96.183	126	7.54e-54	215	minus	126	96.18	5	0	0	ref|XM_034548645.1|	XM_034548645	28	158	5146	5016	1/-1	PREDICTED: Cyclopterus lumpus CLIP-associating protein 1-B-like (LOC117741537), transcript variant X3, mRNA
TRINITY_DN1011_c1_g1	3991	5646	125	98	97.6	122	7.54e-54	215	minus	122	97.6	3	0	0	ref|XM_034548645.1|	XM_034548645	189	313	5450	5326	1/-1	PREDICTED: Cyclopterus lumpus CLIP-associating protein 1-B-like (LOC117741537), transcript variant X3, mRNA
TRINITY_DN1011_c1_g1	3991	5646	110	98	95.455	105	1.28e-41	174	minus	105	95.45	4	1	1	ref|XM_034548645.1|	XM_034548645	18	127	5124	5016	1/-1	PREDICTED: Cyclopterus lumpus CLIP-associating protein 1-B-like (LOC117741537), transcript variant X3, mRNA
TRINITY_DN1011_c1_g1	3991	5646	94	98	95.745	90	6e-35	152	minus	90	95.74	4	0	0	ref|XM_034548645.1|	XM_034548645	220	313	5450	5357	1/-1	PREDICTED: Cyclopterus lumpus CLIP-associating protein 1-B-like (LOC117741537), transcript variant X3, mRNA
TRINITY_DN1011_c1_g1	3991	5646	69	98	100	69	1.01e-27	128	minus	69	100	0	0	0	ref|XM_034548645.1|	XM_034548645	28	96	5084	5016	1/-1	PREDICTED: Cyclopterus lumpus CLIP-associating protein 1-B-like (LOC117741537), transcript variant X3, mRNA
TRINITY_DN1011_c1_g1	3991	5646	63	98	96.825	61	4.74e-21	106	minus	61	96.83	2	0	0	ref|XM_034548645.1|	XM_034548645	251	313	5450	5388	1/-1	PREDICTED: Cyclopterus lumpus CLIP-associating protein 1-B-like (LOC117741537), transcript variant X3, mRNA
TRINITY_DN1011_c1_g1	3991	5646	38	98	100	38	1.73e-10	71.3	minus	38	100	0	0	0	ref|XM_034548645.1|	XM_034548645	28	65	5053	5016	1/-1	PREDICTED: Cyclopterus lumpus CLIP-associating protein 1-B-like (LOC117741537), transcript variant X3, mRNA
TRINITY_DN1011_c1_g1	3991	5646	32	98	96.875	31	1.74e-05	54.7	minus	31	96.88	1	0	0	ref|XM_034548645.1|	XM_034548645	282	313	5450	5419	1/-1	PREDICTED: Cyclopterus lumpus CLIP-associating protein 1-B-like (LOC117741537), transcript variant X3, mRNA
# BLASTN 2.12.0+
# Query: TRINITY_DN6013_c0_g1
# Database: GCF_009769545.1_fCycLum1.pri_rna.fna
# 0 hits found
# BLASTN 2.12.0+
# Query: TRINITY_DN9222_c0_g1
# Database: GCF_009769545.1_fCycLum1.pri_rna.fna
# Fields: query id, query length, subject length, alignment length, % query coverage per subject, % identity, identical, evalue, bit score, subject strand, positives, % positives, mismatches, gap opens, gaps, subject id, subject acc., q. start, q. end, s. start, s. end, query/sbjct frames, subject title
# 31 hits found
TRINITY_DN9222_c0_g1	6339	5212	1312	72	100	1312	0	2423	minus	1312	100	0	0	0	ref|XM_034563296.1|	XM_034563296	2125	3436	3089	1778	1/-1	PREDICTED: Cyclopterus lumpus tectonin beta-propeller repeat-containing protein 2-like (LOC117751437), mRNA
TRINITY_DN9222_c0_g1	6339	5212	1186	72	98.988	1174	0	2119	minus	1174	98.99	7	1	5	ref|XM_034563296.1|	XM_034563296	888	2073	4270	3090	1/-1	PREDICTED: Cyclopterus lumpus tectonin beta-propeller repeat-containing protein 2-like (LOC117751437), mRNA
TRINITY_DN9222_c0_g1	6339	5212	1119	72	100	1119	0	2067	minus	1119	100	0	0	0	ref|XM_034563296.1|	XM_034563296	4156	5274	1234	116	1/-1	PREDICTED: Cyclopterus lumpus tectonin beta-propeller repeat-containing protein 2-like (LOC117751437), mRNA
TRINITY_DN9222_c0_g1	6339	5212	553	72	99.638	551	0	1011	minus	551	99.64	2	0	0	ref|XM_034563296.1|	XM_034563296	3519	4071	1782	1230	1/-1	PREDICTED: Cyclopterus lumpus tectonin beta-propeller repeat-containing protein 2-like (LOC117751437), mRNA
TRINITY_DN9222_c0_g1	6339	5212	299	72	100	299	2.24e-155	553	minus	299	100	0	0	0	ref|XM_034563296.1|	XM_034563296	223	521	5212	4914	1/-1	PREDICTED: Cyclopterus lumpus tectonin beta-propeller repeat-containing protein 2-like (LOC117751437), mRNA
TRINITY_DN9222_c0_g1	6339	5212	173	72	94.22	163	5.47e-67	259	minus	163	94.22	5	1	5	ref|XM_034563296.1|	XM_034563296	888	1060	4560	4393	1/-1	PREDICTED: Cyclopterus lumpus tectonin beta-propeller repeat-containing protein 2-like (LOC117751437), mRNA
TRINITY_DN9222_c0_g1	6339	5212	173	72	94.22	163	5.47e-67	259	minus	163	94.22	5	1	5	ref|XM_034563296.1|	XM_034563296	888	1060	4710	4543	1/-1	PREDICTED: Cyclopterus lumpus tectonin beta-propeller repeat-containing protein 2-like (LOC117751437), mRNA
TRINITY_DN9222_c0_g1	6339	5212	173	72	92.486	160	5.51e-62	243	minus	160	92.49	8	1	5	ref|XM_034563296.1|	XM_034563296	888	1060	4830	4663	1/-1	PREDICTED: Cyclopterus lumpus tectonin beta-propeller repeat-containing protein 2-like (LOC117751437), mRNA
TRINITY_DN9222_c0_g1	6339	5212	167	72	92.814	155	2.56e-60	237	minus	155	92.81	7	1	5	ref|XM_034563296.1|	XM_034563296	888	1054	4500	4339	1/-1	PREDICTED: Cyclopterus lumpus tectonin beta-propeller repeat-containing protein 2-like (LOC117751437), mRNA
TRINITY_DN9222_c0_g1	6339	5212	173	72	91.908	159	2.56e-60	237	minus	159	91.91	9	1	5	ref|XM_034563296.1|	XM_034563296	888	1060	4620	4453	1/-1	PREDICTED: Cyclopterus lumpus tectonin beta-propeller repeat-containing protein 2-like (LOC117751437), mRNA
TRINITY_DN9222_c0_g1	6339	5212	173	72	91.908	159	2.56e-60	237	minus	159	91.91	9	1	5	ref|XM_034563296.1|	XM_034563296	888	1060	4650	4483	1/-1	PREDICTED: Cyclopterus lumpus tectonin beta-propeller repeat-containing protein 2-like (LOC117751437), mRNA
TRINITY_DN9222_c0_g1	6339	5212	173	72	91.329	158	1.19e-58	231	minus	158	91.33	10	1	5	ref|XM_034563296.1|	XM_034563296	888	1060	4770	4603	1/-1	PREDICTED: Cyclopterus lumpus tectonin beta-propeller repeat-containing protein 2-like (LOC117751437), mRNA
TRINITY_DN9222_c0_g1	6339	5212	173	72	91.329	158	1.19e-58	231	minus	158	91.33	10	1	5	ref|XM_034563296.1|	XM_034563296	888	1060	4800	4633	1/-1	PREDICTED: Cyclopterus lumpus tectonin beta-propeller repeat-containing protein 2-like (LOC117751437), mRNA
TRINITY_DN9222_c0_g1	6339	5212	173	72	91.329	158	1.19e-58	231	minus	158	91.33	10	1	5	ref|XM_034563296.1|	XM_034563296	888	1060	4890	4723	1/-1	PREDICTED: Cyclopterus lumpus tectonin beta-propeller repeat-containing protein 2-like (LOC117751437), mRNA
TRINITY_DN9222_c0_g1	6339	5212	173	72	90.751	157	5.55e-57	226	minus	157	90.75	11	1	5	ref|XM_034563296.1|	XM_034563296	888	1060	4860	4693	1/-1	PREDICTED: Cyclopterus lumpus tectonin beta-propeller repeat-containing protein 2-like (LOC117751437), mRNA
TRINITY_DN9222_c0_g1	6339	5212	173	72	90.751	157	5.55e-57	226	minus	157	90.75	11	1	5	ref|XM_034563296.1|	XM_034563296	888	1060	4920	4753	1/-1	PREDICTED: Cyclopterus lumpus tectonin beta-propeller repeat-containing protein 2-like (LOC117751437), mRNA
TRINITY_DN9222_c0_g1	6339	5212	173	72	90.173	156	2.58e-55	220	minus	156	90.17	12	1	5	ref|XM_034563296.1|	XM_034563296	888	1060	4590	4423	1/-1	PREDICTED: Cyclopterus lumpus tectonin beta-propeller repeat-containing protein 2-like (LOC117751437), mRNA
TRINITY_DN9222_c0_g1	6339	5212	173	72	90.173	156	2.58e-55	220	minus	156	90.17	12	1	5	ref|XM_034563296.1|	XM_034563296	888	1060	4740	4573	1/-1	PREDICTED: Cyclopterus lumpus tectonin beta-propeller repeat-containing protein 2-like (LOC117751437), mRNA
TRINITY_DN9222_c0_g1	6339	5212	161	72	91.925	148	2.58e-55	220	minus	148	91.93	8	1	5	ref|XM_034563296.1|	XM_034563296	900	1060	4938	4783	1/-1	PREDICTED: Cyclopterus lumpus tectonin beta-propeller repeat-containing protein 2-like (LOC117751437), mRNA
TRINITY_DN9222_c0_g1	6339	5212	173	72	89.595	155	1.2e-53	215	minus	155	89.6	13	1	5	ref|XM_034563296.1|	XM_034563296	888	1060	4330	4163	1/-1	PREDICTED: Cyclopterus lumpus tectonin beta-propeller repeat-containing protein 2-like (LOC117751437), mRNA
TRINITY_DN9222_c0_g1	6339	5212	173	72	89.595	155	1.2e-53	215	minus	155	89.6	13	1	5	ref|XM_034563296.1|	XM_034563296	888	1060	4530	4363	1/-1	PREDICTED: Cyclopterus lumpus tectonin beta-propeller repeat-containing protein 2-like (LOC117751437), mRNA
TRINITY_DN9222_c0_g1	6339	5212	160	72	91.25	146	4.32e-53	213	minus	146	91.25	9	1	5	ref|XM_034563296.1|	XM_034563296	901	1060	4347	4193	1/-1	PREDICTED: Cyclopterus lumpus tectonin beta-propeller repeat-containing protein 2-like (LOC117751437), mRNA
TRINITY_DN9222_c0_g1	6339	5212	173	72	89.017	154	5.59e-52	209	minus	154	89.02	14	1	5	ref|XM_034563296.1|	XM_034563296	888	1060	4300	4133	1/-1	PREDICTED: Cyclopterus lumpus tectonin beta-propeller repeat-containing protein 2-like (LOC117751437), mRNA
TRINITY_DN9222_c0_g1	6339	5212	103	72	100	103	2.02e-46	191	minus	103	100	0	0	0	ref|XM_034563296.1|	XM_034563296	5386	5488	116	14	1/-1	PREDICTED: Cyclopterus lumpus tectonin beta-propeller repeat-containing protein 2-like (LOC117751437), mRNA
TRINITY_DN9222_c0_g1	6339	5212	126	72	92.857	117	3.39e-44	183	minus	117	92.86	9	0	0	ref|XM_034563296.1|	XM_034563296	935	1060	4938	4813	1/-1	PREDICTED: Cyclopterus lumpus tectonin beta-propeller repeat-containing protein 2-like (LOC117751437), mRNA
TRINITY_DN9222_c0_g1	6339	5212	173	72	86.705	150	1.58e-42	178	minus	150	86.71	8	5	15	ref|XM_034563296.1|	XM_034563296	888	1060	4410	4253	1/-1	PREDICTED: Cyclopterus lumpus tectonin beta-propeller repeat-containing protein 2-like (LOC117751437), mRNA
TRINITY_DN9222_c0_g1	6339	5212	173	72	84.971	147	1.59e-37	161	minus	147	84.97	11	2	15	ref|XM_034563296.1|	XM_034563296	888	1060	4440	4283	1/-1	PREDICTED: Cyclopterus lumpus tectonin beta-propeller repeat-containing protein 2-like (LOC117751437), mRNA
TRINITY_DN9222_c0_g1	6339	5212	113	72	92.035	104	2.65e-35	154	minus	104	92.04	4	1	5	ref|XM_034563296.1|	XM_034563296	888	1000	4210	4103	1/-1	PREDICTED: Cyclopterus lumpus tectonin beta-propeller repeat-containing protein 2-like (LOC117751437), mRNA
TRINITY_DN9222_c0_g1	6339	5212	171	72	83.626	143	2.65e-35	154	minus	143	83.63	20	3	8	ref|XM_034563296.1|	XM_034563296	890	1060	5005	4843	1/-1	PREDICTED: Cyclopterus lumpus tectonin beta-propeller repeat-containing protein 2-like (LOC117751437), mRNA
TRINITY_DN9222_c0_g1	6339	5212	171	72	79.532	136	1.25e-23	115	minus	136	79.53	27	3	8	ref|XM_034563296.1|	XM_034563296	890	1060	5035	4873	1/-1	PREDICTED: Cyclopterus lumpus tectonin beta-propeller repeat-containing protein 2-like (LOC117751437), mRNA
TRINITY_DN9222_c0_g1	6339	559	381	6	99.738	380	0	697	minus	380	99.74	0	1	1	ref|XM_034525241.1|	XM_034525241	5905	6285	380	1	1/-1	PREDICTED: Cyclopterus lumpus tectonin beta-propeller repeat-containing protein 2-like (LOC117725215), mRNA
# BLASTN 2.12.0+
# Query: TRINITY_DN2179_c0_g1
# Database: GCF_009769545.1_fCycLum1.pri_rna.fna
# Fields: query id, query length, subject length, alignment length, % query coverage per subject, % identity, identical, evalue, bit score, subject strand, positives, % positives, mismatches, gap opens, gaps, subject id, subject acc., q. start, q. end, s. start, s. end, query/sbjct frames, subject title
# 5 hits found
TRINITY_DN2179_c0_g1	17378	2536	2536	15	100	2536	0	4684	minus	2536	100	0	0	0	ref|XM_034527376.1|	XM_034527376	9407	11942	2536	1	1/-1	PREDICTED: Cyclopterus lumpus uncharacterized protein C1orf115-like (LOC117727222), transcript variant X1, mRNA
TRINITY_DN2179_c0_g1	17378	3678	1974	21	99.949	1973	0	3640	minus	1973	99.95	1	0	0	ref|XM_034527374.1|	XM_034527374	13375	15348	3198	1225	1/-1	PREDICTED: Cyclopterus lumpus uncharacterized protein LOC557127 homolog (si:dkey-119f1.1), transcript variant X3, mRNA
TRINITY_DN2179_c0_g1	17378	3678	1126	21	99.822	1124	0	2069	minus	1124	99.82	2	0	0	ref|XM_034527374.1|	XM_034527374	15547	16672	1230	105	1/-1	PREDICTED: Cyclopterus lumpus uncharacterized protein LOC557127 homolog (si:dkey-119f1.1), transcript variant X3, mRNA
TRINITY_DN2179_c0_g1	17378	3678	482	21	100	482	0	891	minus	482	100	0	0	0	ref|XM_034527374.1|	XM_034527374	12058	12539	3678	3197	1/-1	PREDICTED: Cyclopterus lumpus uncharacterized protein LOC557127 homolog (si:dkey-119f1.1), transcript variant X3, mRNA
TRINITY_DN2179_c0_g1	17378	3678	109	21	100	109	2.57e-49	202	minus	109	100	0	0	0	ref|XM_034527374.1|	XM_034527374	17060	17168	109	1	1/-1	PREDICTED: Cyclopterus lumpus uncharacterized protein LOC557127 homolog (si:dkey-119f1.1), transcript variant X3, mRNA
# BLASTN 2.12.0+
# Query: TRINITY_DN24099_c0_g1
# Database: GCF_009769545.1_fCycLum1.pri_rna.fna
# Fields: query id, query length, subject length, alignment length, % query coverage per subject, % identity, identical, evalue, bit score, subject strand, positives, % positives, mismatches, gap opens, gaps, subject id, subject acc., q. start, q. end, s. start, s. end, query/sbjct frames, subject title
# 7 hits found
TRINITY_DN24099_c0_g1	8393	4923	2487	59	100	2487	0	4593	minus	2487	100	0	0	0	ref|XM_034535356.1|	XM_034535356	200	2686	4923	2437	1/-1	PREDICTED: Cyclopterus lumpus ring finger and SPRY domain containing 1 (rspry1), mRNA
TRINITY_DN24099_c0_g1	8393	4923	920	59	99.891	919	0	1692	minus	919	99.89	0	1	1	ref|XM_034535356.1|	XM_034535356	5125	6043	1448	529	1/-1	PREDICTED: Cyclopterus lumpus ring finger and SPRY domain containing 1 (rspry1), mRNA
TRINITY_DN24099_c0_g1	8393	4923	533	59	99.625	531	0	972	minus	531	99.62	0	2	2	ref|XM_034535356.1|	XM_034535356	6526	7057	532	1	1/-1	PREDICTED: Cyclopterus lumpus ring finger and SPRY domain containing 1 (rspry1), mRNA
TRINITY_DN24099_c0_g1	8393	4923	477	59	100	477	0	881	minus	477	100	0	0	0	ref|XM_034535356.1|	XM_034535356	4112	4588	2181	1705	1/-1	PREDICTED: Cyclopterus lumpus ring finger and SPRY domain containing 1 (rspry1), mRNA
TRINITY_DN24099_c0_g1	8393	4923	256	59	100	256	2.38e-131	473	minus	256	100	0	0	0	ref|XM_034535356.1|	XM_034535356	4725	4980	1704	1449	1/-1	PREDICTED: Cyclopterus lumpus ring finger and SPRY domain containing 1 (rspry1), mRNA
TRINITY_DN24099_c0_g1	8393	4923	157	59	99.363	156	1.2e-74	285	minus	156	99.36	1	0	0	ref|XM_034535356.1|	XM_034535356	3734	3890	2333	2177	1/-1	PREDICTED: Cyclopterus lumpus ring finger and SPRY domain containing 1 (rspry1), mRNA
TRINITY_DN24099_c0_g1	8393	4923	119	59	97.479	116	1.24e-49	202	minus	116	97.48	1	2	2	ref|XM_034535356.1|	XM_034535356	2821	2937	2448	2330	1/-1	PREDICTED: Cyclopterus lumpus ring finger and SPRY domain containing 1 (rspry1), mRNA
# BLASTN 2.12.0+
# Query: TRINITY_DN12587_c0_g1
# Database: GCF_009769545.1_fCycLum1.pri_rna.fna
# Fields: query id, query length, subject length, alignment length, % query coverage per subject, % identity, identical, evalue, bit score, subject strand, positives, % positives, mismatches, gap opens, gaps, subject id, subject acc., q. start, q. end, s. start, s. end, query/sbjct frames, subject title
# 39 hits found
TRINITY_DN12587_c0_g1	2105	3957	1578	99	98.416	1553	0	2763	minus	1553	98.42	12	3	13	ref|XR_004609895.1|	XR_004609895	7	1584	3285	1721	1/-1	PREDICTED: Cyclopterus lumpus UBA-like domain containing 2 (ubald2), transcript variant X4, misc_RNA
TRINITY_DN12587_c0_g1	2105	3957	784	99	87.5	686	0	865	minus	686	87.5	54	24	44	ref|XR_004609895.1|	XR_004609895	1359	2102	1496	717	1/-1	PREDICTED: Cyclopterus lumpus UBA-like domain containing 2 (ubald2), transcript variant X4, misc_RNA
TRINITY_DN12587_c0_g1	2105	3957	492	99	95.325	469	0	778	minus	469	95.33	19	3	4	ref|XR_004609895.1|	XR_004609895	1359	1849	1646	1158	1/-1	PREDICTED: Cyclopterus lumpus UBA-like domain containing 2 (ubald2), transcript variant X4, misc_RNA
TRINITY_DN12587_c0_g1	2105	3957	505	99	90.297	456	0	647	minus	456	90.3	33	9	16	ref|XR_004609895.1|	XR_004609895	1359	1849	1696	1194	1/-1	PREDICTED: Cyclopterus lumpus UBA-like domain containing 2 (ubald2), transcript variant X4, misc_RNA
TRINITY_DN12587_c0_g1	2105	3957	494	99	87.854	434	4.41e-158	560	minus	434	87.85	39	10	21	ref|XR_004609895.1|	XR_004609895	1359	1849	1596	1121	1/-1	PREDICTED: Cyclopterus lumpus UBA-like domain containing 2 (ubald2), transcript variant X4, misc_RNA
TRINITY_DN12587_c0_g1	2105	3957	518	99	85.714	444	7.49e-146	520	minus	444	85.71	45	13	29	ref|XR_004609895.1|	XR_004609895	1359	1849	1746	1231	1/-1	PREDICTED: Cyclopterus lumpus UBA-like domain containing 2 (ubald2), transcript variant X4, misc_RNA
TRINITY_DN12587_c0_g1	2105	3957	518	99	83.784	434	9.89e-130	466	minus	434	83.78	56	15	28	ref|XR_004609895.1|	XR_004609895	1359	1857	1546	1038	1/-1	PREDICTED: Cyclopterus lumpus UBA-like domain containing 2 (ubald2), transcript variant X4, misc_RNA
TRINITY_DN12587_c0_g1	2105	3957	506	99	84.19	426	9.89e-130	466	minus	426	84.19	53	10	27	ref|XR_004609895.1|	XR_004609895	1359	1849	1796	1303	1/-1	PREDICTED: Cyclopterus lumpus UBA-like domain containing 2 (ubald2), transcript variant X4, misc_RNA
TRINITY_DN12587_c0_g1	2105	3957	506	99	82.213	416	1.69e-112	409	minus	416	82.21	60	12	30	ref|XR_004609895.1|	XR_004609895	1359	1849	1846	1356	1/-1	PREDICTED: Cyclopterus lumpus UBA-like domain containing 2 (ubald2), transcript variant X4, misc_RNA
TRINITY_DN12587_c0_g1	2105	3957	226	99	97.788	221	6.13e-107	390	minus	221	97.79	5	0	0	ref|XR_004609895.1|	XR_004609895	1359	1584	1896	1671	1/-1	PREDICTED: Cyclopterus lumpus UBA-like domain containing 2 (ubald2), transcript variant X4, misc_RNA
TRINITY_DN12587_c0_g1	2105	3957	176	99	97.159	171	3.82e-79	298	minus	171	97.16	5	0	0	ref|XR_004609895.1|	XR_004609895	1409	1584	1946	1771	1/-1	PREDICTED: Cyclopterus lumpus UBA-like domain containing 2 (ubald2), transcript variant X4, misc_RNA
TRINITY_DN12587_c0_g1	2105	3957	236	99	87.712	207	2.99e-70	268	minus	207	87.71	21	7	8	ref|XR_004609895.1|	XR_004609895	1582	1813	1206	975	1/-1	PREDICTED: Cyclopterus lumpus UBA-like domain containing 2 (ubald2), transcript variant X4, misc_RNA
TRINITY_DN12587_c0_g1	2105	3957	191	99	91.099	174	3.02e-65	252	minus	174	91.1	10	5	7	ref|XR_004609895.1|	XR_004609895	981	1167	2279	2092	1/-1	PREDICTED: Cyclopterus lumpus UBA-like domain containing 2 (ubald2), transcript variant X4, misc_RNA
TRINITY_DN12587_c0_g1	2105	3957	191	99	91.099	174	3.02e-65	252	minus	174	91.1	10	5	7	ref|XR_004609895.1|	XR_004609895	1027	1213	2325	2138	1/-1	PREDICTED: Cyclopterus lumpus UBA-like domain containing 2 (ubald2), transcript variant X4, misc_RNA
TRINITY_DN12587_c0_g1	2105	3957	126	99	96.825	122	5.12e-53	211	minus	122	96.83	4	0	0	ref|XR_004609895.1|	XR_004609895	1459	1584	1946	1821	1/-1	PREDICTED: Cyclopterus lumpus UBA-like domain containing 2 (ubald2), transcript variant X4, misc_RNA
TRINITY_DN12587_c0_g1	2105	3957	76	99	96.053	73	6.86e-27	124	minus	73	96.05	3	0	0	ref|XR_004609895.1|	XR_004609895	1509	1584	1946	1871	1/-1	PREDICTED: Cyclopterus lumpus UBA-like domain containing 2 (ubald2), transcript variant X4, misc_RNA
TRINITY_DN12587_c0_g1	2105	3957	49	99	97.959	48	1.16e-14	84.2	minus	48	97.96	0	1	1	ref|XR_004609895.1|	XR_004609895	981	1028	2140	2092	1/-1	PREDICTED: Cyclopterus lumpus UBA-like domain containing 2 (ubald2), transcript variant X4, misc_RNA
TRINITY_DN12587_c0_g1	2105	3957	49	99	97.959	48	1.16e-14	84.2	minus	48	97.96	0	1	1	ref|XR_004609895.1|	XR_004609895	1166	1213	2325	2277	1/-1	PREDICTED: Cyclopterus lumpus UBA-like domain containing 2 (ubald2), transcript variant X4, misc_RNA
TRINITY_DN12587_c0_g1	2105	3957	45	99	97.778	44	5.42e-13	78.7	minus	44	97.78	1	0	0	ref|XR_004609895.1|	XR_004609895	1806	1850	1128	1084	1/-1	PREDICTED: Cyclopterus lumpus UBA-like domain containing 2 (ubald2), transcript variant X4, misc_RNA
TRINITY_DN12587_c0_g1	2105	4007	1578	99	98.416	1553	0	2763	minus	1553	98.42	12	3	13	ref|XR_004609894.1|	XR_004609894	7	1584	3335	1771	1/-1	PREDICTED: Cyclopterus lumpus UBA-like domain containing 2 (ubald2), transcript variant X3, misc_RNA
TRINITY_DN12587_c0_g1	2105	4007	784	99	87.5	686	0	865	minus	686	87.5	54	24	44	ref|XR_004609894.1|	XR_004609894	1359	2102	1496	717	1/-1	PREDICTED: Cyclopterus lumpus UBA-like domain containing 2 (ubald2), transcript variant X3, misc_RNA
TRINITY_DN12587_c0_g1	2105	4007	492	99	95.325	469	0	778	minus	469	95.33	19	3	4	ref|XR_004609894.1|	XR_004609894	1359	1849	1646	1158	1/-1	PREDICTED: Cyclopterus lumpus UBA-like domain containing 2 (ubald2), transcript variant X3, misc_RNA
TRINITY_DN12587_c0_g1	2105	4007	505	99	90.297	456	0	647	minus	456	90.3	33	9	16	ref|XR_004609894.1|	XR_004609894	1359	1849	1696	1194	1/-1	PREDICTED: Cyclopterus lumpus UBA-like domain containing 2 (ubald2), transcript variant X3, misc_RNA
TRINITY_DN12587_c0_g1	2105	4007	494	99	87.854	434	4.41e-158	560	minus	434	87.85	39	10	21	ref|XR_004609894.1|	XR_004609894	1359	1849	1596	1121	1/-1	PREDICTED: Cyclopterus lumpus UBA-like domain containing 2 (ubald2), transcript variant X3, misc_RNA
TRINITY_DN12587_c0_g1	2105	4007	518	99	85.714	444	7.49e-146	520	minus	444	85.71	45	13	29	ref|XR_004609894.1|	XR_004609894	1359	1849	1746	1231	1/-1	PREDICTED: Cyclopterus lumpus UBA-like domain containing 2 (ubald2), transcript variant X3, misc_RNA
TRINITY_DN12587_c0_g1	2105	4007	518	99	83.784	434	9.89e-130	466	minus	434	83.78	56	15	28	ref|XR_004609894.1|	XR_004609894	1359	1857	1546	1038	1/-1	PREDICTED: Cyclopterus lumpus UBA-like domain containing 2 (ubald2), transcript variant X3, misc_RNA
TRINITY_DN12587_c0_g1	2105	4007	506	99	84.19	426	9.89e-130	466	minus	426	84.19	53	10	27	ref|XR_004609894.1|	XR_004609894	1359	1849	1796	1303	1/-1	PREDICTED: Cyclopterus lumpus UBA-like domain containing 2 (ubald2), transcript variant X3, misc_RNA
TRINITY_DN12587_c0_g1	2105	4007	506	99	82.213	416	1.69e-112	409	minus	416	82.21	60	12	30	ref|XR_004609894.1|	XR_004609894	1359	1849	1846	1356	1/-1	PREDICTED: Cyclopterus lumpus UBA-like domain containing 2 (ubald2), transcript variant X3, misc_RNA
TRINITY_DN12587_c0_g1	2105	4007	226	99	97.788	221	6.13e-107	390	minus	221	97.79	5	0	0	ref|XR_004609894.1|	XR_004609894	1359	1584	1896	1671	1/-1	PREDICTED: Cyclopterus lumpus UBA-like domain containing 2 (ubald2), transcript variant X3, misc_RNA
TRINITY_DN12587_c0_g1	2105	4007	226	99	97.788	221	6.13e-107	390	minus	221	97.79	5	0	0	ref|XR_004609894.1|	XR_004609894	1359	1584	1946	1721	1/-1	PREDICTED: Cyclopterus lumpus UBA-like domain containing 2 (ubald2), transcript variant X3, misc_RNA
TRINITY_DN12587_c0_g1	2105	4007	176	99	97.159	171	3.82e-79	298	minus	171	97.16	5	0	0	ref|XR_004609894.1|	XR_004609894	1409	1584	1996	1821	1/-1	PREDICTED: Cyclopterus lumpus UBA-like domain containing 2 (ubald2), transcript variant X3, misc_RNA
TRINITY_DN12587_c0_g1	2105	4007	236	99	87.712	207	2.99e-70	268	minus	207	87.71	21	7	8	ref|XR_004609894.1|	XR_004609894	1582	1813	1206	975	1/-1	PREDICTED: Cyclopterus lumpus UBA-like domain containing 2 (ubald2), transcript variant X3, misc_RNA
TRINITY_DN12587_c0_g1	2105	4007	191	99	91.099	174	3.02e-65	252	minus	174	91.1	10	5	7	ref|XR_004609894.1|	XR_004609894	981	1167	2329	2142	1/-1	PREDICTED: Cyclopterus lumpus UBA-like domain containing 2 (ubald2), transcript variant X3, misc_RNA
TRINITY_DN12587_c0_g1	2105	4007	191	99	91.099	174	3.02e-65	252	minus	174	91.1	10	5	7	ref|XR_004609894.1|	XR_004609894	1027	1213	2375	2188	1/-1	PREDICTED: Cyclopterus lumpus UBA-like domain containing 2 (ubald2), transcript variant X3, misc_RNA
TRINITY_DN12587_c0_g1	2105	4007	126	99	96.825	122	5.12e-53	211	minus	122	96.83	4	0	0	ref|XR_004609894.1|	XR_004609894	1459	1584	1996	1871	1/-1	PREDICTED: Cyclopterus lumpus UBA-like domain containing 2 (ubald2), transcript variant X3, misc_RNA
TRINITY_DN12587_c0_g1	2105	4007	76	99	96.053	73	6.86e-27	124	minus	73	96.05	3	0	0	ref|XR_004609894.1|	XR_004609894	1509	1584	1996	1921	1/-1	PREDICTED: Cyclopterus lumpus UBA-like domain containing 2 (ubald2), transcript variant X3, misc_RNA
TRINITY_DN12587_c0_g1	2105	4007	49	99	97.959	48	1.16e-14	84.2	minus	48	97.96	0	1	1	ref|XR_004609894.1|	XR_004609894	981	1028	2190	2142	1/-1	PREDICTED: Cyclopterus lumpus UBA-like domain containing 2 (ubald2), transcript variant X3, misc_RNA
TRINITY_DN12587_c0_g1	2105	4007	49	99	97.959	48	1.16e-14	84.2	minus	48	97.96	0	1	1	ref|XR_004609894.1|	XR_004609894	1166	1213	2375	2327	1/-1	PREDICTED: Cyclopterus lumpus UBA-like domain containing 2 (ubald2), transcript variant X3, misc_RNA
TRINITY_DN12587_c0_g1	2105	4007	45	99	97.778	44	5.42e-13	78.7	minus	44	97.78	1	0	0	ref|XR_004609894.1|	XR_004609894	1806	1850	1128	1084	1/-1	PREDICTED: Cyclopterus lumpus UBA-like domain containing 2 (ubald2), transcript variant X3, misc_RNA
# BLASTN 2.12.0+
# Query: TRINITY_DN2974_c0_g2
# Database: GCF_009769545.1_fCycLum1.pri_rna.fna
# Fields: query id, query length, subject length, alignment length, % query coverage per subject, % identity, identical, evalue, bit score, subject strand, positives, % positives, mismatches, gap opens, gaps, subject id, subject acc., q. start, q. end, s. start, s. end, query/sbjct frames, subject title
# 11 hits found
TRINITY_DN2974_c0_g2	16411	5281	4767	43	99.958	4765	0	8791	plus	4765	99.96	0	2	2	ref|XM_034562118.1|	XM_034562118	9971	14736	516	5281	2021-01-01	PREDICTED: Cyclopterus lumpus DEAD-box helicase 3 X-linked a (ddx3xa), transcript variant X2, mRNA
TRINITY_DN2974_c0_g2	16411	5281	1857	43	100	1857	0	3430	minus	1857	100	0	0	0	ref|XM_034562118.1|	XM_034562118	1	1857	2372	516	1/-1	PREDICTED: Cyclopterus lumpus DEAD-box helicase 3 X-linked a (ddx3xa), transcript variant X2, mRNA
TRINITY_DN2974_c0_g2	16411	5281	224	43	100	224	2.86e-113	414	minus	224	100	0	0	0	ref|XM_034562118.1|	XM_034562118	2150	2373	519	296	1/-1	PREDICTED: Cyclopterus lumpus DEAD-box helicase 3 X-linked a (ddx3xa), transcript variant X2, mRNA
TRINITY_DN2974_c0_g2	16411	5281	180	43	99.444	179	1.38e-86	326	plus	179	99.44	0	1	1	ref|XM_034562118.1|	XM_034562118	9500	9678	340	519	2021-01-01	PREDICTED: Cyclopterus lumpus DEAD-box helicase 3 X-linked a (ddx3xa), transcript variant X2, mRNA
TRINITY_DN2974_c0_g2	16411	5342	4767	44	99.958	4765	0	8791	plus	4765	99.96	0	2	2	ref|XM_034562117.1|	XM_034562117	9971	14736	577	5342	2021-01-01	PREDICTED: Cyclopterus lumpus DEAD-box helicase 3 X-linked a (ddx3xa), transcript variant X1, mRNA
TRINITY_DN2974_c0_g2	16411	5342	1857	44	100	1857	0	3430	minus	1857	100	0	0	0	ref|XM_034562117.1|	XM_034562117	1	1857	2433	577	1/-1	PREDICTED: Cyclopterus lumpus DEAD-box helicase 3 X-linked a (ddx3xa), transcript variant X1, mRNA
TRINITY_DN2974_c0_g2	16411	5342	175	44	100	175	4.96e-86	324	plus	175	100	0	0	0	ref|XM_034562117.1|	XM_034562117	9504	9678	406	580	2021-01-01	PREDICTED: Cyclopterus lumpus DEAD-box helicase 3 X-linked a (ddx3xa), transcript variant X1, mRNA
TRINITY_DN2974_c0_g2	16411	5342	175	44	100	175	4.96e-86	324	minus	175	100	0	0	0	ref|XM_034562117.1|	XM_034562117	2150	2324	580	406	1/-1	PREDICTED: Cyclopterus lumpus DEAD-box helicase 3 X-linked a (ddx3xa), transcript variant X1, mRNA
TRINITY_DN2974_c0_g2	16411	5342	61	44	100	61	1.17e-22	113	plus	61	100	0	0	0	ref|XM_034562117.1|	XM_034562117	6379	6439	345	405	2021-01-01	PREDICTED: Cyclopterus lumpus DEAD-box helicase 3 X-linked a (ddx3xa), transcript variant X1, mRNA
TRINITY_DN2974_c0_g2	16411	5342	61	44	100	61	1.17e-22	113	minus	61	100	0	0	0	ref|XM_034562117.1|	XM_034562117	5436	5496	405	345	1/-1	PREDICTED: Cyclopterus lumpus DEAD-box helicase 3 X-linked a (ddx3xa), transcript variant X1, mRNA
TRINITY_DN2974_c0_g2	16411	5342	49	44	100	49	5.48e-16	91.6	minus	49	100	0	0	0	ref|XM_034562117.1|	XM_034562117	2325	2373	345	297	1/-1	PREDICTED: Cyclopterus lumpus DEAD-box helicase 3 X-linked a (ddx3xa), transcript variant X1, mRNA
# BLASTN 2.12.0+
# Query: TRINITY_DN3083_c0_g1
# Database: GCF_009769545.1_fCycLum1.pri_rna.fna
# Fields: query id, query length, subject length, alignment length, % query coverage per subject, % identity, identical, evalue, bit score, subject strand, positives, % positives, mismatches, gap opens, gaps, subject id, subject acc., q. start, q. end, s. start, s. end, query/sbjct frames, subject title
# 18 hits found
TRINITY_DN3083_c0_g1	6297	3285	913	53	100	913	0	1687	minus	913	100	0	0	0	ref|XM_034525438.1|	XM_034525438	2623	3535	1910	998	1/-1	PREDICTED: Cyclopterus lumpus mannosidase, beta A, lysosomal (manba), transcript variant X2, mRNA
TRINITY_DN3083_c0_g1	6297	3285	558	53	100	558	0	1031	minus	558	100	0	0	0	ref|XM_034525438.1|	XM_034525438	626	1183	2753	2196	1/-1	PREDICTED: Cyclopterus lumpus mannosidase, beta A, lysosomal (manba), transcript variant X2, mRNA
TRINITY_DN3083_c0_g1	6297	3285	532	53	100	532	0	983	minus	532	100	0	0	0	ref|XM_034525438.1|	XM_034525438	37	568	3285	2754	1/-1	PREDICTED: Cyclopterus lumpus mannosidase, beta A, lysosomal (manba), transcript variant X2, mRNA
TRINITY_DN3083_c0_g1	6297	3285	314	53	99.682	313	4.75e-162	575	minus	313	99.68	1	0	0	ref|XM_034525438.1|	XM_034525438	5593	5906	314	1	1/-1	PREDICTED: Cyclopterus lumpus mannosidase, beta A, lysosomal (manba), transcript variant X2, mRNA
TRINITY_DN3083_c0_g1	6297	3285	301	53	99.668	300	8e-155	551	minus	300	99.67	1	0	0	ref|XM_034525438.1|	XM_034525438	4934	5234	718	418	1/-1	PREDICTED: Cyclopterus lumpus mannosidase, beta A, lysosomal (manba), transcript variant X2, mRNA
TRINITY_DN3083_c0_g1	6297	3285	293	53	100	293	4.82e-152	542	minus	293	100	0	0	0	ref|XM_034525438.1|	XM_034525438	1976	2268	2198	1906	1/-1	PREDICTED: Cyclopterus lumpus mannosidase, beta A, lysosomal (manba), transcript variant X2, mRNA
TRINITY_DN3083_c0_g1	6297	3285	170	53	100	170	1.14e-83	315	minus	170	100	0	0	0	ref|XM_034525438.1|	XM_034525438	4379	4548	888	719	1/-1	PREDICTED: Cyclopterus lumpus mannosidase, beta A, lysosomal (manba), transcript variant X2, mRNA
TRINITY_DN3083_c0_g1	6297	3285	121	53	97.521	118	2.58e-50	204	minus	118	97.52	0	3	3	ref|XM_034525438.1|	XM_034525438	5321	5441	421	304	1/-1	PREDICTED: Cyclopterus lumpus mannosidase, beta A, lysosomal (manba), transcript variant X2, mRNA
TRINITY_DN3083_c0_g1	6297	3285	110	53	100	110	2.58e-50	204	minus	110	100	0	0	0	ref|XM_034525438.1|	XM_034525438	4100	4209	997	888	1/-1	PREDICTED: Cyclopterus lumpus mannosidase, beta A, lysosomal (manba), transcript variant X2, mRNA
TRINITY_DN3083_c0_g1	6297	3380	913	54	100	913	0	1687	minus	913	100	0	0	0	ref|XM_034525437.1|	XM_034525437	2623	3535	2005	1093	1/-1	PREDICTED: Cyclopterus lumpus mannosidase, beta A, lysosomal (manba), transcript variant X1, mRNA
TRINITY_DN3083_c0_g1	6297	3380	558	54	100	558	0	1031	minus	558	100	0	0	0	ref|XM_034525437.1|	XM_034525437	626	1183	2848	2291	1/-1	PREDICTED: Cyclopterus lumpus mannosidase, beta A, lysosomal (manba), transcript variant X1, mRNA
TRINITY_DN3083_c0_g1	6297	3380	532	54	100	532	0	983	minus	532	100	0	0	0	ref|XM_034525437.1|	XM_034525437	37	568	3380	2849	1/-1	PREDICTED: Cyclopterus lumpus mannosidase, beta A, lysosomal (manba), transcript variant X1, mRNA
TRINITY_DN3083_c0_g1	6297	3380	409	54	99.756	408	0	750	minus	408	99.76	1	0	0	ref|XM_034525437.1|	XM_034525437	5498	5906	409	1	1/-1	PREDICTED: Cyclopterus lumpus mannosidase, beta A, lysosomal (manba), transcript variant X1, mRNA
TRINITY_DN3083_c0_g1	6297	3380	301	54	99.668	300	8e-155	551	minus	300	99.67	1	0	0	ref|XM_034525437.1|	XM_034525437	4934	5234	813	513	1/-1	PREDICTED: Cyclopterus lumpus mannosidase, beta A, lysosomal (manba), transcript variant X1, mRNA
TRINITY_DN3083_c0_g1	6297	3380	293	54	100	293	4.82e-152	542	minus	293	100	0	0	0	ref|XM_034525437.1|	XM_034525437	1976	2268	2293	2001	1/-1	PREDICTED: Cyclopterus lumpus mannosidase, beta A, lysosomal (manba), transcript variant X1, mRNA
TRINITY_DN3083_c0_g1	6297	3380	170	54	100	170	1.14e-83	315	minus	170	100	0	0	0	ref|XM_034525437.1|	XM_034525437	4379	4548	983	814	1/-1	PREDICTED: Cyclopterus lumpus mannosidase, beta A, lysosomal (manba), transcript variant X1, mRNA
TRINITY_DN3083_c0_g1	6297	3380	110	54	100	110	2.58e-50	204	minus	110	100	0	0	0	ref|XM_034525437.1|	XM_034525437	4100	4209	1092	983	1/-1	PREDICTED: Cyclopterus lumpus mannosidase, beta A, lysosomal (manba), transcript variant X1, mRNA
TRINITY_DN3083_c0_g1	6297	3380	109	54	100	109	9.29e-50	202	minus	109	100	0	0	0	ref|XM_034525437.1|	XM_034525437	5321	5429	516	408	1/-1	PREDICTED: Cyclopterus lumpus mannosidase, beta A, lysosomal (manba), transcript variant X1, mRNA
# BLASTN 2.12.0+
# Query: TRINITY_DN7074_c0_g1
# Database: GCF_009769545.1_fCycLum1.pri_rna.fna
# Fields: query id, query length, subject length, alignment length, % query coverage per subject, % identity, identical, evalue, bit score, subject strand, positives, % positives, mismatches, gap opens, gaps, subject id, subject acc., q. start, q. end, s. start, s. end, query/sbjct frames, subject title
# 6 hits found
TRINITY_DN7074_c0_g1	8168	3650	3650	45	100	3650	0	6741	plus	3650	100	0	0	0	ref|XM_034542441.1|	XM_034542441	4515	8164	1	3650	2021-01-01	PREDICTED: Cyclopterus lumpus solute carrier family 15 member 4 (slc15a4), mRNA
TRINITY_DN7074_c0_g1	8168	2075	718	13	100	718	0	1327	minus	718	100	0	0	0	ref|XM_034542444.1|	XM_034542444	3848	4565	718	1	1/-1	PREDICTED: Cyclopterus lumpus glycosyltransferase 1 domain containing 1 (glt1d1), transcript variant X3, mRNA
TRINITY_DN7074_c0_g1	8168	2075	151	13	100	151	5.41e-73	279	minus	151	100	0	0	0	ref|XM_034542444.1|	XM_034542444	352	502	1062	912	1/-1	PREDICTED: Cyclopterus lumpus glycosyltransferase 1 domain containing 1 (glt1d1), transcript variant X3, mRNA
TRINITY_DN7074_c0_g1	8168	2075	110	13	100	110	3.35e-50	204	minus	110	100	0	0	0	ref|XM_034542444.1|	XM_034542444	3605	3714	826	717	1/-1	PREDICTED: Cyclopterus lumpus glycosyltransferase 1 domain containing 1 (glt1d1), transcript variant X3, mRNA
TRINITY_DN7074_c0_g1	8168	2075	55	13	100	55	1.26e-19	102	minus	55	100	0	0	0	ref|XM_034542444.1|	XM_034542444	2153	2207	876	822	1/-1	PREDICTED: Cyclopterus lumpus glycosyltransferase 1 domain containing 1 (glt1d1), transcript variant X3, mRNA
TRINITY_DN7074_c0_g1	8168	2075	40	13	100	40	2.74e-11	75	minus	40	100	0	0	0	ref|XM_034542444.1|	XM_034542444	1188	1227	915	876	1/-1	PREDICTED: Cyclopterus lumpus glycosyltransferase 1 domain containing 1 (glt1d1), transcript variant X3, mRNA
# BLASTN 2.12.0+
# Query: TRINITY_DN327_c0_g1
# Database: GCF_009769545.1_fCycLum1.pri_rna.fna
# Fields: query id, query length, subject length, alignment length, % query coverage per subject, % identity, identical, evalue, bit score, subject strand, positives, % positives, mismatches, gap opens, gaps, subject id, subject acc., q. start, q. end, s. start, s. end, query/sbjct frames, subject title
# 11 hits found
TRINITY_DN327_c0_g1	4569	2426	1024	53	100	1024	0	1892	minus	1024	100	0	0	0	ref|XM_034527649.1|	XM_034527649	336	1359	2426	1403	1/-1	PREDICTED: Cyclopterus lumpus G patch domain containing 2 (gpatch2), transcript variant X3, mRNA
TRINITY_DN327_c0_g1	4569	2426	990	53	100	990	0	1829	minus	990	100	0	0	0	ref|XM_034527649.1|	XM_034527649	3560	4549	990	1	1/-1	PREDICTED: Cyclopterus lumpus G patch domain containing 2 (gpatch2), transcript variant X3, mRNA
TRINITY_DN327_c0_g1	4569	2426	265	53	100	265	1.28e-136	490	minus	265	100	0	0	0	ref|XM_034527649.1|	XM_034527649	2868	3132	1254	990	1/-1	PREDICTED: Cyclopterus lumpus G patch domain containing 2 (gpatch2), transcript variant X3, mRNA
TRINITY_DN327_c0_g1	4569	2426	115	53	100	115	3.11e-53	213	minus	115	100	0	0	0	ref|XM_034527649.1|	XM_034527649	2721	2835	1366	1252	1/-1	PREDICTED: Cyclopterus lumpus G patch domain containing 2 (gpatch2), transcript variant X3, mRNA
TRINITY_DN327_c0_g1	4569	2426	40	53	100	40	1.53e-11	75	minus	40	100	0	0	0	ref|XM_034527649.1|	XM_034527649	1537	1576	1405	1366	1/-1	PREDICTED: Cyclopterus lumpus G patch domain containing 2 (gpatch2), transcript variant X3, mRNA
TRINITY_DN327_c0_g1	4569	2477	1024	54	100	1024	0	1892	minus	1024	100	0	0	0	ref|XM_034527648.1|	XM_034527648	336	1359	2477	1454	1/-1	PREDICTED: Cyclopterus lumpus G patch domain containing 2 (gpatch2), transcript variant X2, mRNA
TRINITY_DN327_c0_g1	4569	2477	987	54	100	987	0	1823	minus	987	100	0	0	0	ref|XM_034527648.1|	XM_034527648	3563	4549	987	1	1/-1	PREDICTED: Cyclopterus lumpus G patch domain containing 2 (gpatch2), transcript variant X2, mRNA
TRINITY_DN327_c0_g1	4569	2477	267	54	100	267	9.91e-138	494	minus	267	100	0	0	0	ref|XM_034527648.1|	XM_034527648	2868	3134	1251	985	1/-1	PREDICTED: Cyclopterus lumpus G patch domain containing 2 (gpatch2), transcript variant X2, mRNA
TRINITY_DN327_c0_g1	4569	2477	114	54	100	114	1.12e-52	211	minus	114	100	0	0	0	ref|XM_034527648.1|	XM_034527648	2722	2835	1362	1249	1/-1	PREDICTED: Cyclopterus lumpus G patch domain containing 2 (gpatch2), transcript variant X2, mRNA
TRINITY_DN327_c0_g1	4569	2477	55	54	100	55	7.02e-20	102	minus	55	100	0	0	0	ref|XM_034527648.1|	XM_034527648	2098	2152	1417	1363	1/-1	PREDICTED: Cyclopterus lumpus G patch domain containing 2 (gpatch2), transcript variant X2, mRNA
TRINITY_DN327_c0_g1	4569	2477	41	54	100	41	4.26e-12	76.8	minus	41	100	0	0	0	ref|XM_034527648.1|	XM_034527648	1537	1577	1456	1416	1/-1	PREDICTED: Cyclopterus lumpus G patch domain containing 2 (gpatch2), transcript variant X2, mRNA
# BLASTN 2.12.0+
# Query: TRINITY_DN1367_c1_g1
# Database: GCF_009769545.1_fCycLum1.pri_rna.fna
# Fields: query id, query length, subject length, alignment length, % query coverage per subject, % identity, identical, evalue, bit score, subject strand, positives, % positives, mismatches, gap opens, gaps, subject id, subject acc., q. start, q. end, s. start, s. end, query/sbjct frames, subject title
# 10 hits found
TRINITY_DN1367_c1_g1	10571	9427	3163	71	99.937	3161	0	5830	minus	3161	99.94	2	0	0	ref|XM_034531884.1|	XM_034531884	1	3163	7525	4363	1/-1	PREDICTED: Cyclopterus lumpus death-inducer obliterator 1-like (LOC117730299), transcript variant X5, mRNA
TRINITY_DN1367_c1_g1	10571	9427	2201	71	99.864	2198	0	4048	minus	2198	99.86	3	0	0	ref|XM_034531884.1|	XM_034531884	8065	10265	2273	73	1/-1	PREDICTED: Cyclopterus lumpus death-inducer obliterator 1-like (LOC117730299), transcript variant X5, mRNA
TRINITY_DN1367_c1_g1	10571	9427	2095	71	99.714	2089	0	3831	minus	2089	99.71	0	1	6	ref|XM_034531884.1|	XM_034531884	3574	5668	4362	2274	1/-1	PREDICTED: Cyclopterus lumpus death-inducer obliterator 1-like (LOC117730299), transcript variant X5, mRNA
TRINITY_DN1367_c1_g1	10571	9427	74	71	100	74	4.47e-30	137	minus	74	100	0	0	0	ref|XM_034531884.1|	XM_034531884	10471	10544	74	1	1/-1	PREDICTED: Cyclopterus lumpus death-inducer obliterator 1-like (LOC117730299), transcript variant X5, mRNA
TRINITY_DN1367_c1_g1	10571	9427	117	71	88.034	103	4.47e-30	137	minus	103	88.03	12	2	2	ref|XM_034531884.1|	XM_034531884	1	116	7585	7470	1/-1	PREDICTED: Cyclopterus lumpus death-inducer obliterator 1-like (LOC117730299), transcript variant X5, mRNA
TRINITY_DN1367_c1_g1	10571	9439	3163	71	99.937	3161	0	5830	minus	3161	99.94	2	0	0	ref|XM_034531883.1|	XM_034531883	1	3163	7537	4375	1/-1	PREDICTED: Cyclopterus lumpus death-inducer obliterator 1-like (LOC117730299), transcript variant X4, mRNA
TRINITY_DN1367_c1_g1	10571	9439	2201	71	99.864	2198	0	4048	minus	2198	99.86	3	0	0	ref|XM_034531883.1|	XM_034531883	8065	10265	2285	85	1/-1	PREDICTED: Cyclopterus lumpus death-inducer obliterator 1-like (LOC117730299), transcript variant X4, mRNA
TRINITY_DN1367_c1_g1	10571	9439	2095	71	99.714	2089	0	3831	minus	2089	99.71	0	1	6	ref|XM_034531883.1|	XM_034531883	3574	5668	4374	2286	1/-1	PREDICTED: Cyclopterus lumpus death-inducer obliterator 1-like (LOC117730299), transcript variant X4, mRNA
TRINITY_DN1367_c1_g1	10571	9439	86	71	100	86	9.53e-37	159	minus	86	100	0	0	0	ref|XM_034531883.1|	XM_034531883	10383	10468	86	1	1/-1	PREDICTED: Cyclopterus lumpus death-inducer obliterator 1-like (LOC117730299), transcript variant X4, mRNA
TRINITY_DN1367_c1_g1	10571	9439	117	71	88.034	103	4.47e-30	137	minus	103	88.03	12	2	2	ref|XM_034531883.1|	XM_034531883	1	116	7597	7482	1/-1	PREDICTED: Cyclopterus lumpus death-inducer obliterator 1-like (LOC117730299), transcript variant X4, mRNA
# BLASTN 2.12.0+
# Query: TRINITY_DN7103_c0_g1
# Database: GCF_009769545.1_fCycLum1.pri_rna.fna
# Fields: query id, query length, subject length, alignment length, % query coverage per subject, % identity, identical, evalue, bit score, subject strand, positives, % positives, mismatches, gap opens, gaps, subject id, subject acc., q. start, q. end, s. start, s. end, query/sbjct frames, subject title
# 10 hits found
TRINITY_DN7103_c0_g1	16468	5833	2635	35	100	2635	0	4867	plus	2635	100	0	0	0	ref|XM_034546304.1|	XM_034546304	6851	9485	371	3005	2021-01-01	PREDICTED: Cyclopterus lumpus chromodomain helicase DNA binding protein 1 (chd1), transcript variant X2, mRNA
TRINITY_DN7103_c0_g1	16468	5833	1627	35	100	1627	0	3005	plus	1627	100	0	0	0	ref|XM_034546304.1|	XM_034546304	9581	11207	3003	4629	2021-01-01	PREDICTED: Cyclopterus lumpus chromodomain helicase DNA binding protein 1 (chd1), transcript variant X2, mRNA
TRINITY_DN7103_c0_g1	16468	5833	675	35	100	675	0	1247	plus	675	100	0	0	0	ref|XM_034546304.1|	XM_034546304	11334	12008	4629	5303	2021-01-01	PREDICTED: Cyclopterus lumpus chromodomain helicase DNA binding protein 1 (chd1), transcript variant X2, mRNA
TRINITY_DN7103_c0_g1	16468	5833	533	35	100	533	0	985	plus	533	100	0	0	0	ref|XM_034546304.1|	XM_034546304	14360	14892	5301	5833	2021-01-01	PREDICTED: Cyclopterus lumpus chromodomain helicase DNA binding protein 1 (chd1), transcript variant X2, mRNA
TRINITY_DN7103_c0_g1	16468	5833	371	35	99.73	370	0	680	plus	370	99.73	1	0	0	ref|XM_034546304.1|	XM_034546304	1351	1721	1	371	2021-01-01	PREDICTED: Cyclopterus lumpus chromodomain helicase DNA binding protein 1 (chd1), transcript variant X2, mRNA
TRINITY_DN7103_c0_g1	16468	7063	2620	43	100	2620	0	4839	plus	2620	100	0	0	0	ref|XM_034546303.1|	XM_034546303	6866	9485	374	2993	2021-01-01	PREDICTED: Cyclopterus lumpus chromodomain helicase DNA binding protein 1 (chd1), transcript variant X1, mRNA
TRINITY_DN7103_c0_g1	16468	7063	1776	43	99.944	1775	0	3273	plus	1775	99.94	0	1	1	ref|XM_034546303.1|	XM_034546303	14360	16135	5289	7063	2021-01-01	PREDICTED: Cyclopterus lumpus chromodomain helicase DNA binding protein 1 (chd1), transcript variant X1, mRNA
TRINITY_DN7103_c0_g1	16468	7063	1627	43	100	1627	0	3005	plus	1627	100	0	0	0	ref|XM_034546303.1|	XM_034546303	9581	11207	2991	4617	2021-01-01	PREDICTED: Cyclopterus lumpus chromodomain helicase DNA binding protein 1 (chd1), transcript variant X1, mRNA
TRINITY_DN7103_c0_g1	16468	7063	675	43	100	675	0	1247	plus	675	100	0	0	0	ref|XM_034546303.1|	XM_034546303	11334	12008	4617	5291	2021-01-01	PREDICTED: Cyclopterus lumpus chromodomain helicase DNA binding protein 1 (chd1), transcript variant X1, mRNA
TRINITY_DN7103_c0_g1	16468	7063	378	43	99.735	377	0	693	plus	377	99.74	1	0	0	ref|XM_034546303.1|	XM_034546303	1343	1720	1	378	2021-01-01	PREDICTED: Cyclopterus lumpus chromodomain helicase DNA binding protein 1 (chd1), transcript variant X1, mRNA
# BLASTN 2.12.0+
# Query: TRINITY_DN1007_c1_g1
# Database: GCF_009769545.1_fCycLum1.pri_rna.fna
# Fields: query id, query length, subject length, alignment length, % query coverage per subject, % identity, identical, evalue, bit score, subject strand, positives, % positives, mismatches, gap opens, gaps, subject id, subject acc., q. start, q. end, s. start, s. end, query/sbjct frames, subject title
# 12 hits found
TRINITY_DN1007_c1_g1	3474	1689	647	49	100	647	0	1195	minus	647	100	0	0	0	ref|XM_034527551.1|	XM_034527551	867	1513	1367	721	1/-1	PREDICTED: Cyclopterus lumpus ribosomal oxygenase 1 (riox1), transcript variant X2, mRNA
TRINITY_DN1007_c1_g1	3474	1689	466	49	100	466	0	861	minus	466	100	0	0	0	ref|XM_034527551.1|	XM_034527551	2127	2592	720	255	1/-1	PREDICTED: Cyclopterus lumpus ribosomal oxygenase 1 (riox1), transcript variant X2, mRNA
TRINITY_DN1007_c1_g1	3474	1689	237	49	100	237	3.58e-121	438	minus	237	100	0	0	0	ref|XM_034527551.1|	XM_034527551	41	277	1689	1453	1/-1	PREDICTED: Cyclopterus lumpus ribosomal oxygenase 1 (riox1), transcript variant X2, mRNA
TRINITY_DN1007_c1_g1	3474	1689	139	49	100	139	1.07e-66	257	minus	139	100	0	0	0	ref|XM_034527551.1|	XM_034527551	2727	2865	255	117	1/-1	PREDICTED: Cyclopterus lumpus ribosomal oxygenase 1 (riox1), transcript variant X2, mRNA
TRINITY_DN1007_c1_g1	3474	1689	117	49	100	117	1.82e-54	217	minus	117	100	0	0	0	ref|XM_034527551.1|	XM_034527551	3235	3351	117	1	1/-1	PREDICTED: Cyclopterus lumpus ribosomal oxygenase 1 (riox1), transcript variant X2, mRNA
TRINITY_DN1007_c1_g1	3474	1689	89	49	100	89	6.7e-39	165	minus	89	100	0	0	0	ref|XM_034527551.1|	XM_034527551	698	786	1454	1366	1/-1	PREDICTED: Cyclopterus lumpus ribosomal oxygenase 1 (riox1), transcript variant X2, mRNA
TRINITY_DN1007_c1_g1	3474	1836	647	53	100	647	0	1195	minus	647	100	0	0	0	ref|XM_034527550.1|	XM_034527550	867	1513	1514	868	1/-1	PREDICTED: Cyclopterus lumpus ribosomal oxygenase 1 (riox1), transcript variant X1, mRNA
TRINITY_DN1007_c1_g1	3474	1836	466	53	100	466	0	861	minus	466	100	0	0	0	ref|XM_034527550.1|	XM_034527550	2127	2592	867	402	1/-1	PREDICTED: Cyclopterus lumpus ribosomal oxygenase 1 (riox1), transcript variant X1, mRNA
TRINITY_DN1007_c1_g1	3474	1836	288	53	100	288	1.59e-149	532	minus	288	100	0	0	0	ref|XM_034527550.1|	XM_034527550	2727	3014	402	115	1/-1	PREDICTED: Cyclopterus lumpus ribosomal oxygenase 1 (riox1), transcript variant X1, mRNA
TRINITY_DN1007_c1_g1	3474	1836	237	53	100	237	3.58e-121	438	minus	237	100	0	0	0	ref|XM_034527550.1|	XM_034527550	41	277	1836	1600	1/-1	PREDICTED: Cyclopterus lumpus ribosomal oxygenase 1 (riox1), transcript variant X1, mRNA
TRINITY_DN1007_c1_g1	3474	1836	118	53	100	118	5.07e-55	219	minus	118	100	0	0	0	ref|XM_034527550.1|	XM_034527550	3234	3351	118	1	1/-1	PREDICTED: Cyclopterus lumpus ribosomal oxygenase 1 (riox1), transcript variant X1, mRNA
TRINITY_DN1007_c1_g1	3474	1836	89	53	100	89	6.7e-39	165	minus	89	100	0	0	0	ref|XM_034527550.1|	XM_034527550	698	786	1601	1513	1/-1	PREDICTED: Cyclopterus lumpus ribosomal oxygenase 1 (riox1), transcript variant X1, mRNA
# BLASTN 2.12.0+
# Query: TRINITY_DN1502_c0_g1
# Database: GCF_009769545.1_fCycLum1.pri_rna.fna
# Fields: query id, query length, subject length, alignment length, % query coverage per subject, % identity, identical, evalue, bit score, subject strand, positives, % positives, mismatches, gap opens, gaps, subject id, subject acc., q. start, q. end, s. start, s. end, query/sbjct frames, subject title
# 11 hits found
TRINITY_DN1502_c0_g1	10957	4236	1845	46	99.512	1836	0	3352	minus	1836	99.51	4	3	5	ref|XM_034526374.1|	XM_034526374	1340	3183	4183	2343	1/-1	PREDICTED: Cyclopterus lumpus serine/threonine-protein kinase 38-like (LOC117726225), transcript variant X2, mRNA
TRINITY_DN1502_c0_g1	10957	4236	1435	46	99.791	1432	0	2632	minus	1432	99.79	1	1	2	ref|XM_034526374.1|	XM_034526374	4003	5437	2321	889	1/-1	PREDICTED: Cyclopterus lumpus serine/threonine-protein kinase 38-like (LOC117726225), transcript variant X2, mRNA
TRINITY_DN1502_c0_g1	10957	4236	361	46	100	361	0	667	minus	361	100	0	0	0	ref|XM_034526374.1|	XM_034526374	8288	8648	706	346	1/-1	PREDICTED: Cyclopterus lumpus serine/threonine-protein kinase 38-like (LOC117726225), transcript variant X2, mRNA
TRINITY_DN1502_c0_g1	10957	4236	353	46	99.15	350	1.35e-179	634	minus	350	99.15	2	1	1	ref|XM_034526374.1|	XM_034526374	8782	9133	353	1	1/-1	PREDICTED: Cyclopterus lumpus serine/threonine-protein kinase 38-like (LOC117726225), transcript variant X2, mRNA
TRINITY_DN1502_c0_g1	10957	4236	471	46	86.837	409	8.46e-147	525	minus	409	86.84	60	2	2	ref|XM_034526374.1|	XM_034526374	7681	8150	815	346	1/-1	PREDICTED: Cyclopterus lumpus serine/threonine-protein kinase 38-like (LOC117726225), transcript variant X2, mRNA
TRINITY_DN1502_c0_g1	10957	4236	524	46	83.588	438	5.16e-134	483	minus	438	83.59	77	4	9	ref|XM_034526374.1|	XM_034526374	7155	7678	1287	773	1/-1	PREDICTED: Cyclopterus lumpus serine/threonine-protein kinase 38-like (LOC117726225), transcript variant X2, mRNA
TRINITY_DN1502_c0_g1	10957	5864	1845	48	99.512	1836	0	3352	minus	1836	99.51	4	3	5	ref|XM_034526373.1|	XM_034526373	1340	3183	4344	2504	1/-1	PREDICTED: Cyclopterus lumpus serine/threonine-protein kinase 38-like (LOC117726225), transcript variant X1, mRNA
TRINITY_DN1502_c0_g1	10957	5864	1435	48	99.791	1432	0	2632	minus	1432	99.79	1	1	2	ref|XM_034526373.1|	XM_034526373	4003	5437	2482	1050	1/-1	PREDICTED: Cyclopterus lumpus serine/threonine-protein kinase 38-like (LOC117726225), transcript variant X1, mRNA
TRINITY_DN1502_c0_g1	10957	5864	867	48	99.769	865	0	1591	minus	865	99.77	2	0	0	ref|XM_034526373.1|	XM_034526373	8288	9154	867	1	1/-1	PREDICTED: Cyclopterus lumpus serine/threonine-protein kinase 38-like (LOC117726225), transcript variant X1, mRNA
TRINITY_DN1502_c0_g1	10957	5864	568	48	85.387	485	1.06e-165	588	minus	485	85.39	81	2	2	ref|XM_034526373.1|	XM_034526373	7681	8247	976	410	1/-1	PREDICTED: Cyclopterus lumpus serine/threonine-protein kinase 38-like (LOC117726225), transcript variant X1, mRNA
TRINITY_DN1502_c0_g1	10957	5864	524	48	83.588	438	5.16e-134	483	minus	438	83.59	77	4	9	ref|XM_034526373.1|	XM_034526373	7155	7678	1448	934	1/-1	PREDICTED: Cyclopterus lumpus serine/threonine-protein kinase 38-like (LOC117726225), transcript variant X1, mRNA
# BLASTN 2.12.0+
# Query: TRINITY_DN555_c1_g1
# Database: GCF_009769545.1_fCycLum1.pri_rna.fna
# Fields: query id, query length, subject length, alignment length, % query coverage per subject, % identity, identical, evalue, bit score, subject strand, positives, % positives, mismatches, gap opens, gaps, subject id, subject acc., q. start, q. end, s. start, s. end, query/sbjct frames, subject title
# 8 hits found
TRINITY_DN555_c1_g1	11060	5459	2336	49	99.957	2335	0	4309	plus	2335	99.96	1	0	0	ref|XM_034527380.1|	XM_034527380	3615	5950	871	3206	2021-01-01	PREDICTED: Cyclopterus lumpus dispatched homolog 1 (Drosophila) (disp1), transcript variant X4, mRNA
TRINITY_DN555_c1_g1	11060	5459	2262	49	99.912	2260	0	4165	plus	2260	99.91	0	2	2	ref|XM_034527380.1|	XM_034527380	6025	8286	3200	5459	2021-01-01	PREDICTED: Cyclopterus lumpus dispatched homolog 1 (Drosophila) (disp1), transcript variant X4, mRNA
TRINITY_DN555_c1_g1	11060	5459	669	49	100	669	0	1236	plus	669	100	0	0	0	ref|XM_034527380.1|	XM_034527380	2788	3456	207	875	2021-01-01	PREDICTED: Cyclopterus lumpus dispatched homolog 1 (Drosophila) (disp1), transcript variant X4, mRNA
TRINITY_DN555_c1_g1	11060	5459	204	49	100	204	2.53e-102	377	plus	204	100	0	0	0	ref|XM_034527380.1|	XM_034527380	669	872	1	204	2021-01-01	PREDICTED: Cyclopterus lumpus dispatched homolog 1 (Drosophila) (disp1), transcript variant X4, mRNA
TRINITY_DN555_c1_g1	11060	5700	2336	52	99.957	2335	0	4309	plus	2335	99.96	1	0	0	ref|XM_034527379.1|	XM_034527379	3615	5950	1112	3447	2021-01-01	PREDICTED: Cyclopterus lumpus dispatched homolog 1 (Drosophila) (disp1), transcript variant X3, mRNA
TRINITY_DN555_c1_g1	11060	5700	2262	52	99.912	2260	0	4165	plus	2260	99.91	0	2	2	ref|XM_034527379.1|	XM_034527379	6025	8286	3441	5700	2021-01-01	PREDICTED: Cyclopterus lumpus dispatched homolog 1 (Drosophila) (disp1), transcript variant X3, mRNA
TRINITY_DN555_c1_g1	11060	5700	669	52	100	669	0	1236	plus	669	100	0	0	0	ref|XM_034527379.1|	XM_034527379	2788	3456	448	1116	2021-01-01	PREDICTED: Cyclopterus lumpus dispatched homolog 1 (Drosophila) (disp1), transcript variant X3, mRNA
TRINITY_DN555_c1_g1	11060	5700	451	52	99.778	450	0	826	plus	450	99.78	0	1	1	ref|XM_034527379.1|	XM_034527379	2081	2531	1	450	2021-01-01	PREDICTED: Cyclopterus lumpus dispatched homolog 1 (Drosophila) (disp1), transcript variant X3, mRNA
# BLASTN 2.12.0+
# Query: TRINITY_DN32824_c0_g1
# Database: GCF_009769545.1_fCycLum1.pri_rna.fna
# Fields: query id, query length, subject length, alignment length, % query coverage per subject, % identity, identical, evalue, bit score, subject strand, positives, % positives, mismatches, gap opens, gaps, subject id, subject acc., q. start, q. end, s. start, s. end, query/sbjct frames, subject title
# 5 hits found
TRINITY_DN32824_c0_g1	7295	3145	2051	43	100	2051	0	3788	plus	2051	100	0	0	0	ref|XM_034554079.1|	XM_034554079	2563	4613	1095	3145	2021-01-01	PREDICTED: Cyclopterus lumpus N-myristoyltransferase 2 (nmt2), mRNA
TRINITY_DN32824_c0_g1	7295	3145	611	43	99.836	610	0	1123	plus	610	99.84	1	0	0	ref|XM_034554079.1|	XM_034554079	1700	2310	484	1094	2021-01-01	PREDICTED: Cyclopterus lumpus N-myristoyltransferase 2 (nmt2), mRNA
TRINITY_DN32824_c0_g1	7295	3145	261	43	100	261	3.43e-134	483	plus	261	100	0	0	0	ref|XM_034554079.1|	XM_034554079	811	1071	226	486	2021-01-01	PREDICTED: Cyclopterus lumpus N-myristoyltransferase 2 (nmt2), mRNA
TRINITY_DN32824_c0_g1	7295	3145	225	43	100	225	3.53e-114	416	plus	225	100	0	0	0	ref|XM_034554079.1|	XM_034554079	434	658	1	225	2021-01-01	PREDICTED: Cyclopterus lumpus N-myristoyltransferase 2 (nmt2), mRNA
TRINITY_DN32824_c0_g1	7295	1478	1467	20	99.932	1466	0	2702	minus	1466	99.93	0	1	1	ref|XM_034553009.1|	XM_034553009	5829	7295	1478	13	1/-1	PREDICTED: Cyclopterus lumpus ribonuclease P/MRP 38 subunit (rpp38), transcript variant X1, mRNA
# BLASTN 2.12.0+
# Query: TRINITY_DN84866_c0_g1
# Database: GCF_009769545.1_fCycLum1.pri_rna.fna
# Fields: query id, query length, subject length, alignment length, % query coverage per subject, % identity, identical, evalue, bit score, subject strand, positives, % positives, mismatches, gap opens, gaps, subject id, subject acc., q. start, q. end, s. start, s. end, query/sbjct frames, subject title
# 9 hits found
TRINITY_DN84866_c0_g1	6488	2999	711	47	100	711	0	1314	minus	711	100	0	0	0	ref|XM_034550266.1|	XM_034550266	1479	2189	2320	1610	1/-1	PREDICTED: Cyclopterus lumpus zw10 kinetochore protein (zw10), mRNA
TRINITY_DN84866_c0_g1	6488	2999	684	47	99.854	683	0	1256	minus	683	99.85	0	1	1	ref|XM_034550266.1|	XM_034550266	302	984	2999	2316	1/-1	PREDICTED: Cyclopterus lumpus zw10 kinetochore protein (zw10), mRNA
TRINITY_DN84866_c0_g1	6488	2999	591	47	100	591	0	1092	minus	591	100	0	0	0	ref|XM_034550266.1|	XM_034550266	3855	4445	1066	476	1/-1	PREDICTED: Cyclopterus lumpus zw10 kinetochore protein (zw10), mRNA
TRINITY_DN84866_c0_g1	6488	2999	241	47	100	241	4e-123	446	minus	241	100	0	0	0	ref|XM_034550266.1|	XM_034550266	6159	6399	241	1	1/-1	PREDICTED: Cyclopterus lumpus zw10 kinetochore protein (zw10), mRNA
TRINITY_DN84866_c0_g1	6488	2999	224	47	100	224	1.13e-113	414	minus	224	100	0	0	0	ref|XM_034550266.1|	XM_034550266	2551	2774	1610	1387	1/-1	PREDICTED: Cyclopterus lumpus zw10 kinetochore protein (zw10), mRNA
TRINITY_DN84866_c0_g1	6488	2999	183	47	100	183	6.99e-91	339	minus	183	100	0	0	0	ref|XM_034550266.1|	XM_034550266	3365	3547	1386	1204	1/-1	PREDICTED: Cyclopterus lumpus zw10 kinetochore protein (zw10), mRNA
TRINITY_DN84866_c0_g1	6488	2999	142	47	100	142	4.33e-68	263	minus	142	100	0	0	0	ref|XM_034550266.1|	XM_034550266	3635	3776	1206	1065	1/-1	PREDICTED: Cyclopterus lumpus zw10 kinetochore protein (zw10), mRNA
TRINITY_DN84866_c0_g1	6488	2999	139	47	100	139	2.01e-66	257	minus	139	100	0	0	0	ref|XM_034550266.1|	XM_034550266	4964	5102	377	239	1/-1	PREDICTED: Cyclopterus lumpus zw10 kinetochore protein (zw10), mRNA
TRINITY_DN84866_c0_g1	6488	2999	104	47	100	104	5.76e-47	193	minus	104	100	0	0	0	ref|XM_034550266.1|	XM_034550266	4740	4843	477	374	1/-1	PREDICTED: Cyclopterus lumpus zw10 kinetochore protein (zw10), mRNA
# BLASTN 2.12.0+
# Query: TRINITY_DN3266_c0_g2
# Database: GCF_009769545.1_fCycLum1.pri_rna.fna
# Fields: query id, query length, subject length, alignment length, % query coverage per subject, % identity, identical, evalue, bit score, subject strand, positives, % positives, mismatches, gap opens, gaps, subject id, subject acc., q. start, q. end, s. start, s. end, query/sbjct frames, subject title
# 10 hits found
TRINITY_DN3266_c0_g2	4233	1891	562	45	100	562	0	1038	plus	562	100	0	0	0	ref|XM_034562737.1|	XM_034562737	2982	3543	1330	1891	2021-01-01	PREDICTED: Cyclopterus lumpus legumain (lgmn), transcript variant X2, mRNA
TRINITY_DN3266_c0_g2	4233	1891	551	45	100	551	0	1018	plus	551	100	0	0	0	ref|XM_034562737.1|	XM_034562737	1747	2297	612	1162	2021-01-01	PREDICTED: Cyclopterus lumpus legumain (lgmn), transcript variant X2, mRNA
TRINITY_DN3266_c0_g2	4233	1891	535	45	100	535	0	989	plus	535	100	0	0	0	ref|XM_034562737.1|	XM_034562737	590	1124	1	535	2021-01-01	PREDICTED: Cyclopterus lumpus legumain (lgmn), transcript variant X2, mRNA
TRINITY_DN3266_c0_g2	4233	1891	173	45	100	173	1.65e-85	320	plus	173	100	0	0	0	ref|XM_034562737.1|	XM_034562737	2450	2622	1159	1331	2021-01-01	PREDICTED: Cyclopterus lumpus legumain (lgmn), transcript variant X2, mRNA
TRINITY_DN3266_c0_g2	4233	1891	78	45	100	78	1.07e-32	145	plus	78	100	0	0	0	ref|XM_034562737.1|	XM_034562737	1199	1276	534	611	2021-01-01	PREDICTED: Cyclopterus lumpus legumain (lgmn), transcript variant X2, mRNA
TRINITY_DN3266_c0_g2	4233	1888	562	45	100	562	0	1038	plus	562	100	0	0	0	ref|XM_034562736.1|	XM_034562736	2982	3543	1327	1888	2021-01-01	PREDICTED: Cyclopterus lumpus legumain (lgmn), transcript variant X1, mRNA
[truncated: 14,204 more rows]
