# Supplementary material for: Multi-Organ Transcriptome Response of Lumpfish (Cyclopterus lumpus) to Aeromonas salmonicida Subspecies salmonicida Systemic Infection
Source: Microorganisms. 2022 Oct 26;10(11):2113. doi: 10.3390/microorganisms10112113 (PMC9692985; doi:10.3390/microorganisms10112113)
Supplement: Supplementary file 1 [file microorganisms-10-02113-s001.zip › microorganisms-1974933-supplementary2/microorganisms-1974933-supplementary/Supporting information/File S5.xlsx]

## Sheet: All genes
File S5. List of all novel genes identified by de novo transcriptome analysis.
Gene name	Full description
abca5	ATP-binding cassette, sub-family A (ABC1), member 5 (abca5), mRNA
acap1	ArfGAP with coiled-coil, ankyrin repeat and PH domains 1 (acap1), transcript variant X3, misc_RNA
acot11a	acyl-CoA thioesterase 11a (acot11a), transcript variant X3, mRNA
adamts17	ADAM metallopeptidase with thrombospondin type 1 motif, 17 (adamts17), mRNA
aftpha	aftiphilin a (aftpha), transcript variant X4, mRNA
alg10	ALG10 alpha-1,2-mannosyltransferase (alg10), mRNA
alg8	ALG8 alpha-1,3-glucosyltransferase (alg8), transcript variant X2, misc_RNA
amot	angiomotin (amot), transcript variant X10, mRNA
appl1	adaptor protein, phosphotyrosine interaction, PH domain and leucine zipper containing 1 (appl1), mRNA
arhgap5	Rho GTPase activating protein 5 (arhgap5), mRNA
arid1b	AT rich interactive domain 1B (SWI1-like) (arid1b), mRNA
arrb2b	arrestin, beta 2b (arrb2b), mRNA
aspdh	aspartate dehydrogenase domain containing (aspdh), transcript variant X1, mRNA
atat1	alpha tubulin acetyltransferase 1 (atat1), transcript variant X8, misc_RNA
atp13a3	ATPase 13A3 (atp13a3), mRNA
axdnd1	axonemal dynein light chain domain containing 1 (axdnd1), mRNA
baz2ba	bromodomain adjacent to zinc finger domain, 2Ba (baz2ba), mRNA
bbs10	Bardet-Biedl syndrome 10 (bbs10), transcript variant X1, mRNA
birc6	baculoviral IAP repeat containing 6 (birc6), transcript variant X2, mRNA
bnip2	BCL2 interacting protein 2 (bnip2), transcript variant X2, mRNA
cast	calpastatin (cast), transcript variant X36, mRNA
cc2d1a	coiled-coil and C2 domain containing 1A (cc2d1a), transcript variant X2, mRNA
ccdc50	coiled-coil domain containing 50 (ccdc50), transcript variant X2, mRNA
ccn4a	cellular communication network factor 4a (ccn4a), mRNA
cct5	chaperonin containing TCP1, subunit 5 (epsilon) (cct5), mRNA
cdk5rap3	CDK5 regulatory subunit associated protein 3 (cdk5rap3), transcript variant X2, mRNA
cep162	centrosomal protein 162 (cep162), transcript variant X2, mRNA
cep170aa	centrosomal protein 170Aa (cep170aa), transcript variant X4, mRNA
chd1	chromodomain helicase DNA binding protein 1 (chd1), transcript variant X2, mRNA
chid1	chitinase domain containing 1 (chid1), mRNA
col5a1	procollagen, type V, alpha 1 (col5a1), transcript variant X2, mRNA
ctdsplb	CTD (carboxy-terminal domain, RNA polymerase II, polypeptide A) small phosphatase-like b (ctdsplb), transcript variant X4, mRNA
cusr	Copper-only SOD repeat protein (cusr), transcript variant X2, mRNA
d2hgdh	D-2-hydroxyglutarate dehydrogenase (d2hgdh), transcript variant X3, mRNA
dapk2b	death-associated protein kinase 2b (dapk2b), transcript variant X4, mRNA
dennd10	DENN domain containing 10 (dennd10), transcript variant X1, mRNA
dhrsx	dehydrogenase/reductase (SDR family) X-linked (dhrsx), transcript variant X2, mRNA
dnase1l1	deoxyribonuclease I-like 1 (dnase1l1), transcript variant X4, mRNA
dtwd1	DTW domain containing 1 (dtwd1), mRNA
e4f1	E4F transcription factor 1 (e4f1), transcript variant X4, mRNA
ect2	epithelial cell transforming 2 (ect2), transcript variant X6, mRNA
ehbp1l1a	EH domain binding protein 1-like 1a (ehbp1l1a), transcript variant X8, mRNA
eif4enif1	eukaryotic translation initiation factor 4E nuclear import factor 1 (eif4enif1), transcript variant X2, mRNA
eif4h	eukaryotic translation initiation factor 4h (eif4h), transcript variant X2, mRNA
ep400	E1A binding protein p400 (ep400), transcript variant X2, mRNA
esf1	ESF1, nucleolar pre-rRNA processing protein, homolog (S. cerevisiae) (esf1), mRNA
fam76b	family with sequence similarity 76 member B (fam76b), transcript variant X1, mRNA
fgd4a	FYVE, RhoGEF and PH domain containing 4a (fgd4a), transcript variant X9, mRNA
fnip1	folliculin interacting protein 1 (fnip1), transcript variant X2, mRNA
fryl	furry homolog, like (fryl), transcript variant X14, mRNA
g6pc3	glucose 6 phosphatase, catalytic, 3 (g6pc3), transcript variant X1, mRNA
gapdhs	glyceraldehyde-3-phosphate dehydrogenase, spermatogenic (gapdhs), mRNA
glrx2	glutaredoxin 2 (glrx2), transcript variant X3, mRNA
glt1d1	glycosyltransferase 1 domain containing 1 (glt1d1), transcript variant X3, mRNA
golga2	golgin A2 (golga2), mRNA
gon4l	gon-4-like (C. elegans) (gon4l), mRNA
gpatch2	G patch domain containing 2 (gpatch2), transcript variant X3, mRNA
gpatch4	G patch domain containing 4 (gpatch4), mRNA
gtf2a1	general transcription factor IIA, 1 (gtf2a1), transcript variant X5, mRNA
gtf3c5	general transcription factor IIIC, polypeptide 5 (gtf3c5), mRNA
hoxa3a	homeobox A3a (hoxa3a), transcript variant X2, mRNA
inpp5f	inositol polyphosphate-5-phosphatase F (inpp5f), transcript variant X2, mRNA
ints8	integrator complex subunit 8 (ints8), transcript variant X2, mRNA
itpr1b	inositol 1,4,5-trisphosphate receptor, type 1b (itpr1b), transcript variant X3, mRNA
kiaa2013	KIAA2013 ortholog (kiaa2013), transcript variant X2, mRNA
klf1	Kruppel-like factor 1 (erythroid) (klf1), transcript variant X9, mRNA
kpna6	karyopherin alpha 6 (importin alpha 7) (kpna6), mRNA
ldb1a	LIM domain binding 1a (ldb1a), transcript variant X4, mRNA
lgmn	legumain (lgmn), transcript variant X2, mRNA
LOC117725215	tectonin beta-propeller repeat-containing protein 2-like (LOC117725215), mRNA
LOC117725905	uncharacterized LOC117725905 (LOC117725905), transcript variant X3, mRNA
LOC117726225	serine/threonine-protein kinase 38-like (LOC117726225), transcript variant X2, mRNA
LOC117727222	uncharacterized protein C1orf115-like (LOC117727222), transcript variant X1, mRNA
LOC117728136	uncharacterized LOC117728136 (LOC117728136), mRNA
LOC117728308	uncharacterized LOC117728308 (LOC117728308), transcript variant X2, mRNA
LOC117728443	5.8S ribosomal RNA (LOC117728443), rRNA
LOC117729136	regulator of nonsense transcripts 1 (LOC117729136), transcript variant X4, mRNA
LOC117729582	importin-13-like (LOC117729582), transcript variant X2, mRNA
LOC117729971	low-density lipoprotein receptor 2-like (LOC117729971), mRNA
LOC117730007	kynurenine--oxoglutarate transaminase 3-like (LOC117730007), mRNA
LOC117730105	cAMP-specific 3',5'-cyclic phosphodiesterase 4C-like (LOC117730105), transcript variant X4, mRNA
LOC117730154	ICOS ligand-like (LOC117730154), mRNA
LOC117730299	death-inducer obliterator 1-like (LOC117730299), transcript variant X5, mRNA
LOC117730617	FERM domain-containing protein 4B-like (LOC117730617), transcript variant X3, mRNA
LOC117730735	uncharacterized LOC117730735 (LOC117730735), ncRNA
LOC117730971	translocon-associated protein subunit alpha-like (LOC117730971), mRNA
LOC117731817	proton myo-inositol cotransporter-like (LOC117731817), transcript variant X4, mRNA
LOC117731843	protein PML-like (LOC117731843), transcript variant X1, mRNA
LOC117732099	ubiquitin-conjugating enzyme E2 Q2-like (LOC117732099), mRNA
LOC117732398	CUGBP Elav-like family member 2 (LOC117732398), transcript variant X13, misc_RNA
LOC117733172	flocculation protein FLO11-like (LOC117733172), transcript variant X6, mRNA
LOC117733915	natural resistance-associated macrophage protein 2-like (LOC117733915), transcript variant X1, mRNA
LOC117734201	tol-Pal system protein TolA-like (LOC117734201), transcript variant X3, mRNA
LOC117734578	ER lumen protein-retaining receptor 2 (LOC117734578), mRNA
LOC117735023	protein Hook homolog 2-like (LOC117735023), transcript variant X2, mRNA
LOC117735300	secreted acidic protein 1A (LOC117735300), mRNA
LOC117735937	zinc metalloproteinase-disintegrin-like lachestatin-2 (LOC117735937), mRNA
LOC117736128	long-chain-fatty-acid--CoA ligase ACSBG2-like (LOC117736128), mRNA
LOC117736837	probable gluconokinase (LOC117736837), transcript variant X3, mRNA
LOC117736878	phospholipid-transporting ATPase ID-like (LOC117736878), transcript variant X2, mRNA
LOC117737772	LIM and calponin homology domains-containing protein 1-like (LOC117737772), transcript variant X1, mRNA
LOC117738003	arf-GAP with dual PH domain-containing protein 2-like (LOC117738003), transcript variant X4, mRNA
LOC117739157	G-protein coupled receptor 20 (LOC117739157), mRNA
LOC117739333	H-2 class I histocompatibility antigen, Q10 alpha chain-like (LOC117739333), transcript variant X1, mRNA
LOC117740198	nipped-B-like protein B (LOC117740198), transcript variant X4, mRNA
LOC117740383	uncharacterized LOC117740383 (LOC117740383), transcript variant X2, ncRNA
LOC117741087	rap1 GTPase-activating protein 2-like (LOC117741087), transcript variant X10, mRNA
LOC117741134	cytoplasmic dynein 2 heavy chain 1 (LOC117741134), mRNA
LOC117741256	mitochondrial intermediate peptidase-like (LOC117741256), mRNA
LOC117741537	CLIP-associating protein 1-B-like (LOC117741537), transcript variant X1, mRNA
LOC117741969	SR-related and CTD-associated factor 4-like (LOC117741969), transcript variant X1, mRNA
LOC117742776	OX-2 membrane glycoprotein-like (LOC117742776), transcript variant X1, mRNA
LOC117743669	radixin (LOC117743669), transcript variant X3, mRNA
LOC117743711	pleckstrin homology domain-containing family A member 1-like (LOC117743711), transcript variant X2, mRNA
LOC117743773	zinc finger protein 771-like (LOC117743773), mRNA
LOC117743818	cullin-9 (LOC117743818), transcript variant X2, mRNA
LOC117743897	bifunctional 3'-phosphoadenosine 5'-phosphosulfate synthase 2-like (LOC117743897), mRNA
LOC117744071	cytosolic phospholipase A2 zeta-like (LOC117744071), transcript variant X7, mRNA
LOC117744260	exportin-5 (LOC117744260), mRNA
LOC117744395	cytochrome P450 1B1 (LOC117744395), transcript variant X2, mRNA
LOC117746440	uncharacterized LOC117746440 (LOC117746440), ncRNA
LOC117747638	dynactin subunit 1-like (LOC117747638), transcript variant X6, mRNA
LOC117748105	uncharacterized LOC117748105 (LOC117748105), mRNA
LOC117748400	integrin alpha-X-like (LOC117748400), transcript variant X2, mRNA
LOC117749058	uncharacterized LOC117749058 (LOC117749058), ncRNA
LOC117749177	epidermal growth factor receptor kinase substrate 8-like protein 1 (LOC117749177), transcript variant X5, mRNA
LOC117750081	kalirin-like (LOC117750081), transcript variant X1, mRNA
LOC117751391	uncharacterized LOC117751391 (LOC117751391), transcript variant X2, mRNA
lpar3	lysophosphatidic acid receptor 3 (lpar3), transcript variant X2, mRNA
lrrfip1a	leucine rich repeat (in FLII) interacting protein 1a (lrrfip1a), transcript variant X16, mRNA
mak	male germ cell-associated kinase (mak), transcript variant X13, mRNA
manba	mannosidase, beta A, lysosomal (manba), transcript variant X2, mRNA
2022-03-05	#N/A
mast2	microtubule associated serine/threonine kinase 2 (mast2), transcript variant X7, mRNA
med24	mediator complex subunit 24 (med24), transcript variant X6, mRNA
mical2b	microtubule associated monooxygenase, calponin and LIM domain containing 2b (mical2b), transcript variant X3, mRNA
mipol1	mirror-image polydactyly 1 (mipol1), transcript variant X9, mRNA
mpc1	mitochondrial pyruvate carrier 1 (mpc1), mRNA
myb	v-myb avian myeloblastosis viral oncogene homolog (myb), mRNA
niban2a	niban apoptosis regulator 2a (niban2a), transcript variant X1, mRNA
nlrc3l1	NLR family, CARD domain containing 3-like 1 (nlrc3l1), transcript variant X2, mRNA
nlrx1	NLR family member X1 (nlrx1), transcript variant X9, mRNA
nmt2	N-myristoyltransferase 2 (nmt2), mRNA
nol6	nucleolar protein 6 (RNA-associated) (nol6), mRNA
nr1d2b	nuclear receptor subfamily 1, group D, member 2b (nr1d2b), transcript variant X2, mRNA
pard3bb	par-3 family cell polarity regulator beta b (pard3bb), mRNA
pcdh18a	protocadherin 18a (pcdh18a), mRNA
pcnt	pericentrin (pcnt), transcript variant X3, mRNA
pgfb	placental growth factor b (pgfb), transcript variant X1, mRNA
pik3cg	phosphatidylinositol-4,5-bisphosphate 3-kinase, catalytic subunit gamma (pik3cg), mRNA
plac8l1	PLAC8 like 1 (plac8l1), transcript variant X2, mRNA
polr1a	RNA polymerase I subunit A (polr1a), transcript variant X3, mRNA
polr3e	polymerase (RNA) III (DNA directed) polypeptide E (polr3e), transcript variant X2, mRNA
ppm1bb	protein phosphatase, Mg2+/Mn2+ dependent, 1Bb (ppm1bb), transcript variant X2, mRNA
prkacab	protein kinase, cAMP-dependent, catalytic, alpha, genome duplicate b (prkacab), transcript variant X2, mRNA
ptprdb	protein tyrosine phosphatase receptor type Db (ptprdb), mRNA
pum2	pumilio RNA-binding family member 2 (pum2), transcript variant X4, mRNA
rbm48	RNA binding motif protein 48 (rbm48), mRNA
riox1	ribosomal oxygenase 1 (riox1), transcript variant X2, mRNA
rnf11a	ring finger protein 11a (rnf11a), mRNA
rpe	ribulose-5-phosphate-3-epimerase (rpe), mRNA
rprd2a	regulation of nuclear pre-mRNA domain containing 2a (rprd2a), transcript variant X2, misc_RNA
rptor	regulatory associated protein of MTOR, complex 1 (rptor), transcript variant X4, mRNA
rspry1	ring finger and SPRY domain containing 1 (rspry1), mRNA
sh3bgrl3	SH3 domain binding glutamate-rich protein like 3 (sh3bgrl3), mRNA
si:ch211-154o6.3	uncharacterized protein LOC563854 homolog (si:ch211-154o6.3), mRNA
si:ch211-212k18.7	macrosialin (si:ch211-212k18.7), mRNA
si:ch211-250n8.1	uncharacterized si:ch211-250n8.1 (si:ch211-250n8.1), mRNA
si:ch211-69b7.6	neuroblast differentiation-associated protein AHNAK (si:ch211-69b7.6), mRNA
stk3	serine/threonine kinase 3 (STE20 homolog, yeast) (stk3), transcript variant X1, mRNA
susd1	sushi domain containing 1 (susd1), transcript variant X2, mRNA
sytl3	synaptotagmin-like 3 (sytl3), transcript variant X2, mRNA
taf10	TAF10 RNA polymerase II, TATA box binding protein (TBP)-associated factor (taf10), mRNA
tango2	transport and golgi organization 2 homolog (Drosophila) (tango2), transcript variant X2, mRNA
tarbp2	TAR (HIV) RNA binding protein 2 (tarbp2), transcript variant X4, mRNA
tbc1d4	TBC1 domain family, member 4 (tbc1d4), transcript variant X2, mRNA
tctn2	tectonic family member 2 (tctn2), mRNA
thada	THADA armadillo repeat containing (thada), mRNA
tlr18	toll-like receptor 18 (tlr18), transcript variant X2, mRNA
tmed8	transmembrane p24 trafficking protein 8 (tmed8), transcript variant X2, mRNA
tnfrsf1b	tumor necrosis factor receptor superfamily, member 1B (tnfrsf1b), mRNA
tstd3	thiosulfate sulfurtransferase like domain containing 3 (tstd3), transcript variant X2, mRNA
ubald2	UBA-like domain containing 2 (ubald2), transcript variant X4, misc_RNA
ubtfl	upstream binding transcription factor, like (ubtfl), transcript variant X3, mRNA
urb1	URB1 ribosome biogenesis homolog (urb1), transcript variant X1, mRNA
vipas39	VPS33B interacting protein, apical-basolateral polarity regulator, spe-39 homolog (vipas39), transcript variant X2, mRNA
vps13d	vacuolar protein sorting 13 homolog D (vps13d), transcript variant X3, mRNA
wfs1b	Wolfram syndrome 1b (wolframin) (wfs1b), transcript variant X2, mRNA
zdhhc20a	zinc finger DHHC-type palmitoyltransferase 20a (zdhhc20a), transcript variant X2, misc_RNA
zw10	zw10 kinetochore protein (zw10), mRNA
adpgk	ADP-dependent glucokinase (adpgk), transcript variant X4, mRNA
akap10	A kinase (PRKA) anchor protein 10 (akap10), transcript variant X3, mRNA
akap13	A-kinase anchoring protein 13 (akap13), transcript variant X6, mRNA
anapc7	anaphase promoting complex subunit 7 (anapc7), transcript variant X2, mRNA
ap3s1	adaptor related protein complex 3 subunit sigma 1 (ap3s1), transcript variant X2, mRNA
arnt	aryl hydrocarbon receptor nuclear translocator (arnt), transcript variant X8, mRNA
atad2b	ATPase family AAA domain containing 2B (atad2b), transcript variant X3, mRNA
atp2a3	ATPase sarcoplasmic/endoplasmic reticulum Ca2+ transporting 3 (atp2a3), transcript variant X3, mRNA
c17h1orf35	chromosome 17 C1orf35 homolog (c17h1orf35), mRNA
c9h2orf68	chromosome 9 C2orf68 homolog (c9h2orf68), transcript variant X2, mRNA
cacul1	CDK2 associated cullin domain 1 (cacul1), mRNA
camk2d2	calcium/calmodulin-dependent protein kinase (CaM kinase) II delta 2 (camk2d2), transcript variant X4, mRNA
capn3b	calpain 3b (capn3b), mRNA
cat	catalase (cat), mRNA
ccdc103	coiled-coil domain containing 103 (ccdc103), transcript variant X2, mRNA
ccdc137	coiled-coil domain containing 137 (ccdc137), mRNA
cdc34a	cell division cycle 34 homolog (S. cerevisiae) a (cdc34a), mRNA
cep41	centrosomal protein 41 (cep41), transcript variant X1, mRNA
chrm4b	cholinergic receptor, muscarinic 4b (chrm4b), transcript variant X2, mRNA
cir1	corepressor interacting with RBPJ, CIR1 (cir1), mRNA
clec16a	C-type lectin domain containing 16A (clec16a), transcript variant X3, mRNA
clta	clathrin, light chain A (clta), mRNA
depdc5	DEP domain containing 5, GATOR1 subcomplex subunit (depdc5), transcript variant X13, misc_RNA
dgcr8	DGCR8 microprocessor complex subunit (dgcr8), mRNA
dhx16	DEAH (Asp-Glu-Ala-His) box polypeptide 16 (dhx16), mRNA
edem3	ER degradation enhancer, mannosidase alpha-like 3 (edem3), mRNA
eif2b4	eukaryotic translation initiation factor 2B, subunit 4 delta (eif2b4), transcript variant X2, mRNA
enox2	ecto-NOX disulfide-thiol exchanger 2 (enox2), transcript variant X3, mRNA
espn	espin (espn), transcript variant X1, mRNA
etfbkmt	electron transfer flavoprotein subunit beta lysine methyltransferase (etfbkmt), mRNA
fam49a	family with sequence similarity 49 member A (fam49a), transcript variant X10, mRNA
fignl1	fidgetin-like 1 (fignl1), mRNA
flot1a	flotillin 1a (flot1a), mRNA
gdpd5b	glycerophosphodiester phosphodiesterase domain containing 5b (gdpd5b), transcript variant X3, misc_RNA
get1	guided entry of tail-anchored proteins factor 1 (get1), mRNA
ghrh	growth hormone releasing hormone (ghrh), transcript variant X2, mRNA
git2a	G protein-coupled receptor kinase interacting ArfGAP 2a (git2a), transcript variant X5, mRNA
gmcl1	germ cell-less, spermatogenesis associated (gmcl1), transcript variant X3, mRNA
golph3	golgi phosphoprotein 3 (golph3), mRNA
gpd2	glycerol-3-phosphate dehydrogenase 2 (mitochondrial) (gpd2), transcript variant X5, mRNA
gprc6a	G protein-coupled receptor, class C, group 6, member A (gprc6a), mRNA
grtp1a	growth hormone regulated TBC protein 1a (grtp1a), mRNA
gtdc1	glycosyltransferase-like domain containing 1 (gtdc1), transcript variant X7, mRNA
hip1	huntingtin interacting protein 1 (hip1), transcript variant X1, mRNA
hnrnpm	heterogeneous nuclear ribonucleoprotein M (hnrnpm), transcript variant X2, mRNA
hnrnpul1	heterogeneous nuclear ribonucleoprotein U-like 1 (hnrnpul1), transcript variant X2, mRNA
hsf1	heat shock transcription factor 1 (hsf1), mRNA
impdh1b	IMP (inosine 5'-monophosphate) dehydrogenase 1b (impdh1b), transcript variant X6, mRNA
kat6a	K(lysine) acetyltransferase 6A (kat6a), transcript variant X3, mRNA
khdc4	KH domain containing 4, pre-mRNA splicing factor (khdc4), transcript variant X3, mRNA
lhfpl2a	LHFPL tetraspan subfamily member 2a (lhfpl2a), mRNA
lmnb2	lamin B2 (lmnb2), mRNA
LOC117725385	sushi domain-containing protein 6-like (LOC117725385), transcript variant X2, mRNA
LOC117725404	uncharacterized LOC117725404 (LOC117725404), transcript variant X1, ncRNA
LOC117725499	small nucleolar RNA SNORD17 (LOC117725499), ncRNA
LOC117726365	zinc finger protein 420-like (LOC117726365), mRNA
LOC117726409	methionine aminopeptidase 2-like (LOC117726409), mRNA
LOC117728446	18S ribosomal RNA (LOC117728446), rRNA
LOC117728453	uncharacterized LOC117728453 (LOC117728453), mRNA
LOC117728735	ATP synthase F(0) complex subunit C3, mitochondrial-like (LOC117728735), transcript variant X1, mRNA
LOC117729189	unconventional myosin-IXb (LOC117729189), transcript variant X6, mRNA
LOC117730263	general transcription factor 3C polypeptide 1 (LOC117730263), mRNA
LOC117730285	forkhead box protein P1-B-like (LOC117730285), mRNA
LOC117731292	uncharacterized LOC117731292 (LOC117731292), transcript variant X9, mRNA
LOC117731418	transmembrane protein 198-like (LOC117731418), mRNA
LOC117733243	helicase ARIP4-like (LOC117733243), transcript variant X3, mRNA
LOC117733691	chondroitin proteoglycan-2-like (LOC117733691), mRNA
LOC117734733	suppressor of SWI4 1 homolog (LOC117734733), mRNA
LOC117735100	ubiquitin carboxyl-terminal hydrolase 22 (LOC117735100), transcript variant X2, mRNA
LOC117735161	MAPK regulated corepressor interacting protein 2-like (LOC117735161), mRNA
LOC117735171	uromodulin (LOC117735171), mRNA
LOC117735272	C-type lectin domain family 4 member M-like (LOC117735272), transcript variant X1, mRNA
LOC117735702	uncharacterized LOC117735702 (LOC117735702), ncRNA
LOC117736003	selenocysteine insertion sequence-binding protein 2-like (LOC117736003), transcript variant X2, mRNA
LOC117736195	whirlin-like (LOC117736195), mRNA
LOC117736738	nodal homolog (LOC117736738), mRNA
LOC117737209	uncharacterized LOC117737209 (LOC117737209), ncRNA
LOC117737781	uncharacterized LOC117737781 (LOC117737781), mRNA
LOC117737864	heterogeneous nuclear ribonucleoprotein A0-like (LOC117737864), mRNA
LOC117738621	probable thiopurine S-methyltransferase (LOC117738621), mRNA
LOC117739096	uncharacterized LOC117739096 (LOC117739096), transcript variant X1, ncRNA
LOC117739212	visinin-like (LOC117739212), mRNA
LOC117739339	uncharacterized LOC117739339 (LOC117739339), mRNA
LOC117741085	von Willebrand factor A domain-containing protein 5A-like (LOC117741085), transcript variant X3, mRNA
LOC117741494	retrovirus-related Pol polyprotein from transposon 412 (LOC117741494), mRNA
LOC117741807	WD repeat-containing protein 49-like (LOC117741807), mRNA
LOC117742796	ribose-phosphate pyrophosphokinase 2 (LOC117742796), transcript variant X2, mRNA
LOC117743040	glycerol kinase-like (LOC117743040), transcript variant X2, mRNA
LOC117743624	alpha-tectorin-like (LOC117743624), mRNA
LOC117743729	peroxiredoxin-like 2A (LOC117743729), transcript variant X5, mRNA
LOC117744320	androgen-dependent TFPI-regulating protein (LOC117744320), mRNA
LOC117745040	CREB-regulated transcription coactivator 2 (LOC117745040), transcript variant X4, mRNA
LOC117745909	small nucleolar RNA SNORA13 (LOC117745909), ncRNA
LOC117746417	NAD-dependent protein deacylase sirtuin-5, mitochondrial-like (LOC117746417), transcript variant X2, mRNA
LOC117746643	mitochondrial fission factor homolog A-like (LOC117746643), transcript variant X1, mRNA
LOC117747080	serine/threonine-protein kinase OSR1-like (LOC117747080), mRNA
LOC117747913	serrate RNA effector molecule homolog (LOC117747913), mRNA
LOC117748942	zinc finger protein 2 homolog (LOC117748942), mRNA
LOC117748959	AP-2 complex subunit alpha-2-like (LOC117748959), transcript variant X2, mRNA
LOC117750237	atlastin-2-like (LOC117750237), mRNA
LOC117750401	fibulin-1-like (LOC117750401), transcript variant X2, misc_RNA
LOC117750727	polypeptide N-acetylgalactosaminyltransferase 5 (LOC117750727), mRNA
LOC117750848	cytochrome c oxidase assembly factor 5 (LOC117750848), mRNA
LOC117751110	polypyrimidine tract-binding protein 1-like (LOC117751110), transcript variant X4, mRNA
LOC117751192	leucine-rich repeat-containing protein 49 (LOC117751192), mRNA
LOC117751243	transformer-2 protein homolog alpha-like (LOC117751243), transcript variant X4, mRNA
lrch4	leucine-rich repeats and calponin homology (CH) domain containing 4 (lrch4), transcript variant X6, mRNA
lrrc41	leucine rich repeat containing 41 (lrrc41), transcript variant X2, mRNA
lta4h	leukotriene A4 hydrolase (lta4h), mRNA
lzic	leucine zipper and CTNNBIP1 domain containing (lzic), transcript variant X3, mRNA
map4k5	mitogen-activated protein kinase kinase kinase kinase 5 (map4k5), transcript variant X1, mRNA
mapk7	mitogen-activated protein kinase 7 (mapk7), mRNA
mdn1	midasin AAA ATPase 1 (mdn1), transcript variant X3, mRNA
mibp2	muscle-specific beta 1 integrin binding protein 2 (mibp2), transcript variant X1, mRNA
mprip	myosin phosphatase Rho interacting protein (mprip), transcript variant X3, mRNA
mrps36	mitochondrial ribosomal protein S36 (mrps36), transcript variant X4, mRNA
mrtfba	myocardin related transcription factor Ba (mrtfba), transcript variant X6, mRNA
msrb3	methionine sulfoxide reductase B3 (msrb3), transcript variant X4, mRNA
ncmap	non-compact myelin associated protein (ncmap), transcript variant X1, mRNA
ndufs8a	NADH:ubiquinone oxidoreductase core subunit S8a (ndufs8a), mRNA
neo1a	neogenin 1a (neo1a), transcript variant X2, mRNA
otol1b	otolin 1b (otol1b), mRNA
pex11a	peroxisomal biogenesis factor 11 alpha (pex11a), mRNA
pik3ap1	phosphoinositide-3-kinase adaptor protein 1 (pik3ap1), mRNA
pknox1.1	pbx/knotted 1 homeobox 1.1 (pknox1.1), transcript variant X6, mRNA
pknox2	pbx/knotted 1 homeobox 2 (pknox2), mRNA
pstpip1a	proline-serine-threonine phosphatase interacting protein 1a (pstpip1a), transcript variant X1, mRNA
ptpn22	protein tyrosine phosphatase non-receptor type 22 (ptpn22), transcript variant X3, mRNA
ptprc	protein tyrosine phosphatase receptor type C (ptprc), transcript variant X3, mRNA
rab3gap2	RAB3 GTPase activating protein subunit 2 (non-catalytic) (rab3gap2), transcript variant X1, mRNA
rcor2	REST corepressor 2 (rcor2), transcript variant X4, mRNA
rhot1b	ras homolog family member T1 (rhot1b), transcript variant X2, mRNA
ripor2	RHO family interacting cell polarization regulator 2 (ripor2), transcript variant X4, mRNA
rnf213b	ring finger protein 213b (rnf213b), mRNA
rnf220a	ring finger protein 220a (rnf220a), transcript variant X5, mRNA
rrp12	ribosomal RNA processing 12 homolog (rrp12), mRNA
sfswap	splicing factor SWAP (sfswap), transcript variant X2, mRNA
si:ch1073-90m23.1	rap1 GTPase-activating protein 2 (si:ch1073-90m23.1), transcript variant X3, mRNA
si:zfos-2326c3.2	mitogen-activated protein kinase kinase kinase kinase 4 (si:zfos-2326c3.2), transcript variant X6, mRNA
slc25a11	solute carrier family 25 member 11 (slc25a11), transcript variant X2, mRNA
slc25a24	solute carrier family 25 member 24 (slc25a24), transcript variant X2, mRNA
slc25a33	solute carrier family 25 member 33 (slc25a33), transcript variant X2, mRNA
slc35g1	solute carrier family 35 member G1 (slc35g1), transcript variant X1, mRNA
slc38a10	solute carrier family 38 member 10 (slc38a10), mRNA
slc6a4a	solute carrier family 6 member 4a (slc6a4a), transcript variant X5, mRNA
snrnp40	small nuclear ribonucleoprotein 40 (U5) (snrnp40), mRNA
spty2d1	SPT2 chromatin protein domain containing 1 (spty2d1), transcript variant X1, mRNA
tbc1d5	TBC1 domain family, member 5 (tbc1d5), transcript variant X2, mRNA
tbc1d9	TBC1 domain family, member 9 (with GRAM domain) (tbc1d9), transcript variant X2, mRNA
tent2	terminal nucleotidyltransferase 2 (tent2), transcript variant X2, mRNA
tomm6	translocase of outer mitochondrial membrane 6 homolog (yeast) (tomm6), transcript variant X2, mRNA
tpcn1	two pore segment channel 1 (tpcn1), transcript variant X2, mRNA
ttll7	tubulin tyrosine ligase-like family, member 7 (ttll7), transcript variant X2, mRNA
ubr5	ubiquitin protein ligase E3 component n-recognin 5 (ubr5), transcript variant X7, mRNA
vps45	vacuolar protein sorting 45 homolog (vps45), transcript variant X2, mRNA
ywhae1	tyrosine 3-monooxygenase/tryptophan 5-monooxygenase activation protein, epsilon polypeptide 1 (ywhae1), mRNA
zc3h13	zinc finger CCCH-type containing 13 (zc3h13), transcript variant X1, mRNA
zdhhc12b	zinc finger DHHC-type palmitoyltransferase 12b (zdhhc12b), transcript variant X2, mRNA
zgc:174863	uncharacterized protein LOC100136852 homolog (zgc:174863), transcript variant X2, mRNA
zmp:0000000936	interleukin-1 receptor type 1 (zmp:0000000936), transcript variant X2, mRNA
LOC117732990	glycerol-3-phosphate dehydrogenase [NAD(+)], cytoplasmic (LOC117732990), mRNA
adam17a	ADAM metallopeptidase domain 17a (adam17a), transcript variant X1, mRNA
agmo	alkylglycerol monooxygenase (agmo), mRNA
akt2	v-akt murine thymoma viral oncogene homolog 2 (akt2), transcript variant X4, mRNA
ankra2	ankyrin repeat, family A (RFXANK-like), 2 (ankra2), transcript variant X1, mRNA
arhgef2	rho/rac guanine nucleotide exchange factor (GEF) 2 (arhgef2), transcript variant X2, mRNA
atp6v0a1a	ATPase H+ transporting V0 subunit a1a (atp6v0a1a), transcript variant X3, mRNA
cab39l1	calcium binding protein 39, like 1 (cab39l1), mRNA
ch25hl1.1	cholesterol 25-hydroxylase like 1, tandem duplicate 1 (ch25hl1.1), mRNA
dnajc15	DnaJ (Hsp40) homolog, subfamily C, member 15 (dnajc15), mRNA
dynll1	dynein, light chain, LC8-type 1 (dynll1), mRNA
eea1	early endosome antigen 1 (eea1), transcript variant X1, mRNA
fancm	FA complementation group M (fancm), mRNA
gle1	GLE1 RNA export mediator (gle1), mRNA
h3f3c	H3 histone, family 3C (h3f3c), transcript variant X2, mRNA
hcn5	hyperpolarization activated cyclic nucleotide-gated potassium channel 5 (hcn5), mRNA
hipk2	homeodomain interacting protein kinase 2 (hipk2), transcript variant X4, mRNA
htt	huntingtin (htt), transcript variant X5, misc_RNA
klhdc3	kelch domain containing 3 (klhdc3), transcript variant X7, misc_RNA
lancl1	LanC antibiotic synthetase component C-like 1 (bacterial) (lancl1), mRNA
larp4ab	La ribonucleoprotein 4Ab (larp4ab), transcript variant X1, mRNA
LOC117726272	UPF0577 protein KIAA1324-like (LOC117726272), mRNA
LOC117726460	NADH-cytochrome b5 reductase 3 (LOC117726460), mRNA
LOC117727020	sine oculis-binding protein homolog (LOC117727020), transcript variant X1, mRNA
LOC117728079	teashirt homolog 1-like (LOC117728079), transcript variant X2, mRNA
LOC117729522	interleukin enhancer-binding factor 3-like (LOC117729522), transcript variant X4, mRNA
LOC117729915	carboxyl-terminal PDZ ligand of neuronal nitric oxide synthase protein-like (LOC117729915), transcript variant X1, mRNA
LOC117733988	periphilin-1 (LOC117733988), mRNA
LOC117735377	dual specificity mitogen-activated protein kinase kinase 6 (LOC117735377), transcript variant X3, mRNA
LOC117736438	MOB kinase activator 1A (LOC117736438), mRNA
LOC117737014	small nucleolar RNA U13 (LOC117737014), ncRNA
LOC117737547	solute carrier family 49 member A3-like (LOC117737547), mRNA
LOC117742675	E3 ubiquitin-protein ligase RNF43 (LOC117742675), mRNA
LOC117745179	transmembrane protein 65-like (LOC117745179), transcript variant X2, mRNA
LOC117745499	vesicle-associated membrane protein 1-like (LOC117745499), transcript variant X3, mRNA
LOC117746468	uncharacterized LOC117746468 (LOC117746468), transcript variant X3, mRNA
LOC117747088	xenotropic and polytropic retrovirus receptor 1 homolog (LOC117747088), transcript variant X3, mRNA
LOC117748799	voltage-dependent anion-selective channel protein 2-like (LOC117748799), transcript variant X2, mRNA
LOC117749336	microtubule-associated protein 4 (LOC117749336), transcript variant X6, mRNA
LOC117750340	RNA-binding region-containing protein 3-like (LOC117750340), mRNA
malt2	MALT paracaspase 2 (malt2), transcript variant X3, mRNA
ndufc2	NADH:ubiquinone oxidoreductase subunit C2 (ndufc2), mRNA
nf1a	neurofibromin 1a (nf1a), mRNA
parp10	poly(ADP-ribose) polymerase family member 10 (parp10), mRNA
parp4	poly (ADP-ribose) polymerase family, member 4 (parp4), transcript variant X3, mRNA
pds5a	PDS5 cohesin associated factor A (pds5a), transcript variant X3, mRNA
pus10	pseudouridine synthase 10 (pus10), transcript variant X2, mRNA
rnf185	ring finger protein 185 (rnf185), mRNA
rpn2	ribophorin II (rpn2), mRNA
sfpq	splicing factor proline/glutamine-rich (sfpq), transcript variant X5, misc_RNA
si:dkey-156n14.3	zinc finger protein ZXDC (si:dkey-156n14.3), transcript variant X1, mRNA
smim13	small integral membrane protein 13 (smim13), mRNA
wdr46	WD repeat domain 46 (wdr46), transcript variant X2, mRNA
wdr59	WD repeat domain 59 (wdr59), transcript variant X2, mRNA
#N/A	#N/A
aamp	angio-associated, migratory cell protein (aamp), transcript variant X2, mRNA
acaca	acetyl-CoA carboxylase alpha (acaca), transcript variant X16, mRNA
acad8	acyl-CoA dehydrogenase family, member 8 (acad8), mRNA
acadvl	acyl-CoA dehydrogenase very long chain (acadvl), mRNA
acd	ACD shelterin complex subunit and telomerase recruitment factor (acd), transcript variant X1, mRNA
aco2	aconitase 2, mitochondrial (aco2), transcript variant X1, mRNA
acvr2aa	activin A receptor type 2Aa (acvr2aa), mRNA
adat1	adenosine deaminase tRNA specific 1 (adat1), transcript variant X2, mRNA
adck2	aarF domain containing kinase 2 (adck2), mRNA
agxta	alanine--glyoxylate and serine--pyruvate aminotransferase a (agxta), mRNA
aida	axin interactor, dorsalization associated (aida), transcript variant X1, mRNA
aifm1	apoptosis inducing factor mitochondrion associated 1 (aifm1), transcript variant X1, mRNA
alms1	ALMS1 centrosome and basal body associated protein (alms1), transcript variant X3, mRNA
ankrd11	ankyrin repeat domain 11 (ankrd11), mRNA
ap4b1	adaptor related protein complex 4 subunit beta 1 (ap4b1), transcript variant X1, mRNA
ap4s1	adaptor related protein complex 4 subunit sigma 1 (ap4s1), mRNA
ap5z1	adaptor related protein complex 5 subunit zeta 1 (ap5z1), transcript variant X3, mRNA
appa	amyloid beta (A4) precursor protein a (appa), mRNA
arhgef11	Rho guanine nucleotide exchange factor (GEF) 11 (arhgef11), mRNA
arpc1a	actin related protein 2/3 complex, subunit 1A (arpc1a), mRNA
asah1b	N-acylsphingosine amidohydrolase (acid ceramidase) 1b (asah1b), mRNA
asb1	ankyrin repeat and SOCS box containing 1 (asb1), mRNA
ascc2	activating signal cointegrator 1 complex subunit 2 (ascc2), mRNA
atf7a	activating transcription factor 7a (atf7a), mRNA
atp13a2	ATPase cation transporting 13A2 (atp13a2), transcript variant X2, mRNA
atp5f1b	ATP synthase F1 subunit beta (atp5f1b), mRNA
atrnl1b	attractin-like 1b (atrnl1b), mRNA
atxn7l1	ataxin 7-like 1 (atxn7l1), transcript variant X1, mRNA
bbs12	Bardet-Biedl syndrome 12 (bbs12), transcript variant X1, mRNA
bicral	BRD4 interacting chromatin remodeling complex associated protein like (bicral), transcript variant X5, mRNA
bnip3lb	BCL2 interacting protein 3 like b (bnip3lb), mRNA
borcs5	BLOC-1 related complex subunit 5 (borcs5), mRNA
braf	B-Raf proto-oncogene, serine/threonine kinase (braf), transcript variant X6, mRNA
brd2a	bromodomain containing 2a (brd2a), transcript variant X7, mRNA
c1h6orf120	chromosome 1 C6orf120 homolog (c1h6orf120), mRNA
c2cd5	C2 calcium dependent domain containing 5 (c2cd5), transcript variant X5, mRNA
c2h8orf74	chromosome 2 C8orf74 homolog (c2h8orf74), transcript variant X5, misc_RNA
c9h9orf64	chromosome 9 C9orf64 homolog (c9h9orf64), transcript variant X2, mRNA
calcoco1a	calcium binding and coiled-coil domain 1a (calcoco1a), mRNA
cbl	Cbl proto-oncogene, E3 ubiquitin protein ligase (cbl), transcript variant X2, mRNA
cbwd	COBW domain containing (cbwd), transcript variant X2, mRNA
cbx6a	chromobox homolog 6a (cbx6a), mRNA
ccdc172	coiled-coil domain containing 172 (ccdc172), mRNA
ccdc28b	coiled-coil domain containing 28B (ccdc28b), transcript variant X1, misc_RNA
ccser1	coiled-coil serine-rich protein 1 (ccser1), transcript variant X1, mRNA
cdc42se2	CDC42 small effector 2 (cdc42se2), mRNA
cdc5l	CDC5 cell division cycle 5-like (S. pombe) (cdc5l), mRNA
cep131	centrosomal protein 131 (cep131), transcript variant X3, mRNA
cerk	ceramide kinase (cerk), mRNA
cgrrf1	cell growth regulator with ring finger domain 1 (cgrrf1), mRNA
chd2	chromodomain helicase DNA binding protein 2 (chd2), transcript variant X2, mRNA
chpt1	choline phosphotransferase 1 (chpt1), mRNA
clcn3	chloride channel 3 (clcn3), transcript variant X15, mRNA
clip1a	CAP-GLY domain containing linker protein 1a (clip1a), transcript variant X2, mRNA
cnpy2	canopy FGF signaling regulator 2 (cnpy2), mRNA
col13a1	collagen, type XIII, alpha 1 (col13a1), mRNA
col16a1	collagen, type XVI, alpha 1 (col16a1), transcript variant X1, mRNA
creb3l3a	cAMP responsive element binding protein 3-like 3a (creb3l3a), mRNA
crebbpa	CREB binding protein a (crebbpa), transcript variant X3, mRNA
crot	carnitine O-octanoyltransferase (crot), transcript variant X4, mRNA
csgalnact2	chondroitin sulfate N-acetylgalactosaminyltransferase 2 (csgalnact2), transcript variant X1, mRNA
cstf2	cleavage stimulation factor, 3' pre-RNA, subunit 2 (cstf2), transcript variant X1, mRNA
ctnnal1	catenin (cadherin-associated protein), alpha-like 1 (ctnnal1), mRNA
ctnnbl1	catenin, beta like 1 (ctnnbl1), mRNA
ctsba	cathepsin Ba (ctsba), mRNA
cuedc2	CUE domain containing 2 (cuedc2), transcript variant X2, mRNA
daam2	dishevelled associated activator of morphogenesis 2 (daam2), transcript variant X5, mRNA
dact1	dishevelled-binding antagonist of beta-catenin 1 (dact1), transcript variant X2, mRNA
dbr1	debranching RNA lariats 1 (dbr1), mRNA
depdc4	DEP domain containing 4 (depdc4), mRNA
dhx29	DEAH (Asp-Glu-Ala-His) box polypeptide 29 (dhx29), mRNA
dnase1l1l	deoxyribonuclease I-like 1-like (dnase1l1l), transcript variant X4, mRNA
dock7	dedicator of cytokinesis 7 (dock7), mRNA
dolk	dolichol kinase (dolk), mRNA
dpm3	dolichyl-phosphate mannosyltransferase subunit 3, regulatory (dpm3), mRNA
dscama	Down syndrome cell adhesion molecule a (dscama), mRNA
dvl2	dishevelled segment polarity protein 2 (dvl2), mRNA
e2f3	E2F transcription factor 3 (e2f3), transcript variant X2, mRNA
ehmt1a	euchromatic histone-lysine N-methyltransferase 1a (ehmt1a), transcript variant X1, misc_RNA
eif2ak2	eukaryotic translation initiation factor 2-alpha kinase 2 (eif2ak2), transcript variant X2, mRNA
eif3i	eukaryotic translation initiation factor 3, subunit I (eif3i), mRNA
eif3m	eukaryotic translation initiation factor 3, subunit M (eif3m), mRNA
elovl7a	ELOVL fatty acid elongase 7a (elovl7a), mRNA
ephx2	epoxide hydrolase 2, cytoplasmic (ephx2), mRNA
erap2	endoplasmic reticulum aminopeptidase 2 (erap2), transcript variant X3, mRNA
ercc4	excision repair cross-complementation group 4 (ercc4), mRNA
exoc7	exocyst complex component 7 (exoc7), transcript variant X3, mRNA
extl2	exostosin-like glycosyltransferase 2 (extl2), transcript variant X1, mRNA
fadd	Fas (tnfrsf6)-associated via death domain (fadd), mRNA
fam217b	family with sequence similarity 217 member B (fam217b), mRNA
fastkd1	FAST kinase domains 1 (fastkd1), mRNA
fastkd2	FAST kinase domains 2 (fastkd2), mRNA
fbxl4	F-box and leucine-rich repeat protein 4 (fbxl4), mRNA
fbxo31	F-box protein 31 (fbxo31), transcript variant X2, mRNA
fbxw12	F-box and WD repeat domain containing 12 (fbxw12), mRNA
fcho2	FCH and mu domain containing endocytic adaptor 2 (fcho2), transcript variant X5, mRNA
fgd6	FYVE, RhoGEF and PH domain containing 6 (fgd6), transcript variant X2, mRNA
fkbp10a	FKBP prolyl isomerase 10a (fkbp10a), transcript variant X1, mRNA
fkrp	fukutin related protein (fkrp), transcript variant X1, mRNA
fto	FTO alpha-ketoglutarate dependent dioxygenase (fto), transcript variant X1, mRNA
fubp1	far upstream element (FUSE) binding protein 1 (fubp1), transcript variant X2, mRNA
galm	galactose mutarotase (galm), transcript variant X3, mRNA
garem	GRB2 associated, regulator of MAPK1 (garem), transcript variant X1, mRNA
gatad2ab	GATA zinc finger domain containing 2Ab (gatad2ab), transcript variant X4, mRNA
gchfr	GTP cyclohydrolase I feedback regulator (gchfr), mRNA
gde1	glycerophosphodiester phosphodiesterase 1 (gde1), transcript variant X1, mRNA
glg1a	golgi glycoprotein 1a (glg1a), mRNA
gnptg	N-acetylglucosamine-1-phosphate transferase subunit gamma (gnptg), transcript variant X6, mRNA
golga3	golgin A3 (golga3), transcript variant X3, mRNA
got1	glutamic-oxaloacetic transaminase 1, soluble (got1), mRNA
gpbp1l1	GC-rich promoter binding protein 1-like 1 (gpbp1l1), transcript variant X3, mRNA
gpr137c	G protein-coupled receptor 137c (gpr137c), mRNA
gpr174	G protein-coupled receptor 174 (gpr174), mRNA
gpr180	G protein-coupled receptor 180 (gpr180), mRNA
gpr4	G protein-coupled receptor 4 (gpr4), transcript variant X1, mRNA
grm2b	glutamate receptor, metabotropic 2b (grm2b), mRNA
gsdmeb	gasdermin Eb (gsdmeb), mRNA
gtf2h3	general transcription factor IIH, polypeptide 3 (gtf2h3), mRNA
guca1d	guanylate cyclase activator 1d (guca1d), transcript variant X1, mRNA
herc2	HECT and RLD domain containing E3 ubiquitin protein ligase 2 (herc2), transcript variant X2, mRNA
hexdc	hexosaminidase (glycosyl hydrolase family 20, catalytic domain) containing (hexdc), transcript variant X2, mRNA
hgs	hepatocyte growth factor-regulated tyrosine kinase substrate (hgs), transcript variant X4, mRNA
hspa8b	heat shock protein family A (Hsp70) member 8b (hspa8b), mRNA
hspb6	heat shock protein, alpha-crystallin-related, b6 (hspb6), transcript variant X1, mRNA
htatip2	HIV-1 Tat interactive protein 2 (htatip2), mRNA
htatsf1	HIV-1 Tat specific factor 1 (htatsf1), transcript variant X1, mRNA
ifih1	interferon induced with helicase C domain 1 (ifih1), mRNA
ifrd2	interferon-related developmental regulator 2 (ifrd2), transcript variant X3, mRNA
igdcc4	immunoglobulin superfamily, DCC subclass, member 4 (igdcc4), mRNA
il17ra1a	interleukin 17 receptor A1a (il17ra1a), transcript variant X2, mRNA
inpp5b	inositol polyphosphate-5-phosphatase B (inpp5b), transcript variant X1, mRNA
ints2	integrator complex subunit 2 (ints2), mRNA
ints6	integrator complex subunit 6 (ints6), transcript variant X2, mRNA
irf5	interferon regulatory factor 5 (irf5), transcript variant X1, mRNA
kank1a	KN motif and ankyrin repeat domains 1a (kank1a), transcript variant X4, mRNA
kars1	lysyl-tRNA synthetase 1 (kars1), transcript variant X7, mRNA
kctd17	potassium channel tetramerization domain containing 17 (kctd17), transcript variant X2, mRNA
kdm5a	lysine (K)-specific demethylase 5A (kdm5a), mRNA
khdrbs1a	KH domain containing, RNA binding, signal transduction associated 1a (khdrbs1a), transcript variant X1, mRNA
kiaa0319l	KIAA0319 like (kiaa0319l), transcript variant X10, mRNA
kita	KIT proto-oncogene, receptor tyrosine kinase a (kita), transcript variant X2, mRNA
kti12	KTI12 chromatin associated homolog (kti12), mRNA
lactb2	lactamase, beta 2 (lactb2), mRNA
ldhbb	lactate dehydrogenase Bb (ldhbb), transcript variant X3, mRNA
ldlrap1a	low density lipoprotein receptor adaptor protein 1a (ldlrap1a), transcript variant X5, mRNA
llgl2	LLGL scribble cell polarity complex component 2 (llgl2), transcript variant X4, mRNA
lnpep	leucyl/cystinyl aminopeptidase (lnpep), mRNA
LOC117725180	MAPK/MAK/MRK overlapping kinase-like (LOC117725180), transcript variant X2, mRNA
LOC117725287	transmembrane protein 138-like (LOC117725287), mRNA
LOC117726017	lysine-specific demethylase RSBN1L-like (LOC117726017), transcript variant X2, mRNA
LOC117726093	uncharacterized LOC117726093 (LOC117726093), ncRNA
LOC117726368	uncharacterized LOC117726368 (LOC117726368), transcript variant X1, ncRNA
LOC117726471	anoctamin-4-like (LOC117726471), mRNA
LOC117727602	solute carrier family 22 member 2-like (LOC117727602), mRNA
LOC117727775	CCAAT/enhancer-binding protein zeta-like (LOC117727775), mRNA
LOC117727936	uncharacterized LOC117727936 (LOC117727936), partial mRNA
LOC117728026	uncharacterized LOC117728026 (LOC117728026), mRNA
LOC117728029	heterogeneous nuclear ribonucleoprotein L-like (LOC117728029), transcript variant X2, mRNA
LOC117728153	ubiquilin-1-like (LOC117728153), mRNA
LOC117728808	golgin subfamily B member 1-like (LOC117728808), transcript variant X4, mRNA
LOC117728833	gastrula zinc finger protein XlCGF57.1-like (LOC117728833), transcript variant X2, misc_RNA
LOC117729160	abnormal spindle-like microcephaly-associated protein homolog (LOC117729160), transcript variant X7, mRNA
LOC117729758	guanine nucleotide-binding protein subunit beta-4 (LOC117729758), mRNA
LOC117729933	uncharacterized LOC117729933 (LOC117729933), mRNA
LOC117730079	uncharacterized LOC117730079 (LOC117730079), ncRNA
LOC117730092	cyclin-dependent kinase-like 5 (LOC117730092), transcript variant X4, mRNA
LOC117730402	oxysterol-binding protein 1-like (LOC117730402), transcript variant X5, mRNA
LOC117730640	protein bicaudal D homolog 2-like (LOC117730640), transcript variant X1, mRNA
LOC117730651	rootletin-like (LOC117730651), mRNA
LOC117731071	uncharacterized LOC117731071 (LOC117731071), transcript variant X4, mRNA
LOC117731282	uncharacterized LOC117731282 (LOC117731282), mRNA
LOC117731875	uncharacterized LOC117731875 (LOC117731875), transcript variant X1, ncRNA
LOC117732448	protein Wiz-like (LOC117732448), transcript variant X2, mRNA
LOC117732497	transcription intermediary factor 1-alpha-like (LOC117732497), mRNA
LOC117732607	uncharacterized LOC117732607 (LOC117732607), ncRNA
LOC117732659	interleukin-17 receptor A (LOC117732659), transcript variant X2, mRNA
LOC117732775	voltage-dependent calcium channel subunit alpha-2/delta-4-like (LOC117732775), mRNA
LOC117732821	probable serine/threonine-protein kinase MARK-A (LOC117732821), transcript variant X4, mRNA
LOC117733086	kelch-like protein 12 (LOC117733086), transcript variant X4, mRNA
LOC117733247	acidic mammalian chitinase-like (LOC117733247), transcript variant X1, mRNA
LOC117733394	uncharacterized LOC117733394 (LOC117733394), ncRNA
LOC117733524	uncharacterized LOC117733524 (LOC117733524), ncRNA
LOC117733863	tumor necrosis factor receptor superfamily member 14-like (LOC117733863), transcript variant X2, mRNA
LOC117734198	uncharacterized LOC117734198 (LOC117734198), ncRNA
LOC117734209	uncharacterized LOC117734209 (LOC117734209), transcript variant X4, ncRNA
LOC117734566	uncharacterized LOC117734566 (LOC117734566), ncRNA
LOC117734683	serine/threonine-protein kinase/endoribonuclease IRE1-like (LOC117734683), mRNA
LOC117734751	Na(+)/H(+) exchange regulatory cofactor NHE-RF2 (LOC117734751), mRNA
LOC117734763	aconitate hydratase, mitochondrial-like (LOC117734763), mRNA
LOC117734782	SWI/SNF-related matrix-associated actin-dependent regulator of chromatin subfamily E member 1-like (LOC117734782), transcript variant X2, mRNA
LOC117734790	galectin-2-like (LOC117734790), mRNA
LOC117735815	protein mono-ADP-ribosyltransferase PARP14-like (LOC117735815), mRNA
LOC117736177	uncharacterized LOC117736177 (LOC117736177), ncRNA
LOC117736213	acyl-CoA dehydrogenase family member 11-like (LOC117736213), transcript variant X1, mRNA
LOC117736238	zinc-binding protein A33-like (LOC117736238), mRNA
LOC117736986	natterin-3-like (LOC117736986), mRNA
LOC117737595	TBC1 domain family member 9B (LOC117737595), mRNA
LOC117737771	zinc finger and BTB domain-containing protein 5 (LOC117737771), transcript variant X1, mRNA
LOC117738776	H-2 class I histocompatibility antigen, Q9 alpha chain-like (LOC117738776), transcript variant X1, mRNA
LOC117738827	uncharacterized LOC117738827 (LOC117738827), transcript variant X1, ncRNA
LOC117738940	zinc finger protein 564-like (LOC117738940), transcript variant X1, mRNA
LOC117739313	protein disulfide-isomerase A3-like (LOC117739313), transcript variant X3, mRNA
LOC117739357	uncharacterized LOC117739357 (LOC117739357), mRNA
LOC117740259	glycerol-3-phosphate acyltransferase 4-like (LOC117740259), transcript variant X4, mRNA
LOC117740484	stomatin-like protein 2, mitochondrial (LOC117740484), mRNA
LOC117740797	inositol polyphosphate-4-phosphatase type I A-like (LOC117740797), transcript variant X6, mRNA
LOC117740900	zinc finger protein 345-like (LOC117740900), mRNA
LOC117740994	GRAM domain-containing protein 2B-like (LOC117740994), transcript variant X1, mRNA
LOC117741165	alpha-2-macroglobulin (LOC117741165), transcript variant X1, mRNA
LOC117741212	transcription regulator protein BACH1-like (LOC117741212), transcript variant X2, mRNA
LOC117741434	diacylglycerol kinase delta-like (LOC117741434), transcript variant X7, mRNA
LOC117741496	collagenase 3-like (LOC117741496), mRNA
LOC117741505	uncharacterized LOC117741505 (LOC117741505), ncRNA
LOC117742746	cyclin-Y-like protein 1 (LOC117742746), mRNA
LOC117743022	transcriptional regulator ATRX-like (LOC117743022), transcript variant X2, mRNA
LOC117743714	phosphofurin acidic cluster sorting protein 2-like (LOC117743714), mRNA
LOC117744060	girdin-like (LOC117744060), transcript variant X4, mRNA
LOC117744062	LIM domain-binding protein 3-like (LOC117744062), mRNA
LOC117744203	inactive phospholipase D5-like (LOC117744203), mRNA
LOC117744348	inhibitor of nuclear factor kappa-B kinase subunit alpha-like (LOC117744348), transcript variant X2, mRNA
LOC117744368	transmembrane protein 229B-like (LOC117744368), mRNA
LOC117745108	coiled-coil domain-containing protein 106-like (LOC117745108), mRNA
LOC117745327	male-specific lethal 3 homolog (LOC117745327), transcript variant X8, mRNA
LOC117745345	protein asteroid homolog 1-like (LOC117745345), mRNA
LOC117745356	eukaryotic translation initiation factor 3 subunit H (LOC117745356), mRNA
LOC117745527	extracellular matrix protein 1-like (LOC117745527), mRNA
LOC117746012	uncharacterized LOC117746012 (LOC117746012), mRNA
LOC117746014	myb-related protein B-like (LOC117746014), transcript variant X9, mRNA
LOC117746056	zinc finger protein 853 (LOC117746056), mRNA
LOC117746058	uncharacterized LOC117746058 (LOC117746058), mRNA
LOC117746091	enhancer of polycomb homolog 1-like (LOC117746091), transcript variant X4, mRNA
LOC117746126	uncharacterized LOC117746126 (LOC117746126), ncRNA
LOC117746176	polymeric immunoglobulin receptor-like (LOC117746176), mRNA
LOC117746403	rho GTPase-activating protein 12-like (LOC117746403), transcript variant X9, mRNA
LOC117746445	uncharacterized LOC117746445 (LOC117746445), transcript variant X1, ncRNA
LOC117746778	ras-related protein Rap-2b-like (LOC117746778), mRNA
LOC117746852	E3 ubiquitin-protein ligase HECTD3-like (LOC117746852), transcript variant X2, mRNA
LOC117746941	phospholipid phosphatase-related protein type 4-like (LOC117746941), mRNA
LOC117747054	inner ear-specific collagen (LOC117747054), mRNA
LOC117747125	bcl-2-related ovarian killer protein homolog B-like (LOC117747125), mRNA
LOC117747490	solute carrier family 12 member 6-like (LOC117747490), transcript variant X8, mRNA
LOC117747499	NACHT, LRR and PYD domains-containing protein 12-like (LOC117747499), transcript variant X3, mRNA
LOC117747775	glucosidase 2 subunit beta-like (LOC117747775), mRNA
LOC117748059	prostaglandin reductase 1-like (LOC117748059), transcript variant X1, mRNA
LOC117748065	zinc finger protein OZF-like (LOC117748065), transcript variant X2, mRNA
LOC117748404	carnitine O-palmitoyltransferase 1, liver isoform-like (LOC117748404), transcript variant X1, mRNA
LOC117748492	uncharacterized LOC117748492 (LOC117748492), ncRNA
LOC117748633	E3 ubiquitin-protein ligase TRIM39-like (LOC117748633), mRNA
LOC117748648	uncharacterized LOC117748648 (LOC117748648), transcript variant X12, ncRNA
LOC117748678	carbohydrate sulfotransferase 3-like (LOC117748678), transcript variant X2, mRNA
LOC117748737	calcium-binding and coiled-coil domain-containing protein 2-like (LOC117748737), transcript variant X2, mRNA
LOC117748817	uncharacterized LOC117748817 (LOC117748817), ncRNA
LOC117749028	zinc finger protein 551-like (LOC117749028), transcript variant X3, mRNA
LOC117749229	SPRY domain-containing SOCS box protein 3-like (LOC117749229), transcript variant X1, mRNA
LOC117749351	fat storage-inducing transmembrane protein 1 (LOC117749351), mRNA
LOC117749584	uncharacterized LOC117749584 (LOC117749584), ncRNA
LOC117749948	copine-3-like (LOC117749948), transcript variant X3, mRNA
LOC117750015	uncharacterized LOC117750015 (LOC117750015), transcript variant X4, mRNA
LOC117750292	solute carrier family 25 member 44-like (LOC117750292), mRNA
LOC117750400	alsin-like (LOC117750400), transcript variant X6, mRNA
LOC117750549	plakophilin-4-like (LOC117750549), transcript variant X2, mRNA
LOC117750893	granzyme B(G,H)-like (LOC117750893), transcript variant X2, mRNA
LOC117751611	F-box only protein 30-like (LOC117751611), mRNA
LOC117751663	zinc finger FYVE domain-containing protein 1-like (LOC117751663), mRNA
lrch1	leucine-rich repeats and calponin homology (CH) domain containing 1 (lrch1), transcript variant X3, mRNA
lrp6	low density lipoprotein receptor-related protein 6 (lrp6), mRNA
lrrc47	leucine rich repeat containing 47 (lrrc47), mRNA
mad1l1	mitotic arrest deficient 1 like 1 (mad1l1), transcript variant X1, mRNA
map2k5	mitogen-activated protein kinase kinase 5 (map2k5), mRNA
mapk14b	mitogen-activated protein kinase 14b (mapk14b), transcript variant X4, mRNA
mapk8b	mitogen-activated protein kinase 8b (mapk8b), transcript variant X2, mRNA
mapkapk2a	MAPK activated protein kinase 2a (mapkapk2a), mRNA
mars2	methionyl-tRNA synthetase 2, mitochondrial (mars2), mRNA
mat2ab	methionine adenosyltransferase II, alpha b (mat2ab), mRNA
mbnl1	muscleblind-like splicing regulator 1 (mbnl1), transcript variant X23, mRNA
mdm4	MDM4 regulator of p53 (mdm4), transcript variant X2, mRNA
meak7	MTOR associated protein, eak-7 homolog (meak7), transcript variant X6, mRNA
mogat3a	monoacylglycerol O-acyltransferase 3a (mogat3a), transcript variant X1, mRNA
morn4	MORN repeat containing 4 (morn4), mRNA
mpp4b	membrane protein, palmitoylated 4b (MAGUK p55 subfamily member 4) (mpp4b), transcript variant X5, mRNA
mrpl30	mitochondrial ribosomal protein L30 (mrpl30), mRNA
mrps12	mitochondrial ribosomal protein S12 (mrps12), mRNA
mtfr1l	mitochondrial fission regulator 1-like (mtfr1l), transcript variant X1, mRNA
mtr	5-methyltetrahydrofolate-homocysteine methyltransferase (mtr), mRNA
mybbp1a	MYB binding protein (P160) 1a (mybbp1a), mRNA
mylk5	myosin, light chain kinase 5 (mylk5), transcript variant X6, mRNA
naglu	N-acetylglucosaminidase, alpha (naglu), mRNA
nap1l1	nucleosome assembly protein 1-like 1 (nap1l1), transcript variant X2, mRNA
nbeal1	neurobeachin-like 1 (nbeal1), transcript variant X2, mRNA
nckap1l	NCK associated protein 1 like (nckap1l), mRNA
ndrg3a	ndrg family member 3a (ndrg3a), transcript variant X4, mRNA
nectin4a	nectin cell adhesion molecule 4a (nectin4a), transcript variant X1, mRNA
nedd1	NEDD1 gamma-tubulin ring complex targeting factor (nedd1), transcript variant X1, mRNA
nek12	NIMA-related kinase 12 (nek12), mRNA
nipa2	NIPA magnesium transporter 2 (nipa2), transcript variant X4, mRNA
notch2	notch receptor 2 (notch2), mRNA
nrap	nebulin-related anchoring protein (nrap), mRNA
nsun5	NOP2/Sun RNA methyltransferase 5 (nsun5), mRNA
nuak2	NUAK family, SNF1-like kinase, 2 (nuak2), mRNA
oit3	oncoprotein induced transcript 3 (oit3), mRNA
opa1	OPA1 mitochondrial dynamin like GTPase (opa1), transcript variant X1, mRNA
orai2	ORAI calcium release-activated calcium modulator 2 (orai2), transcript variant X3, mRNA
ostc	oligosaccharyltransferase complex subunit (ostc), mRNA
p4hb	prolyl 4-hydroxylase, beta polypeptide (p4hb), transcript variant X2, mRNA
pank1a	pantothenate kinase 1a (pank1a), transcript variant X1, mRNA
pcm1	pericentriolar material 1 (pcm1), transcript variant X8, mRNA
pcyt2	phosphate cytidylyltransferase 2, ethanolamine (pcyt2), transcript variant X2, mRNA
pdcb	phosducin b (pdcb), mRNA
pde4a	phosphodiesterase 4A, cAMP-specific (pde4a), transcript variant X3, mRNA
pdlim7	PDZ and LIM domain 7 (pdlim7), transcript variant X4, mRNA
pex3	peroxisomal biogenesis factor 3 (pex3), transcript variant X2, mRNA
pgam1b	phosphoglycerate mutase 1b (pgam1b), mRNA
pgrmc1	progesterone receptor membrane component 1 (pgrmc1), mRNA
phospho1	phosphoethanolamine/phosphocholine phosphatase 1 (phospho1), transcript variant X1, mRNA
pigo	phosphatidylinositol glycan anchor biosynthesis, class O (pigo), transcript variant X1, mRNA
pip5k1bb	phosphatidylinositol-4-phosphate 5-kinase, type I, beta b (pip5k1bb), transcript variant X7, mRNA
plcb2	phospholipase C, beta 2 (plcb2), mRNA
plxnb3	plexin B3 (plxnb3), transcript variant X3, mRNA
pnpla7b	patatin-like phospholipase domain containing 7b (pnpla7b), transcript variant X8, mRNA
pnrc2	proline-rich nuclear receptor coactivator 2 (pnrc2), transcript variant X1, mRNA
ppm1ba	protein phosphatase, Mg2+/Mn2+ dependent, 1Ba (ppm1ba), mRNA
ppp1caa	protein phosphatase 1, catalytic subunit, alpha isozyme a (ppp1caa), mRNA
ppp1r10	protein phosphatase 1, regulatory subunit 10 (ppp1r10), transcript variant X3, mRNA
prpf19	pre-mRNA processing factor 19 (prpf19), mRNA
prrc2c	proline-rich coiled-coil 2C (prrc2c), transcript variant X3, mRNA
prrg1	proline rich Gla (G-carboxyglutamic acid) 1 (prrg1), mRNA
psmb9a	proteasome 20S subunit beta 9a (psmb9a), mRNA
ptenb	phosphatase and tensin homolog B (ptenb), mRNA
pycr3	pyrroline-5-carboxylate reductase 3 (pycr3), transcript variant X3, mRNA
qrsl1	glutaminyl-tRNA amidotransferase subunit QRSL1 (qrsl1), mRNA
rack1	receptor for activated C kinase 1 (rack1), mRNA
radx	RPA1 related single stranded DNA binding protein (radx), transcript variant X1, mRNA
rbm10	RNA binding motif protein 10 (rbm10), transcript variant X4, mRNA
rbm14b	RNA binding motif protein 14b (rbm14b), transcript variant X2, mRNA
rev3l	REV3 like, DNA directed polymerase zeta catalytic subunit (rev3l), transcript variant X2, mRNA
rfk	riboflavin kinase (rfk), mRNA
rhag	Rh associated glycoprotein (rhag), mRNA
rhogb	ras homolog family member Gb (rhogb), transcript variant X1, mRNA
rnf103	ring finger protein 103 (rnf103), mRNA
rnf157	ring finger protein 157 (rnf157), transcript variant X5, mRNA
rnf25	ring finger protein 25 (rnf25), mRNA
rsf1b.1	remodeling and spacing factor 1b, tandem duplicate 1 (rsf1b.1), mRNA
rxfp3	relaxin family peptide receptor 3 (rxfp3), mRNA
scarf1	scavenger receptor class F, member 1 (scarf1), mRNA
selenoo1	selenoprotein O1 (selenoo1), transcript variant X1, mRNA
setbp1	SET binding protein 1 (setbp1), transcript variant X1, mRNA
shcbp1	SHC SH2-domain binding protein 1 (shcbp1), mRNA
shmt1	serine hydroxymethyltransferase 1 (soluble) (shmt1), transcript variant X1, mRNA
si:ch1073-416d2.3	protein Z-dependent protease inhibitor (si:ch1073-416d2.3), mRNA
si:ch211-102c2.8	trichohyalin (si:ch211-102c2.8), mRNA
si:ch211-112c15.8	tumor necrosis factor receptor superfamily member 25 (si:ch211-112c15.8), mRNA
si:ch211-214p13.8	B- and T-lymphocyte attenuator (si:ch211-214p13.8), transcript variant X2, mRNA
si:ch211-282j22.3	ER degradation-enhancing alpha-mannosidase-like protein 3 (si:ch211-282j22.3), transcript variant X3, mRNA
si:ch73-382f3.1	uncharacterized protein LOC100151273 homolog (si:ch73-382f3.1), transcript variant X2, mRNA
si:ch73-40i7.2	FYN-binding protein 1 (si:ch73-40i7.2), mRNA
si:dkey-119m7.4	uncharacterized protein LOC560629 homolog (si:dkey-119m7.4), mRNA
si:dkey-181m9.8	E3 ubiquitin-protein ligase RNF31 (si:dkey-181m9.8), transcript variant X14, mRNA
si:dkey-5i3.5	uncharacterized protein LOC565091 homolog (si:dkey-5i3.5), transcript variant X6, mRNA
si:dkeyp-120h9.1	uncharacterized protein LOC566469 homolog (si:dkeyp-120h9.1), transcript variant X2, mRNA
sipa1l1	signal-induced proliferation-associated 1 like 1 (sipa1l1), mRNA
slc2a12	solute carrier family 2 member 12 (slc2a12), mRNA
slc31a1	solute carrier family 31 member 1 (slc31a1), transcript variant X5, mRNA
slc39a1	solute carrier family 39 member 1 (slc39a1), mRNA
slmapb	sarcolemma associated protein b (slmapb), transcript variant X2, mRNA
smarcd1	SWI/SNF related, matrix associated, actin dependent regulator of chromatin, subfamily d, member 1 (smarcd1), mRNA
smg1	SMG1 nonsense mediated mRNA decay associated PI3K related kinase (smg1), transcript variant X3, mRNA
smpdl3b	sphingomyelin phosphodiesterase acid like 3B (smpdl3b), mRNA
snx24	sorting nexin 24 (snx24), transcript variant X1, mRNA
soat2	sterol O-acyltransferase 2 (soat2), mRNA
spata1	spermatogenesis associated 1 (spata1), mRNA
spire1b	spire-type actin nucleation factor 1b (spire1b), transcript variant X3, mRNA
stk11ip	serine/threonine kinase 11 interacting protein (stk11ip), transcript variant X1, mRNA
strn4	striatin, calmodulin binding protein 4 (strn4), mRNA
synj1	synaptojanin 1 (synj1), transcript variant X3, mRNA
taf5l	TAF5-like RNA polymerase II, p300/CBP-associated factor (PCAF)-associated factor (taf5l), mRNA
tbc1d13	TBC1 domain family, member 13 (tbc1d13), mRNA
tbc1d16	TBC1 domain family, member 16 (tbc1d16), transcript variant X6, misc_RNA
tbc1d25	TBC1 domain family, member 25 (tbc1d25), transcript variant X1, mRNA
terf2ip	telomeric repeat binding factor 2, interacting protein (terf2ip), transcript variant X2, mRNA
thap4	THAP domain containing 4 (thap4), mRNA
tmem179ba	transmembrane protein 179Ba (tmem179ba), mRNA
tmem184ba	transmembrane protein 184ba (tmem184ba), mRNA
tmtc4	transmembrane O-mannosyltransferase targeting cadherins 4 (tmtc4), mRNA
tnfaip1	tumor necrosis factor, alpha-induced protein 1 (endothelial) (tnfaip1), mRNA
tnrc18	trinucleotide repeat containing 18 (tnrc18), mRNA
tnrc6b	trinucleotide repeat containing adaptor 6B (tnrc6b), transcript variant X4, mRNA
tnxba	tenascin XBa (tnxba), mRNA
tpk2	thiamin pyrophosphokinase 2 (tpk2), transcript variant X1, mRNA
tprb	translocated promoter region b, nuclear basket protein (tprb), transcript variant X1, mRNA
traf3ip2l	TRAF3 interacting protein 2-like (traf3ip2l), mRNA
trdmt1	tRNA aspartic acid methyltransferase 1 (trdmt1), transcript variant X4, mRNA
trim35-12	tripartite motif containing 35-12 (trim35-12), transcript variant X2, mRNA
trim69	tripartite motif containing 69 (trim69), mRNA
trmt2a	tRNA methyltransferase 2 homolog A (trmt2a), mRNA
ttbk2b	tau tubulin kinase 2b (ttbk2b), transcript variant X4, mRNA
ttc29	tetratricopeptide repeat domain 29 (ttc29), transcript variant X2, mRNA
ttc37	tetratricopeptide repeat domain 37 (ttc37), transcript variant X2, mRNA
ttll5	tubulin tyrosine ligase-like family, member 5 (ttll5), mRNA
uap1l1	UDP-N-acetylglucosamine pyrophosphorylase 1, like 1 (uap1l1), transcript variant X2, mRNA
ube2f	ubiquitin-conjugating enzyme E2F (putative) (ube2f), transcript variant X5, mRNA
usp42	ubiquitin specific peptidase 42 (usp42), transcript variant X1, mRNA
vars2	valyl-tRNA synthetase 2, mitochondrial (vars2), transcript variant X2, mRNA
vasnb	vasorin b (vasnb), transcript variant X2, mRNA
vdac2	voltage-dependent anion channel 2 (vdac2), mRNA
vegfba	vascular endothelial growth factor Ba (vegfba), mRNA
vrk3	VRK serine/threonine kinase 3 (vrk3), mRNA
vwa8	von Willebrand factor A domain containing 8 (vwa8), mRNA
wdr33	WD repeat domain 33 (wdr33), transcript variant X1, mRNA
wu:fj29h11	protein NO VEIN (wu:fj29h11), transcript variant X13, mRNA
xpnpep3	X-prolyl aminopeptidase 3, mitochondrial (xpnpep3), transcript variant X1, mRNA
xrn2	5'-3' exoribonuclease 2 (xrn2), mRNA
yipf1	Yip1 domain family, member 1 (yipf1), mRNA
zbtb32	zinc finger and BTB domain containing 32 (zbtb32), mRNA
zdhhc3a	zinc finger DHHC-type palmitoyltransferase 3a (zdhhc3a), transcript variant X2, mRNA
zdhhc9	zinc finger DHHC-type palmitoyltransferase 9 (zdhhc9), mRNA
zgc:110366	uncharacterized protein LOC550476 homolog (zgc:110366), mRNA
zgc:153372	uncharacterized protein LOC767695 homolog (zgc:153372), mRNA
zgc:154075	uncharacterized protein LOC556929 homolog (zgc:154075), transcript variant X5, mRNA
zgc:162872	BAR_ACAPs and ArfGap_ACAP domain-containing protein (zgc:162872), mRNA
zgc:66433	uncharacterized protein LOC321250 homolog (zgc:66433), transcript variant X5, mRNA
znf319b	zinc finger protein 319b (znf319b), transcript variant X2, mRNA
znf704	zinc finger protein 704 (znf704), transcript variant X1, mRNA
abcc1	ATP-binding cassette, sub-family C (CFTR/MRP), member 1 (abcc1), transcript variant X2, mRNA
abhd14a	abhydrolase domain containing 14A (abhd14a), mRNA
acads	acyl-CoA dehydrogenase short chain (acads), transcript variant X2, mRNA
ada2a	adenosine deaminase 2a (ada2a), transcript variant X2, mRNA
adgrl2a	adhesion G protein-coupled receptor L2a (adgrl2a), mRNA
ahctf1	AT hook containing transcription factor 1 (ahctf1), transcript variant X4, mRNA
amer1	APC membrane recruitment protein 1 (amer1), mRNA
arfgap1	ADP-ribosylation factor GTPase activating protein 1 (arfgap1), mRNA
arhgap35a	Rho GTPase activating protein 35a (arhgap35a), mRNA
arih1	ariadne ubiquitin-conjugating enzyme E2 binding protein homolog 1 (Drosophila) (arih1), transcript variant X3, mRNA
arl13b	ADP-ribosylation factor-like 13b (arl13b), transcript variant X3, misc_RNA
asph	aspartate beta-hydroxylase (asph), transcript variant X5, mRNA
bop1	BOP1 ribosomal biogenesis factor (bop1), mRNA
cacna1db	calcium channel, voltage-dependent, L type, alpha 1D subunit, b (cacna1db), mRNA
capn10	calpain 10 (capn10), transcript variant X2, mRNA
ccdc51	coiled-coil domain containing 51 (ccdc51), mRNA
ccm2l	CCM2 like scaffold protein (ccm2l), mRNA
clcn7	chloride channel 7 (clcn7), transcript variant X2, mRNA
cops2	COP9 signalosome subunit 2 (cops2), transcript variant X3, mRNA
cops5	COP9 signalosome subunit 5 (cops5), mRNA
cpda	carboxypeptidase D, a (cpda), mRNA
cpne1	copine I (cpne1), transcript variant X2, mRNA
cpsf1	cleavage and polyadenylation specific factor 1 (cpsf1), mRNA
cratb	carnitine O-acetyltransferase b (cratb), mRNA
ctps1a	CTP synthase 1a (ctps1a), transcript variant X2, mRNA
cx47.1	connexin 47.1 (cx47.1), mRNA
dennd2b	DENN domain containing 2B (dennd2b), transcript variant X3, mRNA
dhrs13a.3	dehydrogenase/reductase (SDR family) member 13a, duplicate 3 (dhrs13a.3), transcript variant X1, mRNA
dnajc27	DnaJ (Hsp40) homolog, subfamily C, member 27 (dnajc27), transcript variant X2, mRNA
dock10	dedicator of cytokinesis 10 (dock10), transcript variant X2, mRNA
dub	duboraya (dub), transcript variant X3, mRNA
eapp	e2f-associated phosphoprotein (eapp), mRNA
ehbp1l1b	EH domain binding protein 1-like 1b (ehbp1l1b), transcript variant X19, mRNA
emc1	ER membrane protein complex subunit 1 (emc1), mRNA
eng	endoglin (eng), transcript variant X3, mRNA
ep300b	E1A binding protein p300 b (ep300b), mRNA
epn3a	epsin 3a (epn3a), transcript variant X7, mRNA
ezh1	enhancer of zeste 1 polycomb repressive complex 2 subunit (ezh1), transcript variant X5, mRNA
fam222ba	family with sequence similarity 222 member Ba (fam222ba), transcript variant X7, mRNA
flrt1b	fibronectin leucine rich transmembrane protein 1b (flrt1b), transcript variant X2, mRNA
fmnl1a	formin-like 1a (fmnl1a), mRNA
ftr82	finTRIM family, member 82 (ftr82), transcript variant X1, mRNA
gpatch1	G patch domain containing 1 (gpatch1), transcript variant X2, mRNA
grapa	GRB2 related adaptor protein a (grapa), transcript variant X2, mRNA
gripap1	GRIP1 associated protein 1 (gripap1), transcript variant X5, mRNA
hecw2a	HECT, C2 and WW domain containing E3 ubiquitin protein ligase 2a (hecw2a), mRNA
hoxb7a	homeobox B7a (hoxb7a), mRNA
hspa12b	heat shock protein 12B (hspa12b), mRNA
ikzf1	IKAROS family zinc finger 1 (Ikaros) (ikzf1), transcript variant X3, mRNA
islr2	immunoglobulin superfamily containing leucine-rich repeat 2 (islr2), mRNA
kansl2	KAT8 regulatory NSL complex subunit 2 (kansl2), mRNA
kctd6b	potassium channel tetramerization domain containing 6b (kctd6b), transcript variant X2, mRNA
klc1b	kinesin light chain 1b (klc1b), transcript variant X6, mRNA
klhdc2	kelch domain containing 2 (klhdc2), transcript variant X2, mRNA
kmt2d	lysine (K)-specific methyltransferase 2D (kmt2d), transcript variant X3, mRNA
leng9	leukocyte receptor cluster (LRC) member 9 (leng9), transcript variant X4, mRNA
letmd1	LETM1 domain containing 1 (letmd1), mRNA
lnpa	limb and neural patterns a (lnpa), transcript variant X2, mRNA
LOC117725434	G-protein coupled receptor 135 (LOC117725434), transcript variant X2, mRNA
LOC117726397	transcription factor 25-like (LOC117726397), mRNA
LOC117727307	protocadherin-9 (LOC117727307), mRNA
LOC117727416	CCAAT/enhancer-binding protein zeta-like (LOC117727416), mRNA
LOC117728276	dysbindin-A-like (LOC117728276), transcript variant X2, mRNA
LOC117728330	zinc fingers and homeoboxes protein 1-like (LOC117728330), transcript variant X4, mRNA
LOC117730094	fizzy-related protein homolog (LOC117730094), transcript variant X2, mRNA
LOC117730354	tripartite motif-containing protein 35-like (LOC117730354), mRNA
LOC117730439	high mobility group protein B2-like (LOC117730439), mRNA
LOC117730860	protein phosphatase 1 regulatory subunit 12B-like (LOC117730860), transcript variant X4, mRNA
LOC117731466	uncharacterized LOC117731466 (LOC117731466), ncRNA
LOC117731773	zinc finger C3H1 domain-containing protein-like (LOC117731773), transcript variant X4, mRNA
LOC117731835	apoptosis-enhancing nuclease-like (LOC117731835), mRNA
LOC117732120	neuroepithelial cell-transforming gene 1 protein-like (LOC117732120), mRNA
LOC117732556	uncharacterized LOC117732556 (LOC117732556), transcript variant X2, ncRNA
LOC117733982	dual specificity protein phosphatase 7-like (LOC117733982), mRNA
LOC117733998	caspase recruitment domain-containing protein 19-like (LOC117733998), mRNA
LOC117734168	sodium-coupled neutral amino acid transporter 3-like (LOC117734168), transcript variant X3, mRNA
LOC117734550	uncharacterized LOC117734550 (LOC117734550), ncRNA
LOC117734717	myosin phosphatase Rho-interacting protein-like (LOC117734717), mRNA
LOC117734738	trinucleotide repeat-containing gene 6C protein-like (LOC117734738), mRNA
LOC117734754	serine hydrolase-like protein (LOC117734754), mRNA
LOC117734805	zinc finger protein 77 (LOC117734805), mRNA
LOC117734936	trinucleotide repeat-containing gene 6A protein-like (LOC117734936), transcript variant X4, mRNA
LOC117735299	protein SCO1 homolog, mitochondrial (LOC117735299), mRNA
LOC117735579	hemoglobin subunit beta-2-like (LOC117735579), mRNA
LOC117736353	phosphatidylinositol 5-phosphate 4-kinase type-2 beta (LOC117736353), mRNA
LOC117736571	E3 ubiquitin/ISG15 ligase TRIM25-like (LOC117736571), transcript variant X1, mRNA
LOC117738680	hepatoma-derived growth factor-like (LOC117738680), mRNA
LOC117739149	claspin (LOC117739149), mRNA
LOC117739474	cilia- and flagella-associated protein 69-like (LOC117739474), transcript variant X4, mRNA
LOC117740150	probable E3 ubiquitin-protein ligase HERC1 (LOC117740150), transcript variant X2, mRNA
LOC117740228	3'-5' RNA helicase YTHDC2 (LOC117740228), transcript variant X9, mRNA
LOC117740375	beta-1,3-galactosyl-O-glycosyl-glycoprotein beta-1,6-N-acetylglucosaminyltransferase 4-like (LOC117740375), transcript variant X1, mRNA
LOC117740768	uncharacterized LOC117740768 (LOC117740768), partial mRNA
LOC117740922	membrane-associated phosphatidylinositol transfer protein 2-like (LOC117740922), transcript variant X3, mRNA
LOC117741407	uncharacterized LOC117741407 (LOC117741407), ncRNA
LOC117742325	protein turtle homolog B-like (LOC117742325), transcript variant X2, mRNA
LOC117742526	zinc finger protein ubi-d4-like (LOC117742526), transcript variant X3, mRNA
LOC117744489	interferon-induced, double-stranded RNA-activated protein kinase-like (LOC117744489), transcript variant X2, mRNA
LOC117745004	uncharacterized LOC117745004 (LOC117745004), transcript variant X8, mRNA
LOC117745587	acidic leucine-rich nuclear phosphoprotein 32 family member E-like (LOC117745587), transcript variant X2, mRNA
LOC117746086	kinesin-1 heavy chain (LOC117746086), mRNA
LOC117746373	WW domain-containing adapter protein with coiled-coil-like (LOC117746373), transcript variant X3, mRNA
LOC117746451	elongation factor 2 (LOC117746451), mRNA
LOC117747740	phospholipid scramblase 2-like (LOC117747740), mRNA
LOC117747995	multiple PDZ domain protein (LOC117747995), mRNA
LOC117749226	dual specificity mitogen-activated protein kinase kinase 4-like (LOC117749226), mRNA
LOC117749502	E3 ubiquitin-protein ligase RNF31-like (LOC117749502), transcript variant X2, mRNA
LOC117750433	target of Nesh-SH3-like (LOC117750433), mRNA
LOC117751436	M1-specific T cell receptor beta chain-like (LOC117751436), mRNA
LOC117751468	apoptosis-stimulating of p53 protein 1-like (LOC117751468), transcript variant X3, mRNA
macf1a	microtubule actin crosslinking factor 1a (macf1a), mRNA
mapk1	mitogen-activated protein kinase 1 (mapk1), transcript variant X1, mRNA
mapkapk5	MAPK activated protein kinase 5 (mapkapk5), mRNA
mgat1b	alpha-1,3-mannosyl-glycoprotein 2-beta-N-acetylglucosaminyltransferase b (mgat1b), transcript variant X4, mRNA
mief1	mitochondrial elongation factor 1 (mief1), mRNA
miga2	mitoguardin 2 (miga2), mRNA
mrc1a	mannose receptor, C type 1a (mrc1a), mRNA
mtmr3	myotubularin related protein 3 (mtmr3), transcript variant X3, mRNA
mybl2a	v-myb avian myeloblastosis viral oncogene homolog-like 2a (mybl2a), transcript variant X3, mRNA
mych	myelocytomatosis oncogene homolog (mych), mRNA
myo5aa	myosin VAa (myo5aa), mRNA
nck1b	NCK adaptor protein 1b (nck1b), transcript variant X4, mRNA
nckap5l	NCK-associated protein 5-like (nckap5l), transcript variant X2, mRNA
ngrn	neugrin, neurite outgrowth associated (ngrn), mRNA
nin	ninein (GSK3B interacting protein) (nin), transcript variant X5, mRNA
nktr	natural killer cell triggering receptor (nktr), transcript variant X5, mRNA
nlk2	nemo-like kinase, type 2 (nlk2), transcript variant X10, misc_RNA
nsmfb	NMDA receptor synaptonuclear signaling and neuronal migration factor b (nsmfb), mRNA
nudt3b	nudix (nucleoside diphosphate linked moiety X)-type motif 3b (nudt3b), mRNA
ogdhb	oxoglutarate (alpha-ketoglutarate) dehydrogenase b (lipoamide) (ogdhb), transcript variant X3, mRNA
osbpl9	oxysterol binding protein-like 9 (osbpl9), transcript variant X6, mRNA
osgep	O-sialoglycoprotein endopeptidase (osgep), mRNA
paqr6	progestin and adipoQ receptor family member VI (paqr6), mRNA
patz1	POZ/BTB and AT hook containing zinc finger 1 (patz1), transcript variant X3, mRNA
pdlim5b	PDZ and LIM domain 5b (pdlim5b), mRNA
phf20a	PHD finger protein 20, a (phf20a), transcript variant X3, mRNA
polr2eb	polymerase (RNA) II (DNA directed) polypeptide E, b (polr2eb), mRNA
polrmt	polymerase (RNA) mitochondrial (DNA directed) (polrmt), transcript variant X2, mRNA
pom121	POM121 transmembrane nucleoporin (pom121), mRNA
prkar2ab	protein kinase, cAMP-dependent, regulatory, type II, alpha, B (prkar2ab), mRNA
psen1	presenilin 1 (psen1), transcript variant X1, mRNA
pxk	PX domain containing serine/threonine kinase (pxk), transcript variant X2, mRNA
qser1	glutamine and serine rich 1 (qser1), mRNA
rb1cc1	RB1-inducible coiled-coil 1 (rb1cc1), mRNA
rbmx	RNA binding motif protein X-linked (rbmx), mRNA
rhebl1	Ras homolog, mTORC1 binding like 1 (rhebl1), transcript variant X3, mRNA
rnf10	ring finger protein 10 (rnf10), mRNA
rpl32	ribosomal protein L32 (rpl32), mRNA
scp2a	sterol carrier protein 2a (scp2a), mRNA
sec31a	SEC31 homolog A, COPII coat complex component (sec31a), transcript variant X1, mRNA
setdb2	SET domain bifurcated histone lysine methyltransferase 2 (setdb2), transcript variant X1, mRNA
sh2b3	SH2B adaptor protein 3 (sh2b3), transcript variant X2, mRNA
si:ch211-194b1.1	protein Wiz (si:ch211-194b1.1), mRNA
si:ch211-201h21.5	uncharacterized protein LOC555526 homolog (si:ch211-201h21.5), transcript variant X1, mRNA
si:ch211-272n13.3	ankyrin repeat domain-containing protein 26 (si:ch211-272n13.3), transcript variant X3, mRNA
si:ch73-174h16.4	leucine-rich repeat-containing protein 14 (si:ch73-174h16.4), transcript variant X2, mRNA
si:dkey-151g10.3	serine/threonine-protein kinase WNK3 (si:dkey-151g10.3), transcript variant X3, misc_RNA
si:dkey-16l2.16	ras-related protein Rab-35 (si:dkey-16l2.16), mRNA
si:dkeyp-97a10.2	uncharacterized si:dkeyp-97a10.2 (si:dkeyp-97a10.2), mRNA
slka	STE20-like kinase a (slka), transcript variant X2, mRNA
sorbs2a	sorbin and SH3 domain containing 2a (sorbs2a), mRNA
spartb	spartin b (spartb), transcript variant X2, mRNA
stambpl1	STAM binding protein-like 1 (stambpl1), transcript variant X2, mRNA
sting1	stimulator of interferon response cGAMP interactor 1 (sting1), mRNA
stx3a	syntaxin 3A (stx3a), transcript variant X1, misc_RNA
tbcd	tubulin folding cofactor D (tbcd), transcript variant X2, mRNA
tex2	testis expressed 2 (tex2), transcript variant X2, mRNA
tfip11	tuftelin interacting protein 11 (tfip11), transcript variant X1, mRNA
tfr1a	transferrin receptor 1a (tfr1a), mRNA
tie1	tyrosine kinase with immunoglobulin-like and EGF-like domains 1 (tie1), mRNA
tmem108	transmembrane protein 108 (tmem108), transcript variant X1, mRNA
trnau1apb	tRNA selenocysteine 1 associated protein 1b (trnau1apb), transcript variant X1, mRNA
tysnd1	trypsin domain containing 1 (tysnd1), mRNA
ube4b	ubiquitination factor E4B, UFD2 homolog (S. cerevisiae) (ube4b), transcript variant X2, mRNA
ubr3	ubiquitin protein ligase E3 component n-recognin 3 (ubr3), transcript variant X2, mRNA
ubtf	upstream binding transcription factor (ubtf), transcript variant X6, mRNA
usp30	ubiquitin specific peptidase 30 (usp30), transcript variant X1, mRNA
usp34	ubiquitin specific peptidase 34 (usp34), transcript variant X3, mRNA
wdfy3	WD repeat and FYVE domain containing 3 (wdfy3), mRNA
wnk1b	WNK lysine deficient protein kinase 1b (wnk1b), transcript variant X1, mRNA
xpot	exportin, tRNA (nuclear export receptor for tRNAs) (xpot), transcript variant X1, mRNA
yaf2	YY1 associated factor 2 (yaf2), transcript variant X1, mRNA
zbtb33	zinc finger and BTB domain containing 33 (zbtb33), transcript variant X1, mRNA
zgc:112496	uncharacterized protein LOC541336 homolog (zgc:112496), transcript variant X2, mRNA
zmynd8	zinc finger, MYND-type containing 8 (zmynd8), transcript variant X10, mRNA
znf618	zinc finger protein 618 (znf618), transcript variant X7, mRNA
aadat	aminoadipate aminotransferase (aadat), transcript variant X2, mRNA
acad9	acyl-CoA dehydrogenase family, member 9 (acad9), mRNA
actb2	actin, beta 2 (actb2), mRNA
anapc1	anaphase promoting complex subunit 1 (anapc1), transcript variant X1, mRNA
anapc16	anaphase promoting complex subunit 16 (anapc16), transcript variant X2, mRNA
ankrd27	ankyrin repeat domain 27 (VPS9 domain) (ankrd27), mRNA
ap1b1	adaptor related protein complex 1 subunit beta 1 (ap1b1), transcript variant X2, mRNA
arfip1	ADP-ribosylation factor interacting protein 1 (arfaptin 1) (arfip1), transcript variant X3, mRNA
arhgap15	Rho GTPase activating protein 15 (arhgap15), transcript variant X1, mRNA
ascc3	activating signal cointegrator 1 complex subunit 3 (ascc3), transcript variant X4, mRNA
ash2l	ash2 like, histone lysine methyltransferase complex subunit (ash2l), transcript variant X2, mRNA
atp11c	ATPase phospholipid transporting 11C (atp11c), transcript variant X5, mRNA
atp2b1a	ATPase plasma membrane Ca2+ transporting 1a (atp2b1a), transcript variant X1, mRNA
atp9b	ATPase phospholipid transporting 9B (atp9b), transcript variant X3, mRNA
bms1	BMS1 ribosome biogenesis factor (bms1), transcript variant X2, mRNA
bpnt1	bisphosphate nucleotidase 1 (bpnt1), transcript variant X3, mRNA
btk	Bruton agammaglobulinemia tyrosine kinase (btk), transcript variant X7, mRNA
bysl	bystin-like (bysl), mRNA
c12h18orf54	chromosome 12 C18orf54 homolog (c12h18orf54), transcript variant X4, mRNA
c13h6orf136	chromosome 13 C6orf136 homolog (c13h6orf136), mRNA
c19h10orf88	chromosome 19 C10orf88 homolog (c19h10orf88), mRNA
c2h7orf57	chromosome 2 C7orf57 homolog (c2h7orf57), transcript variant X2, misc_RNA
c7h1orf174	chromosome 7 C1orf174 homolog (c7h1orf174), transcript variant X2, mRNA
cabp1b	calcium binding protein 1b (cabp1b), transcript variant X1, mRNA
capn1	calpain 1 (capn1), transcript variant X1, mRNA
cbx5	chromobox homolog 5 (HP1 alpha homolog, Drosophila) (cbx5), mRNA
ccdc113	coiled-coil domain containing 113 (ccdc113), transcript variant X4, mRNA
ccdc130	coiled-coil domain containing 130 (ccdc130), transcript variant X1, mRNA
ccdc93	coiled-coil domain containing 93 (ccdc93), mRNA
cd2ap	CD2-associated protein (cd2ap), transcript variant X4, mRNA
cd36	CD36 molecule (thrombospondin receptor) (cd36), mRNA
cdh5	cadherin 5 (cdh5), mRNA
cdkl1	cyclin-dependent kinase-like 1 (CDC2-related kinase) (cdkl1), mRNA
cep57	centrosomal protein 57 (cep57), mRNA
cep63	centrosomal protein 63 (cep63), mRNA
cers5	ceramide synthase 5 (cers5), mRNA
chd3	chromodomain helicase DNA binding protein 3 (chd3), transcript variant X4, mRNA
chmp6b	charged multivesicular body protein 6b (chmp6b), mRNA
ciao1	cytosolic iron-sulfur assembly component 1 (ciao1), mRNA
cideb	cell death inducing DFFA like effector b (cideb), mRNA
clasp2	cytoplasmic linker associated protein 2 (clasp2), transcript variant X21, mRNA
clk4a	CDC-like kinase 4a (clk4a), transcript variant X2, mRNA
clpp	caseinolytic mitochondrial matrix peptidase proteolytic subunit (clpp), transcript variant X2, mRNA
cnn2	calponin 2 (cnn2), mRNA
cnsta	consortin, connexin sorting protein a (cnsta), transcript variant X3, mRNA
col6a2	collagen, type VI, alpha 2 (col6a2), mRNA
csmd3b	CUB and Sushi multiple domains 3b (csmd3b), mRNA
cx35.4	connexin 35.4 (cx35.4), mRNA
dcaf13	ddb1 and cul4 associated factor 13 (dcaf13), mRNA
dcp2	decapping mRNA 2 (dcp2), transcript variant X5, mRNA
ddx24	DEAD (Asp-Glu-Ala-Asp) box helicase 24 (ddx24), transcript variant X1, mRNA
dennd2c	DENN/MADD domain containing 2C (dennd2c), transcript variant X2, mRNA
dmtn	dematin actin binding protein (dmtn), transcript variant X9, mRNA
dnm2a	dynamin 2a (dnm2a), transcript variant X3, mRNA
dock5	dedicator of cytokinesis 5 (dock5), transcript variant X3, mRNA
ece2b	endothelin converting enzyme 2b (ece2b), transcript variant X5, mRNA
egln3	egl-9 family hypoxia-inducible factor 3 (egln3), transcript variant X2, mRNA
eif2ak3	eukaryotic translation initiation factor 2-alpha kinase 3 (eif2ak3), mRNA
eif4a2	eukaryotic translation initiation factor 4A, isoform 2 (eif4a2), mRNA
eif4a3	eukaryotic translation initiation factor 4A3 (eif4a3), mRNA
eif4g2b	eukaryotic translation initiation factor 4, gamma 2b (eif4g2b), transcript variant X2, mRNA
engase	endo-beta-N-acetylglucosaminidase (engase), transcript variant X2, mRNA
fam219b	family with sequence similarity 219 member B (fam219b), mRNA
fam234a	family with sequence similarity 234 member A (fam234a), transcript variant X1, mRNA
fas	Fas cell surface death receptor (fas), mRNA
fkbp9	FKBP prolyl isomerase 9 (fkbp9), mRNA
golga4	golgin A4 (golga4), mRNA
gpha2	glycoprotein hormone subunit alpha 2 (gpha2), mRNA
grnb	granulin b (grnb), transcript variant X2, mRNA
grwd1	glutamate-rich WD repeat containing 1 (grwd1), mRNA
gzf1	GDNF-inducible zinc finger protein 1 (gzf1), transcript variant X2, mRNA
hdhd3	haloacid dehalogenase-like hydrolase domain containing 3 (hdhd3), transcript variant X2, mRNA
hdx	highly divergent homeobox (hdx), transcript variant X2, mRNA
heatr1	HEAT repeat containing 1 (heatr1), transcript variant X6, mRNA
heatr5b	HEAT repeat containing 5B (heatr5b), transcript variant X5, mRNA
heg1	heart development protein with EGF-like domains 1 (heg1), mRNA
herc3	HECT and RLD domain containing E3 ubiquitin protein ligase 3 (herc3), transcript variant X2, mRNA
hprt1l	hypoxanthine phosphoribosyltransferase 1, like (hprt1l), mRNA
hps1	HPS1 biogenesis of lysosomal organelles complex 3 subunit 1 (hps1), transcript variant X3, mRNA
hspa14	heat shock protein 14 (hspa14), transcript variant X2, mRNA
iqgap2	IQ motif containing GTPase activating protein 2 (iqgap2), transcript variant X2, mRNA
itga4	integrin alpha 4 (itga4), transcript variant X2, mRNA
itpkb	inositol-trisphosphate 3-kinase B (itpkb), transcript variant X6, mRNA
kcnh5b	potassium voltage-gated channel, subfamily H (eag-related), member 5b (kcnh5b), mRNA
kdelr2b	KDEL endoplasmic reticulum protein retention receptor 2b (kdelr2b), mRNA
kmt2bb	lysine (K)-specific methyltransferase 2Bb (kmt2bb), transcript variant X3, mRNA
laptm4a	lysosomal protein transmembrane 4 alpha (laptm4a), mRNA
ldah	lipid droplet associated hydrolase (ldah), transcript variant X4, mRNA
LOC117725173	small ubiquitin-related modifier 3 (LOC117725173), mRNA
LOC117725411	sodium/potassium/calcium exchanger 1-like (LOC117725411), mRNA
LOC117725483	heterogeneous nuclear ribonucleoprotein Q (LOC117725483), transcript variant X4, mRNA
LOC117727136	uncharacterized LOC117727136 (LOC117727136), mRNA
LOC117727154	NACHT, LRR and PYD domains-containing protein 12-like (LOC117727154), mRNA
LOC117727246	disheveled-associated activator of morphogenesis 1-like (LOC117727246), transcript variant X3, mRNA
LOC117727541	prospero homeobox protein 2-like (LOC117727541), mRNA
LOC117727848	uncharacterized LOC117727848 (LOC117727848), mRNA
LOC117728161	frizzled-6-like (LOC117728161), transcript variant X3, mRNA
LOC117728377	small nucleolar RNA SNORD15 (LOC117728377), ncRNA
LOC117729212	ras-related protein Rab-11B-like (LOC117729212), mRNA
LOC117729228	serine/arginine-rich splicing factor 11-like (LOC117729228), transcript variant X3, mRNA
LOC117729436	palladin-like (LOC117729436), mRNA
LOC117730345	tubulin monoglycylase TTLL3-like (LOC117730345), transcript variant X1, mRNA
LOC117730454	uncharacterized LOC117730454 (LOC117730454), partial mRNA
LOC117730582	interferon-induced GTP-binding protein Mx-like (LOC117730582), mRNA
LOC117730590	zinc finger protein 615-like (LOC117730590), mRNA
LOC117730642	DNA damage-regulated autophagy modulator protein 2-like (LOC117730642), transcript variant X1, mRNA
LOC117730803	suppressor of tumorigenicity 7 protein-like (LOC117730803), mRNA
LOC117730814	uncharacterized LOC117730814 (LOC117730814), transcript variant X2, ncRNA
LOC117731042	inositol 1,4,5-trisphosphate receptor-interacting protein (LOC117731042), mRNA
LOC117731251	6-phosphofructo-2-kinase/fructose-2,6-bisphosphatase 4-like (LOC117731251), transcript variant X2, mRNA
LOC117731449	helicase with zinc finger domain 2-like (LOC117731449), transcript variant X4, misc_RNA
LOC117731724	septin-7-like (LOC117731724), mRNA
LOC117731776	uncharacterized LOC117731776 (LOC117731776), partial mRNA
LOC117731860	uncharacterized LOC117731860 (LOC117731860), ncRNA
LOC117732235	calcium-independent phospholipase A2-gamma-like (LOC117732235), transcript variant X5, mRNA
LOC117732962	uncharacterized LOC117732962 (LOC117732962), mRNA
LOC117733349	PDZ and LIM domain protein 3-like (LOC117733349), transcript variant X2, mRNA
LOC117733637	uncharacterized LOC117733637 (LOC117733637), mRNA
LOC117733663	probable E3 ubiquitin-protein ligase DTX3 (LOC117733663), mRNA
LOC117734035	uncharacterized LOC117734035 (LOC117734035), mRNA
LOC117734231	small nucleolar RNA SNORA70 (LOC117734231), ncRNA
LOC117734602	interleukin enhancer-binding factor 3 homolog (LOC117734602), transcript variant X7, mRNA
LOC117734731	serine/threonine-protein kinase N1-like (LOC117734731), transcript variant X3, mRNA
LOC117734758	myocardin-related transcription factor B-like (LOC117734758), mRNA
LOC117735121	adhesion G protein-coupled receptor E1 (LOC117735121), mRNA
LOC117735153	SUMO-conjugating enzyme UBC9-like (LOC117735153), mRNA
LOC117735897	uncharacterized LOC117735897 (LOC117735897), ncRNA
LOC117736059	far upstream element-binding protein 3-like (LOC117736059), transcript variant X10, mRNA
LOC117736524	GRAM domain-containing protein 2B (LOC117736524), transcript variant X6, mRNA
LOC117736808	cyclin-O protein B (LOC117736808), mRNA
LOC117737188	uncharacterized LOC117737188 (LOC117737188), ncRNA
LOC117737190	uncharacterized LOC117737190 (LOC117737190), ncRNA
LOC117737601	nitric oxide-associated protein 1-like (LOC117737601), mRNA
LOC117737768	uncharacterized LOC117737768 (LOC117737768), transcript variant X2, ncRNA
LOC117737895	uncharacterized LOC117737895 (LOC117737895), partial mRNA
LOC117737904	GDNF family receptor alpha-4-like (LOC117737904), mRNA
LOC117738694	TGF-beta receptor type-2-like (LOC117738694), mRNA
LOC117738738	chromodomain-helicase-DNA-binding protein 4-like (LOC117738738), transcript variant X1, mRNA
LOC117738823	uncharacterized LOC117738823 (LOC117738823), transcript variant X2, ncRNA
LOC117738986	4-galactosyl-N-acetylglucosaminide 3-alpha-L-fucosyltransferase 9-like (LOC117738986), mRNA
LOC117739045	small conductance calcium-activated potassium channel protein 1-like (LOC117739045), mRNA
LOC117739046	4-galactosyl-N-acetylglucosaminide 3-alpha-L-fucosyltransferase 9-like (LOC117739046), mRNA
LOC117739297	oocyte zinc finger protein XlCOF7.1-like (LOC117739297), mRNA
LOC117739328	histone-lysine N-methyltransferase PRDM9-like (LOC117739328), mRNA
LOC117739729	phosphoinositide 3-kinase regulatory subunit 6 (LOC117739729), transcript variant X10, mRNA
LOC117740101	transcription factor 7-like 1-A (LOC117740101), transcript variant X4, mRNA
LOC117740438	probable ribonuclease ZC3H12C (LOC117740438), mRNA
LOC117740873	coiled-coil domain-containing protein 152-like (LOC117740873), mRNA
LOC117741022	small nucleolar RNA SNORD72 (LOC117741022), ncRNA
LOC117741137	protein Smaug homolog 2 (LOC117741137), transcript variant X2, mRNA
LOC117741309	cytochrome b-245 heavy chain (LOC117741309), transcript variant X2, mRNA
LOC117741477	uncharacterized LOC117741477 (LOC117741477), ncRNA
LOC117741596	uncharacterized LOC117741596 (LOC117741596), ncRNA
LOC117741699	THO complex subunit 4-A-like (LOC117741699), mRNA
LOC117741971	phosphorylase b kinase gamma catalytic chain, skeletal muscle/heart isoform-like (LOC117741971), mRNA
LOC117742331	kinase suppressor of Ras 1-like (LOC117742331), mRNA
LOC117742387	interferon regulatory factor 2-binding protein 1-like (LOC117742387), mRNA
LOC117742868	OX-2 membrane glycoprotein-like (LOC117742868), mRNA
LOC117743102	periostin-like (LOC117743102), transcript variant X2, mRNA
LOC117743259	cornifelin homolog B-like (LOC117743259), transcript variant X3, mRNA
LOC117743282	oligophrenin-1-like (LOC117743282), mRNA
LOC117743308	small nucleolar RNA Z17 (LOC117743308), ncRNA
LOC117743700	uncharacterized LOC117743700 (LOC117743700), partial mRNA
LOC117743772	DEAD-box ATP-dependent RNA helicase 52A-like (LOC117743772), mRNA
LOC117743900	septin-9-like (LOC117743900), transcript variant X5, mRNA
LOC117743935	SLC35A4 upstream open reading frame protein-like (LOC117743935), mRNA
LOC117744065	sorbin and SH3 domain-containing protein 1 (LOC117744065), mRNA
LOC117745047	focal adhesion kinase 1-like (LOC117745047), transcript variant X5, mRNA
LOC117745170	sialic acid-binding Ig-like lectin 14 (LOC117745170), mRNA
LOC117745383	cholecystokinin receptor-like (LOC117745383), mRNA
LOC117745603	indian hedgehog B protein-like (LOC117745603), mRNA
LOC117745605	carboxypeptidase Q-like (LOC117745605), transcript variant X2, mRNA
LOC117745786	tetraspanin-7-like (LOC117745786), transcript variant X3, misc_RNA
LOC117745822	trypsin-1-like (LOC117745822), mRNA
LOC117746024	nucleolar protein dao-5-like (LOC117746024), transcript variant X6, mRNA
LOC117746237	serine/arginine-rich splicing factor 11-like (LOC117746237), transcript variant X5, mRNA
LOC117746930	kidney mitochondrial carrier protein 1 (LOC117746930), mRNA
LOC117747744	uncharacterized LOC117747744 (LOC117747744), transcript variant X2, mRNA
LOC117748031	GTPase IMAP family member 7-like (LOC117748031), mRNA
LOC117748141	uncharacterized LOC117748141 (LOC117748141), mRNA
LOC117748191	uncharacterized LOC117748191 (LOC117748191), ncRNA
LOC117748322	protein KIAA0556 (LOC117748322), transcript variant X4, mRNA
LOC117748652	uncharacterized LOC117748652 (LOC117748652), transcript variant X7, ncRNA
LOC117748775	ceramide synthase-like (LOC117748775), mRNA
LOC117749699	uncharacterized LOC117749699 (LOC117749699), ncRNA
LOC117750654	collagen alpha-2(VI) chain-like (LOC117750654), transcript variant X1, mRNA
lonrf2	LON peptidase N-terminal domain and ring finger 2 (lonrf2), transcript variant X1, mRNA
lpxn	leupaxin (lpxn), mRNA
lyar	Ly1 antibody reactive homolog (mouse) (lyar), transcript variant X1, mRNA
lyn	LYN proto-oncogene, Src family tyrosine kinase (lyn), transcript variant X1, mRNA
mat2aa	methionine adenosyltransferase II, alpha a (mat2aa), mRNA
mcm9	minichromosome maintenance 9 homologous recombination repair factor (mcm9), transcript variant X4, mRNA
mcoln1b	mucolipin 1b (mcoln1b), mRNA
mcoln2	mucolipin 2 (mcoln2), transcript variant X1, mRNA
mettl13	methyltransferase like 13 (mettl13), mRNA
mfsd1l	major facilitator superfamily domain containing 1-like (mfsd1l), mRNA
mical3a	microtubule associated monooxygenase, calponin and LIM domain containing 3a (mical3a), transcript variant X10, mRNA
mmp25b	matrix metallopeptidase 25b (mmp25b), mRNA
mon1a	MON1 secretory trafficking family member A (mon1a), mRNA
morc2	MORC family CW-type zinc finger 2 (morc2), transcript variant X2, mRNA
mrm3a	mitochondrial rRNA methyltransferase 3a (mrm3a), mRNA
mtmr4	myotubularin related protein 4 (mtmr4), transcript variant X11, mRNA
myo1ea	myosin IEa (myo1ea), transcript variant X1, mRNA
nampt1	nicotinamide phosphoribosyltransferase 1 (nampt1), transcript variant X2, mRNA
napbb	N-ethylmaleimide-sensitive factor attachment protein, beta b (napbb), transcript variant X3, mRNA
nbr1a	NBR1 autophagy cargo receptor a (nbr1a), transcript variant X1, mRNA
ndnl2	necdin-like 2 (ndnl2), transcript variant X2, mRNA
nelfa	negative elongation factor complex member A (nelfa), mRNA
nfx1	nuclear transcription factor, X-box binding 1 (nfx1), transcript variant X3, mRNA
ngly1	N-glycanase 1 (ngly1), transcript variant X1, mRNA
nkiras2	NFKB inhibitor interacting Ras-like 2 (nkiras2), transcript variant X2, mRNA
nprl2	NPR2 like, GATOR1 complex subunit (nprl2), mRNA
odr4	odr-4 GPCR localization factor homolog (odr4), transcript variant X5, mRNA
oscp1b	organic solute carrier partner 1b (oscp1b), transcript variant X2, mRNA
pafah1b1b	platelet-activating factor acetylhydrolase 1b, regulatory subunit 1b (pafah1b1b), transcript variant X2, mRNA
pald1a	phosphatase domain containing paladin 1a (pald1a), transcript variant X1, mRNA
pank2	pantothenate kinase 2 (pank2), transcript variant X2, mRNA
paqr9	progestin and adipoQ receptor family member 9 (paqr9), mRNA
parp16	poly (ADP-ribose) polymerase family, member 16 (parp16), transcript variant X2, mRNA
pdcd6ip	programmed cell death 6 interacting protein (pdcd6ip), transcript variant X2, mRNA
pdzd11	PDZ domain containing 11 (pdzd11), mRNA
pgk1	phosphoglycerate kinase 1 (pgk1), transcript variant X1, mRNA
phkg2	phosphorylase kinase, gamma 2 (testis) (phkg2), mRNA
phyh	phytanoyl-CoA 2-hydroxylase (phyh), mRNA
pias1b	protein inhibitor of activated STAT, 1b (pias1b), transcript variant X1, mRNA
pik3ca	phosphatidylinositol-4,5-bisphosphate 3-kinase, catalytic subunit alpha (pik3ca), transcript variant X5, mRNA
pik3r4	phosphoinositide-3-kinase, regulatory subunit 4 (pik3r4), mRNA
plod1a	procollagen-lysine, 2-oxoglutarate 5-dioxygenase 1a (plod1a), transcript variant X1, mRNA
ppcs	phosphopantothenoylcysteine synthetase (ppcs), transcript variant X2, mRNA
ppfibp1a	PPFIA binding protein 1a (ppfibp1a), transcript variant X2, mRNA
prkab1b	protein kinase, AMP-activated, beta 1 non-catalytic subunit, b (prkab1b), transcript variant X2, misc_RNA
ptpn21	protein tyrosine phosphatase non-receptor type 21 (ptpn21), transcript variant X2, mRNA
pus7	pseudouridine synthase 7 (pus7), transcript variant X2, mRNA
pygl	phosphorylase, glycogen, liver (pygl), mRNA
rad18	RAD18 E3 ubiquitin protein ligase (rad18), transcript variant X2, mRNA
rap2c	RAP2C, member of RAS oncogene family (rap2c), mRNA
rapgef2	Rap guanine nucleotide exchange factor (GEF) 2 (rapgef2), transcript variant X4, mRNA
raph1b	Ras association (RalGDS/AF-6) and pleckstrin homology domains 1b (raph1b), mRNA
rasl11b	RAS-like, family 11, member B (rasl11b), mRNA
rassf6	Ras association domain family member 6 (rassf6), transcript variant X2, mRNA
rbm25b	RNA binding motif protein 25b (rbm25b), transcript variant X2, mRNA
rhpn1	rhophilin, Rho GTPase binding protein 1 (rhpn1), mRNA
riok3	RIO kinase 3 (yeast) (riok3), mRNA
rmnd1	required for meiotic nuclear division 1 homolog (rmnd1), transcript variant X4, mRNA
rnf144b	ring finger protein 144B (rnf144b), mRNA
rnf24	ring finger protein 24 (rnf24), transcript variant X2, misc_RNA
rsrp1	arginine/serine-rich protein 1 (rsrp1), transcript variant X2, misc_RNA
sepsecs	Sep (O-phosphoserine) tRNA:Sec (selenocysteine) tRNA synthase (sepsecs), transcript variant X2, mRNA
shtn2	shootin 2 (shtn2), transcript variant X1, mRNA
si:ch211-13f8.1	uncharacterized si:ch211-13f8.1 (si:ch211-13f8.1), mRNA
si:ch211-232b12.5	zinc fingers and homeoboxes protein 3 (si:ch211-232b12.5), mRNA
si:ch73-139e5.4	heat-stable enterotoxin receptor (si:ch73-139e5.4), mRNA
si:dkey-192l18.9	F-box/LRR-repeat protein 7 (si:dkey-192l18.9), transcript variant X3, mRNA
si:dkey-28a3.2	uncharacterized si:dkey-28a3.2 (si:dkey-28a3.2), transcript variant X4, mRNA
slc16a6b	solute carrier family 16 member 6b (slc16a6b), transcript variant X11, mRNA
slc30a5	solute carrier family 30 member 5 (slc30a5), mRNA
slc4a1b	solute carrier family 4 member 1b (Diego blood group) (slc4a1b), mRNA
slco2b1	solute carrier organic anion transporter family, member 2B1 (slco2b1), transcript variant X4, mRNA
slx1b	SLX1 homolog B, structure-specific endonuclease subunit (slx1b), mRNA
snrpa1	small nuclear ribonucleoprotein polypeptide A' (snrpa1), mRNA
snrpc	small nuclear ribonucleoprotein polypeptide C (snrpc), mRNA
snx14	sorting nexin 14 (snx14), transcript variant X1, mRNA
snx8a	sorting nexin 8a (snx8a), transcript variant X6, mRNA
socs2	suppressor of cytokine signaling 2 (socs2), mRNA
spag1a	sperm associated antigen 1a (spag1a), mRNA
ssna1	Sjogren syndrome nuclear autoantigen 1 (ssna1), mRNA
strip2	striatin interacting protein 2 (strip2), transcript variant X4, mRNA
syk	spleen tyrosine kinase (syk), transcript variant X6, mRNA
syne1b	spectrin repeat containing, nuclear envelope 1b (syne1b), transcript variant X5, mRNA
szt2	SZT2 subunit of KICSTOR complex (szt2), transcript variant X3, mRNA
tbc1d23	TBC1 domain family, member 23 (tbc1d23), transcript variant X2, mRNA
tdg.2	thymine DNA glycosylase, tandem duplicate 2 (tdg.2), transcript variant X6, mRNA
thrb	thyroid hormone receptor beta (thrb), transcript variant X2, misc_RNA
tiprl	TIP41, TOR signaling pathway regulator-like (S. cerevisiae) (tiprl), mRNA
tlk2	tousled-like kinase 2 (tlk2), transcript variant X2, mRNA
tpm1	tropomyosin 1 (alpha) (tpm1), transcript variant X12, mRNA
trabd	TraB domain containing (trabd), transcript variant X1, mRNA
trafd1	TRAF-type zinc finger domain containing 1 (trafd1), transcript variant X3, mRNA
trim25	tripartite motif containing 25 (trim25), transcript variant X5, mRNA
trpv1	transient receptor potential cation channel, subfamily V, member 1 (trpv1), transcript variant X3, mRNA
ttll4	tubulin tyrosine ligase-like family, member 4 (ttll4), mRNA
ublcp1	ubiquitin-like domain containing CTD phosphatase 1 (ublcp1), mRNA
usp5	ubiquitin specific peptidase 5 (isopeptidase T) (usp5), transcript variant X1, mRNA
utrn	utrophin (utrn), transcript variant X4, mRNA
vsir	V-set immunoregulatory receptor (vsir), mRNA
washc2c	WASH complex subunit 2C (washc2c), transcript variant X3, mRNA
wrnip1	WRN helicase interacting protein 1 (wrnip1), transcript variant X1, mRNA
zdhhc7	zinc finger DHHC-type palmitoyltransferase 7 (zdhhc7), mRNA
zgc:162472	uncharacterized protein LOC553495 homolog (zgc:162472), transcript variant X3, mRNA
zgc:55943	uncharacterized protein LOC406337 homolog (zgc:55943), transcript variant X5, mRNA
zgc:77486	uncharacterized protein LOC405808 homolog (zgc:77486), transcript variant X1, mRNA
znf407	zinc finger protein 407 (znf407), mRNA
znf513a	zinc finger protein 513a (znf513a), transcript variant X7, mRNA
zswim8	zinc finger, SWIM-type containing 8 (zswim8), transcript variant X6, mRNA

## Sheet: Head kidney
List of novel genes in head kidney identified by de novo transcriptome analysis.
abca5
acap1
acot11a
acvr1ba
adamts17
adcy9
aftpha
alas1
alg10
alg8
alpk3a
amot
ap1g2
appl1
arhgap5
arhgef5
arid1b
arrb2b
aspdh
atat1
atp13a3
axdnd1
baz2ba
bbs10
birc6
bnip2
bub1
cast
cc2d1a
ccdc50
ccn4a
cct5
cdk5rap3
cenpk
cep162
cep170aa
chd1
chid1
cntnap2a
col5a1
coq10b
ctdsplb
cusr
d2hgdh
dapk2b
ddx3xa
dedd1
dennd10
dhrsx
disp1
dnase1l1
dnmt3ba
dtwd1
e4f1
ect2
ehbp1l1a
eif4enif1
eif4h
ep400
esf1
eva1c
fam169b
fam76b
fgd4a
fnip1
fryl
g6pc3
gapdhs
glrx2
glt1d1
gnsb
golga2
gon4l
gpatch2
gpatch4
gsr
gtf2a1
gtf3c5
h6pd
hoxa3a
il6st
inpp5f
ints8
itpr1b
kdm6ba
kiaa2013
kif15
klf1
kpna6
ldb1a
lgmn
LOC117725215
LOC117725905
LOC117726225
LOC117726239
LOC117727222
LOC117727889
LOC117728084
LOC117728136
LOC117728308
LOC117728443
LOC117728721
LOC117729136
LOC117729582
LOC117729971
LOC117730007
LOC117730105
LOC117730154
LOC117730299
LOC117730617
LOC117730735
LOC117730971
LOC117731817
LOC117731843
LOC117732099
LOC117732398
LOC117732759
LOC117733172
LOC117733569
LOC117733915
LOC117734184
LOC117734201
LOC117734578
LOC117734584
LOC117735023
LOC117735300
LOC117735799
LOC117735820
LOC117735937
LOC117736128
LOC117736837
LOC117736878
LOC117737514
LOC117737772
LOC117738003
LOC117738688
LOC117739157
LOC117739333
LOC117740198
LOC117740383
LOC117741087
LOC117741134
LOC117741256
LOC117741537
LOC117741969
LOC117742776
LOC117743669
LOC117743711
LOC117743773
LOC117743818
LOC117743897
LOC117744071
LOC117744260
LOC117744395
LOC117745288
LOC117745414
LOC117746440
LOC117747638
LOC117747697
LOC117748105
LOC117748400
LOC117748435
LOC117749058
LOC117749177
LOC117750081
LOC117751391
LOC117751543
lpar3
lrrfip1a
magi3a
mak
manba
2022-03-05
mast2
mcm2
mcm5
med24
mib2
mical2b
mipol1
mmp13a
mpc1
mvp
myb
myom2a
nek3
niban2a
nlrc3l1
nlrx1
nmt2
nol6
npc1l1
nr1d2b
pacsin1b
pard3bb
pcdh18a
pcnt
pgfb
pik3cg
plac8l1
plag1
polr1a
polr3e
ppm1bb
prepl
prkacab
ptprdb
pum2
rars2
rbm48
riox1
rnf11a
rpe
rprd2a
rptor
rspry1
rttn
sh3bgrl3
si:ch211-154o6.3
si:ch211-158d24.2
si:ch211-200p22.4
si:ch211-212k18.7
si:ch211-250n8.1
si:ch211-69b7.6
si:dkey-16j16.4
si:dkey-92f12.2
slc4a11
stim1a
stk3
susd1
sytl3
syvn1
taf10
tango2
tarbp2
tbc1d4
tctn2
thada
tlr18
tmed8
tnfrsf1b
tprg1l
trmt6
tstd3
ttc4
ubald2
ubtfl
unc13a
urb1
vipas39
vps13d
wfs1b
zdhhc20a
zgc:123010
znf385c
zw10
acacb
adpgk
akap10
akap13
anapc7
ap3s1
arnt
atad2b
atp1a3b
atp2a3
c17h1orf35
c1qtnf5
c9h2orf68
cacul1
camk2d1
camk2d2
capn3b
cat
ccdc103
ccdc137
cd99
cdc34a
cdkn1cb
cep41
chrm4b
cir1
clec16a
clta
cnpy3
copz2
coro1a
depdc5
dgcr8
dhx16
edem3
eif2b4
enox2
espn
etfbkmt
fam49a
fignl1
flot1a
gba
gdpd5b
get1
gfm1
ghrh
git2a
gmcl1
golph3
gpd2
gprc6a
grtp1a
gtdc1
haus5
hck
hip1
hmga1a
hnrnpm
hnrnpul1
hsf1
il17d
impdh1b
kat6a
khdc4
knl1
lhfpl2a
limch1a
lmnb2
LOC117725385
LOC117725404
LOC117725499
LOC117726365
LOC117726409
LOC117727117
LOC117727796
LOC117727811
LOC117728446
LOC117728453
LOC117728735
LOC117729189
LOC117730179
LOC117730263
LOC117730285
LOC117730530
LOC117730842
LOC117731292
LOC117731418
LOC117733243
LOC117733691
LOC117734733
LOC117735100
LOC117735161
LOC117735171
LOC117735272
LOC117735702
LOC117736003
LOC117736195
LOC117736738
LOC117737209
LOC117737781
LOC117737864
LOC117738621
LOC117738928
LOC117739096
LOC117739212
LOC117739339
LOC117741085
LOC117741180
LOC117741494
LOC117741807
LOC117742418
LOC117742796
LOC117743040
LOC117743624
LOC117743729
LOC117744320
LOC117745040
LOC117745690
LOC117745790
LOC117745909
LOC117746063
LOC117746417
LOC117746643
LOC117747080
LOC117747913
LOC117748385
LOC117748942
LOC117748959
LOC117750237
LOC117750401
LOC117750727
LOC117750848
LOC117751110
LOC117751192
LOC117751243
lrch2
lrch4
lrrc41
lta4h
lzic
map4k5
mapk7
mdn1
mfsd14bb
mibp2
mprip
mrps36
mrtfba
msrb3
ncmap
ndufs8a
neo1a
oat
otol1b
peak3
pex11a
pfkfb4b
pik3ap1
pin1
pknox1.1
pknox2
pold1
prodha
pstpip1a
ptpn22
ptprc
rab11fip5a
rab3gap2
rad1
rcor2
rhot1b
ripor2
rnf213b
rnf220a
rpl10a
rps29
rrp12
sfswap
si:ch1073-90m23.1
si:ch211-156j16.1
si:ch211-160o17.4
si:ch211-214p13.7
si:dkey-234i14.2
si:dkey-26c10.5
si:dkey-32e6.3
si:zfos-2326c3.2
ska3
slc25a11
slc25a24
slc25a33
slc35g1
slc38a10
slc47a3
slc6a4a
snrnp40
spag9b
spty2d1
srsf5b
stx1a
suco
tbc1d5
tbc1d9
tdp2b
tent2
tmem189
tomm6
tpcn1
tspan15
ttll7
ubn2a
ubr5
vps45
ypel3
ywhae1
zc3h13
zcchc7
zdhhc12b
zgc:174863
zmp:0000000936
znf652

## Sheet: Spleen
List of novel genes in spleen identified by de novo transcriptome analysis.
abcc1
abhd14a
acad8
acads
acap1
ada2a
adgrl2a
ahctf1
alg10
amer1
appl1
arfgap1
arhgap35a
arhgap42a
arhgap5
arih1
arl13b
arrdc2
asph
atf7a
atp13a2
atp6v0a1a
baz2ba
bicral
bop1
cacna1db
capn10
ccdc51
ccm2l
chfr
clcn7
cops2
cops5
cpda
cpne1
cpsf1
cratb
ctc1
ctps1a
cx47.1
dennd2b
dhrs13a.3
dna2
dnajc27
dock10
dub
dusp22a
eapp
ehbp1l1a
ehbp1l1b
eif4enif1
elovl7a
emc1
eng
ep300b
epn3a
esf1
ezh1
fam222ba
fkbp10a
flrt1b
fmnl1a
ftr82
gon4l
gpatch1
gpatch2
gpatch4
gpr146
grapa
gripap1
gulp1a
hck
hcn5
hecw2a
hmcn1
hoxb7a
hspa12b
hspb6
ift74
ikzf1
inpp5f
islr2
itga6a
kansl2
kctd6b
kif15
klc1b
klhdc2
kmt2d
larp4ab
lca5
ldlrap1a
leng9
letmd1
lgmn
lnpa
LOC117725434
LOC117726397
LOC117727162
LOC117727307
LOC117727416
LOC117728276
LOC117728330
LOC117728443
LOC117729522
LOC117730094
LOC117730354
LOC117730439
LOC117730651
LOC117730860
LOC117731071
LOC117731466
LOC117731773
LOC117731835
LOC117732120
LOC117732556
LOC117732641
LOC117733394
LOC117733982
LOC117733988
LOC117733998
LOC117734168
LOC117734550
LOC117734717
LOC117734738
LOC117734754
LOC117734805
LOC117734936
LOC117735246
LOC117735299
LOC117735377
LOC117735579
LOC117735583
LOC117735586
LOC117735588
LOC117736195
LOC117736353
LOC117736571
LOC117737771
LOC117738680
LOC117739096
LOC117739143
LOC117739149
LOC117739474
LOC117740150
LOC117740228
LOC117740375
LOC117740383
LOC117740768
LOC117740922
LOC117741407
LOC117741494
LOC117741969
LOC117742325
LOC117742526
LOC117743711
LOC117744489
LOC117745004
LOC117745312
LOC117745587
LOC117745711
LOC117745909
LOC117746086
LOC117746373
LOC117746451
LOC117747740
LOC117747995
LOC117748340
LOC117748933
LOC117749226
LOC117749502
LOC117749948
LOC117750218
LOC117750433
LOC117751436
LOC117751468
LOC117751527
lrch1
lrig1
macf1a
mapk1
mapkapk5
mcm2
med14
mgat1b
mical2b
mief1
miga2
mogat3a
mrc1a
mtmr3
mybl2a
mych
mylk5
myo5aa
myo6b
nck1b
nckap5l
ngrn
nin
nisch
nktr
nlk2
nsmfb
nudt2
nudt3b
ogdhb
opa1
osbpl9
osgep
paqr6
patz1
pdlim5b
phf20a
pknox1.1
plxnb3
polr2eb
polrmt
pom121
ppm1ba
prkar2ab
prodha
psen1
ptdss1a
ptpn22
pum2
pxk
qser1
rack1
rb1cc1
rbm14b
rbmx
rcbtb2
rhd
rhebl1
rnf10
rnf185
rpl32
scarf1
scp2a
sec31a
setdb2
sh2b3
si:ch211-194b1.1
si:ch211-201h21.5
si:ch211-272n13.3
si:ch73-174h16.4
si:dkey-151g10.3
si:dkey-156n14.3
si:dkey-16l2.16
si:dkey-246g23.2
si:dkeyp-97a10.2
slc17a9b
slka
smad3b
sorbs2a
spartb
spire1b
stambpl1
sting1
stx3a
tarbp2
tbc1d16
tbcd
tcirg1b
tdp2b
tex2
tfip11
tfr1a
tie1
tmem108
tmem63ba
tpp2
trnau1apb
tysnd1
ube4b
ubr3
ubr5
ubtf
urb1
usp30
usp34
usp42
wdfy3
wdr59
wnk1b
wwp2
xpot
yaf2
zbtb33
zgc:112496
zmynd8
znf618
aadat
abr
acad9
acbd3
acsl1a
actb2
acvr2aa
adck2
add3a
aftpha
agtpbp1
alms1
anapc1
anapc16
ankra2
ankrd27
ap1b1
ap5z1
arfip1
arhgap15
asap2a
ascc3
ash2l
atp11c
atp2b1a
atp9b
atrnl1b
atxn7l1
bms1
bpnt1
btk
bysl
c12h18orf54
c13h6orf136
c19h10orf88
c2h7orf57
c2h8orf74
c7h1orf174
cabp1b
cacul1
camk1b
capn1
card14
cat
cbx5
ccdc113
ccdc130
ccdc93
ccser1
cct5
cd2ap
cd36
cdh5
cdkl1
cep170aa
cep41
cep57
cep63
cers5
cgrrf1
chd3
chmp6b
chp1
chrm4b
ciao1
cideb
clasp2
clip1a
clk4a
clpp
cnn2
cnpy2
cnsta
col13a1
col6a2
coq10b
creb3l3l
csgalnact2
csmd3b
cx35.4
cylda
dcaf13
dcp2
ddx24
dennd2c
dhrs7
dhtkd1
dhx16
dmtn
dnase1l1
dnm2a
dnmt1
dock5
dop1b
dynll1
ece2b
edem3
egfra
egln3
ehhadh
eif2ak3
eif2b4
eif4a2
eif4a3
eif4g2b
engase
eps8a
erap2
ercc4
ercc6l
fadd
fam219b
fam234a
fam49a
fas
fasn
fblim1
fbxo31
fbxw12
fkbp10b
fkbp9
garem
gba
gde1
gdpd5b
ghrh
glrx2
glsb
gmcl1
gnptg
golga4
golim4a
golph3
gpha2
gprc6a
grnb
grwd1
gtf3c5
gzf1
hdhd3
hdx
heatr1
heatr5b
heca
heg1
herc3
hgs
hip1rb
hnrnpm
hprt1l
hps1
hspa14
htatip2
ifrd2
il17ra1a
il1rl1
ints2
ints6
iqgap2
itga4
itpkb
kcnh5b
kdelr2b
kita
klhl17
kmt2bb
knl1
kpna6
lamb1b
laptm4a
larp1
ldah
lnpep
LOC117725173
LOC117725404
LOC117725411
LOC117725483
LOC117726093
LOC117726950
LOC117727136
LOC117727154
LOC117727246
LOC117727541
LOC117727775
LOC117727848
LOC117727999
LOC117728161
LOC117728377
LOC117729160
LOC117729174
LOC117729212
LOC117729228
LOC117729436
LOC117729479
LOC117729761
LOC117730345
LOC117730402
LOC117730454
LOC117730512
LOC117730582
LOC117730590
LOC117730617
LOC117730638
LOC117730642
LOC117730803
LOC117730814
LOC117731042
LOC117731251
LOC117731449
LOC117731724
LOC117731776
LOC117731817
LOC117731860
LOC117732235
LOC117732607
LOC117732739
LOC117732821
LOC117732962
LOC117733349
LOC117733390
LOC117733524
LOC117733637
LOC117733663
LOC117733863
LOC117734035
LOC117734198
LOC117734209
LOC117734231
LOC117734578
LOC117734584
LOC117734602
LOC117734681
LOC117734731
LOC117734758
LOC117735100
LOC117735121
LOC117735153
LOC117735300
LOC117735815
LOC117735897
LOC117736035
LOC117736059
LOC117736238
LOC117736261
LOC117736524
LOC117736808
LOC117737188
LOC117737190
LOC117737498
LOC117737547
LOC117737601
LOC117737725
LOC117737768
LOC117737870
LOC117737895
LOC117737904
LOC117738694
LOC117738738
LOC117738823
LOC117738940
LOC117738986
LOC117739045
LOC117739046
LOC117739187
LOC117739297
LOC117739328
LOC117739333
LOC117739729
LOC117740101
LOC117740173
LOC117740198
LOC117740438
LOC117740488
LOC117740834
LOC117740873
LOC117741022
LOC117741085
LOC117741137
LOC117741309
LOC117741323
LOC117741434
LOC117741477
LOC117741596
LOC117741699
LOC117741971
LOC117742331
LOC117742387
LOC117742868
LOC117743102
LOC117743259
LOC117743282
LOC117743308
LOC117743700
LOC117743772
LOC117743900
LOC117743935
LOC117743992
LOC117744065
LOC117745040
LOC117745047
LOC117745170
LOC117745182
LOC117745383
LOC117745499
LOC117745603
LOC117745605
LOC117745786
LOC117745822
LOC117746024
LOC117746058
LOC117746237
LOC117746445
LOC117746468
LOC117746778
LOC117746930
LOC117747125
LOC117747523
LOC117747638
LOC117747744
LOC117748031
LOC117748065
LOC117748141
LOC117748191
LOC117748322
LOC117748420
LOC117748504
LOC117748652
LOC117748678
LOC117748775
LOC117749020
LOC117749058
LOC117749351
LOC117749699
LOC117750393
LOC117750654
LOC117751391
LOC117751611
lonrf2
lpxn
lrch4
lyar
lyn
mark2b
mars1
mat2aa
mcm9
mcoln1b
mcoln2
mdm4
mdn1
med24
mettl13
mfsd1l
mgst3a
mical3a
mipol1
mmp25b
mon1a
morc2
mrm3a
mrps12
mrtfba
mrvi1
mtfr1l
mthfd1b
mtmr4
mtrf1
myo1ea
nampt1
napbb
nbr1a
nckap1l
ndnl2
nectin4a
nedd1
nek12
nelfa
nf2a
nfx1
ngly1
nkiras2
nlrc3l1
nlrx1
nmt2
npc1l1
nprl2
nr1d2b
ocel1
odr4
oit3
oscp1b
ostc
p2ry2.1
pafah1b1b
pald1a
pank2
paqr9
parp10
parp16
parp2
pdcd6ip
pde4ba
pdzd11
pfkfb4b
pgfb
pgk1
pglyrp6
phkg2
phyh
pias1b
piezo1
pik3ca
pik3r4
plod1a
pnpla7b
pold1
polr1a
ppcs
ppfibp1a
prkab1b
prpf19
ptpn21
ptprdb
pus10
pus7
pygl
rad18
rap2c
rapgef2
raph1a
raph1b
rasl11b
rassf6
rbm25b
rbm48
rcor2
rhogb
rhpn1
riok3
ripor2
rmnd1
rnf11a
rnf144b
rnf24
rsrp1
s1pr2
selenoo1
sepsecs
shtn2
si:ch211-122f10.4
si:ch211-13f8.1
si:ch211-158d24.2
si:ch211-214p13.8
si:ch211-232b12.5
si:ch73-139e5.4
si:ch73-382f3.1
si:dkey-16j16.4
si:dkey-192l18.9
si:dkey-28a3.2
si:dkey-88e18.2
sipa1l1
slc12a9
slc16a2
slc16a6b
slc25a22a
slc25a35
slc25a51b
slc30a5
slc35g1
slc38a10
slc4a1b
slc4a4a
slc6a11a
slc9a3r1a
slco2b1
slx1b
smim29
smox
snrnp40
snrpa1
snrpc
snx14
snx8a
socs2
spag1a
specc1
srsf5b
ssna1
strip2
suco
syk
syne1b
szt2
tbc1d23
tdg.2
terf2ip
thrb
tiprl
tlk2
tmem63a
tnfaip1
tnfsf10
tpm1
tprb
trabd
trafd1
trim25
trpv1
ttll4
ttll7
ttpa
ublcp1
usp5
utrn
vps13d
vsir
vwa8
washc2c
wdr13
wfs1b
wrnip1
xpnpep2
zdhhc7
zgc:152774
zgc:162472
zgc:55943
zgc:77486
znf319b
znf407
znf513a
zswim8
zwilch

## Sheet: Liver
List of novel genes in liver identified by de novo transcriptome analysis.
LOC117732990
adam17a
adcy5
agmo
akt2
ankra2
appl1
arhgef2
atad2b
atp6v0a1a
cab39l1
ch25hl1.1
chp1
crebrf
dennd10
dnajc15
dynll1
edem3
eea1
exoc3l4
fam102bb
fancm
gle1
gsta.1
h3f3c
hcn5
hipk2
htt
kiaa1522
klhdc3
lancl1
larp4ab
LOC117725385
LOC117726272
LOC117726460
LOC117727020
LOC117728079
LOC117729522
LOC117729915
LOC117731817
LOC117733988
LOC117735377
LOC117736438
LOC117736814
LOC117737014
LOC117737547
LOC117740198
LOC117740601
LOC117742675
LOC117745179
LOC117745256
LOC117745499
LOC117746468
LOC117746555
LOC117747088
LOC117748002
LOC117748636
LOC117748799
LOC117749336
LOC117750340
lrch4
malt2
mcf2la
mibp2
ncmap
ndufc2
nf1a
nfat5b
parp10
parp4
pds5a
pus10
rasal3
rnf185
rpn2
rprd2a
sfpq
sfswap
si:ch211-117n7.7
si:dkey-156n14.3
smim13
urb1
wdr46
wdr59
#N/A
aamp
acaca
acad8
acadvl
acap1
acd
aco2
acvr2aa
adat1
adck2
aftpha
agfg2
agxta
aida
aifm1
akap10
alms1
ankrd11
ap4b1
ap4s1
ap5z1
appa
arhgef11
arpc1a
arrb2b
asah1b
asb1
ascc2
atf7a
atp13a2
atp5f1b
atrnl1b
atxn7l1
bbs12
bcl7bb
bhlha15
bicral
bmp1a
bnip3lb
bnip4
borcs5
braf
brd2a
c17h1orf35
c1h6orf120
c2cd5
c2h8orf74
c9h9orf64
cacna1ha
cacul1
calcoco1a
camk2d1
cat
cbl
cbwd
cbx3b
cbx6a
ccdc172
ccdc28b
ccdc50
ccdc85b
ccn4a
ccser1
cdc42se2
cdc5l
cdkn1a
cep131
cerk
cfi
cgrrf1
chd1
chd2
chpt1
clcn3
clip1a
cln5
cnpy2
cntnap2a
col13a1
col16a1
cpt1b
creb3l3a
crebbpa
crot
csgalnact2
cstf2
ctnnal1
ctnnbl1
ctsba
cuedc2
cxadr
daam2
dact1
dbr1
dedd1
def6c
depdc4
dhx16
dhx29
disp1
dmgdh
dnah1
dnase1l1l
dnph1
dock7
dolk
dpm3
dscama
dvl2
e2f3
egfra
ehmt1a
eif2ak2
eif3i
eif3m
eif4enif1
elovl7a
ephx2
erap2
ercc4
exoc7
extl2
fadd
fah
fam169b
fam217b
fastkd1
fastkd2
fbxl4
fbxo31
fbxw12
fcho2
fgd6
fgg
fignl1
fkbp10a
fkrp
foxp3b
fpr1
fshr
fto
fubp1
galm
garem
gatad2ab
gchfr
gde1
gdpd5b
get1
ghrh
git2a
glg1a
gmcl1
gnptg
golga2
golga3
got1
gpbp1l1
gpr137c
gpr174
gpr180
gpr4
gpr84
grm2b
grtp1a
gsdmeb
gtf2h3
guca1d
herc2
hexdc
hgs
hnf4a
hpda
hspa8b
hspb6
htatip2
htatsf1
ifih1
ifrd2
igdcc4
igfals
il17ra1a
inpp5b
ints2
ints6
irf5
kank1a
kars1
kctd17
kdm5a
khdrbs1a
kiaa0319l
kita
kng1
kpna6
kti12
lactb2
ldhbb
ldlrap1a
llgl2
lnpep
LOC117725180
LOC117725287
LOC117725482
LOC117726017
LOC117726093
LOC117726368
LOC117726471
LOC117727602
LOC117727775
LOC117727936
LOC117727973
LOC117728026
LOC117728029
LOC117728153
LOC117728710
LOC117728808
LOC117728833
LOC117729136
LOC117729153
LOC117729160
LOC117729189
LOC117729317
LOC117729758
LOC117729933
LOC117730079
LOC117730092
LOC117730154
LOC117730305
LOC117730402
LOC117730640
LOC117730651
LOC117731071
LOC117731082
LOC117731282
LOC117731875
LOC117731937
LOC117732448
LOC117732497
LOC117732595
LOC117732607
LOC117732659
LOC117732742
LOC117732775
LOC117732821
LOC117733086
LOC117733247
LOC117733394
LOC117733524
LOC117733863
LOC117734198
LOC117734209
LOC117734566
LOC117734683
LOC117734751
LOC117734763
LOC117734782
LOC117734790
LOC117735100
LOC117735583
LOC117735815
LOC117735842
LOC117736128
LOC117736177
LOC117736213
LOC117736238
LOC117736261
LOC117736605
LOC117736610
LOC117736761
LOC117736815
LOC117736986
LOC117737318
LOC117737595
LOC117737771
LOC117738667
LOC117738776
LOC117738827
LOC117738940
LOC117739179
LOC117739187
LOC117739247
LOC117739313
LOC117739333
LOC117739357
LOC117739508
LOC117740093
LOC117740259
LOC117740383
LOC117740484
LOC117740488
LOC117740797
LOC117740900
LOC117740994
LOC117741085
LOC117741165
LOC117741212
LOC117741434
LOC117741496
LOC117741505
LOC117742576
LOC117742746
LOC117742776
LOC117743022
LOC117743040
LOC117743098
LOC117743234
LOC117743714
LOC117743729
LOC117743986
LOC117744060
LOC117744062
LOC117744082
LOC117744203
LOC117744348
LOC117744368
LOC117745040
LOC117745108
LOC117745115
LOC117745327
LOC117745345
LOC117745356
LOC117745527
LOC117745690
LOC117745909
LOC117745960
LOC117746012
LOC117746014
LOC117746056
LOC117746058
LOC117746091
LOC117746126
LOC117746176
LOC117746267
LOC117746403
LOC117746445
LOC117746778
LOC117746852
LOC117746901
LOC117746941
LOC117747054
LOC117747125
LOC117747490
LOC117747499
LOC117747775
LOC117747912
LOC117747988
LOC117748059
LOC117748065
LOC117748105
LOC117748343
LOC117748385
LOC117748404
LOC117748492
LOC117748504
LOC117748633
LOC117748648
LOC117748678
LOC117748737
LOC117748817
LOC117749028
LOC117749058
LOC117749229
LOC117749351
LOC117749475
LOC117749497
LOC117749584
LOC117749901
LOC117749927
LOC117749948
LOC117750015
LOC117750292
LOC117750400
LOC117750549
LOC117750590
LOC117750893
LOC117751170
LOC117751318
LOC117751611
LOC117751663
lrch1
lrp6
lrrc47
mad1l1
map2k5
map3k5
mapk13
mapk14b
mapk8b
mapkapk2a
mars2
mast2
mat1a
mat2ab
mbnl1
mdm4
mdn1
meak7
mmrn2a
mogat3a
morn4
mpp4b
mpv17l
mroh1
mrpl30
mrps12
mrvi1
msrb3
mtfr1l
mtr
mybbp1a
mylk5
naglu
nap1l1
nbeal1
nckap1l
ndrg3a
nectin4a
nedd1
nek12
nipa2
notch2
nrap
nsdhl
nsun5
nuak2
oclna
oit3
opa1
oplah
orai2
ostc
p4hb
pah
pank1a
pcm1
pcyt2
pdcb
pde4a
pde4ba
pdlim7
pex3
pgam1b
pgrmc1
phospho1
pigo
pip5k1bb
plcb2
plekhg4
plxnb3
pmm2
pnpla7b
pnrc2
ppm1ba
ppp1caa
ppp1r10
prpf19
prrc2c
prrg1
psmb9a
ptch2
ptenb
ptgdsb.1
pycr3
qdpra
qrsl1
rab11fip5a
rack1
radx
rbm10
rbm14b
rbp4
rcor2
rev3l
rfk
rhag
rhogb
rnf103
rnf11a
rnf157
rnf19b
rnf213b
rnf25
rpl8
rps9
rsf1b.1
rxfp3
sat2b
scarf1
selenoo1
serpinc1
serpinf2b
serping1
setbp1
shank3a
shcbp1
shmt1
shpk
shroom1
shroom4
si:ch1073-416d2.3
si:ch211-102c2.8
si:ch211-112c15.8
si:ch211-1o7.2
si:ch211-214p13.8
si:ch211-282j22.3
si:ch73-215d9.1
si:ch73-382f3.1
si:ch73-40i7.2
si:dkey-119m7.4
si:dkey-181m9.8
si:dkey-202l22.6
si:dkey-24p1.1
si:dkey-5i3.5
si:dkeyp-120h9.1
sipa1l1
slc25a33
slc2a12
slc2a2
slc31a1
slc38a4
slc39a1
slc51a
slc6a4a
slc9a7
slmapb
smarcd1
smg1
smpdl3b
snx24
soat2
spata1
spire1b
stk11ip
strn4
susd1
synj1
taf5l
tbc1d13
tbc1d16
tbc1d25
terf2ip
thap4
themis2
tjp3
tmem150b
tmem179ba
tmem184ba
tmtc4
tnfaip1
tnfrsf1b
tnrc18
tnrc6b
tnxba
tpd52l1
tpk2
tprb
traf3ip2l
trdmt1
trim35-12
trim69
trmt2a
ttbk2b
ttc29
ttc37
ttll5
ttll7
uap1l1
ube2f
usp42
vars2
vasnb
vdac2
vegfba
vrk3
vwa8
wdr33
wu:fj29h11
xdh
xpnpep3
xrn2
yipf1
zbtb32
zdbf2
zdhhc3a
zdhhc9
zgc:110366
zgc:153372
zgc:154075
zgc:162872
zgc:66433
znf319b
znf516
znf704

## Sheet: Detail breakdown
Transcripts identified by de novo assembly and edgeR analysis, and have significant hit in lumpfish genome
Head kidney 3d						Head kidney 10d						Spleen 3d						Spleen 10d						Liver 3d						Liver 10d
Transcript ID	Gene	Log2FoldChange	FDR			Transcript ID	Gene	Log2FoldChange	FDR			Transcript ID	Gene	Log2FoldChange	FDR			Transcript ID	Gene	Log2FoldChange	FDR			Transcript ID	Gene	Log2FoldChange	FDR			Transcript ID	Gene	Log2FoldChange	FDR
TRINITY_DN41415_c0_g1_i5	dynll1	18.9209	1.53039e-57			TRINITY_DN1517_c0_g1_i7	h6pd	-13.214	8.27681e-14			TRINITY_DN1340_c0_g2_i14	cpne1	14.6129	1.89776e-52			TRINITY_DN2116_c0_g1_i14	LOC117725172	7.53223	8.7271e-25			TRINITY_DN777_c0_g1_i20	malt2	-13.1066	6.42077e-10			TRINITY_DN2492_c0_g1_i8	LOC117740198	14.1585	8.89582e-40
TRINITY_DN5917_c0_g1_i3	b3gnt5b	13.4938	4.95697e-25			TRINITY_DN4052_c1_g1_i5	rnf11a	14.8312	8.27681e-14			TRINITY_DN2346_c0_g2_i6	plxnb3	14.0202	2.25155e-39			TRINITY_DN5301_c0_g1_i4	prodha	-13.0842	2.06035e-23			TRINITY_DN1930_c0_g2_i1	hipk2	-12.9624	2.62414e-09			TRINITY_DN5898_c1_g3_i1	ceacam1	14.9567	3.70417e-21
TRINITY_DN468_c2_g1_i4	gpatch4	12.324	2.85562e-15			TRINITY_DN3114_c0_g1_i2	vps13d	-12.77	2.82671e-11			TRINITY_DN1340_c0_g2_i9	cpne1	13.7069	1.52388e-36			TRINITY_DN1963_c0_g1_i12	LOC117741085	-12.8768	6.22651e-22			TRINITY_DN1983_c0_g1_i9	c5	-11.3683	5.25432e-08			TRINITY_DN704_c0_g3_i4	trmt2a	13.8779	1.33164e-18
TRINITY_DN5749_c0_g1_i6	LOC117746126	-10.3568	1.7427e-14			TRINITY_DN971_c0_g1_i54	dedd1	-14.0002	2.79059e-10			TRINITY_DN243_c1_g1_i8	clcn7	-13.0742	1.52607e-30			TRINITY_DN1663_c0_g1_i6	LOC117745909	-13.3491	6.22651e-22			TRINITY_DN82_c0_g1_i6	lancl1	12.2592	1.3439e-06			TRINITY_DN2632_c0_g1_i1	LOC117734931	14.2098	4.58981e-18
TRINITY_DN990_c0_g2_i3	LOC117734936	-12.7321	3.84904e-14			TRINITY_DN2492_c0_g1_i7	LOC117740198	11.4375	5.84213e-10			TRINITY_DN5301_c0_g1_i4	prodha	-13.1813	3.03598e-30			TRINITY_DN2444_c1_g4_i1	LOC117727562	12.83	2.80576e-19			TRINITY_DN1567_c0_g1_i5	gle1	12.0413	2.28387e-06			TRINITY_DN15410_c0_g1_i1	LOC117728096	10.9045	1.26851e-16
TRINITY_DN468_c2_g1_i7	gpatch4	-11.8933	8.14567e-13			TRINITY_DN17527_c0_g1_i8	LOC117751260	9.14169	1.07331e-09			TRINITY_DN990_c0_g2_i3	LOC117734936	-13.0386	8.93774e-30			TRINITY_DN622_c0_g2_i21	spag9b	13.7886	4.78657e-19			TRINITY_DN428_c6_g1_i1	rnf185	-11.8907	2.32297e-06			TRINITY_DN35726_c0_g2_i2	LOC117728128	11.0434	2.58642e-15
TRINITY_DN1632_c0_g1_i8	LOC117734681	-11.5234	6.71225e-10			TRINITY_DN489_c0_g1_i8	aqp8b	-18.055	1.98967e-08			TRINITY_DN1340_c0_g2_i11	cpne1	13.0318	2.14331e-22			TRINITY_DN3262_c0_g2_i8	LOC117749058	6.74081	5.99069e-19			TRINITY_DN3803_c0_g1_i11	atp13a1	-12.1505	5.50463e-06			TRINITY_DN2540_c6_g1_i1	LOC117728646	10.9657	3.31614e-15
TRINITY_DN354_c3_g1_i3	mapk1	-10.8281	2.75961e-09			TRINITY_DN39549_c0_g1_i2	LOC117728128	10.9281	1.98967e-08			TRINITY_DN428_c6_g1_i1	rnf185	-12.1396	1.0099e-20			TRINITY_DN1894_c2_g2_i1	LOC117725477	6.04761	2.88003e-18			TRINITY_DN262_c0_g1_i4	dennd10	11.8493	5.50463e-06			TRINITY_DN10324_c0_g1_i2	setbp1	12.5813	3.31614e-15
TRINITY_DN129_c0_g1_i9	fignl1	11.3509	4.5405e-08			TRINITY_DN29462_c0_g1_i8	hamp	7.33703	4.70302e-08			TRINITY_DN3078_c2_g1_i8	qars1	-12.4768	2.84782e-20			TRINITY_DN1476_c0_g1_i1	serpine1	5.5713	2.88003e-18			TRINITY_DN777_c0_g1_i26	malt2	12.9168	9.09481e-06			TRINITY_DN1663_c0_g1_i6	LOC117745909	-12.819	6.42542e-15
TRINITY_DN1309_c3_g1_i1	LOC117733988	11.0839	1.60612e-07			TRINITY_DN1204_c0_g1_i4	LOC117730735	12.3086	9.25367e-08			TRINITY_DN3488_c1_g1_i7	si:ch211-79k12.1	-10.4549	5.23959e-20			TRINITY_DN1894_c2_g1_i1	LOC117725477	5.87736	3.65236e-18			TRINITY_DN2492_c0_g1_i8	LOC117740198	7.22171	2.91599e-05			TRINITY_DN2761_c1_g1_i8	LOC117748737	-12.6797	2.45161e-14
TRINITY_DN4294_c0_g1_i5	LOC117742279	-10.2891	1.60612e-07			TRINITY_DN4652_c0_g1_i5	g6pc3	-11.8355	9.97639e-08			TRINITY_DN3410_c0_g2_i10	LOC117729186	-12.2039	2.74208e-19			TRINITY_DN9146_c0_g1_i2	mmp13b	9.77606	6.15631e-18			TRINITY_DN2433_c0_g2_i5	LOC117740601	12.4421	2.91599e-05			TRINITY_DN1020_c0_g1_i1	garem	9.80075	1.80164e-12
TRINITY_DN351_c0_g1_i19	LOC117749020	-10.7524	5.45646e-07			TRINITY_DN2212_c1_g1_i6	LOC117739425	8.03573	1.32913e-07			TRINITY_DN445_c0_g1_i8	LOC117747619	-11.7666	1.33528e-17			TRINITY_DN5854_c0_g2_i3	snrpc	-12.2207	1.69636e-17			TRINITY_DN4217_c0_g1_i2	dnajc15	-11.4331	3.26291e-05			TRINITY_DN411_c2_g1_i2	LOC117739333	9.12281	2.79393e-12
TRINITY_DN2092_c0_g1_i45	LOC117730449	9.74824	1.71942e-06			TRINITY_DN3447_c0_g1_i4	ddit4	3.97448	8.30516e-07			TRINITY_DN3410_c0_g1_i10	LOC117729186	-9.55324	4.79493e-15			TRINITY_DN6917_c2_g1_i1	LOC117748504	5.65424	2.65565e-17			TRINITY_DN65_c3_g1_i3	h3f3c	-11.6306	8.82971e-05			TRINITY_DN824_c0_g1_i18	LOC117745005	-12.7787	8.348e-12
TRINITY_DN4831_c0_g1_i1	psmb9a	-10.5839	2.08533e-06			TRINITY_DN9535_c0_g1_i3	LOC117741256	-12.0841	9.44228e-07			TRINITY_DN5390_c2_g1_i3	appl1	-11.6274	4.87136e-13			TRINITY_DN42441_c0_g1_i2	LOC117728096	14.2221	6.73458e-17			TRINITY_DN3078_c2_g1_i8	qars1	-12.1832	0.000125753			TRINITY_DN6899_c0_g1_i4	rtkn	12.5971	8.348e-12
TRINITY_DN4480_c2_g1_i25	gp1bb	12.2515	3.64691e-06			TRINITY_DN656_c0_g1_i14	dnaaf1	11.7462	1.07922e-06			TRINITY_DN322_c5_g1_i1	ppm1ba	12.3683	4.87136e-13			TRINITY_DN428_c6_g1_i1	rnf185	-12.0429	1.9148e-16			TRINITY_DN1569_c2_g1_i1	rpn2	4.76179	0.000194258			TRINITY_DN2651_c0_g1_i4	LOC117746176	13.3361	9.40774e-12
TRINITY_DN516_c0_g1_i6	wu:fj29h11	9.75854	3.83472e-06			TRINITY_DN175_c0_g1_i13	acap1	16.4005	1.45241e-06			TRINITY_DN4152_c0_g1_i3	LOC117742526	-11.2969	7.32723e-13			TRINITY_DN972_c1_g1_i8	polr1a	-12.2969	5.13216e-16			TRINITY_DN2624_c0_g1_i24	mcf2a	-12.6675	0.000400361			TRINITY_DN4419_c0_g2_i6	asb1	-12.1849	9.88256e-12
TRINITY_DN327_c1_g1_i14	engase	-9.7292	3.83472e-06			TRINITY_DN613_c0_g1_i14	LOC117727889	-11.3921	1.45241e-06			TRINITY_DN3078_c2_g1_i7	qars1	-11.4899	1.36792e-11			TRINITY_DN2095_c0_g3_i4	LOC117733297	4.26383	8.58455e-16			TRINITY_DN777_c0_g1_i17	malt2	-10.8682	0.000596281			TRINITY_DN3262_c0_g2_i3	LOC117749058	9.85211	9.88256e-12
TRINITY_DN354_c3_g1_i1	mapk1	10.072	4.51496e-06			TRINITY_DN889_c1_g1_i7	LOC117749219	6.31539	1.55701e-06			TRINITY_DN291_c1_g1_i2	dub	11.2913	1.65639e-11			TRINITY_DN1961_c2_g4_i1	LOC117728180	12.0072	2.79884e-15			TRINITY_DN1930_c0_g2_i2	hipk2	8.73438	0.000703519			TRINITY_DN4115_c0_g2_i3	LOC117740994	13.0733	2.06449e-11
TRINITY_DN29626_c0_g1_i11	gtf3c5	-9.49469	4.54362e-06			TRINITY_DN4884_c0_g1_i10	LOC117731937	11.2502	3.91119e-06			TRINITY_DN1821_c1_g1_i4	LOC117730354	11.2327	1.65639e-11			TRINITY_DN27068_c0_g1_i7	plaat1l	-12.7209	2.79884e-15			TRINITY_DN3932_c0_g1_i2	mcf2la	11.7256	0.000710832			TRINITY_DN8623_c0_g1_i31	rnf213b	12.1134	2.5102e-11
TRINITY_DN1056_c1_g1_i30	pcnt	10.1916	4.78642e-06			TRINITY_DN10623_c0_g1_i1	glulb	12.5767	1.23242e-05			TRINITY_DN1752_c0_g1_i10	tdp2b	11.7076	2.37004e-11			TRINITY_DN4052_c1_g1_i5	rnf11a	16.5671	1.18942e-14			TRINITY_DN2142_c3_g6_i1	LOC117728079	-10.385	0.000715226			TRINITY_DN6215_c0_g1_i2	LOC117739187	8.6435	3.64186e-11
TRINITY_DN129_c0_g1_i2	fignl1	9.9713	8.48467e-06			TRINITY_DN496_c0_g1_i47	atat1	-11.0458	1.31715e-05			TRINITY_DN3177_c0_g2_i4	ube4b	-11.7515	2.90424e-11			TRINITY_DN506_c0_g1_i8	LOC117745292	4.28008	1.28531e-14			TRINITY_DN2372_c0_g1_i26	wdr59	-11.1775	0.000733585			TRINITY_DN2763_c3_g1_i1	ifnlr1	11.8028	4.51109e-11
TRINITY_DN248_c3_g1_i19	LOC117736003	-10.1443	9.56829e-06			TRINITY_DN24723_c0_g1_i11	cbx3b	-9.667	1.48549e-05			TRINITY_DN172_c0_g1_i3	LOC117736195	10.8378	2.90859e-11			TRINITY_DN985_c0_g1_i5	LOC117731694	7.04591	2.71708e-14			TRINITY_DN41415_c0_g1_i5	dynll1	18.0605	0.000831664			TRINITY_DN1550_c0_g3_i3	alas1	4.69853	2.59819e-10
TRINITY_DN1451_c0_g2_i4	msi1b	10.0897	1.42748e-05			TRINITY_DN3360_c0_g1_i3	golga2	-11.0549	1.50836e-05			TRINITY_DN3410_c0_g2_i3	LOC117729186	-10.9182	1.0807e-10			TRINITY_DN30738_c0_g1_i1	fosl2	4.27513	3.2335e-14			TRINITY_DN29438_c0_g2_i3	smim13	-10.6775	0.000831664			TRINITY_DN942_c0_g1_i4	tmem63ba	-12.2851	4.05043e-10
TRINITY_DN5020_c0_g1_i2	LOC117729166	-9.32046	1.48642e-05			TRINITY_DN27215_c1_g1_i9	mcm5	11.6579	1.50836e-05			TRINITY_DN27741_c0_g1_i1	arih1	-11.5302	2.37461e-10			TRINITY_DN507_c0_g1_i5	LOC117749207	-12.3827	5.68508e-14			TRINITY_DN3418_c1_g1_i18	nfat5b	-10.373	0.000979358			TRINITY_DN2517_c0_g1_i9	hp	5.02633	4.62817e-10
TRINITY_DN4452_c0_g1_i1	inpp5f	10.1402	1.9432e-05			TRINITY_DN2226_c0_g1_i11	bbs10	-11.3396	2.0518e-05			TRINITY_DN2108_c2_g1_i26	ehbp1l1b	-9.35537	4.50832e-10			TRINITY_DN5585_c0_g1_i2	dusp1	4.18395	6.43042e-14			TRINITY_DN5390_c2_g1_i3	appl1	-10.3184	0.000998464			TRINITY_DN2391_c0_g1_i12	LOC117737870	11.5354	4.72054e-10
TRINITY_DN4462_c0_g2_i13	LOC117736261	6.04892	2.54086e-05			TRINITY_DN53_c0_g2_i2	LOC117740834	-11.4649	2.0518e-05			TRINITY_DN5390_c2_g1_i2	appl1	11.1668	6.01909e-10			TRINITY_DN444_c0_g1_i16	gramd1a	-11.8174	1.49033e-13			TRINITY_DN1451_c3_g1_i1	adcy5	-10.8249	0.00101936			TRINITY_DN3905_c0_g1_i1	zgc:162816	-11.6767	5.81266e-10
TRINITY_DN4463_c0_g1_i5	dhrs7	10.1271	2.93113e-05			TRINITY_DN13256_c0_g2_i9	dtwd1	-11.2514	2.33028e-05			TRINITY_DN1027_c3_g1_i3	LOC117736571	-10.7187	6.71153e-10			TRINITY_DN3006_c0_g1_i2	larp1	-12.7016	1.74678e-13			TRINITY_DN1309_c3_g1_i1	LOC117733988	10.1715	0.00105723			TRINITY_DN1431_c0_g2_i3	nisch	11.5168	7.78714e-10
TRINITY_DN1035_c0_g1_i10	cntnap2a	10.7803	3.41028e-05			TRINITY_DN2909_c0_g1_i2	rprd2a	-10.9541	2.4779e-05			TRINITY_DN1230_c0_g3_i3	ccm2l	10.5394	7.21027e-10			TRINITY_DN666_c0_g1_i3	mat2aa	11.9089	1.74678e-13			TRINITY_DN6049_c1_g2_i4	hmga2	-10.6192	0.00134615			TRINITY_DN139262_c0_g1_i1	hpxb	4.10856	9.18333e-10
TRINITY_DN8623_c0_g1_i4	rnf213b	10.0506	3.41191e-05			TRINITY_DN3434_c0_g1_i10	stim1a	-10.9151	3.03671e-05			TRINITY_DN1166_c1_g1_i1	gls2b	-10.612	1.33816e-09			TRINITY_DN25546_c0_g1_i3	tnfaip6	6.03852	2.41868e-13			TRINITY_DN2517_c0_g1_i9	hp	3.61982	0.00134615			TRINITY_DN2317_c0_g2_i4	tk2	5.23521	9.18333e-10
TRINITY_DN12337_c1_g1_i8	bub1	-9.11028	3.80811e-05			TRINITY_DN506_c0_g1_i8	LOC117745292	4.22187	3.122e-05			TRINITY_DN1928_c1_g1_i2	zgc:92360	10.4487	1.46132e-09			TRINITY_DN29462_c0_g1_i8	hamp	7.19118	2.52082e-13			TRINITY_DN777_c0_g1_i23	malt2	10.6334	0.00134615			TRINITY_DN307_c0_g1_i21	atrnl1b	-12.8727	9.50012e-10
TRINITY_DN1367_c0_g1_i18	nbeal2	-10.713	5.10286e-05			TRINITY_DN1371_c1_g1_i9	acp7	-10.5338	3.19795e-05			TRINITY_DN5696_c1_g1_i10	LOC117738680	-12.4341	2.32162e-09			TRINITY_DN952_c0_g1_i3	LOC117741202	7.05269	4.6578e-13			TRINITY_DN1045_c0_g1_i2	ncmap	-10.1162	0.00134615			TRINITY_DN2433_c0_g2_i13	LOC117740601	-13.4314	9.50012e-10
TRINITY_DN1534_c0_g2_i9	pard3bb	9.35848	5.41347e-05			TRINITY_DN2727_c0_g2_i11	pik3cg	10.8172	3.19795e-05			TRINITY_DN2454_c2_g1_i16	mroh1	10.4237	6.37871e-09			TRINITY_DN685_c0_g1_i16	pfkfb4b	3.8956	5.78017e-13			TRINITY_DN22650_c0_g1_i3	eea1	-10.5167	0.00141079			TRINITY_DN587_c2_g1_i8	si:dkey-5i3.5	11.825	9.50012e-10
TRINITY_DN5179_c1_g1_i1	LOC117744395	9.85704	6.96403e-05			TRINITY_DN443_c0_g1_i25	LOC117734578	-7.66677	3.44807e-05			TRINITY_DN2468_c1_g1_i2	esf1	-10.773	6.38636e-09			TRINITY_DN9673_c0_g1_i1	fosab	4.81772	6.14592e-13			TRINITY_DN1472_c0_g1_i7	mibp2	-10.3029	0.00173016			TRINITY_DN864_c0_g1_i11	tnip1	11.5454	1.03232e-09
TRINITY_DN2090_c0_g2_i14	slx1b	10.3148	9.14164e-05			TRINITY_DN3155_c0_g1_i16	LOC117747697	10.5305	4.05477e-05			TRINITY_DN4118_c0_g1_i5	ift74	-10.6103	6.85938e-09			TRINITY_DN5605_c0_g1_i1	rgs5b	3.44502	7.65692e-13			TRINITY_DN3291_c0_g4_i4	LOC117742675	10.5494	0.00177546			TRINITY_DN428_c6_g1_i1	rnf185	-11.7508	1.03752e-09
TRINITY_DN268_c0_g1_i1	mknk1	-9.01934	9.80094e-05			TRINITY_DN3636_c1_g1_i7	gtf2a1	-11.2924	4.1365e-05			TRINITY_DN19355_c10_g1_i3	LOC117735586	-6.98574	8.88745e-09			TRINITY_DN3488_c0_g1_i6	LOC117736885	8.04647	7.76103e-13			TRINITY_DN4721_c0_g1_i2	hpxb	10.8276	0.00262139			TRINITY_DN5176_c0_g2_i2	selenop	-12.0276	1.03752e-09
TRINITY_DN2681_c0_g1_i17	hspg2	9.29636	0.000100246			TRINITY_DN81_c1_g1_i24	si:ch211-200p22.4	-10.3473	4.1365e-05			TRINITY_DN187_c0_g1_i22	vkorc1	11.006	1.32373e-08			TRINITY_DN1028_c0_g1_i6	ttll7	-10.099	1.04084e-12			TRINITY_DN5390_c2_g1_i2	appl1	10.1133	0.0032103			TRINITY_DN770_c0_g1_i5	sgk1	4.71994	1.21185e-09
TRINITY_DN3204_c0_g1_i30	urb1	-9.00813	0.000113243			TRINITY_DN1417_c2_g1_i6	cep170aa	-10.5631	4.96514e-05			TRINITY_DN7325_c2_g1_i5	tmem108	11.4076	1.61472e-08			TRINITY_DN2492_c0_g1_i7	LOC117740198	12.8479	1.26889e-12			TRINITY_DN1365_c5_g1_i1	ptpn23a	-9.7666	0.00322053			TRINITY_DN1402_c0_g1_i8	mat2ab	-13.5765	1.72372e-09
TRINITY_DN1838_c0_g1_i12	LOC117731817	10.4009	0.000131869			TRINITY_DN1166_c1_g1_i1	gls2b	-10.527	4.96514e-05			TRINITY_DN2184_c0_g1_i8	vsig10	-10.8401	1.61472e-08			TRINITY_DN5137_c0_g2_i4	mettl13	-11.9306	2.38077e-12			TRINITY_DN5153_c0_g1_i3	LOC117737014	9.83667	0.00324489			TRINITY_DN8688_c0_g1_i1	LOC117727165	9.96004	1.85442e-09
TRINITY_DN1964_c1_g1_i17	rbm25b	-9.1744	0.000137549			TRINITY_DN5390_c2_g1_i4	appl1	11.5906	4.97513e-05			TRINITY_DN2275_c1_g2_i9	tpp2	-10.8473	1.91739e-08			TRINITY_DN8688_c0_g1_i1	LOC117727165	5.64101	2.66532e-12			TRINITY_DN3537_c4_g1_i12	LOC117748002	-11.5541	0.0033348			TRINITY_DN4307_c0_g1_i3	LOC117740258	-11.5918	2.00631e-09
TRINITY_DN5390_c2_g1_i4	appl1	11.5967	0.000139147			TRINITY_DN1035_c0_g1_i11	cntnap2a	-11.7935	5.04459e-05			TRINITY_DN3204_c0_g1_i10	urb1	-10.3834	8.73807e-08			TRINITY_DN39549_c0_g1_i2	LOC117728128	12.2438	3.38006e-12			TRINITY_DN497_c4_g1_i5	akt2	-9.78395	0.00342806			TRINITY_DN3463_c0_g1_i4	LOC117746445	6.13788	2.71826e-09
TRINITY_DN435_c0_g1_i22	zgc:123010	-9.57289	0.000182729			TRINITY_DN111_c1_g1_i8	fkbp5	11.2981	5.04459e-05			TRINITY_DN784_c0_g1_i9	ezh1	-10.8513	1.40939e-07			TRINITY_DN1675_c0_g2_i3	LOC117733390	-9.99977	3.38006e-12			TRINITY_DN8650_c0_g1_i2	LOC117736438	11.3936	0.00369543			TRINITY_DN55_c3_g1_i1	LOC117732945	11.3918	3.22093e-09
TRINITY_DN1275_c0_g2_i2	LOC117748636	-9.48793	0.000184571			TRINITY_DN18_c0_g1_i9	lrp2a	-10.909	5.54031e-05			TRINITY_DN1446_c0_g1_i4	rbm14b	10.0887	1.40939e-07			TRINITY_DN27068_c0_g1_i4	plaat1l	-5.80932	5.06156e-12			TRINITY_DN961_c1_g1_i2	LOC117750340	-9.77662	0.00505796			TRINITY_DN506_c0_g1_i8	LOC117745292	3.86281	3.22093e-09
TRINITY_DN32824_c0_g1_i7	nmt2	-9.32798	0.000197656			TRINITY_DN2315_c1_g1_i4	amot	-10.3916	5.97345e-05			TRINITY_DN268_c2_g1_i7	st3gal8	5.63066	1.7651e-07			TRINITY_DN190_c21_g1_i1	LOC117738962	3.33115	5.94509e-12			TRINITY_DN8891_c0_g2_i4	LOC117729915	-9.7376	0.00511118			TRINITY_DN1801_c0_g1_i2	LOC117728808	-11.5212	3.46505e-09
TRINITY_DN3248_c0_g1_i16	lrch4	-12.2659	0.000278586			TRINITY_DN1011_c1_g1_i2	LOC117741537	-10.196	5.97345e-05			TRINITY_DN7483_c0_g2_i10	atf7a	-9.80334	1.86251e-07			TRINITY_DN965_c0_g1_i7	ap1b1	-7.65525	8.89733e-12			TRINITY_DN3204_c0_g1_i10	urb1	-9.40468	0.00526652			TRINITY_DN1332_c2_g2_i1	mafk	4.91683	3.46505e-09
TRINITY_DN12612_c0_g1_i29	pus10	-9.31588	0.000307673			TRINITY_DN797_c0_g1_i12	plac8l1	-10.1892	5.97345e-05			TRINITY_DN36826_c0_g1_i9	pdlim5b	10.0102	2.21848e-07			TRINITY_DN492_c0_g1_i17	LOC117735617	-5.02128	8.89733e-12			TRINITY_DN2624_c0_g1_i12	mcf2a	-11.7195	0.00530848			TRINITY_DN322_c5_g1_i1	ppm1ba	11.683	3.47547e-09
TRINITY_DN69_c0_g1_i3	fmnl1a	9.48181	0.000316883			TRINITY_DN1930_c1_g1_i5	arrb2b	-10.3283	6.46885e-05			TRINITY_DN3131_c1_g1_i3	vps54	9.86711	2.52937e-07			TRINITY_DN39549_c0_g1_i4	LOC117728128	10.4976	1.16685e-11			TRINITY_DN6585_c0_g1_i16	LOC117729522	9.67992	0.00565482			TRINITY_DN403_c0_g1_i3	tnfaip3	4.46803	3.72799e-09
TRINITY_DN507_c0_g1_i3	LOC117749207	-8.89919	0.000316883			TRINITY_DN1669_c3_g1_i2	aspdh	-10.3145	6.46885e-05			TRINITY_DN2646_c0_g1_i22	hspb6	-9.5654	3.11323e-07			TRINITY_DN19724_c0_g1_i9	cct5	-11.9359	1.40562e-11			TRINITY_DN4261_c0_g1_i1	LOC117737630	-9.63647	0.00565562			TRINITY_DN838_c0_g1_i10	dhx16	-11.6932	5.88806e-09
TRINITY_DN3756_c0_g1_i7	LOC117731724	-9.63067	0.000316883			TRINITY_DN979_c0_g1_i22	LOC117738688	-10.6053	6.46885e-05			TRINITY_DN1222_c2_g1_i3	psen1	9.80624	3.11323e-07			TRINITY_DN1451_c3_g1_i1	adcy5	-12.0433	1.5726e-11			TRINITY_DN178_c4_g1_i10	atp6v0a1a	-9.44759	0.00566346			TRINITY_DN49226_c0_g1_i1	LOC117750249	5.69997	6.62056e-09
TRINITY_DN327_c1_g1_i6	engase	-9.0839	0.000321504			TRINITY_DN351_c0_g1_i19	LOC117749020	-10.688	7.84005e-05			TRINITY_DN785_c0_g1_i7	LOC117731071	-9.87007	3.24226e-07			TRINITY_DN965_c0_g1_i4	ap1b1	-4.83251	2.14491e-11			TRINITY_DN2624_c0_g1_i23	mcf2a	-9.82395	0.00609387			TRINITY_DN3317_c1_g1_i1	tnfrsf1b	10.1026	7.35339e-09
TRINITY_DN7849_c0_g1_i6	dnmt1	-8.89346	0.000334181			TRINITY_DN2201_c1_g1_i3	baz2ba	9.94042	8.29242e-05			TRINITY_DN755_c0_g1_i3	LOC117732641	9.68174	3.24226e-07			TRINITY_DN7366_c0_g1_i3	adamts1	3.86227	2.16037e-11			TRINITY_DN1431_c0_g2_i9	nisch	-9.27232	0.0061685			TRINITY_DN769_c0_g1_i8	pglyrp6	9.72087	1.31492e-08
TRINITY_DN1157_c0_g1_i15	LOC117740150	-9.34861	0.000338003			TRINITY_DN1479_c0_g1_i1	cenpk	10.03	8.29242e-05			TRINITY_DN76675_c0_g1_i1	nlk2	9.91574	6.53031e-07			TRINITY_DN6526_c0_g1_i4	LOC117738725	11.9699	2.27118e-11			TRINITY_DN3078_c2_g1_i7	qars1	-10.3823	0.0061685			TRINITY_DN7474_c0_g3_i5	cnpy2	-11.0216	1.67229e-08
TRINITY_DN73_c0_g1_i3	mast2	-10.7388	0.00036078			TRINITY_DN2179_c0_g1_i30	LOC117727222	-9.90366	8.53331e-05			TRINITY_DN13645_c0_g1_i1	LOC117733017	9.7532	6.80615e-07			TRINITY_DN3194_c0_g1_i4	LOC117729564	-7.40184	2.60636e-11			TRINITY_DN777_c0_g1_i5	malt2	-9.33207	0.00660697			TRINITY_DN12054_c0_g1_i6	LOC117746932	6.0651	1.86064e-08
TRINITY_DN608_c0_g2_i4	LOC117741969	9.25901	0.000532394			TRINITY_DN2394_c0_g1_i7	LOC117739248	11.8733	8.53331e-05			TRINITY_DN1309_c3_g1_i1	LOC117733988	10.5057	7.80309e-07			TRINITY_DN644_c4_g1_i2	relt	5.46081	2.8072e-11			TRINITY_DN3207_c0_g1_i15	sfswap	-10.1509	0.00719624			TRINITY_DN682_c3_g1_i15	LOC117727392	3.93214	1.98384e-08
TRINITY_DN4408_c0_g1_i20	slc31a1	-8.77932	0.000532394			TRINITY_DN682_c6_g1_i15	arhgap5	9.90966	8.60118e-05			TRINITY_DN178_c4_g1_i10	atp6v0a1a	-10.3833	7.9823e-07			TRINITY_DN3317_c0_g1_i3	LOC117747466	-7.44599	4.20611e-11			TRINITY_DN2593_c0_g1_i9	adam17a	10.8846	0.00746765			TRINITY_DN9360_c0_g4_i4	LOC117742311	3.75806	1.98384e-08
TRINITY_DN11407_c0_g1_i7	cchcr1	-9.42378	0.000532394			TRINITY_DN14684_c0_g1_i4	fam169b	-9.87632	8.992e-05			TRINITY_DN6526_c0_g1_i4	LOC117738725	9.77751	8.1432e-07			TRINITY_DN7993_c0_g1_i1	rgs2	5.13295	8.67285e-11			TRINITY_DN8047_c0_g2_i7	LOC117737547	-9.78707	0.00846399			TRINITY_DN2493_c0_g1_i12	tdh	5.35676	2.0396e-08
TRINITY_DN2129_c1_g1_i3	klhdc2	-13.1214	0.000532394			TRINITY_DN137_c0_g1_i20	c6	11.5282	9.07484e-05			TRINITY_DN1027_c3_g1_i5	LOC117736571	-9.49634	1.00628e-06			TRINITY_DN414_c1_g1_i5	mipol1	7.94766	8.99975e-11			TRINITY_DN5239_c1_g1_i1	agmo	-9.35852	0.00891169			TRINITY_DN8193_c0_g2_i20	def6c	-11.1735	2.31949e-08
TRINITY_DN1310_c0_g1_i6	mtmr4	8.83142	0.000593317			TRINITY_DN14697_c0_g1_i7	LOC117733172	-9.97734	9.3232e-05			TRINITY_DN6716_c0_g1_i1	zbtb33	9.82099	1.00628e-06			TRINITY_DN4179_c0_g1_i5	sik1	3.56292	8.99975e-11			TRINITY_DN1857_c0_g2_i2	LOC117725385	-9.48875	0.00891169			TRINITY_DN2321_c0_g1_i17	si:ch73-40i7.2	-5.91067	2.31949e-08
TRINITY_DN16_c9_g1_i1	LOC117749359	9.98562	0.000642394			TRINITY_DN19724_c0_g1_i9	cct5	-11.8353	9.48463e-05			TRINITY_DN6017_c0_g1_i4	acads	-9.50049	1.04758e-06			TRINITY_DN1198_c0_g1_i7	kpna6	6.17462	1.00563e-10			TRINITY_DN12612_c0_g1_i25	pus10	-9.67901	0.00891169			TRINITY_DN3668_c2_g2_i2	slc6a4a	-11.107	2.4062e-08
TRINITY_DN1567_c0_g1_i5	gle1	12.3891	0.000656176			TRINITY_DN468_c2_g1_i4	gpatch4	11.0442	0.000103089			TRINITY_DN510_c1_g1_i6	hoxb7a	9.31688	1.17307e-06			TRINITY_DN7781_c0_g1_i8	nedd1	9.8511	1.00563e-10			TRINITY_DN21254_c1_g1_i2	LOC117734565	-9.29391	0.0100912			TRINITY_DN3710_c0_g1_i4	arhgap42a	10.9358	2.61238e-08
TRINITY_DN1300_c5_g1_i7	apoa1b	6.4094	0.00070689			TRINITY_DN6917_c2_g1_i1	LOC117748504	4.63991	0.000103089			TRINITY_DN4452_c0_g1_i5	inpp5f	-10.783	1.23296e-06			TRINITY_DN2818_c1_g1_i17	cep41	-8.33476	1.06835e-10			TRINITY_DN51317_c0_g1_i2	LOC117751252	6.13324	0.0100912			TRINITY_DN4365_c0_g1_i2	LOC117726364	3.64739	2.65416e-08
TRINITY_DN17527_c0_g1_i8	LOC117751260	4.69203	0.000750095			TRINITY_DN9222_c0_g1_i9	LOC117725215	-10.1249	0.000142213			TRINITY_DN5884_c0_g1_i1	cx47.1	10.0369	1.25376e-06			TRINITY_DN1675_c0_g2_i13	LOC117733390	-8.76679	1.23892e-10			TRINITY_DN777_c0_g1_i2	malt2	-9.66482	0.0100912			TRINITY_DN34319_c0_g1_i2	tfpi2	11.02	4.26507e-08
TRINITY_DN784_c0_g1_i8	ezh1	-7.17858	0.000750095			TRINITY_DN2273_c0_g1_i10	LOC117736128	10.371	0.000142213			TRINITY_DN2085_c0_g1_i17	si:ch211-233h19.2	9.49976	1.3942e-06			TRINITY_DN3864_c0_g1_i1	LOC117745288	4.13407	1.3271e-10			TRINITY_DN961_c1_g1_i4	LOC117750340	9.09986	0.0101867			TRINITY_DN6917_c2_g1_i1	LOC117748504	5.22479	5.06926e-08
TRINITY_DN11583_c0_g3_i3	mtmr3	8.77973	0.000783968			TRINITY_DN414_c1_g1_i5	mipol1	5.44251	0.000150213			TRINITY_DN2201_c1_g1_i39	baz2ba	10.5449	1.56183e-06			TRINITY_DN5898_c1_g3_i1	ceacam1	7.65933	1.45315e-10			TRINITY_DN612_c0_g1_i9	pds5a	10.567	0.0108322			TRINITY_DN20261_c0_g1_i1	manf	4.60439	5.75731e-08
TRINITY_DN2797_c0_g1_i9	eif2ak3	8.92354	0.00105709			TRINITY_DN2517_c0_g1_i9	hp	8.88831	0.00016326			TRINITY_DN29462_c0_g1_i8	hamp	4.07778	1.56183e-06			TRINITY_DN21023_c0_g1_i2	mmp13a	9.22416	1.49873e-10			TRINITY_DN1489_c0_g1_i12	fancm	-9.04246	0.0110621			TRINITY_DN3793_c0_g1_i2	cldn12	-10.9114	6.84065e-08
TRINITY_DN791_c1_g1_i20	get1	-6.46045	0.00120109			TRINITY_DN2757_c0_g1_i11	prepl	-9.98611	0.00016326			TRINITY_DN1397_c0_g1_i9	si:ch211-81a5.8	10.8235	1.73019e-06			TRINITY_DN2907_c0_g1_i4	kmt2bb	11.2319	4.96153e-10			TRINITY_DN50642_c0_g1_i6	LOC117751252	9.18146	0.0131989			TRINITY_DN3932_c0_g1_i2	mcf2la	10.704	8.79729e-08
TRINITY_DN2375_c0_g3_i4	fgg	6.66418	0.00127029			TRINITY_DN426_c0_g1_i20	si:ch211-250n8.1	9.661	0.00016326			TRINITY_DN637_c0_g2_i9	LOC117748019	-10.3341	1.83105e-06			TRINITY_DN370_c0_g2_i8	add3a	-4.33588	5.60059e-10			TRINITY_DN2584_c0_g1_i9	LOC117745256	9.23304	0.0134952			TRINITY_DN2433_c0_g1_i9	lrrc47	4.93648	1.03952e-07
TRINITY_DN3220_c0_g2_i2	LOC117749948	9.04952	0.0012742			TRINITY_DN5764_c0_g1_i21	tmed8	-10.5538	0.00016326			TRINITY_DN4941_c1_g1_i11	rnaseh1	-9.36485	1.83105e-06			TRINITY_DN5425_c0_g1_i6	tprg1l	9.06397	7.12129e-10			TRINITY_DN5685_c0_g1_i2	exoc3l4	-9.37264	0.013653			TRINITY_DN1476_c0_g1_i1	serpine1	7.17392	1.12901e-07
TRINITY_DN4740_c0_g1_i15	dennd2b	-9.96046	0.00148549			TRINITY_DN2974_c0_g2_i3	ddx3xa	-9.76577	0.000178786			TRINITY_DN5151_c0_g3_i1	LOC117735217	9.42809	2.03108e-06			TRINITY_DN7106_c1_g2_i1	sema3d	-5.30347	8.25703e-10			TRINITY_DN824_c0_g1_i35	LOC117745005	-10.4021	0.013653			TRINITY_DN3684_c3_g1_i2	LOC117748385	12.3483	1.20212e-07
TRINITY_DN673_c0_g1_i19	gfm1	-8.64528	0.00178608			TRINITY_DN62_c0_g4_i3	ldb1a	-9.82937	0.0001815			TRINITY_DN16298_c0_g1_i4	arhgap42a	7.47529	2.09025e-06			TRINITY_DN3359_c6_g1_i2	fosl2	3.99397	1.36492e-09			TRINITY_DN3248_c0_g1_i9	lrch4	-9.01241	0.013653			TRINITY_DN28280_c1_g1_i1	rspo2	9.53125	2.00657e-07
TRINITY_DN152_c2_g1_i3	capn3b	-6.06652	0.00187852			TRINITY_DN3083_c0_g1_i1	manba	-9.73123	0.000225786			TRINITY_DN16_c5_g1_i1	stx3a	-10.3009	2.09025e-06			TRINITY_DN2167_c0_g1_i4	ch25h	5.34279	1.68913e-09			TRINITY_DN578_c0_g1_i18	smpd1	-9.03997	0.013653			TRINITY_DN3765_c0_g1_i18	ap4b1	-10.1715	2.12119e-07
TRINITY_DN74_c0_g1_i1	inf2	-8.63094	0.00191846			TRINITY_DN972_c1_g1_i5	polr1a	-10.5706	0.000276365			TRINITY_DN7203_c0_g2_i17	LOC117745312	-9.53028	2.26349e-06			TRINITY_DN39549_c0_g1_i1	LOC117728128	10.6556	2.07867e-09			TRINITY_DN2154_c2_g1_i12	LOC117745499	-9.88365	0.0140873			TRINITY_DN2350_c0_g1_i5	LOC117731826	3.61815	2.15076e-07
TRINITY_DN3867_c1_g1_i5	wdr46	-10.3923	0.00209881			TRINITY_DN409_c0_g1_i4	LOC117748105	-10.2463	0.000320883			TRINITY_DN1972_c0_g1_i7	fkbp10a	-9.34286	2.31071e-06			TRINITY_DN1010_c0_g2_i6	LOC117730402	11.4894	2.29631e-09			TRINITY_DN1469_c0_g1_i9	klhdc3	-9.03486	0.0141947			TRINITY_DN1833_c0_g1_i7	cers3a	-10.7901	2.18267e-07
TRINITY_DN1275_c0_g2_i1	LOC117748636	-9.22618	0.00212467			TRINITY_DN7103_c0_g1_i16	chd1	-9.48611	0.000346568			TRINITY_DN2973_c0_g1_i3	LOC117734805	9.42247	2.85096e-06			TRINITY_DN8047_c0_g2_i7	LOC117737547	-10.9272	2.49473e-09			TRINITY_DN640_c0_g1_i1	ndufc2	6.66887	0.0141947			TRINITY_DN15095_c0_g2_i22	pdlim7	-11.2853	2.30785e-07
TRINITY_DN3054_c0_g1_i14	dna2	-8.98278	0.00213009			TRINITY_DN459_c3_g1_i6	LOC117746427	-10.0578	0.000437211			TRINITY_DN187_c0_g1_i12	vkorc1	10.7591	2.86646e-06			TRINITY_DN291_c1_g1_i2	dub	12.1722	2.92277e-09			TRINITY_DN271_c1_g1_i7	si:dkey-156n14.3	-9.5379	0.0141947			TRINITY_DN9013_c0_g1_i2	zgc:172136	5.08876	2.31649e-07
TRINITY_DN2573_c0_g1_i8	LOC117730179	3.92691	0.00270275			TRINITY_DN3901_c0_g1_i2	acvr1ba	-9.84979	0.000462481			TRINITY_DN2543_c4_g3_i1	LOC117739143	-9.58108	3.18832e-06			TRINITY_DN7027_c0_g1_i1	il11a	11.1118	4.64989e-09			TRINITY_DN5807_c0_g1_i14	si:ch211-117n7.7	-10.6843	0.014756			TRINITY_DN9283_c0_g1_i4	echdc1	-10.5398	2.39368e-07
TRINITY_DN872_c4_g1_i8	ints2	6.84794	0.00305994			TRINITY_DN8681_c1_g1_i11	atp13a3	-9.34722	0.000524905			TRINITY_DN11583_c0_g3_i4	mtmr3	-9.64161	3.34508e-06			TRINITY_DN1130_c1_g1_i7	wls	2.92401	4.97709e-09			TRINITY_DN4521_c1_g1_i2	abat	9.27756	0.0147571			TRINITY_DN33788_c0_g1_i2	ranbp2	12.6918	2.66333e-07
TRINITY_DN992_c0_g1_i9	mfsd14bb	9.41726	0.00325857			TRINITY_DN5244_c0_g1_i6	taf10	-10.9855	0.00056917			TRINITY_DN5912_c0_g1_i2	si:dkeyp-44a8.4	9.64135	3.34508e-06			TRINITY_DN1397_c0_g1_i1	si:ch211-81a5.8	-12.0333	6.18182e-09			TRINITY_DN3076_c0_g3_i3	fam102bb	-9.30431	0.0148239			TRINITY_DN2784_c0_g1_i5	golga3	-11.2246	2.6738e-07
TRINITY_DN58_c1_g2_i16	slc4a11	-9.99104	0.00337288			TRINITY_DN2856_c1_g3_i1	clstn3	-11.1348	0.000578188			TRINITY_DN3410_c0_g1_i6	LOC117729186	-9.5215	3.35238e-06			TRINITY_DN266_c0_g1_i12	LOC117730651	3.47967	6.3993e-09			TRINITY_DN12612_c0_g1_i8	pus10	-9.62001	0.0150713			TRINITY_DN19410_c3_g1_i1	LOC117748666	10.5383	2.80825e-07
TRINITY_DN578_c0_g1_i17	smpd1	-9.04315	0.00351247			TRINITY_DN3180_c0_g1_i8	LOC117727652	-10.4316	0.000593694			TRINITY_DN1972_c0_g1_i3	fkbp10a	9.29912	3.55372e-06			TRINITY_DN14239_c0_g1_i12	rap2c	-11.0624	6.3993e-09			TRINITY_DN826_c0_g2_i6	apoba	-9.72483	0.015656			TRINITY_DN111_c1_g1_i10	fkbp5	4.90748	3.26332e-07
TRINITY_DN1389_c0_g1_i16	LOC117734198	-8.35531	0.00352241			TRINITY_DN86467_c0_g3_i1	LOC117748435	5.43923	0.000601125			TRINITY_DN2125_c0_g1_i5	fam222ba	9.22923	3.65419e-06			TRINITY_DN2994_c2_g1_i1	ldlrap1a	-3.92147	7.15475e-09			TRINITY_DN5508_c0_g1_i1	LOC117733343	-11.4737	0.015656			TRINITY_DN1632_c0_g1_i8	LOC117734681	-10.6281	4.10213e-07
TRINITY_DN15470_c0_g1_i2	slc26a5	-5.77179	0.00381349			TRINITY_DN1385_c1_g1_i21	zdhhc20a	-7.95808	0.000623484			TRINITY_DN2066_c1_g1_i3	LOC117730860	9.31926	3.91004e-06			TRINITY_DN8047_c0_g2_i3	LOC117737547	10.9122	7.80475e-09			TRINITY_DN28703_c0_g1_i2	LOC117751260	9.40568	0.015656			TRINITY_DN2959_c6_g1_i1	LOC117732259	4.88208	4.10254e-07
TRINITY_DN4207_c0_g1_i3	cbx6a	5.93032	0.00382554			TRINITY_DN7074_c0_g1_i4	glt1d1	-9.71153	0.000645363			TRINITY_DN611_c1_g1_i5	nktr	-12.7776	4.22759e-06			TRINITY_DN2096_c3_g1_i1	prdm1b	3.98274	9.18663e-09			TRINITY_DN2518_c1_g2_i13	atad2b	11.0266	0.0158693			TRINITY_DN1251_c0_g1_i1	LOC117734782	-12.0656	4.10254e-07
TRINITY_DN798_c0_g3_i2	sh3bgrl3	13.5061	0.00396246			TRINITY_DN481_c1_g1_i7	LOC117728443	11.8459	0.000645363			TRINITY_DN67_c0_g2_i8	LOC117740289	-9.32532	4.27367e-06			TRINITY_DN3082_c2_g1_i1	LOC117733755	-7.83694	1.20314e-08			TRINITY_DN12407_c0_g1_i5	kiaa1522	-9.49157	0.0164485			TRINITY_DN3827_c2_g1_i11	cuedc2	-10.3985	4.23644e-07
TRINITY_DN1752_c0_g1_i10	tdp2b	12.1932	0.00404039			TRINITY_DN2090_c0_g1_i4	gapdhs	-10.8422	0.000653118			TRINITY_DN36521_c1_g1_i1	mcm2	9.29789	4.5349e-06			TRINITY_DN25125_c0_g1_i6	si:ch211-13f8.1	-11.1201	1.21708e-08			TRINITY_DN1838_c0_g1_i12	LOC117731817	9.55121	0.0164974			TRINITY_DN28703_c0_g1_i2	LOC117751260	13.205	4.36533e-07
TRINITY_DN12607_c0_g1_i8	sipa1l1	9.00206	0.00404039			TRINITY_DN6967_c0_g1_i7	LOC117734184	-9.47971	0.00071451			TRINITY_DN15166_c0_g1_i4	LOC117728330	9.38091	5.17163e-06			TRINITY_DN29462_c0_g1_i6	hamp	10.9042	1.25644e-08			TRINITY_DN1939_c0_g1_i9	chp1	9.11105	0.0180797			TRINITY_DN13040_c0_g1_i6	mmd	3.73378	4.39015e-07
TRINITY_DN2680_c1_g1_i4	LOC117750223	-8.3329	0.00522999			TRINITY_DN9928_c0_g2_i4	LOC117747635	-9.95147	0.000768537			TRINITY_DN1028_c1_g2_i4	gpr146	-10.6213	6.04342e-06			TRINITY_DN664_c2_g1_i5	parp10	-11.0923	1.43826e-08			TRINITY_DN1732_c0_g1_i8	ankra2	-11.123	0.0183154			TRINITY_DN949_c1_g3_i2	hs3st1	6.45168	4.6131e-07
TRINITY_DN12612_c0_g1_i36	pus10	-8.97272	0.00535124			TRINITY_DN2442_c0_g1_i7	gon4l	-9.65035	0.000768844			TRINITY_DN13032_c0_g1_i12	LOC117736392	9.12072	6.04342e-06			TRINITY_DN341_c3_g1_i1	slc40a1	-3.11841	1.57389e-08			TRINITY_DN3658_c0_g1_i5	ch25hl1.1	8.95252	0.0183154			TRINITY_DN2047_c1_g2_i6	brd2a	-10.7164	5.2059e-07
TRINITY_DN7420_c0_g1_i9	fasn	8.21422	0.0055454			TRINITY_DN2116_c0_g1_i14	LOC117725172	6.17516	0.000783823			TRINITY_DN9254_c0_g1_i12	aff3	-9.1335	6.13394e-06			TRINITY_DN17171_c0_g1_i3	LOC117750362	-3.78157	1.74034e-08			TRINITY_DN4523_c0_g1_i30	larp4ab	-8.90648	0.0183154			TRINITY_DN254_c1_g3_i1	ephb6	5.85128	5.2059e-07
TRINITY_DN4780_c0_g1_i2	LOC117751441	5.97537	0.00556955			TRINITY_DN710_c0_g1_i11	alpk3a	-9.66323	0.000788923			TRINITY_DN37149_c0_g1_i9	paqr6	-9.09111	6.64232e-06			TRINITY_DN14239_c0_g1_i2	rap2c	-11.1179	2.02311e-08			TRINITY_DN1137_c0_g1_i9	LOC117736814	-9.05124	0.0183154			TRINITY_DN2967_c0_g1_i20	ptenb	-11.2586	5.67319e-07
TRINITY_DN11991_c0_g1_i10	LOC117740228	-10.5997	0.00658026			TRINITY_DN9029_c3_g1_i3	niban2a	10.1809	0.000834979			TRINITY_DN7395_c0_g2_i2	LOC117748340	-8.98924	8.32442e-06			TRINITY_DN21154_c0_g1_i1	fosl2	4.11959	2.04307e-08			TRINITY_DN48998_c0_g1_i4	LOC117751260	6.46241	0.0183154			TRINITY_DN51317_c0_g1_i2	LOC117751252	9.74364	6.14682e-07
TRINITY_DN2492_c0_g1_i8	LOC117740198	8.53134	0.00696593			TRINITY_DN5898_c1_g3_i1	ceacam1	4.18197	0.000898325			TRINITY_DN9634_c0_g1_i7	osbpl9	-9.35275	8.38093e-06			TRINITY_DN1815_c1_g1_i3	LOC117726048	-4.51568	2.04307e-08			TRINITY_DN28703_c0_g2_i1	LOC117751260	6.65204	0.0183154			TRINITY_DN7203_c0_g2_i2	LOC117745312	10.5121	7.23055e-07
TRINITY_DN8692_c0_g2_i8	abca5	8.16329	0.00699462			TRINITY_DN15410_c0_g1_i1	LOC117728096	9.47173	0.000898325			TRINITY_DN20996_c0_g1_i13	epn3a	9.06938	8.7267e-06			TRINITY_DN2212_c1_g1_i6	LOC117739425	5.81235	2.06407e-08			TRINITY_DN4523_c0_g1_i8	larp4ab	-9.50079	0.0185677			TRINITY_DN12607_c0_g1_i2	sipa1l1	10.5911	7.23055e-07
TRINITY_DN2321_c0_g1_i12	si:ch73-40i7.2	5.28116	0.00699462			TRINITY_DN5112_c0_g3_i1	pcdh18a	9.14271	0.000898325			TRINITY_DN2732_c0_g1_i5	kctd6b	-9.38561	1.00908e-05			TRINITY_DN2017_c1_g1_i5	LOC117736610	5.73914	2.1703e-08			TRINITY_DN3363_c0_g1_i1	LOC117735377	10.6942	0.0185677			TRINITY_DN1070_c0_g1_i4	e2f3	-10.7009	7.25326e-07
TRINITY_DN5019_c0_g1_i5	LOC117739357	6.65013	0.00727966			TRINITY_DN290_c0_g1_i1	ep400	-7.47095	0.000934332			TRINITY_DN23600_c0_g1_i15	LOC117735299	-9.0668	1.00908e-05			TRINITY_DN2108_c2_g1_i26	ehbp1l1b	-9.17529	2.28648e-08			TRINITY_DN591_c1_g1_i3	LOC117746468	7.60448	0.0185677			TRINITY_DN28860_c0_g1_i1	LOC117728251	11.4173	7.40722e-07
TRINITY_DN2111_c0_g1_i5	prkacab	-8.08176	0.00825821			TRINITY_DN327_c0_g1_i7	gpatch2	-9.60056	0.000934332			TRINITY_DN3204_c0_g1_i4	urb1	-10.6674	1.00908e-05			TRINITY_DN1352_c0_g1_i2	dnase1	-5.56826	2.31333e-08			TRINITY_DN17527_c0_g1_i8	LOC117751260	6.72459	0.0185677			TRINITY_DN7483_c0_g2_i15	atf7a	10.5858	7.87751e-07
TRINITY_DN2139_c0_g1_i9	mfsd1l	-8.96986	0.00838121			TRINITY_DN1820_c0_g1_i14	sytl3	-9.41454	0.000938531			TRINITY_DN557_c0_g1_i13	fam120b	-9.09301	1.00949e-05			TRINITY_DN142757_c1_g1_i4	rbp4	-5.14356	2.31383e-08			TRINITY_DN3867_c1_g1_i5	wdr46	-9.77457	0.0199971			TRINITY_DN1676_c0_g1_i5	LOC117729317	11.4092	8.43432e-07
TRINITY_DN1202_c0_g1_i10	LOC117727775	-8.06307	0.011061			TRINITY_DN4626_c0_g1_i6	LOC117743669	9.34428	0.000987143			TRINITY_DN3242_c0_g1_i1	LOC117741407	-9.3817	1.21274e-05			TRINITY_DN152_c1_g1_i8	LOC117741981	-10.9849	2.8883e-08			TRINITY_DN3879_c0_g1_i11	nf1a	9.08703	0.0206739			TRINITY_DN4621_c1_g1_i2	mdn1	11.0048	9.35209e-07
TRINITY_DN217_c1_g2_i11	dcp2	7.14876	0.0149988			TRINITY_DN3710_c2_g1_i5	si:dkey-92f12.2	10.4405	0.000987143			TRINITY_DN1558_c0_g1_i13	scarf1	8.95513	1.36726e-05			TRINITY_DN3370_c0_g1_i10	LOC117732821	-7.9404	3.0341e-08			TRINITY_DN1983_c0_g1_i16	c5	-13.5571	0.0213063			TRINITY_DN18299_c0_g2_i14	pdia6	10.7385	1.11175e-06
TRINITY_DN13360_c0_g1_i11	cfap65	8.4924	0.0160096			TRINITY_DN1007_c1_g1_i4	riox1	-9.44853	0.00108659			TRINITY_DN2867_c0_g2_i4	cops5	-8.91166	1.57752e-05			TRINITY_DN24420_c0_g1_i7	LOC117747747	10.6956	3.38423e-08			TRINITY_DN12612_c0_g1_i14	pus10	9.24706	0.0237857			TRINITY_DN1681_c3_g1_i3	mtr	10.2603	1.11534e-06
TRINITY_DN439_c0_g1_i13	LOC117745115	5.24941	0.0174768			TRINITY_DN2579_c3_g1_i2	kdm6ba	9.98325	0.00109921			TRINITY_DN2281_c0_g1_i3	LOC117740383	8.89244	1.57752e-05			TRINITY_DN5151_c0_g3_i1	LOC117735217	11.1538	3.9756e-08			TRINITY_DN3370_c1_g1_i10	rasal3	8.8388	0.0252389			TRINITY_DN776_c2_g1_i1	adm2a	12.2285	1.45351e-06
TRINITY_DN169_c1_g1_i5	LOC117749027	-7.91367	0.0184975			TRINITY_DN1367_c1_g1_i7	LOC117730299	-9.56	0.00111044			TRINITY_DN69_c0_g1_i1	fmnl1a	10.6133	1.5842e-05			TRINITY_DN2585_c0_g1_i1	LOC117730574	-4.57842	5.49497e-08			TRINITY_DN1115_c3_g2_i5	nudt2	-8.74346	0.0254557			TRINITY_DN2631_c0_g1_i4	zgc:65895	10.3129	1.56192e-06
TRINITY_DN1145_c0_g1_i13	rars2	-8.63752	0.0188841			TRINITY_DN15273_c0_g1_i4	LOC117749177	-9.4633	0.00111044			TRINITY_DN2442_c0_g1_i8	gon4l	-9.347	1.61085e-05			TRINITY_DN9283_c0_g1_i4	echdc1	-10.5226	6.03839e-08			TRINITY_DN1192_c0_g1_i1	gsta.1	8.74705	0.029385			TRINITY_DN5402_c2_g1_i2	slc9a7	10.2577	1.67186e-06
TRINITY_DN1479_c0_g1_i1	cenpk	8.67839	0.0191002			TRINITY_DN2151_c0_g1_i3	mpc1	-9.5691	0.00111044			TRINITY_DN9311_c0_g1_i10	si:ch211-272n13.3	9.07937	1.70961e-05			TRINITY_DN5392_c0_g1_i7	col13a1	-12.079	6.05797e-08			TRINITY_DN2909_c0_g1_i14	rprd2a	-11.7537	0.0298487			TRINITY_DN3864_c0_g1_i1	LOC117745288	3.44977	1.67534e-06
TRINITY_DN36521_c1_g1_i1	mcm2	-9.41293	0.0191168			TRINITY_DN28035_c0_g1_i16	nlrx1	-7.49172	0.00111044			TRINITY_DN3340_c6_g1_i2	LOC117746086	-10.3151	1.87216e-05			TRINITY_DN1308_c0_g2_i5	pgfb	-10.6885	6.12093e-08			TRINITY_DN79_c1_g1_i8	sfpq	12.5692	0.0299603			TRINITY_DN9673_c0_g1_i1	fosab	6.87691	1.7219e-06
TRINITY_DN1472_c0_g1_i7	mibp2	-12.2206	0.0204532			TRINITY_DN2909_c2_g1_i2	LOC117731718	3.01951	0.00115615			TRINITY_DN5402_c0_g3_i6	LOC117727416	-8.63452	2.0307e-05			TRINITY_DN1141_c1_g1_i7	smtnb	2.73324	6.45433e-08			TRINITY_DN1192_c0_g1_i6	gsta.1	10.0175	0.0307299			TRINITY_DN23199_c0_g1_i5	LOC117727403	10.6003	1.7219e-06
TRINITY_DN3530_c0_g1_i4	LOC117740375	-10.0753	0.0209318			TRINITY_DN3864_c0_g1_i1	LOC117745288	4.87433	0.00120047			TRINITY_DN1023_c1_g5_i1	si:ch211-246m6.5	-8.94655	2.30212e-05			TRINITY_DN3194_c0_g1_i2	LOC117729564	-10.3438	7.47009e-08			TRINITY_DN3628_c0_g1_i1	arhgef2	10.5456	0.031398			TRINITY_DN18925_c0_g2_i2	si:ch211-106h11.1	10.2967	1.7219e-06
TRINITY_DN9081_c0_g2_i27	LOC117729189	-8.51916	0.0212736			TRINITY_DN3262_c0_g2_i8	LOC117749058	3.36659	0.00123955			TRINITY_DN1197_c0_g1_i1	opa1	-9.54694	2.32696e-05			TRINITY_DN2517_c0_g1_i9	hp	5.92629	8.23187e-08			TRINITY_DN3672_c0_g1_i2	LOC117746555	-8.87542	0.031398			TRINITY_DN66423_c0_g1_i1	waif2	7.14532	1.80099e-06
TRINITY_DN5283_c0_g1_i13	LOC117729272	4.60078	0.0247881			TRINITY_DN8919_c0_g1_i2	upb1	-9.54996	0.0012439			TRINITY_DN1883_c0_g2_i2	hcn5	11.4927	2.56037e-05			TRINITY_DN1817_c5_g1_i1	LOC117733755	-9.00565	8.2812e-08			TRINITY_DN2526_c2_g1_i8	crebrf	10.308	0.0327992			TRINITY_DN889_c1_g1_i7	LOC117749219	9.98327	1.93882e-06
TRINITY_DN230_c0_g1_i14	golim4a	-8.90918	0.0289256			TRINITY_DN701_c3_g1_i4	si:ch211-153b23.5	-2.99796	0.00125073			TRINITY_DN1188_c0_g1_i16	gpatch1	8.97136	2.60499e-05			TRINITY_DN492_c0_g1_i6	LOC117735617	-4.65715	8.2812e-08			TRINITY_DN65_c0_g3_i1	frmd6	-9.33782	0.0334611			TRINITY_DN2946_c0_g2_i17	LOC117732990	10.12	2.11196e-06
TRINITY_DN4326_c0_g1_i20	LOC117746058	9.10465	0.0290636			TRINITY_DN3882_c0_g1_i6	kif15	-9.02262	0.00125812			TRINITY_DN10832_c0_g1_i11	tcirg1b	-8.93813	2.67766e-05			TRINITY_DN6122_c0_g1_i7	LOC117743282	-11.3195	9.31391e-08			TRINITY_DN1883_c0_g2_i5	hcn5	-8.72923	0.034255			TRINITY_DN826_c2_g1_i11	mylk5	4.29107	2.23044e-06
TRINITY_DN1514_c0_g1_i19	si:rp71-46j2.7	-7.83618	0.0290636			TRINITY_DN435_c0_g1_i18	zgc:123010	-9.09021	0.00126078			TRINITY_DN481_c1_g1_i2	LOC117728443	9.09302	2.72547e-05			TRINITY_DN10910_c0_g1_i1	LOC117735327	2.97973	9.49199e-08			TRINITY_DN82_c0_g1_i2	lancl1	9.37896	0.034255			TRINITY_DN1543_c0_g1_i7	cerk	10.1026	2.25353e-06
TRINITY_DN985_c0_g1_i5	LOC117731694	5.02681	0.0295218			TRINITY_DN3455_c0_g2_i3	arid1b	-9.01628	0.00126448			TRINITY_DN13422_c0_g1_i3	dnah5l	9.04453	2.7386e-05			TRINITY_DN150_c0_g1_i3	cd79a	-5.73735	9.62045e-08			TRINITY_DN28_c0_g3_i5	parp4	-8.69126	0.034255			TRINITY_DN2372_c0_g1_i26	wdr59	-10.9744	2.25613e-06
TRINITY_DN1117_c0_g1_i10	ccn4a	6.63975	0.029523			TRINITY_DN5425_c0_g1_i4	tprg1l	-11.5631	0.00126448			TRINITY_DN15042_c0_g1_i6	LOC117746451	9.2013	2.86124e-05			TRINITY_DN4764_c0_g1_i7	LOC117727879	-10.2808	1.17989e-07			TRINITY_DN1764_c3_g3_i1	cab39l1	8.89976	0.0381549			TRINITY_DN5760_c0_g3_i2	LOC117731854	-5.29301	2.40977e-06
TRINITY_DN4626_c0_g1_i6	LOC117743669	8.40663	0.0307712			TRINITY_DN17367_c0_g2_i1	trmt6	9.238	0.00133951			TRINITY_DN2772_c2_g1_i29	si:ch211-201h21.5	-8.96276	2.97373e-05			TRINITY_DN2468_c1_g1_i2	esf1	-10.6725	1.19561e-07			TRINITY_DN1483_c0_g1_i1	LOC117748799	8.99898	0.0382496			TRINITY_DN3668_c2_g1_i2	prr15lb	-4.94723	2.42832e-06
TRINITY_DN4326_c0_g1_i8	LOC117746058	-2.23028	0.0332646			TRINITY_DN719_c1_g2_i3	si:ch211-154o6.3	10.4543	0.00134828			TRINITY_DN35924_c0_g1_i2	LOC117735583	-6.59421	3.02076e-05			TRINITY_DN976_c1_g1_i10	LOC117740527	-5.652	1.20224e-07			TRINITY_DN450_c0_g1_i14	edem3	8.60253	0.0391133			TRINITY_DN1825_c0_g1_i2	atp13a2	10.5703	2.4944e-06
TRINITY_DN2517_c0_g1_i9	hp	8.79413	0.0352288			TRINITY_DN10022_c0_g1_i8	si:dkey-16j16.4	-9.04665	0.00134954			TRINITY_DN3044_c0_g1_i2	rpp25l	-10.0178	3.02076e-05			TRINITY_DN665_c0_g1_i21	vcanb	4.18698	1.42863e-07			TRINITY_DN1965_c1_g1_i7	LOC117749336	-9.18632	0.0391133			TRINITY_DN223_c1_g1_i1	dbr1	-10.3473	2.4944e-06
TRINITY_DN4523_c0_g1_i19	larp4ab	-7.8784	0.0352288			TRINITY_DN897_c0_g3_i2	map3k10	-9.70859	0.00136385			TRINITY_DN452_c1_g3_i4	LOC117730439	-10.4157	3.15473e-05			TRINITY_DN137_c0_g1_i14	c6	5.72654	1.44271e-07			TRINITY_DN59723_c0_g1_i3	LOC117747088	-8.60756	0.0404806			TRINITY_DN26977_c0_g1_i4	phospho1	-8.23712	2.52818e-06
TRINITY_DN2297_c0_g1_i3	prrc2c	-7.12353	0.0366621			TRINITY_DN12587_c0_g1_i1	ubald2	-9.78064	0.00137696			TRINITY_DN54749_c0_g1_i2	LOC117735586	-9.41431	3.15473e-05			TRINITY_DN17314_c0_g1_i9	pin1	11.7069	1.45937e-07			TRINITY_DN2946_c0_g2_i17	LOC117732990	8.95311	0.0411871			TRINITY_DN550_c0_g3_i1	si:dkey-206d17.12	5.10795	2.77871e-06
TRINITY_DN291_c1_g1_i9	dub	-6.39957	0.0385836			TRINITY_DN1090_c0_g1_i7	LOC117732759	-9.32858	0.00142131			TRINITY_DN4546_c0_g1_i2	stambpl1	8.83928	3.15473e-05			TRINITY_DN4114_c0_g2_i9	vwa8	3.9232	1.5282e-07			TRINITY_DN664_c2_g1_i5	parp10	-9.75228	0.0412204			TRINITY_DN1451_c3_g1_i1	adcy5	-10.6076	2.89597e-06
TRINITY_DN782_c0_g1_i9	LOC117727162	-1.63536	0.0397172			TRINITY_DN639_c0_g1_i20	cast	-9.07488	0.001437			TRINITY_DN3441_c0_g1_i21	wdfy3	9.51938	3.18488e-05			TRINITY_DN1307_c0_g1_i4	LOC117740232	9.70141	1.66744e-07			TRINITY_DN1253_c0_g1_i11	htt	10.6274	0.0416698			TRINITY_DN3057_c1_g1_i5	LOC117731282	10.5138	2.98822e-06
TRINITY_DN81_c1_g1_i8	si:ch211-200p22.4	8.96886	0.0399511			TRINITY_DN41312_c0_g1_i5	kif19	-9.08929	0.00147498			TRINITY_DN3947_c0_g1_i6	ak2	9.02633	3.22218e-05			TRINITY_DN22528_c1_g1_i4	LOC117730171	3.19222	1.8389e-07			TRINITY_DN41552_c0_g1_i3	LOC117727020	-8.67257	0.0422467			TRINITY_DN4213_c0_g1_i6	guca1d	-10.0278	3.04324e-06
TRINITY_DN10832_c0_g1_i5	tcirg1b	-8.53349	0.0422615			TRINITY_DN2268_c0_g1_i25	LOC117742776	9.78088	0.00150578			TRINITY_DN9214_c0_g1_i3	LOC117739149	9.03082	3.27269e-05			TRINITY_DN150_c0_g1_i2	cd79a	-4.73217	1.9096e-07			TRINITY_DN1115_c3_g2_i4	nudt2	9.18771	0.0422467			TRINITY_DN3419_c0_g1_i27	LOC117741496	-10.5239	3.05559e-06
TRINITY_DN2433_c0_g2_i9	LOC117740601	6.98476	0.0445214			TRINITY_DN5490_c0_g1_i2	slc5a1	-9.91816	0.00150578			TRINITY_DN10903_c0_g1_i7	tanc2a	9.65732	3.27269e-05			TRINITY_DN609_c0_g1_i7	neil1	-10.9524	1.9096e-07			TRINITY_DN1275_c0_g2_i8	LOC117748636	-8.65393	0.0435688			TRINITY_DN6201_c0_g1_i10	si:ch211-102c2.8	3.71655	3.05559e-06
TRINITY_DN8191_c0_g1_i9	bmp1a	-7.93208	0.0484984			TRINITY_DN1315_c0_g1_i10	eif4enif1	3.95548	0.00151856			TRINITY_DN173_c0_g1_i2	zmynd8	8.9121	3.27269e-05			TRINITY_DN41673_c0_g1_i5	slco2b1	-10.4433	1.9096e-07			TRINITY_DN609_c0_g1_i7	neil1	-10.1245	0.0435688			TRINITY_DN722_c0_g6_i5	wwp2	3.71727	3.0944e-06
TRINITY_DN4374_c0_g1_i27	LOC117727135	-4.11476	0.0495156			TRINITY_DN15133_c0_g1_i17	mib2	-9.34671	0.00153709			TRINITY_DN4004_c0_g1_i7	pom121	-9.12283	3.32127e-05			TRINITY_DN1858_c0_g1_i2	ednraa	2.86871	2.293e-07			TRINITY_DN4451_c0_g1_i1	LOC117726272	-8.52179	0.0459544			TRINITY_DN10256_c0_g1_i1	LOC117747054	-10.0369	3.21487e-06
						TRINITY_DN5494_c1_g2_i1	LOC117739157	-8.88869	0.0016704			TRINITY_DN13032_c0_g1_i11	LOC117736392	-8.84624	3.69255e-05			TRINITY_DN1661_c0_g2_i7	cat	-10.9576	2.3867e-07			TRINITY_DN4261_c0_g1_i13	LOC117737630	5.44736	0.0459544			TRINITY_DN262_c0_g1_i4	dennd10	11.8588	3.22385e-06
						TRINITY_DN11048_c1_g1_i22	eps8a	-9.54367	0.00170932			TRINITY_DN919_c0_g1_i14	ubr5	-11.1828	3.84461e-05			TRINITY_DN8845_c0_g1_i2	si:dkey-19b23.8	3.50865	2.3867e-07			TRINITY_DN3190_c0_g1_i1	LOC117726460	-9.7042	0.0461068			TRINITY_DN1972_c0_g1_i9	fkbp10a	-10.5894	3.31831e-06
						TRINITY_DN3204_c0_g1_i30	urb1	-8.93492	0.00173995			TRINITY_DN3204_c0_g1_i24	urb1	-9.02687	3.8925e-05			TRINITY_DN1367_c2_g1_i7	itprip	2.97304	2.45981e-07			TRINITY_DN8882_c0_g1_i1	LOC117745179	-8.97003	0.0468307			TRINITY_DN5094_c1_g1_i2	calr	4.98631	3.5956e-06
						TRINITY_DN488_c0_g1_i2	socs3a	5.34179	0.00176207			TRINITY_DN704_c0_g2_i5	usp34	9.38995	3.94382e-05			TRINITY_DN530_c2_g1_i7	fam234a	-10.0687	2.69526e-07			TRINITY_DN17527_c0_g1_i1	LOC117751260	6.62696	0.0468307			TRINITY_DN517_c5_g1_i1	LOC117745289	4.96861	3.98139e-06
						TRINITY_DN5903_c0_g3_i4	efcc1	-8.95607	0.00177487			TRINITY_DN6164_c0_g1_i5	arl13b	-9.34591	4.23902e-05			TRINITY_DN1863_c0_g1_i5	themis2	-10.1939	2.8809e-07			TRINITY_DN3246_c0_g2_i18	LOC117728582	-9.7038	0.0496167			TRINITY_DN2119_c0_g3_i13	agtpbp1	10.0603	4.18745e-06
						TRINITY_DN4967_c0_g1_i1	LOC117745783	-8.88952	0.00184906			TRINITY_DN326_c1_g1_i1	bicral	-9.68414	4.23902e-05			TRINITY_DN12607_c0_g1_i8	sipa1l1	10.2204	3.16807e-07									TRINITY_DN2303_c1_g1_i16	gpr180	10.225	4.57247e-06
						TRINITY_DN9146_c0_g1_i2	mmp13b	7.12061	0.00184906			TRINITY_DN158_c0_g1_i4	LOC117735665	-8.76293	4.56603e-05			TRINITY_DN1813_c0_g1_i3	LOC117730541	-10.2682	3.45227e-07									TRINITY_DN8047_c0_g2_i3	LOC117737547	9.98967	4.70812e-06
						TRINITY_DN32824_c0_g1_i7	nmt2	-9.2401	0.00185149			TRINITY_DN6187_c0_g1_i2	dusp22a	8.76916	4.7227e-05			TRINITY_DN3006_c0_g1_i7	larp1	-11.2619	3.47502e-07									TRINITY_DN127_c2_g1_i1	LOC117739508	-10.5107	4.9659e-06
						TRINITY_DN2929_c0_g1_i8	lrrc6	-9.04392	0.00187762			TRINITY_DN132_c5_g1_i3	itga6a	-9.15743	5.24995e-05			TRINITY_DN3245_c0_g1_i13	lpxn	-10.5875	3.66595e-07									TRINITY_DN41490_c0_g2_i4	LOC117749254	3.50354	5.01716e-06
						TRINITY_DN2714_c4_g2_i6	coq10b	-3.49263	0.0018948			TRINITY_DN1090_c0_g1_i7	LOC117732759	-9.43377	5.72896e-05			TRINITY_DN2704_c3_g1_i9	LOC117738986	-5.71405	3.73946e-07									TRINITY_DN8434_c0_g1_i1	meak7	-5.2646	5.01716e-06
						TRINITY_DN5848_c1_g1_i2	kiaa2013	-10.4218	0.00191753			TRINITY_DN12960_c0_g1_i8	wnk1b	8.96353	5.78958e-05			TRINITY_DN2749_c0_g1_i7	strip2	-10.5225	3.95737e-07									TRINITY_DN640_c2_g7_i4	LOC117734631	-9.99303	5.05657e-06
						TRINITY_DN5179_c1_g1_i1	LOC117744395	8.88848	0.00195644			TRINITY_DN10903_c0_g1_i8	tanc2a	-8.85127	6.11803e-05			TRINITY_DN30559_c0_g1_i1	higd1a	2.58958	4.14304e-07									TRINITY_DN5585_c0_g1_i2	dusp1	4.79063	5.16735e-06
						TRINITY_DN2450_c0_g1_i9	LOC117743818	-8.95674	0.00200117			TRINITY_DN119_c0_g1_i13	blnk	-9.33211	6.31994e-05			TRINITY_DN2036_c0_g1_i10	LOC117736808	-10.9067	4.41842e-07									TRINITY_DN640_c0_g1_i1	ndufc2	9.00551	5.25621e-06
						TRINITY_DN1424_c0_g1_i7	mak	-9.07619	0.00202929			TRINITY_DN6117_c1_g1_i1	ep300b	8.83753	6.31994e-05			TRINITY_DN5558_c0_g1_i1	ldah	-6.47268	4.56392e-07									TRINITY_DN9458_c0_g1_i1	adrb1	-5.1569	5.37718e-06
						TRINITY_DN24099_c0_g1_i5	rspry1	-9.82597	0.00204119			TRINITY_DN468_c2_g1_i7	gpatch4	-11.4525	6.34107e-05			TRINITY_DN715_c4_g1_i7	rasgrf2a	-10.5894	4.56815e-07									TRINITY_DN803_c0_g1_i1	LOC117731316	-4.55152	5.67497e-06
						TRINITY_DN7993_c0_g1_i1	rgs2	4.74019	0.00208701			TRINITY_DN5884_c0_g1_i2	cx47.1	-9.29126	6.43714e-05			TRINITY_DN766_c3_g1_i2	nr4a3	4.41667	5.35076e-07									TRINITY_DN4365_c0_g2_i6	sdc4	3.60368	5.79716e-06
						TRINITY_DN6083_c0_g1_i8	cc2d1a	-8.85105	0.00212489			TRINITY_DN1703_c0_g1_i4	polr2eb	-8.71362	6.57955e-05			TRINITY_DN1352_c0_g1_i1	dnase1	-2.75181	5.36878e-07									TRINITY_DN785_c2_g1_i3	LOC117748747	5.3669	6.01667e-06
						TRINITY_DN1534_c0_g2_i9	pard3bb	9.63451	0.0023075			TRINITY_DN6179_c0_g1_i5	gnmt	-9.11266	6.97774e-05			TRINITY_DN3258_c2_g2_i3	gprc5ba	-3.22615	5.4565e-07									TRINITY_DN3418_c1_g1_i10	nfat5b	-10.4618	6.01667e-06
						TRINITY_DN8760_c0_g1_i14	gnsb	-11.1347	0.00237027			TRINITY_DN1695_c0_g1_i2	LOC117731773	-9.17296	7.23018e-05			TRINITY_DN20_c0_g1_i9	LOC117734758	-10.1634	5.49703e-07									TRINITY_DN2310_c0_g1_i3	slc2a12	10.5702	6.01667e-06
						TRINITY_DN53987_c0_g1_i1	hoxa3a	9.12796	0.00237027			TRINITY_DN510_c1_g1_i2	hoxb7a	-8.70289	8.49691e-05			TRINITY_DN28549_c0_g1_i1	ndnl2	3.87079	5.66434e-07									TRINITY_DN30559_c0_g1_i1	higd1a	3.51801	6.35269e-06
						TRINITY_DN1308_c0_g2_i5	pgfb	-8.85655	0.00237027			TRINITY_DN3695_c0_g1_i3	rnf10	-12.281	8.60331e-05			TRINITY_DN4646_c0_g1_i21	szt2	-10.142	5.66434e-07									TRINITY_DN2247_c0_g3_i1	LOC117734751	9.99968	6.63798e-06
						TRINITY_DN611_c0_g1_i5	ptprdb	-9.04119	0.00239467			TRINITY_DN1685_c0_g1_i23	patz1	8.83549	8.96918e-05			TRINITY_DN7103_c1_g1_i6	anapc1	10.0359	5.68645e-07									TRINITY_DN3386_c0_g1_i1	tnip2	4.6042	6.81068e-06
						TRINITY_DN597_c0_g1_i8	LOC117728084	8.78841	0.00239549			TRINITY_DN5390_c2_g1_i4	appl1	10.048	9.00257e-05			TRINITY_DN11761_c0_g1_i3	rhpn1	11.4243	5.68645e-07									TRINITY_DN1930_c1_g1_i10	arrb2b	10.0333	7.00045e-06
						TRINITY_DN751_c2_g1_i7	crocc2	-10.6652	0.00244583			TRINITY_DN1733_c3_g1_i5	mapkapk5	-8.90711	9.53558e-05			TRINITY_DN3263_c0_g1_i2	zgc:152968	-4.09324	5.87554e-07									TRINITY_DN2515_c0_g1_i12	cgrrf1	5.0521	7.00045e-06
						TRINITY_DN2409_c1_g1_i10	magi3a	-9.84676	0.0025043			TRINITY_DN4784_c0_g1_i6	lca5	8.63861	0.00013419			TRINITY_DN755_c0_g1_i3	LOC117732641	9.88205	6.68616e-07									TRINITY_DN476_c1_g3_i3	nab1b	10.6241	7.00045e-06
						TRINITY_DN3099_c0_g1_i7	cracr2b	-9.47303	0.00251412			TRINITY_DN5323_c0_g1_i5	ercc1	-8.61232	0.000152797			TRINITY_DN3248_c0_g1_i9	lrch4	-10.5195	7.69498e-07									TRINITY_DN282_c1_g1_i6	bhlha15	-10.3125	7.56256e-06
						TRINITY_DN12953_c0_g2_i16	dhrsx	8.77657	0.00264479			TRINITY_DN1834_c0_g1_i37	dock10	9.60832	0.000174129			TRINITY_DN785_c2_g1_i3	LOC117748747	3.22605	8.11044e-07									TRINITY_DN291_c2_g1_i3	fah	-10.7381	7.56256e-06
						TRINITY_DN1492_c1_g1_i1	si:ch211-285f17.1	-9.41399	0.00264479			TRINITY_DN1037_c0_g1_i24	acacb	-2.3317	0.000184361			TRINITY_DN952_c0_g1_i17	LOC117741202	10.2901	8.22389e-07									TRINITY_DN2906_c0_g1_i1	cxcl8a	7.13717	8.06647e-06
						TRINITY_DN30997_c0_g1_i1	pik3c2g	-9.87211	0.00269173			TRINITY_DN957_c0_g1_i1	LOC117747914	-8.86959	0.000188213			TRINITY_DN2961_c0_g1_i1	LOC117750790	-10.1113	8.30662e-07									TRINITY_DN2645_c2_g1_i4	sept4b	7.1642	8.13743e-06
						TRINITY_DN17505_c0_g2_i3	LOC117729971	-8.84673	0.00275004			TRINITY_DN5451_c0_g2_i6	tysnd1	-7.18247	0.000201036			TRINITY_DN17208_c1_g1_i1	cd79b	-4.61406	8.37778e-07									TRINITY_DN7393_c1_g1_i5	zgc:136472	4.09555	8.1585e-06
						TRINITY_DN56057_c0_g1_i3	rbm48	-8.81101	0.00275004			TRINITY_DN1053_c0_g1_i12	LOC117737771	8.67544	0.00021051			TRINITY_DN2515_c0_g1_i12	cgrrf1	6.41101	8.42551e-07									TRINITY_DN4647_c0_g1_i1	LOC117730376	10.2273	8.20294e-06
						TRINITY_DN3111_c0_g5_i1	LOC117732099	-8.08628	0.00277107			TRINITY_DN842_c1_g1_i8	hecw2a	-8.86232	0.000223478			TRINITY_DN917_c0_g1_i14	yaf2	4.18295	8.49763e-07									TRINITY_DN1467_c0_g1_i10	eif3i	9.78963	8.57644e-06
						TRINITY_DN594_c0_g1_i2	LOC117736837	-8.78716	0.00277107			TRINITY_DN1948_c1_g1_i7	alg10	-9.02499	0.000224115			TRINITY_DN3363_c3_g1_i2	si:ch73-335l21.4	3.82218	8.96577e-07									TRINITY_DN865_c0_g3_i1	pck1	8.397	8.57644e-06
						TRINITY_DN12054_c0_g1_i8	LOC117746932	9.56036	0.00277107			TRINITY_DN3204_c0_g1_i13	urb1	-8.9104	0.000224115			TRINITY_DN5975_c0_g1_i7	slc9a3r1a	-9.87946	8.96577e-07									TRINITY_DN6270_c0_g1_i18	LOC117732742	2.8535	8.87935e-06
						TRINITY_DN8595_c0_g1_i21	myom2a	-9.4909	0.00297086			TRINITY_DN4223_c0_g1_i11	sec31a	9.52733	0.000234802			TRINITY_DN649_c0_g1_i8	atp11c	-10.2316	9.0994e-07									TRINITY_DN422_c0_g1_i13	fbxo31	-9.76847	8.88885e-06
						TRINITY_DN3931_c0_g3_i2	tbc1d4	-9.99695	0.00298518			TRINITY_DN1053_c0_g1_i10	LOC117737771	-9.29183	0.000238703			TRINITY_DN7076_c0_g1_i6	LOC117730957	4.92681	9.71852e-07									TRINITY_DN1318_c0_g1_i5	nrap	-3.96232	9.31168e-06
						TRINITY_DN4452_c0_g2_i1	hrh2b	-9.41728	0.00301704			TRINITY_DN542_c0_g1_i20	kel	-8.91881	0.000244605			TRINITY_DN461_c1_g1_i3	itpka	-3.11791	1.01721e-06									TRINITY_DN175_c0_g1_i12	acap1	-10.6475	9.45204e-06
						TRINITY_DN20410_c0_g1_i26	ptprq	-9.31716	0.00303414			TRINITY_DN4447_c0_g1_i6	hmcn1	-8.74415	0.000255681			TRINITY_DN1094_c1_g1_i2	phlda2	3.03697	1.03434e-06									TRINITY_DN3245_c1_g1_i3	traf3ip2l	9.84892	9.56074e-06
						TRINITY_DN2281_c0_g1_i2	LOC117740383	8.97809	0.00303559			TRINITY_DN4827_c0_g1_i4	nedd4a	8.71339	0.000256023			TRINITY_DN1187_c3_g1_i1	LOC117740849	2.42537	1.09829e-06									TRINITY_DN183_c0_g1_i12	comtd1	3.22497	9.82259e-06
						TRINITY_DN5176_c0_g2_i7	selenop	-9.26469	0.00321072			TRINITY_DN3530_c0_g1_i10	LOC117740375	-9.72445	0.000274509			TRINITY_DN1903_c0_g1_i9	slc25a51b	-6.79154	1.25531e-06									TRINITY_DN2462_c0_g2_i1	elovl6	3.90668	1.03042e-05
						TRINITY_DN15497_c0_g1_i10	mrvi1	6.16336	0.00322318			TRINITY_DN8380_c0_g1_i1	tbc1d16	8.80225	0.000285484			TRINITY_DN55_c3_g1_i3	LOC117732945	11.3548	1.36327e-06									TRINITY_DN4782_c0_g1_i3	LOC117736516	7.02054	1.09934e-05
						TRINITY_DN30629_c0_g4_i2	zmp:0000000926	9.03313	0.00322318			TRINITY_DN3460_c0_g1_i16	pknox1.1	-10.6233	0.00030536			TRINITY_DN6664_c0_g1_i1	prkab1b	-3.21297	1.3722e-06									TRINITY_DN559_c0_g3_i1	LOC117743714	3.0692	1.18055e-05
						TRINITY_DN10488_c0_g1_i9	LOC117735937	-8.8325	0.00324844			TRINITY_DN559_c1_g1_i14	setdb2	-9.27191	0.000318003			TRINITY_DN13089_c0_g3_i6	tagln	2.89996	1.50171e-06									TRINITY_DN17362_c0_g1_i5	hbegfa	3.83936	1.19529e-05
						TRINITY_DN67004_c0_g1_i1	ccdc153	-8.90356	0.00334737			TRINITY_DN67993_c0_g1_i4	LOC117735617	8.50192	0.000325112			TRINITY_DN1879_c1_g1_i2	LOC117740116	2.77734	1.63923e-06									TRINITY_DN17171_c0_g1_i2	LOC117750362	-10.5395	1.39894e-05
						TRINITY_DN798_c0_g3_i2	sh3bgrl3	13.2212	0.0034154			TRINITY_DN28087_c0_g1_i3	kansl2	-8.90142	0.000326187			TRINITY_DN206_c3_g2_i1	npc1l1	-8.10834	1.63923e-06									TRINITY_DN28692_c0_g1_i1	ppdpfa	-10.2029	1.40954e-05
						TRINITY_DN23170_c0_g1_i8	gsr	-9.41284	0.0034265			TRINITY_DN3625_c1_g1_i1	camsap3	8.61971	0.000334632			TRINITY_DN57_c0_g2_i1	atf3	4.07087	1.67596e-06									TRINITY_DN971_c0_g1_i18	dedd1	-11.4508	1.43368e-05
						TRINITY_DN647_c0_g1_i8	LOC117730154	9.43689	0.00345759			TRINITY_DN2287_c0_g1_i4	LOC117730094	8.49223	0.000352138			TRINITY_DN58554_c0_g1_i2	LOC117746112	-2.92534	1.68541e-06									TRINITY_DN2909_c1_g1_i16	bcl3	3.65234	1.48374e-05
						TRINITY_DN1533_c0_g3_i4	cusr	-8.80663	0.00346			TRINITY_DN3480_c0_g1_i11	capn10	8.92022	0.000378463			TRINITY_DN4646_c0_g1_i15	szt2	-9.65288	1.73398e-06									TRINITY_DN21154_c0_g1_i1	fosl2	3.98618	1.48374e-05
						TRINITY_DN5528_c0_g1_i5	LOC117735799	10.7601	0.00366227			TRINITY_DN1803_c0_g1_i16	usp30	8.73899	0.000391954			TRINITY_DN838_c0_g1_i9	dhx16	-10.9377	1.77255e-06									TRINITY_DN751_c2_g1_i55	crocc2	-10.385	1.48722e-05
						TRINITY_DN39260_c0_g1_i11	znf385c	-8.6565	0.00372505			TRINITY_DN25949_c0_g2_i3	tenm3	8.90502	0.000400882			TRINITY_DN21748_c0_g1_i8	eef1da	-2.84653	2.00497e-06									TRINITY_DN1973_c0_g1_i7	gdpd5b	-10.6072	1.55579e-05
						TRINITY_DN2769_c0_g1_i6	LOC117746440	-9.69855	0.00378058			TRINITY_DN976_c1_g1_i11	LOC117740527	-1.89153	0.000433815			TRINITY_DN1903_c0_g1_i3	slc25a51b	11.0611	2.02066e-06									TRINITY_DN1667_c0_g1_i4	herc2	-11.1683	1.56726e-05
						TRINITY_DN2906_c0_g1_i3	cxcl8a	5.92734	0.00384946			TRINITY_DN807_c0_g2_i5	nat14	-8.7875	0.000486741			TRINITY_DN48_c0_g1_i10	hspa5	3.77376	2.04533e-06									TRINITY_DN6173_c0_g1_i6	LOC117736986	10.7832	1.62415e-05
						TRINITY_DN6868_c0_g1_i20	LOC117731843	8.76189	0.0038664			TRINITY_DN557_c0_g1_i3	fam120b	-9.1388	0.000495253			TRINITY_DN304_c0_g1_i12	LOC117737190	-4.63336	2.14483e-06									TRINITY_DN244_c1_g3_i5	asap2a	-9.73803	1.63492e-05
						TRINITY_DN84866_c0_g1_i5	zw10	-9.20963	0.00387574			TRINITY_DN782_c0_g1_i12	LOC117727162	-10.0695	0.000495253			TRINITY_DN25_c0_g2_i1	loxl2a	3.78548	2.14483e-06									TRINITY_DN6265_c0_g1_i3	LOC117745790	4.3515	1.68713e-05
						TRINITY_DN1043_c0_g2_i17	LOC117732398	-8.7153	0.00401304			TRINITY_DN2689_c0_g3_i1	ptdss1a	-8.56428	0.000495253			TRINITY_DN9554_c0_g3_i4	nocta	3.67168	2.14483e-06									TRINITY_DN2261_c0_g1_i9	LOC117746403	10.4804	1.69398e-05
						TRINITY_DN11706_c0_g1_i10	syvn1	7.04433	0.00416149			TRINITY_DN55663_c0_g1_i2	tfip11	-9.2916	0.000495253			TRINITY_DN2612_c0_g1_i10	rsrp1	-9.79336	2.25377e-06									TRINITY_DN2023_c0_g1_i2	si:ch1073-416d2.3	10.1571	1.69398e-05
						TRINITY_DN230_c2_g1_i5	rttn	7.55379	0.00431723			TRINITY_DN5294_c0_g1_i6	si:dkeyp-97a10.2	9.06235	0.000503816			TRINITY_DN17097_c0_g3_i5	kcp	-9.6935	2.32455e-06									TRINITY_DN2204_c0_g1_i11	hal	-3.43007	1.81248e-05
						TRINITY_DN3575_c2_g2_i6	agrn	-8.76111	0.00445296			TRINITY_DN39318_c0_g1_i7	flrt1b	8.49709	0.000545658			TRINITY_DN18929_c1_g1_i3	ldlrb	3.01821	2.57341e-06									TRINITY_DN4884_c0_g1_i18	LOC117731937	10.0996	1.81248e-05
						TRINITY_DN3251_c0_g1_i9	cep162	-8.72922	0.00457102			TRINITY_DN2_c0_g2_i1	spartb	-6.30345	0.000547531			TRINITY_DN5357_c2_g1_i5	mgst3a	2.28155	2.58835e-06									TRINITY_DN19021_c0_g1_i4	LOC117734859	-9.80558	1.81392e-05
						TRINITY_DN5371_c0_g1_i4	LOC117744071	9.5537	0.00460229			TRINITY_DN2732_c0_g1_i6	kctd6b	-9.85639	0.000590309			TRINITY_DN5285_c0_g1_i14	specc1	-4.49924	2.76322e-06									TRINITY_DN1930_c0_g2_i2	hipk2	8.40655	1.89627e-05
						TRINITY_DN1838_c0_g1_i12	LOC117731817	10.3879	0.00469202			TRINITY_DN6744_c0_g1_i1	LOC117731835	-8.95411	0.000591238			TRINITY_DN6637_c0_g1_i12	LOC117745194	-7.46488	2.78327e-06									TRINITY_DN445_c0_g2_i4	LOC117747619	-10.1994	1.95362e-05
						TRINITY_DN1961_c2_g2_i1	e4f1	-10.6734	0.00471429			TRINITY_DN1050_c0_g2_i3	mych	-9.48322	0.000637023			TRINITY_DN1340_c0_g2_i14	cpne1	11.8892	2.84895e-06									TRINITY_DN4925_c0_g1_i2	htatip2	-9.96039	2.06828e-05
						TRINITY_DN14054_c0_g1_i1	LOC117743897	4.37245	0.00489992			TRINITY_DN4485_c0_g1_i7	LOC117741494	-8.78002	0.000646598			TRINITY_DN5176_c0_g2_i4	selenop	-3.14822	2.85843e-06									TRINITY_DN752_c0_g1_i8	LOC117732258	-4.35216	2.15408e-05
						TRINITY_DN2108_c4_g1_i26	ehbp1l1a	-9.23202	0.00503108			TRINITY_DN1629_c0_g1_i10	ada2a	-8.6435	0.000652738			TRINITY_DN4423_c0_g1_i4	LOC117739297	9.57884	3.05208e-06									TRINITY_DN8511_c0_g1_i4	LOC117729160	4.43274	2.39513e-05
						TRINITY_DN32858_c0_g1_i2	LOC117748400	-9.16357	0.00503108			TRINITY_DN1960_c0_g2_i9	mical2b	-5.51525	0.000657534			TRINITY_DN5844_c0_g1_i4	batf	3.50296	3.09639e-06									TRINITY_DN1365_c1_g1_i6	LOC117728337	3.18478	2.3979e-05
						TRINITY_DN3367_c0_g1_i14	med24	9.91972	0.00503108			TRINITY_DN242_c0_g2_i10	phf20a	-8.54417	0.000670481			TRINITY_DN1758_c1_g1_i8	si:ch211-14k19.8	9.93767	3.22793e-06									TRINITY_DN1053_c0_g1_i2	LOC117737771	9.56984	2.51725e-05
						TRINITY_DN3551_c0_g1_i10	si:ch211-153b23.3	-8.62622	0.00503108			TRINITY_DN7074_c1_g1_i1	LOC117727281	3.7575	0.000686145			TRINITY_DN12865_c0_g1_i5	adcyap1r1a	-9.85353	3.25038e-06									TRINITY_DN192_c1_g2_i3	slc25a25a	4.34563	2.59395e-05
						TRINITY_DN4414_c1_g1_i12	LOC117730501	-7.24018	0.00515242			TRINITY_DN600_c2_g1_i2	irf1b	8.47137	0.000688458			TRINITY_DN203_c0_g1_i10	LOC117746064	6.89254	3.35416e-06									TRINITY_DN497_c4_g1_i5	akt2	-9.58931	2.72579e-05
						TRINITY_DN3693_c0_g1_i7	cdk5rap3	-10.5156	0.00539472			TRINITY_DN502_c1_g1_i14	LOC117746050	-8.62015	0.000695509			TRINITY_DN949_c4_g1_i4	aadat	-9.51687	3.45947e-06									TRINITY_DN8918_c0_g1_i4	srebf1	-11.0822	2.89234e-05
						TRINITY_DN4665_c1_g1_i1	klf1	-12.7629	0.00545632			TRINITY_DN3105_c0_g1_i23	LOC117749502	-9.21823	0.000703156			TRINITY_DN30369_c0_g1_i5	cacna1g	-9.95634	3.45947e-06									TRINITY_DN8579_c0_g1_i3	rel	4.80232	2.89431e-05
						TRINITY_DN1760_c0_g2_i4	birc6	8.76487	0.00562461			TRINITY_DN9728_c0_g1_i12	carmil3	-6.46578	0.000715021			TRINITY_DN814_c0_g1_i22	gba	-11.1145	3.45947e-06									TRINITY_DN171_c4_g1_i4	fbxl4	10.0633	3.05466e-05
						TRINITY_DN1808_c0_g2_i2	dnah12	-8.70069	0.00571539			TRINITY_DN1674_c0_g1_i13	LOC117751468	-8.38048	0.000722232			TRINITY_DN7611_c1_g1_i1	rdh10a	5.22564	3.50774e-06									TRINITY_DN10_c1_g4_i2	dock4b	10.6176	3.06841e-05
						TRINITY_DN190_c5_g1_i2	LOC117738903	4.92388	0.00579068			TRINITY_DN6867_c0_g1_i8	tarbp2	-10.206	0.000722232			TRINITY_DN504_c0_g2_i1	LOC117739328	-9.63659	3.61438e-06									TRINITY_DN1292_c0_g1_i13	kif2c	-9.89885	3.14635e-05
						TRINITY_DN2092_c0_g1_i34	LOC117730449	-8.96217	0.00585233			TRINITY_DN3175_c0_g1_i14	ngrn	-3.13509	0.000727029			TRINITY_DN28463_c0_g1_i7	LOC117731315	-10.1904	3.63529e-06									TRINITY_DN2909_c2_g1_i2	LOC117731718	3.02323	3.17674e-05
						TRINITY_DN11330_c0_g1_i2	LOC117735820	-9.75711	0.00585233			TRINITY_DN50663_c0_g1_i2	prkar2ab	-11.1027	0.000741819			TRINITY_DN2394_c0_g1_i5	LOC117739248	10.6292	3.64357e-06									TRINITY_DN4307_c1_g1_i5	brf2	-9.52124	3.37957e-05
						TRINITY_DN38_c0_g1_i14	adcy9	8.71315	0.0062207			TRINITY_DN2129_c1_g1_i3	klhdc2	-12.8562	0.000768464			TRINITY_DN1851_c0_g2_i8	traf5	-9.57191	3.64357e-06									TRINITY_DN1894_c2_g1_i1	LOC117725477	4.91304	3.37957e-05
						TRINITY_DN3266_c0_g2_i4	lgmn	-9.17943	0.00646608			TRINITY_DN1941_c0_g1_i18	rhd	-6.7737	0.000883023			TRINITY_DN9146_c0_g2_i6	mmp13b	12.8621	3.65648e-06									TRINITY_DN1415_c0_g1_i11	vrk3	-9.9354	3.55647e-05
						TRINITY_DN5170_c0_g1_i20	tspan33a	-8.72926	0.00646608			TRINITY_DN461_c1_g2_i1	ptch1	2.56217	0.000896644			TRINITY_DN2045_c0_g1_i2	slc38a10	-10.166	3.65648e-06									TRINITY_DN8209_c1_g2_i1	disc1	-4.06245	3.59909e-05
						TRINITY_DN1476_c0_g1_i1	serpine1	5.35545	0.00647249			TRINITY_DN2857_c3_g1_i1	prkcha	-8.79618	0.000957083			TRINITY_DN4884_c0_g1_i18	LOC117731937	5.03829	3.76928e-06									TRINITY_DN4988_c0_g2_i7	map3k5	-3.91494	3.68896e-05
						TRINITY_DN836_c0_g1_i5	alg8	10.218	0.00657804			TRINITY_DN37149_c0_g1_i10	paqr6	8.60705	0.000995805			TRINITY_DN776_c2_g1_i1	adm2a	3.54349	3.90512e-06									TRINITY_DN20044_c0_g2_i1	mapk6	3.04009	3.80522e-05
						TRINITY_DN3399_c0_g1_i1	ints8	-8.74864	0.00664912			TRINITY_DN1431_c0_g2_i9	nisch	-9.82891	0.000999829			TRINITY_DN137_c0_g1_i41	c6	5.71327	3.92194e-06									TRINITY_DN244_c1_g1_i4	adck5	3.06196	3.81508e-05
						TRINITY_DN8648_c0_g1_i8	slc22a6l	-9.55194	0.00664912			TRINITY_DN539_c0_g1_i8	leng9	10.5527	0.00100834			TRINITY_DN2837_c0_g1_i20	nampt1	-9.81702	3.93983e-06									TRINITY_DN239_c2_g1_i2	inpp5l	10.4394	3.91954e-05
						TRINITY_DN5204_c1_g2_i2	fnip1	-8.55887	0.00665049			TRINITY_DN1769_c0_g1_i10	LOC117747995	8.91471	0.00100834			TRINITY_DN159_c0_g1_i2	LOC117733394	-2.748	3.98971e-06									TRINITY_DN3420_c0_g1_i8	LOC117734030	-9.65302	4.02368e-05
						TRINITY_DN4077_c0_g2_i4	LOC117737514	-8.52449	0.00665049			TRINITY_DN3054_c0_g1_i3	dna2	8.27941	0.00101741			TRINITY_DN66_c0_g1_i4	slc35g1	-9.87719	4.03599e-06									TRINITY_DN1188_c8_g1_i1	si:dkeyp-120h9.1	-10.9188	4.03094e-05
						TRINITY_DN3234_c0_g1_i6	dnmt3ba	10.5421	0.00673007			TRINITY_DN22279_c0_g1_i4	LOC117725434	8.53575	0.00101912			TRINITY_DN889_c1_g1_i7	LOC117749219	4.90742	4.34907e-06									TRINITY_DN1060_c0_g1_i3	kiaa0319l	-6.3428	4.13177e-05
						TRINITY_DN2096_c3_g1_i1	prdm1b	3.37476	0.0067473			TRINITY_DN271_c1_g1_i8	si:dkey-156n14.3	8.50933	0.00101912			TRINITY_DN1608_c1_g1_i1	gadd45ab	2.75273	4.37459e-06									TRINITY_DN15777_c0_g1_i10	slc25a33	-10.8855	4.29899e-05
						TRINITY_DN1855_c1_g1_i3	LOC117750081	-8.88555	0.00678671			TRINITY_DN20289_c0_g3_i2	LOC117744489	8.37466	0.00113717			TRINITY_DN1685_c0_g1_i7	patz1	10.5933	4.46996e-06									TRINITY_DN7510_c0_g1_i3	LOC117750035	3.99102	4.31017e-05
						TRINITY_DN769_c0_g1_i2	pglyrp6	5.88166	0.0069916			TRINITY_DN1972_c0_g1_i14	fkbp10a	8.7253	0.00120419			TRINITY_DN1752_c0_g1_i8	tdp2b	-9.96683	4.59353e-06									TRINITY_DN4831_c0_g1_i3	psmb9a	-10.0141	4.34953e-05
						TRINITY_DN377_c0_g1_i12	slc13a3	-8.94864	0.00702373			TRINITY_DN2994_c2_g1_i3	ldlrap1a	-2.72009	0.00120419			TRINITY_DN165544_c0_g1_i1	LOC117749824	2.83653	4.80987e-06									TRINITY_DN1307_c0_g1_i4	LOC117740232	9.49151	4.39726e-05
						TRINITY_DN21023_c0_g1_i2	mmp13a	5.39005	0.00704568			TRINITY_DN5105_c1_g2_i10	klhl7	-8.59443	0.00120731			TRINITY_DN12007_c1_g2_i1	pax5	-4.29068	4.80987e-06									TRINITY_DN1188_c6_g1_i1	slc43a1b	3.20186	4.5183e-05
						TRINITY_DN5395_c0_g1_i6	mvp	9.259	0.00727069			TRINITY_DN226_c0_g1_i22	LOC117729464	8.24931	0.00121911			TRINITY_DN5435_c0_g1_i7	ldah	-9.77522	4.87827e-06									TRINITY_DN5255_c0_g1_i11	agfg2	-9.97749	4.78779e-05
						TRINITY_DN4379_c0_g1_i4	LOC117733569	-8.61685	0.00727862			TRINITY_DN3501_c1_g1_i13	LOC117749606	8.48995	0.00123446			TRINITY_DN6122_c0_g1_i22	LOC117743282	-9.50099	4.89192e-06									TRINITY_DN129_c0_g1_i2	fignl1	9.72249	4.78789e-05
						TRINITY_DN2014_c0_g1_i2	m17	3.55169	0.00743985			TRINITY_DN2045_c1_g1_i10	LOC117747740	-8.46337	0.00126203			TRINITY_DN406_c1_g1_i5	LOC117747125	2.80627	5.07425e-06									TRINITY_DN1656_c0_g1_i1	LOC117731875	3.39708	4.91822e-05
						TRINITY_DN1520_c0_g1_i1	rpe	-8.59768	0.00745775			TRINITY_DN19583_c0_g1_i6	eapp	-10.0764	0.00141057			TRINITY_DN688_c1_g1_i4	hck	2.3569	5.15976e-06									TRINITY_DN4114_c4_g1_i1	si:dkey-264d12.5	-6.08165	4.91822e-05
						TRINITY_DN1740_c0_g1_i12	LOC117751543	-8.58272	0.00748528			TRINITY_DN688_c1_g1_i8	hck	8.40253	0.00141057			TRINITY_DN37346_c1_g1_i1	syngr3a	-5.01233	5.15976e-06									TRINITY_DN1133_c0_g2_i3	tbc1d16	-9.9581	4.91822e-05
						TRINITY_DN19596_c0_g2_i5	lpar3	9.08919	0.00759731			TRINITY_DN2575_c0_g2_i9	LOC117749226	-8.25894	0.00141913			TRINITY_DN9988_c2_g2_i1	LOC117740329	5.6417	5.319e-06									TRINITY_DN11294_c0_g1_i5	sat2b	-9.71046	5.62098e-05
						TRINITY_DN12337_c1_g1_i4	bub1	9.97617	0.00763795			TRINITY_DN384_c0_g1_i10	grna	-3.71592	0.00143205			TRINITY_DN1291_c1_g1_i10	pik3ca	-9.57231	5.35058e-06									TRINITY_DN673_c2_g3_i2	LOC117746012	-11.1475	5.7335e-05
						TRINITY_DN1374_c0_g1_i12	nr1d2b	10.0022	0.00799569			TRINITY_DN23600_c0_g1_i18	LOC117735299	-6.89055	0.0014525			TRINITY_DN2373_c0_g1_i2	adkb	-3.91519	5.38776e-06									TRINITY_DN19820_c0_g1_i5	fshr	-9.39655	5.8254e-05
						TRINITY_DN1117_c0_g1_i8	ccn4a	9.19247	0.00803303			TRINITY_DN15626_c0_g1_i2	foxred2	8.42393	0.00146187			TRINITY_DN223_c0_g1_i15	plg	-2.8362	5.55228e-06									TRINITY_DN56418_c0_g1_i1	LOC117728775	9.09802	5.8254e-05
						TRINITY_DN1978_c1_g1_i8	myb	-9.52517	0.00803303			TRINITY_DN134_c1_g1_i7	LOC117727307	8.79665	0.0014875			TRINITY_DN2181_c0_g2_i4	fadd	-10.396	5.58194e-06									TRINITY_DN3667_c0_g1_i5	dock7	10.261	5.88226e-05
						TRINITY_DN50029_c0_g1_i8	kif6	-8.98219	0.00811983			TRINITY_DN1343_c0_g1_i7	eng	2.12836	0.00152153			TRINITY_DN636_c0_g1_i10	gnptg	-8.83815	5.60184e-06									TRINITY_DN15497_c0_g1_i10	mrvi1	9.3604	6.13256e-05
						TRINITY_DN511_c0_g2_i2	reep1	-8.66726	0.00819148			TRINITY_DN2992_c0_g1_i9	sting1	6.63021	0.00154157			TRINITY_DN7207_c0_g1_i8	bco1	-7.20086	5.61219e-06									TRINITY_DN2933_c0_g2_i20	LOC117732775	-9.39604	6.25265e-05
						TRINITY_DN32324_c0_g1_i1	LOC117743978	-9.77412	0.00824689			TRINITY_DN5130_c1_g1_i3	LOC117748933	8.50574	0.00158388			TRINITY_DN15062_c0_g1_i1	LOC117740967	2.4858	5.62248e-06									TRINITY_DN29620_c0_g1_i1	LOC117747185	2.99896	6.25265e-05
						TRINITY_DN13360_c0_g1_i15	cfap65	-8.87342	0.00832123			TRINITY_DN1707_c0_g4_i7	arhgap35a	-8.35152	0.00162194			TRINITY_DN3386_c0_g1_i1	tnip2	2.57005	5.84928e-06									TRINITY_DN637_c0_g2_i5	LOC117748019	9.29872	6.25265e-05
						TRINITY_DN1502_c0_g1_i18	LOC117726225	-9.41986	0.00835074			TRINITY_DN203_c0_g1_i10	LOC117746064	5.26271	0.00162455			TRINITY_DN3070_c0_g1_i15	LOC117749351	-10.3494	6.00762e-06									TRINITY_DN3704_c0_g1_i10	zgc:136493	-4.57577	6.25265e-05
						TRINITY_DN58_c1_g2_i16	slc4a11	-9.94065	0.00839346			TRINITY_DN4676_c2_g1_i2	nin	8.2539	0.00164925			TRINITY_DN1141_c1_g1_i6	smtnb	2.62577	6.00762e-06									TRINITY_DN409_c0_g1_i1	LOC117748105	9.5234	6.27335e-05
						TRINITY_DN295_c0_g1_i15	acot11a	-8.64453	0.00842484			TRINITY_DN3155_c0_g1_i11	LOC117747697	9.22987	0.00190066			TRINITY_DN14221_c1_g1_i1	LOC117736391	-2.42884	6.10158e-06									TRINITY_DN557_c0_g1_i1	fam120b	-9.31228	6.38157e-05
						TRINITY_DN7385_c0_g1_i7	LOC117727571	-9.10446	0.00865335			TRINITY_DN126228_c0_g1_i5	grm3	8.32936	0.0019302			TRINITY_DN5392_c0_g1_i11	col13a1	-9.80087	6.1273e-06									TRINITY_DN4784_c0_g1_i2	lca5	3.90321	6.44789e-05
						TRINITY_DN14518_c0_g1_i7	tango2	8.50188	0.00877814			TRINITY_DN18062_c0_g1_i9	acad8	-8.72273	0.00194048			TRINITY_DN2390_c0_g3_i1	LOC117751727	-10.9108	6.1408e-06									TRINITY_DN929_c0_g1_i6	ftcd	-9.51021	6.65621e-05
						TRINITY_DN7235_c0_g1_i5	plag1	-9.05748	0.00932019			TRINITY_DN917_c0_g1_i14	yaf2	3.09113	0.00194048			TRINITY_DN223_c0_g1_i8	plg	-9.38794	6.23355e-06									TRINITY_DN3193_c0_g2_i8	LOC117727190	-10.7086	6.68873e-05
						TRINITY_DN2220_c1_g1_i2	wfs1b	-8.49837	0.00940815			TRINITY_DN6869_c1_g1_i11	cpsf1	-8.27582	0.00198881			TRINITY_DN502_c2_g1_i3	enpp1	-9.59982	6.23618e-06									TRINITY_DN3220_c0_g2_i2	LOC117749948	9.31338	6.72414e-05
						TRINITY_DN471_c1_g1_i10	dnase1l1	-9.01241	0.00962596			TRINITY_DN3078_c2_g1_i3	qars1	-8.30903	0.00198881			TRINITY_DN5392_c0_g1_i1	col13a1	-10.707	6.34889e-06									TRINITY_DN1103_c1_g1_i1	sept3	8.96107	6.78785e-05
						TRINITY_DN608_c0_g2_i4	LOC117741969	9.27678	0.00968341			TRINITY_DN15042_c0_g1_i3	LOC117746451	-8.62034	0.00203088			TRINITY_DN150_c0_g1_i5	cd79a	-6.19585	6.53094e-06									TRINITY_DN7781_c0_g1_i4	nedd1	9.66284	6.86983e-05
						TRINITY_DN2382_c1_g1_i2	LOC117749879	5.05283	0.00983215			TRINITY_DN3010_c0_g1_i10	LOC117728276	-9.10162	0.0020636			TRINITY_DN2210_c0_g1_i4	LOC117743772	9.38097	6.79341e-06									TRINITY_DN961_c1_g1_i2	LOC117750340	-9.62053	7.16752e-05
						TRINITY_DN3923_c0_g1_i7	LOC117730971	9.28284	0.00989274			TRINITY_DN1556_c0_g1_i2	LOC117736353	8.5639	0.00206504			TRINITY_DN715_c4_g1_i2	rasgrf2a	-10.5774	7.17273e-06									TRINITY_DN2174_c0_g1_i9	stk11ip	-9.91013	7.2081e-05
						TRINITY_DN8191_c0_g3_i2	LOC117725454	9.79258	0.00993987			TRINITY_DN11991_c0_g1_i13	LOC117740228	8.36916	0.00211006			TRINITY_DN681_c2_g1_i2	LOC117751419	-3.04786	7.18799e-06									TRINITY_DN178_c4_g1_i10	atp6v0a1a	-9.25611	7.85571e-05
						TRINITY_DN25742_c0_g1_i2	LOC117736878	8.88116	0.00995396			TRINITY_DN743_c2_g1_i4	mybl2a	8.29176	0.00213137			TRINITY_DN1022_c0_g2_i1	nbr1a	-9.54036	7.23072e-06									TRINITY_DN5530_c0_g1_i8	LOC117746141	4.32295	7.97691e-05
						TRINITY_DN6585_c1_g1_i4	ubtfl	-8.6453	0.00995396			TRINITY_DN18158_c1_g1_i13	xpot	-8.48197	0.00222019			TRINITY_DN10337_c1_g1_i1	eif2b4	-9.65351	7.29227e-06									TRINITY_DN1212_c0_g1_i4	mpp4b	10.0111	7.97691e-05
						TRINITY_DN2168_c0_g1_i31	LOC117734201	-8.3627	0.0101618			TRINITY_DN6196_c0_g1_i6	Ikaros	8.09933	0.002253			TRINITY_DN1440_c1_g2_i1	ier2b	2.52241	7.58377e-06									TRINITY_DN5378_c1_g4_i2	f3a	3.87022	7.9839e-05
						TRINITY_DN2017_c1_g1_i5	LOC117736610	5.63399	0.0101618			TRINITY_DN704_c1_g1_i3	LOC117750224	1.85555	0.00228263			TRINITY_DN445_c0_g2_i5	LOC117747619	-2.94692	7.58377e-06									TRINITY_DN565_c0_g1_i9	erap2	-9.5488	8.07244e-05
						TRINITY_DN1083_c1_g1_i15	LOC117743773	-8.82872	0.0101618			TRINITY_DN5759_c0_g1_i3	LOC117750433	3.46991	0.00228263			TRINITY_DN60_c2_g2_i3	shroom4	2.35742	7.58377e-06									TRINITY_DN4082_c0_g1_i2	colec11	-3.1141	8.07814e-05
						TRINITY_DN1960_c0_g2_i13	mical2b	-6.39243	0.0101618			TRINITY_DN6983_c0_g2_i2	spire1b	8.35264	0.00228263			TRINITY_DN6156_c2_g1_i5	myo15aa	-10.408	7.78163e-06									TRINITY_DN2375_c0_g1_i14	dscama	-10.0702	8.21678e-05
						TRINITY_DN206_c3_g2_i2	npc1l1	8.65441	0.0101618			TRINITY_DN1277_c0_g1_i14	LOC117751436	-2.44377	0.00229764			TRINITY_DN7397_c0_g1_i10	itprid2	9.76264	7.78775e-06									TRINITY_DN724_c0_g1_i5	fbxw12	9.78468	8.21678e-05
						TRINITY_DN4053_c0_g1_i1	pacsin1b	8.64757	0.0101618			TRINITY_DN2336_c1_g1_i3	arfgap1	-10.2676	0.00233718			TRINITY_DN5037_c1_g2_i10	c12h18orf54	10.0078	7.8532e-06									TRINITY_DN2109_c0_g1_i1	slc39a1	-9.72092	8.21678e-05
						TRINITY_DN11289_c0_g1_i16	pum2	-4.33653	0.0101618			TRINITY_DN5549_c0_g2_i4	st3gal2	8.90148	0.00236939			TRINITY_DN1737_c0_g1_i11	ghrh	12.004	7.99928e-06									TRINITY_DN1571_c0_g1_i11	c9	2.68481	8.24801e-05
						TRINITY_DN101941_c0_g1_i5	mecom	-8.45801	0.0101624			TRINITY_DN1674_c0_g1_i19	LOC117751468	8.83979	0.0023983			TRINITY_DN669_c0_g1_i2	ankrd10b	-12.3692	8.24648e-06									TRINITY_DN7420_c0_g1_i9	fasn	9.31069	8.53542e-05
						TRINITY_DN1056_c1_g1_i10	pcnt	9.33951	0.0103011			TRINITY_DN1565_c0_g2_i4	b4galt5	-1.81134	0.00240618			TRINITY_DN2807_c0_g1_i7	LOC117748322	-9.33299	8.55446e-06									TRINITY_DN1060_c1_g1_i37	si:dkey-181m9.8	10.4283	8.72031e-05
						TRINITY_DN2955_c0_g1_i10	si:ch211-212k18.7	10.4887	0.0103011			TRINITY_DN2045_c1_g1_i4	LOC117747740	8.30793	0.00240618			TRINITY_DN5289_c0_g1_i21	il12rb2l	-3.32654	8.55576e-06									TRINITY_DN3976_c0_g1_i14	dolk	10.2879	8.76245e-05
						TRINITY_DN3600_c0_g1_i7	stk3	-3.70396	0.0103011			TRINITY_DN175_c0_g1_i25	acap1	-2.41045	0.00245398			TRINITY_DN410_c0_g2_i8	golga4	-9.36352	8.57584e-06									TRINITY_DN10284_c0_g1_i8	march1	-10.0574	8.90692e-05
						TRINITY_DN7662_c0_g1_i16	LOC117745414	-8.86422	0.0103196			TRINITY_DN15166_c1_g3_i1	LOC117738760	-9.41751	0.00245473			TRINITY_DN971_c0_g1_i12	dedd1	9.36071	8.83376e-06									TRINITY_DN1537_c3_g1_i1	LOC117733177	4.62999	8.92007e-05
						TRINITY_DN6411_c0_g1_i19	LOC117729136	-8.52342	0.0106593			TRINITY_DN474_c0_g1_i25	tie1	-9.39002	0.00254829			TRINITY_DN812_c0_g1_i2	LOC117737930	-4.50406	8.84722e-06									TRINITY_DN9023_c0_g1_i3	fgf19	-9.42457	9.13378e-05
						TRINITY_DN8688_c0_g1_i1	LOC117727165	4.00317	0.0109223			TRINITY_DN1860_c0_g1_i12	mrc1a	8.09565	0.0025666			TRINITY_DN16299_c2_g1_i3	gamt	-2.3969	9.24891e-06									TRINITY_DN23148_c0_g1_i14	nit1	-9.24851	9.13378e-05
						TRINITY_DN18792_c0_g1_i1	LOC117730105	-8.34328	0.0109498			TRINITY_DN13745_c0_g2_i2	mief1	-8.01003	0.00287596			TRINITY_DN190_c5_g1_i2	LOC117738903	4.21506	9.24891e-06									TRINITY_DN2559_c0_g2_i3	LOC117736299	3.75902	9.32919e-05
						TRINITY_DN4106_c0_g1_i1	LOC117739333	-2.67874	0.0109942			TRINITY_DN10795_c0_g1_i5	LOC117743298	-2.15787	0.00293174			TRINITY_DN3470_c0_g1_i4	nfkbiab	2.34571	9.24891e-06									TRINITY_DN2556_c1_g2_i1	LOC117750406	-9.28606	9.3445e-05
						TRINITY_DN14701_c0_g1_i5	ppm1bb	-8.29081	0.0110992			TRINITY_DN942_c0_g1_i11	tmem63ba	-2.4999	0.00303378			TRINITY_DN8099_c0_g1_i5	selenbp1	-2.43721	9.24891e-06									TRINITY_DN2961_c0_g1_i2	LOC117750790	-9.47884	9.48527e-05
						TRINITY_DN26123_c0_g1_i2	LOC117735300	-8.36869	0.0112764			TRINITY_DN3359_c0_g1_i5	myo5aa	-8.0755	0.00321575			TRINITY_DN4782_c0_g1_i3	LOC117736516	5.48222	9.38435e-06									TRINITY_DN2346_c0_g2_i6	plxnb3	9.76086	9.51701e-05
						TRINITY_DN5020_c0_g1_i3	LOC117729166	-8.29809	0.0114336			TRINITY_DN354_c3_g1_i6	mapk1	9.37331	0.00327287			TRINITY_DN15410_c0_g1_i1	LOC117728096	9.59775	9.42191e-06									TRINITY_DN6875_c0_g2_i4	dgat2	3.99545	9.88405e-05
						TRINITY_DN4640_c0_g1_i9	tctn2	-8.52325	0.0114336			TRINITY_DN2229_c3_g1_i22	si:ch73-71d17.2	-8.84646	0.00327922			TRINITY_DN646_c0_g2_i3	tdg.2	9.95263	9.59045e-06									TRINITY_DN1648_c1_g1_i1	LOC117730048	2.69621	9.88405e-05
						TRINITY_DN79793_c0_g1_i4	dnah6	-10.6204	0.0115138			TRINITY_DN1115_c3_g2_i4	nudt2	8.78206	0.00341667			TRINITY_DN507_c0_g1_i6	LOC117749207	-4.18098	9.90732e-06									TRINITY_DN2915_c2_g1_i4	notch2	-3.52571	0.0001114
						TRINITY_DN34319_c0_g1_i4	tfpi2	2.48575	0.0117013			TRINITY_DN4000_c1_g1_i6	rack1	-5.94812	0.00341749			TRINITY_DN1872_c0_g4_i1	si:dkeyp-23e4.3	4.10664	1.03843e-05									TRINITY_DN13164_c0_g1_i4	recql4	-9.08703	0.000120632
						TRINITY_DN5195_c0_g1_i5	ttc4	-8.34045	0.0117013			TRINITY_DN35675_c0_g1_i20	LOC117745587	8.31681	0.00348902			TRINITY_DN2116_c0_g1_i8	LOC117725172	8.34065	1.04045e-05									TRINITY_DN60_c2_g2_i4	shroom4	2.91688	0.000123576
						TRINITY_DN2750_c0_g1_i14	LOC117747638	-8.8761	0.0117924			TRINITY_DN11763_c0_g1_i1	nsmfb	-8.52951	0.00349199			TRINITY_DN995_c0_g1_i13	ism2b	-12.2138	1.0857e-05									TRINITY_DN4309_c2_g1_i11	LOC117725180	9.18153	0.000132826
						TRINITY_DN5605_c0_g1_i1	rgs5b	3.89309	0.0118262			TRINITY_DN1778_c1_g1_i10	lnpa	8.5288	0.00349841			TRINITY_DN1876_c1_g1_i1	LOC117728068	3.25216	1.0857e-05									TRINITY_DN4343_c1_g1_i1	llgl2	-11.2121	0.000133752
						TRINITY_DN4243_c0_g2_i1	LOC117751523	4.27185	0.0121092			TRINITY_DN1673_c1_g1_i7	ptpn22	8.14188	0.00350209			TRINITY_DN6265_c0_g1_i3	LOC117745790	4.12328	1.0857e-05									TRINITY_DN1213_c0_g1_i3	gyg2	-5.24167	0.000134417
						TRINITY_DN757_c0_g1_i19	nlrc3l1	9.89227	0.0124201			TRINITY_DN9598_c1_g1_i2	bcl11bb	2.4931	0.00355482			TRINITY_DN1752_c0_g1_i7	tdp2b	-3.11672	1.10914e-05									TRINITY_DN3201_c0_g1_i2	mmrn2a	-10.0707	0.000135177
						TRINITY_DN112568_c0_g1_i4	capn3a	-9.23676	0.0127251			TRINITY_DN6772_c0_g1_i8	mogat3a	8.3062	0.00355482			TRINITY_DN5159_c1_g1_i2	cntnap2b	-9.92877	1.13028e-05									TRINITY_DN1666_c1_g2_i3	stmn1b	-3.53991	0.000135177
						TRINITY_DN29626_c0_g1_i11	gtf3c5	-6.5279	0.0127534			TRINITY_DN76_c0_g1_i12	tex2	-8.17599	0.00357065			TRINITY_DN2108_c4_g1_i47	ehbp1l1a	-10.6247	1.13028e-05									TRINITY_DN1037_c0_g2_i4	acaca	3.3813	0.000135927
						TRINITY_DN15975_c0_g1_i4	rptor	-8.63769	0.0127672			TRINITY_DN10515_c0_g1_i7	mybpc3	8.67823	0.00378219			TRINITY_DN9371_c0_g1_i1	fam20a	5.00582	1.13383e-05									TRINITY_DN3735_c1_g2_i2	etv5a	9.58416	0.000140544
						TRINITY_DN6239_c0_g1_i6	LOC117730728	8.63234	0.0128884			TRINITY_DN3486_c0_g1_i5	si:ch211-194b1.1	-8.05456	0.00381812			TRINITY_DN4941_c1_g1_i11	rnaseh1	-9.26517	1.13567e-05									TRINITY_DN27752_c0_g1_i1	grinaa	3.11493	0.000140544
						TRINITY_DN7626_c1_g1_i5	tlr18	-8.46009	0.0131241			TRINITY_DN2275_c1_g1_i1	tapt1a	-8.42073	0.00385192			TRINITY_DN11398_c0_g1_i1	LOC117747066	4.31972	1.14663e-05									TRINITY_DN5233_c0_g1_i1	mogat3a	-6.16118	0.00014235
						TRINITY_DN89_c0_g1_i1	d2hgdh	3.51254	0.0132027			TRINITY_DN275_c0_g1_i3	flt4	1.66295	0.0039798			TRINITY_DN1476_c0_g1_i4	serpine1	4.61673	1.14675e-05									TRINITY_DN1431_c0_g5_i2	si:ch73-63e15.2	10.533	0.000143038
						TRINITY_DN1827_c0_g1_i11	LOC117730519	11.749	0.0132346			TRINITY_DN40_c1_g1_i11	klc1b	-11.044	0.00408393			TRINITY_DN3676_c0_g1_i2	LOC117745322	-10.3181	1.16325e-05									TRINITY_DN612_c2_g1_i7	LOC117750400	10.3282	0.000144061
						TRINITY_DN39125_c0_g1_i1	lrrfip1a	9.07653	0.0133568			TRINITY_DN2474_c0_g1_i2	kmt2d	2.12098	0.00414805			TRINITY_DN2856_c3_g1_i1	egr1	2.37837	1.21214e-05									TRINITY_DN16691_c0_g1_i2	slc39a8	3.3965	0.000144887
						TRINITY_DN705_c0_g1_i4	LOC117749901	-8.36958	0.0135144			TRINITY_DN6491_c0_g1_i12	LOC117746373	-6.98854	0.00419309			TRINITY_DN15470_c1_g2_i10	rnf144b	-9.53399	1.22749e-05									TRINITY_DN82_c0_g1_i6	lancl1	11.2248	0.00014502
						TRINITY_DN11859_c0_g1_i9	LOC117741134	10.1307	0.0137638			TRINITY_DN3500_c1_g2_i3	tbcd	-8.19178	0.00434468			TRINITY_DN3234_c0_g1_i7	dnmt3ba	-9.11318	1.24767e-05									TRINITY_DN4290_c0_g3_i1	pdk4	-9.92566	0.000145326
						TRINITY_DN15894_c0_g1_i1	si:ch211-69b7.6	-8.68385	0.0138777			TRINITY_DN1009_c1_g2_i1	miga2	8.0432	0.004351			TRINITY_DN373_c1_g1_i1	cln5	-10.9792	1.27013e-05									TRINITY_DN1213_c1_g1_i1	asah1b	9.79479	0.000148134
						TRINITY_DN13778_c0_g1_i4	chid1	-9.62289	0.0142438			TRINITY_DN608_c0_g1_i20	LOC117741969	-9.36074	0.00470731			TRINITY_DN2995_c0_g1_i19	g0s2	-9.33891	1.27912e-05									TRINITY_DN1312_c0_g1_i4	LOC117732659	-9.0511	0.000150722
						TRINITY_DN8692_c0_g2_i1	abca5	9.35334	0.0143698			TRINITY_DN7216_c0_g1_i2	ubr3	-2.79137	0.00470731			TRINITY_DN1320_c0_g1_i12	hspa12b	-10.3902	1.31796e-05									TRINITY_DN1303_c1_g1_i1	hyou1	4.97061	0.000151195
						TRINITY_DN1491_c0_g1_i1	nppc	8.29608	0.0143959			TRINITY_DN1940_c0_g1_i2	myo6b	-8.71477	0.00472298			TRINITY_DN461_c0_g1_i6	syk	-4.09639	1.31796e-05									TRINITY_DN7366_c0_g1_i3	adamts1	3.87445	0.000153005
						TRINITY_DN5537_c0_g1_i5	lrguk	-9.71585	0.0145201			TRINITY_DN2994_c2_g1_i1	ldlrap1a	-1.67224	0.00479099			TRINITY_DN38960_c0_g1_i1	acta2	2.66741	1.41905e-05									TRINITY_DN683_c0_g1_i5	cdc5l	9.00678	0.000153005
						TRINITY_DN1948_c1_g1_i1	alg10	-8.90278	0.0146096			TRINITY_DN2948_c3_g3_i11	smad3b	-8.42115	0.00495226			TRINITY_DN6061_c0_g1_i7	tmem116	-9.62353	1.42633e-05									TRINITY_DN2779_c0_g1_i4	LOC117746758	3.0847	0.000153005
						TRINITY_DN1894_c2_g1_i1	LOC117725477	4.35509	0.0146096			TRINITY_DN2643_c1_g1_i2	nudt3b	8.2347	0.00517223			TRINITY_DN1939_c0_g1_i29	chp1	-9.45138	1.43366e-05									TRINITY_DN515_c1_g1_i17	lysmd1	-9.00494	0.000153005
						TRINITY_DN357_c0_g1_i15	LOC117730617	5.66311	0.014724			TRINITY_DN21180_c0_g1_i3	st3gal3a	8.08963	0.00527275			TRINITY_DN4208_c0_g2_i5	LOC117745767	2.70454	1.46569e-05									TRINITY_DN36521_c1_g1_i2	mcm2	-2.98257	0.000153791
						TRINITY_DN1731_c0_g2_i6	ctdsplb	8.50639	0.0147908			TRINITY_DN4499_c0_g1_i4	abhd14a	-8.46756	0.0053677			TRINITY_DN2108_c4_g1_i5	ehbp1l1a	-9.30476	1.48591e-05									TRINITY_DN10623_c0_g2_i2	LOC117746663	-4.70444	0.000156133
						TRINITY_DN2680_c1_g1_i4	LOC117750223	-8.26414	0.0153877			TRINITY_DN722_c0_g3_i1	wwp2	7.87936	0.00553397			TRINITY_DN25128_c0_g1_i3	zbtb21	2.68987	1.51648e-05									TRINITY_DN3268_c0_g1_i2	tns2a	-9.74156	0.000156984
						TRINITY_DN128_c0_g1_i32	axdnd1	-9.37002	0.0154639			TRINITY_DN131_c1_g1_i2	LOC117732120	7.83321	0.00589725			TRINITY_DN8630_c0_g1_i3	nectin4a	4.1718	1.53559e-05									TRINITY_DN2667_c1_g2_i16	kdm5a	-3.04201	0.000161446
						TRINITY_DN2216_c0_g1_i6	LOC117743711	-9.04829	0.0157937			TRINITY_DN4227_c0_g1_i2	LOC117733998	7.93217	0.00622006			TRINITY_DN1455_c0_g1_i14	zgc:112496	-9.37303	1.56478e-05									TRINITY_DN132_c0_g6_i1	leap2	-5.74701	0.000162308
						TRINITY_DN3038_c0_g1_i4	fam76b	7.58067	0.0158902			TRINITY_DN173_c0_g1_i22	zmynd8	-6.0842	0.00622006			TRINITY_DN4472_c0_g1_i3	znf407	9.44405	1.574e-05									TRINITY_DN7611_c1_g1_i1	rdh10a	4.20694	0.000162308
						TRINITY_DN21758_c0_g2_i7	LOC117727844	-8.89296	0.0161014			TRINITY_DN4740_c0_g1_i7	dennd2b	-3.37772	0.00651967			TRINITY_DN6939_c3_g1_i4	gatm	-3.9779	1.63562e-05									TRINITY_DN20818_c0_g1_i3	LOC117749000	5.84322	0.000162923
						TRINITY_DN1815_c0_g1_i2	bdh2	-2.66421	0.016328			TRINITY_DN10205_c0_g1_i1	LOC117733982	-8.60212	0.00655299			TRINITY_DN3367_c0_g1_i1	med24	12.7491	1.67126e-05									TRINITY_DN755_c0_g1_i4	LOC117732641	9.81364	0.000164314
						TRINITY_DN3488_c0_g1_i6	LOC117736885	7.57637	0.016677			TRINITY_DN212_c0_g2_i1	si:dkey-24p1.1	-5.73537	0.00666245			TRINITY_DN6681_c0_g1_i33	unm_sa1614	-10.1652	1.67206e-05									TRINITY_DN4812_c0_g1_i3	mcm7	-3.85167	0.000166495
						TRINITY_DN1943_c2_g1_i5	nrxn1a	-8.9883	0.0169973			TRINITY_DN5739_c0_g1_i12	slc17a9b	-8.1069	0.00666245			TRINITY_DN2281_c0_g2_i16	slc30a5	10.0531	1.71081e-05									TRINITY_DN596_c0_g1_i5	LOC117750288	-4.03683	0.000170963
						TRINITY_DN1794_c0_g1_i23	eif4h	8.22785	0.0175043			TRINITY_DN682_c6_g1_i15	arhgap5	8.20999	0.0068907			TRINITY_DN715_c4_g1_i10	rasgrf2a	-10.6306	1.74979e-05									TRINITY_DN4114_c0_g2_i9	vwa8	4.01251	0.000173858
						TRINITY_DN5779_c0_g1_i6	itpr1b	8.95753	0.0179413			TRINITY_DN0_c0_g2_i4	flna	-12.1404	0.0068907			TRINITY_DN5435_c0_g1_i10	ldah	-6.70553	1.78919e-05									TRINITY_DN1596_c0_g1_i5	cep350	2.67979	0.000174871
						TRINITY_DN1600_c0_g1_i1	polr3e	9.03816	0.0179413			TRINITY_DN1492_c0_g1_i6	LOC117727772	-6.43518	0.0069936			TRINITY_DN2704_c3_g1_i6	LOC117738986	-5.95122	1.81497e-05									TRINITY_DN54431_c0_g1_i2	LOC117739247	-7.60871	0.000174986
						TRINITY_DN1137_c0_g1_i1	LOC117736814	-9.15808	0.0181001			TRINITY_DN12330_c0_g1_i1	cpda	-3.27652	0.00712499			TRINITY_DN2362_c0_g1_i4	gzf1	12.0134	1.87851e-05									TRINITY_DN4429_c0_g1_i1	LOC117730079	9.41695	0.000176909
						TRINITY_DN1352_c0_g2_i15	susd1	-6.27477	0.0181509			TRINITY_DN105_c1_g1_i6	cops2	-3.63408	0.00717046			TRINITY_DN1999_c0_g1_i4	terf2ip	-9.49536	1.87851e-05									TRINITY_DN3212_c2_g1_i2	suco	3.74219	0.000178646
						TRINITY_DN2444_c8_g1_i1	kctd14	3.51512	0.0184147			TRINITY_DN86_c1_g1_i1	dhrs13a.3	8.15205	0.00728444			TRINITY_DN226_c0_g1_i15	LOC117729464	-10.5638	1.89909e-05									TRINITY_DN9081_c0_g2_i21	LOC117729189	9.53009	0.000179022
						TRINITY_DN9766_c0_g1_i1	gpr31	-8.09122	0.0185158			TRINITY_DN327_c0_g1_i2	gpatch2	8.26821	0.00751099			TRINITY_DN6146_c0_g1_i22	LOC117746024	-9.20929	1.95807e-05									TRINITY_DN2280_c0_g1_i1	agpat2	4.77486	0.000181877
						TRINITY_DN19924_c0_g2_i4	LOC117729582	8.77835	0.0185158			TRINITY_DN840_c3_g1_i1	arrdc2	-1.64331	0.00751431			TRINITY_DN3317_c0_g1_i1	LOC117747466	-7.2704	2.01642e-05									TRINITY_DN1667_c1_g1_i9	LOC117749391	12.1812	0.000182965
						TRINITY_DN304_c2_g1_i2	esr2a	-8.61598	0.0186883			TRINITY_DN93820_c0_g1_i1	LOC117735583	-4.3494	0.00751431			TRINITY_DN2631_c0_g1_i3	zgc:65895	-10.3997	2.01642e-05									TRINITY_DN4684_c0_g1_i10	acvr2aa	-9.03702	0.00018479
						TRINITY_DN6970_c1_g2_i1	timp2b	2.61023	0.0188681			TRINITY_DN9726_c0_g1_i15	znf618	9.93359	0.00751431			TRINITY_DN715_c4_g1_i3	rasgrf2a	-6.57574	2.02549e-05									TRINITY_DN484_c1_g1_i28	LOC117738940	-10.4614	0.00018479
						TRINITY_DN1653_c0_g1_i1	nek3	6.70068	0.0192515			TRINITY_DN77_c0_g2_i1	chfr	8.06023	0.00759299			TRINITY_DN9760_c0_g1_i3	smox	-10.5141	2.02549e-05									TRINITY_DN4261_c0_g1_i10	LOC117737630	-9.81446	0.000186295
						TRINITY_DN1788_c0_g2_i22	cfap61	-9.28313	0.0195044			TRINITY_DN985_c0_g1_i5	LOC117731694	4.15802	0.00759299			TRINITY_DN4534_c0_g1_i1	tmem51a	-7.25543	2.06056e-05									TRINITY_DN2495_c0_g1_i11	ido1	-9.64739	0.000191947
						TRINITY_DN7698_c0_g1_i8	LOC117728308	-8.32186	0.0196245			TRINITY_DN3402_c0_g1_i12	ahctf1	7.47562	0.00790804			TRINITY_DN715_c4_g1_i4	rasgrf2a	-5.53267	2.08178e-05									TRINITY_DN2754_c0_g1_i1	ints2	-3.98136	0.000191947
						TRINITY_DN4634_c0_g1_i4	march5	-8.10968	0.0201179			TRINITY_DN8814_c0_g2_i2	dnajc27	-8.99085	0.00793358			TRINITY_DN3539_c0_g3_i4	abr	9.25817	2.08966e-05									TRINITY_DN26745_c1_g1_i2	tnnt2a	6.77928	0.000191947
						TRINITY_DN57_c0_g2_i1	atf3	2.99171	0.0202049			TRINITY_DN2187_c0_g1_i8	zgc:153733	-6.31734	0.00800715			TRINITY_DN3781_c0_g1_i24	zgc:162472	9.80502	2.1358e-05									TRINITY_DN7490_c0_g1_i4	xrn2	-9.01237	0.000191947
						TRINITY_DN15985_c0_g1_i1	lrrc9	-8.08739	0.0204523			TRINITY_DN12226_c0_g2_i2	scp2a	-6.35399	0.00805951			TRINITY_DN1020_c0_g1_i23	garem	-9.11671	2.17124e-05									TRINITY_DN673_c0_g1_i8	gfm1	4.64905	0.000195521
						TRINITY_DN4126_c0_g1_i2	thada	10.6082	0.0204523			TRINITY_DN266_c0_g1_i15	LOC117730651	-9.65403	0.00806331			TRINITY_DN3442_c0_g1_i5	mtrf1	-9.16736	2.2014e-05									TRINITY_DN953_c2_g1_i9	bcl2l1	2.98743	0.000198709
						TRINITY_DN3020_c0_g1_i14	khk	-3.31818	0.020539			TRINITY_DN1610_c0_g2_i6	LOC117736761	-7.90044	0.00806331			TRINITY_DN818_c0_g1_i5	LOC117726157	8.2157	2.27357e-05									TRINITY_DN2268_c0_g1_i1	LOC117742776	-10.2898	0.000199759
						TRINITY_DN4756_c0_g1_i1	LOC117729594	-8.42728	0.0213412			TRINITY_DN208_c0_g1_i3	islr2	-3.08636	0.00807711			TRINITY_DN864_c0_g1_i39	tnip1	-10.5453	2.34625e-05									TRINITY_DN1610_c0_g2_i1	LOC117736761	-9.10029	0.00020281
						TRINITY_DN2111_c0_g1_i5	prkacab	-8.00472	0.0214766			TRINITY_DN3882_c0_g1_i7	kif15	-8.34866	0.00813008			TRINITY_DN4764_c0_g1_i5	LOC117727879	-9.28209	2.36674e-05									TRINITY_DN4200_c0_g1_i11	ttpa	-9.1058	0.00020281
						TRINITY_DN16827_c0_g1_i8	LOC117743169	-8.84599	0.0218208			TRINITY_DN1825_c0_g1_i13	atp13a2	8.31077	0.00817486			TRINITY_DN7207_c0_g1_i10	bco1	-4.83178	2.39733e-05									TRINITY_DN2518_c1_g2_i12	atad2b	8.98426	0.000204769
						TRINITY_DN20719_c0_g1_i8	LOC117747466	-8.16464	0.0218267			TRINITY_DN2468_c0_g1_i1	LOC117734738	-10.0526	0.00843743			TRINITY_DN19433_c0_g1_i7	ocel1	-8.96474	2.39733e-05									TRINITY_DN25199_c0_g1_i17	LOC117745932	9.09993	0.00020737
						TRINITY_DN1265_c5_g1_i8	fryl	9.88698	0.0221492			TRINITY_DN42_c0_g1_i1	LOC117750218	2.10017	0.00843743			TRINITY_DN7207_c0_g1_i5	bco1	-5.3164	2.40795e-05									TRINITY_DN2940_c0_g1_i6	slc38a2	4.72108	0.000208052
						TRINITY_DN4452_c0_g1_i1	inpp5f	9.98344	0.0226548			TRINITY_DN1706_c0_g3_i4	LOC117734168	-8.74558	0.00852713			TRINITY_DN7264_c0_g1_i2	cobll1a	-9.13173	2.43437e-05									TRINITY_DN6546_c0_g1_i1	lrp6	-8.96209	0.000209998
						TRINITY_DN9956_c3_g1_i1	LOC117731349	9.22213	0.0226548			TRINITY_DN3856_c1_g1_i2	mgat1b	-2.68211	0.00854916			TRINITY_DN1805_c1_g1_i5	oit3	7.58594	2.45823e-05									TRINITY_DN589_c0_g1_i6	tfe3a	3.95814	0.000211085
						TRINITY_DN5978_c0_g3_i3	ppfibp2a	-9.17679	0.0239512			TRINITY_DN15807_c1_g1_i2	clmn	9.23474	0.0086559			TRINITY_DN587_c0_g3_i4	csf1rb	-9.01708	2.65506e-05									TRINITY_DN1939_c0_g1_i23	chp1	3.47991	0.000211366
						TRINITY_DN5462_c0_g1_i16	vipas39	7.98143	0.0240155			TRINITY_DN109_c0_g1_i13	map2k1	-5.05517	0.00869316			TRINITY_DN2178_c0_g1_i8	nkiras2	-10.2553	2.69091e-05									TRINITY_DN2762_c0_g1_i9	pex3	10.0256	0.000211366
						TRINITY_DN1421_c0_g1_i6	fgd4a	-8.51792	0.0246138			TRINITY_DN12281_c0_g1_i8	csf3r	5.07837	0.00870885			TRINITY_DN9254_c0_g1_i12	aff3	-9.04019	2.78313e-05									TRINITY_DN2861_c0_g1_i5	mapk13	-9.38204	0.000211889
						TRINITY_DN25998_c0_g2_i1	ccnd2a	5.57012	0.0263022			TRINITY_DN20526_c0_g1_i5	LOC117735588	-10.5419	0.00878559			TRINITY_DN2253_c0_g1_i13	alms1	9.94169	2.81038e-05									TRINITY_DN12083_c0_g2_i7	LOC117743098	-9.09421	0.000211959
						TRINITY_DN6867_c0_g1_i23	tarbp2	-6.76185	0.0263022			TRINITY_DN14901_c0_g1_i9	si:dkey-246g23.2	-2.70894	0.00921578			TRINITY_DN49763_c0_g2_i1	LOC117729659	2.86191	2.81814e-05									TRINITY_DN6411_c0_g1_i9	LOC117729136	3.24167	0.000220577
						TRINITY_DN13126_c0_g1_i8	tstd3	-8.23856	0.026576			TRINITY_DN3363_c0_g1_i1	LOC117735377	8.10682	0.00934844			TRINITY_DN462_c2_g2_i1	tacr3a	-3.48624	2.85304e-05									TRINITY_DN24735_c0_g1_i2	LOC117729677	10.1728	0.000222397
						TRINITY_DN886_c0_g1_i6	LOC117738003	-2.47331	0.0266744			TRINITY_DN3220_c0_g2_i2	LOC117749948	-8.20497	0.00959826			TRINITY_DN121582_c0_g1_i3	LOC117745192	-9.48476	2.92199e-05									TRINITY_DN40458_c0_g1_i2	si:ch211-10a23.2	7.42133	0.000222397
						TRINITY_DN13101_c0_g1_i4	si:ch211-158d24.2	8.16148	0.0268954			TRINITY_DN59_c0_g1_i8	ogdhb	1.36725	0.0101699			TRINITY_DN11064_c0_g1_i19	ddah1	2.43295	3.01486e-05									TRINITY_DN4169_c0_g1_i7	LOC117735916	-3.54155	0.00022406
						TRINITY_DN3743_c0_g1_i12	LOC117734528	-8.58073	0.0269551			TRINITY_DN3332_c1_g1_i21	LOC117745004	-2.20895	0.0104746			TRINITY_DN5422_c0_g2_i11	dennd5a	-2.80648	3.01603e-05									TRINITY_DN2487_c0_g1_i3	LOC117733281	-9.2774	0.000226497
						TRINITY_DN25455_c0_g1_i1	foxg1c	3.83759	0.0269904			TRINITY_DN32164_c0_g1_i9	med14	3.50026	0.0105755			TRINITY_DN4142_c1_g1_i13	sepsecs	-10.4797	3.02945e-05									TRINITY_DN1489_c0_g1_i12	fancm	-8.8602	0.000238847
						TRINITY_DN4271_c0_g1_i1	ccdc50	-8.47747	0.0272073			TRINITY_DN2540_c0_g1_i1	LOC117740502	1.85028	0.0106045			TRINITY_DN1668_c3_g1_i1	LOC117742580	2.96724	3.08949e-05									TRINITY_DN21254_c1_g1_i2	LOC117734565	-9.11145	0.000241511
						TRINITY_DN567_c0_g1_i14	nol6	-8.09836	0.0274697			TRINITY_DN1663_c0_g1_i3	LOC117745909	-8.42025	0.0108353			TRINITY_DN6573_c0_g1_i2	nr4a1	3.90234	3.08949e-05									TRINITY_DN18062_c0_g1_i9	acad8	-9.27856	0.00024192
						TRINITY_DN13992_c0_g1_i13	adamts17	-8.11429	0.0275419			TRINITY_DN1490_c4_g1_i1	si:ch211-132g1.7	1.80001	0.0111989			TRINITY_DN9634_c0_g1_i7	osbpl9	-9.25106	3.08949e-05									TRINITY_DN69_c1_g4_i3	grb10b	5.29605	0.00024192
						TRINITY_DN1550_c0_g3_i2	alas1	3.24969	0.0279463			TRINITY_DN7334_c0_g1_i2	rbmx	-8.29495	0.0117254			TRINITY_DN212_c0_g2_i9	si:dkey-24p1.1	-3.57233	3.13357e-05									TRINITY_DN27_c0_g1_i26	eif2ak2	-9.2296	0.000245548
						TRINITY_DN5968_c1_g2_i12	LOC117734584	-8.52977	0.0282442			TRINITY_DN132_c1_g1_i9	tfr1a	-3.34807	0.0117254			TRINITY_DN4463_c0_g1_i7	dhrs7	-9.27631	3.18975e-05									TRINITY_DN1947_c0_g3_i4	agt	2.44264	0.000246294
						TRINITY_DN17810_c0_g1_i2	eva1c	8.51583	0.0284932			TRINITY_DN20946_c0_g1_i1	gripap1	-8.03778	0.0117407			TRINITY_DN3317_c0_g1_i7	LOC117747466	-8.87397	3.18975e-05									TRINITY_DN1231_c0_g1_i2	LOC117743729	-10.0266	0.000246525
						TRINITY_DN11680_c0_g1_i5	LOC117728721	8.18487	0.0285302			TRINITY_DN466_c0_g1_i5	cd99	-2.18262	0.0118216			TRINITY_DN3073_c3_g1_i1	LOC117741706	-9.23093	3.21434e-05									TRINITY_DN3677_c0_g1_i4	uap1l1	-8.85689	0.000246525
						TRINITY_DN192_c5_g1_i2	aftpha	8.51044	0.0285618			TRINITY_DN559_c1_g1_i12	setdb2	-10.9836	0.0120048			TRINITY_DN3564_c4_g1_i1	ptges	4.78801	3.21434e-05									TRINITY_DN10134_c0_g1_i3	kat2b	-5.39367	0.000249989
						TRINITY_DN8800_c0_g1_i16	uroc1	-7.96767	0.0286163			TRINITY_DN461_c1_g2_i4	ptch1	2.2509	0.0120243			TRINITY_DN2603_c0_g1_i7	hgs	13.6401	3.27109e-05									TRINITY_DN230_c0_g1_i6	golim4a	2.75343	0.00025083
						TRINITY_DN36521_c1_g1_i1	mcm2	-9.32513	0.028679			TRINITY_DN173_c0_g1_i4	zmynd8	-6.46787	0.0122091			TRINITY_DN3028_c0_g2_i2	LOC117747706	-9.22755	3.27109e-05									TRINITY_DN35_c1_g1_i2	LOC117736465	9.46295	0.000251949
						TRINITY_DN4307_c0_g1_i2	LOC117740258	10.4503	0.0289431			TRINITY_DN53_c1_g1_i2	cobll1a	-2.69403	0.0123871			TRINITY_DN384_c0_g1_i18	grna	-2.32758	3.35669e-05									TRINITY_DN4262_c0_g1_i2	LOC117726471	-4.16156	0.000253645
						TRINITY_DN555_c1_g1_i11	disp1	-9.32759	0.0294408			TRINITY_DN1750_c2_g1_i7	rcbtb2	-2.3551	0.0123871			TRINITY_DN3194_c0_g1_i6	LOC117729564	-7.59382	3.48865e-05									TRINITY_DN6345_c0_g1_i9	LOC117747775	-9.43701	0.000256599
						TRINITY_DN1486_c2_g2_i1	unc13a	9.13435	0.0300156			TRINITY_DN611_c0_g2_i1	ptprsa	2.91178	0.0124077			TRINITY_DN1726_c1_g1_i4	a1cf	-2.46614	3.48885e-05									TRINITY_DN1166_c0_g1_i1	glsb	9.32344	0.000259963
						TRINITY_DN9079_c0_g4_i1	LOC117733915	8.83323	0.0310146			TRINITY_DN466_c0_g1_i11	cd99	-2.58462	0.0124296			TRINITY_DN6350_c1_g2_i1	adra2a	3.2255	3.48885e-05									TRINITY_DN1287_c2_g1_i5	nbl1	5.21375	0.000264986
						TRINITY_DN14607_c0_g1_i1	LOC117747429	-2.04651	0.0315579			TRINITY_DN3105_c0_g1_i21	LOC117749502	3.61543	0.0125232			TRINITY_DN6350_c1_g1_i1	adra2a	3.2255	3.48885e-05									TRINITY_DN1694_c0_g6_i1	aldh8a1	-4.05394	0.000266753
						TRINITY_DN13490_c0_g1_i2	LOC117735023	-5.97636	0.0315874			TRINITY_DN3244_c0_g1_i3	ubtf	-2.57672	0.0125232			TRINITY_DN2336_c2_g1_i3	ptgs2b	5.48841	3.48885e-05									TRINITY_DN4835_c0_g7_i1	LOC117742746	9.04923	0.000270874
						TRINITY_DN1145_c0_g1_i13	rars2	-8.58045	0.0325579			TRINITY_DN12838_c0_g1_i12	adam8a	1.64503	0.0125587			TRINITY_DN1815_c1_g1_i2	LOC117726048	-3.19445	3.60766e-05									TRINITY_DN589_c6_g1_i1	LOC117745224	-4.76253	0.000279806
						TRINITY_DN12838_c0_g1_i12	adam8a	8.28076	0.0338355			TRINITY_DN206_c0_g1_i1	cpxm2	2.04423	0.0125587			TRINITY_DN137_c0_g1_i25	c6	5.75671	3.66766e-05									TRINITY_DN7134_c0_g1_i8	pde4a	-8.94858	0.000279806
						TRINITY_DN73_c0_g1_i14	mast2	6.09358	0.034587			TRINITY_DN864_c0_g1_i7	tnip1	-1.78684	0.0126144			TRINITY_DN24_c1_g1_i2	LOC117746272	-3.18222	3.78778e-05									TRINITY_DN1197_c0_g1_i1	opa1	7.89643	0.00028447
						TRINITY_DN6737_c0_g2_i4	LOC117729317	7.7362	0.0349334			TRINITY_DN3037_c0_g1_i2	LOC117740922	8.11173	0.013194			TRINITY_DN1810_c0_g1_i5	LOC117741309	-10.085	3.80987e-05									TRINITY_DN1035_c0_g1_i11	cntnap2a	-2.96217	0.000286477
						TRINITY_DN1198_c0_g1_i7	kpna6	4.9994	0.0349422			TRINITY_DN704_c1_g1_i7	LOC117750224	2.65712	0.013473			TRINITY_DN3983_c0_g2_i6	chrd	-9.3392	3.82515e-05									TRINITY_DN52813_c0_g1_i1	tbc1d25	-9.06247	0.000288568
						TRINITY_DN16930_c1_g1_i5	nat8l2	-4.36998	0.0349422			TRINITY_DN2123_c0_g1_i11	LOC117745711	-8.67943	0.0134939			TRINITY_DN10768_c0_g1_i8	LOC117731860	-9.22324	3.82515e-05									TRINITY_DN1963_c0_g1_i12	LOC117741085	-10.5136	0.000289097
						TRINITY_DN2011_c1_g1_i18	LOC117726239	-7.86959	0.0350541			TRINITY_DN2108_c4_g1_i21	ehbp1l1a	-8.44089	0.0135537			TRINITY_DN27664_c0_g2_i1	LOC117733758	-8.91083	3.82515e-05									TRINITY_DN458_c6_g1_i2	igfbp1a	10.9025	0.000307087
						TRINITY_DN943_c0_g1_i4	LOC117744260	-8.00773	0.0367741			TRINITY_DN137_c0_g1_i4	c6	2.83288	0.013782			TRINITY_DN1999_c0_g1_i2	terf2ip	2.43968	3.82515e-05									TRINITY_DN844_c1_g1_i1	mindy3	8.8825	0.000307353
						TRINITY_DN1668_c0_g1_i2	LOC117733277	-8.23983	0.0368515			TRINITY_DN56646_c0_g2_i4	cacna1db	7.69463	0.0139389			TRINITY_DN7502_c0_g1_i2	LOC117729403	2.03434	3.82583e-05									TRINITY_DN24723_c0_g1_i11	cbx3b	-6.18376	0.000307449
						TRINITY_DN5555_c0_g1_i2	il10	3.78849	0.0372835			TRINITY_DN7467_c0_g1_i1	ftr82	-9.20617	0.0142264			TRINITY_DN365_c0_g2_i3	bpnt1	-8.98675	3.82602e-05									TRINITY_DN2154_c2_g1_i14	LOC117745499	-9.3724	0.000317703
						TRINITY_DN1233_c2_g1_i4	LOC117737772	-7.93008	0.0374499			TRINITY_DN2372_c0_g1_i4	wdr59	-2.04519	0.0142264			TRINITY_DN1946_c0_g1_i9	LOC117729436	9.83469	3.82602e-05									TRINITY_DN14684_c0_g1_i4	fam169b	-9.83072	0.000322829
						TRINITY_DN1307_c0_g1_i4	LOC117740232	5.88174	0.0376463			TRINITY_DN1338_c1_g2_i3	pxk	8.21692	0.0144489			TRINITY_DN1813_c0_g1_i6	LOC117730541	-3.91449	3.86446e-05									TRINITY_DN488_c0_g1_i2	socs3a	4.82253	0.000324307
						TRINITY_DN24420_c0_g1_i3	LOC117747747	2.07451	0.0376463			TRINITY_DN29462_c0_g1_i6	hamp	8.48454	0.0147339			TRINITY_DN13499_c0_g1_i2	LOC117733902	-9.58731	3.86446e-05									TRINITY_DN6618_c0_g1_i1	numbl	9.35633	0.000327874
						TRINITY_DN4040_c0_g1_i11	tjp3	-6.80576	0.0381638			TRINITY_DN2749_c1_g1_i21	LOC117734754	-7.97003	0.0147824			TRINITY_DN1928_c1_g1_i5	zgc:92360	-3.14335	3.89152e-05									TRINITY_DN5221_c0_g1_i2	pik3ip1	-7.89186	0.000333814
						TRINITY_DN1798_c0_g1_i6	LOC117728136	-8.04587	0.0391595			TRINITY_DN56046_c0_g1_i11	vwf	2.82759	0.0149154			TRINITY_DN299_c2_g1_i1	LOC117730574	-5.2236	4.03859e-05									TRINITY_DN4824_c1_g1_i4	LOC117747772	9.46388	0.000335581
						TRINITY_DN6579_c3_g1_i1	tefb	2.03513	0.0402174			TRINITY_DN2017_c1_g1_i5	LOC117736610	2.97317	0.0150734			TRINITY_DN223_c0_g1_i7	plg	-2.23999	4.14511e-05									TRINITY_DN485_c1_g1_i12	ttbk2b	-9.65672	0.000337608
						TRINITY_DN1809_c0_g1_i5	LOC117741087	-8.11052	0.0408415			TRINITY_DN8107_c0_g1_i1	adgrl2a	8.62845	0.0154277			TRINITY_DN1385_c2_g1_i5	ciita	-3.05038	4.15358e-05									TRINITY_DN1080_c1_g1_i1	LOC117735202	10.0301	0.000346698
						TRINITY_DN2468_c1_g2_i2	esf1	3.81365	0.0433162			TRINITY_DN1599_c0_g1_i2	slka	-9.45494	0.0155883			TRINITY_DN444_c0_g1_i12	gramd1a	-10.2208	4.17456e-05									TRINITY_DN2726_c1_g1_i3	cdkn1bb	3.15454	0.000348202
						TRINITY_DN45227_c0_g1_i2	il6st	-8.34281	0.0435629			TRINITY_DN5739_c0_g1_i11	slc17a9b	8.83255	0.0157715			TRINITY_DN3232_c1_g1_i3	kdelr2b	9.07036	4.22163e-05									TRINITY_DN4692_c0_g1_i13	LOC117727472	-9.85091	0.000348202
						TRINITY_DN10943_c0_g2_i8	LOC117725905	-8.267	0.0441694			TRINITY_DN7515_c0_g1_i6	LOC117734717	4.9952	0.0158681			TRINITY_DN161_c0_g2_i6	itga4	-10.0653	4.23773e-05									TRINITY_DN1805_c0_g1_i1	kif3b	9.09078	0.00034946
						TRINITY_DN6204_c0_g2_i1	ap1g2	-8.47005	0.0448643			TRINITY_DN1482_c1_g1_i5	rb1cc1	-7.86369	0.0160236			TRINITY_DN4748_c0_g1_i4	pdzd11	-8.90187	4.27587e-05									TRINITY_DN839_c0_g1_i4	col7a1	-9.71479	0.000349902
						TRINITY_DN1499_c0_g1_i7	LOC117730007	-4.29959	0.0454664			TRINITY_DN4546_c0_g1_i10	stambpl1	-5.66189	0.0161584			TRINITY_DN1340_c0_g2_i9	cpne1	11.2881	4.33568e-05									TRINITY_DN1253_c0_g1_i11	htt	11.4364	0.000350353
						TRINITY_DN14223_c0_g2_i13	dapk2b	-6.03323	0.0456582			TRINITY_DN2973_c0_g1_i2	LOC117734805	8.26534	0.0166945			TRINITY_DN137_c0_g1_i40	c6	4.30289	4.40089e-05									TRINITY_DN2498_c0_g4_i4	LOC117745182	3.78912	0.000354613
						TRINITY_DN6886_c0_g1_i10	ect2	7.949	0.0471728			TRINITY_DN4076_c0_g1_i3	si:dkey-16l2.16	8.64084	0.0166945			TRINITY_DN2020_c0_g1_i4	si:ch211-158d24.2	-9.37556	4.46438e-05									TRINITY_DN4823_c0_g1_i19	si:ch73-215d9.1	-8.74299	0.000354613
						TRINITY_DN1169_c0_g1_i8	glrx2	-7.06011	0.0471728			TRINITY_DN3417_c2_g2_i2	polrmt	-8.37576	0.0168284			TRINITY_DN436_c1_g2_i2	LOC117730590	-9.20189	4.47761e-05									TRINITY_DN993_c0_g2_i1	cylda	-9.31623	0.000359399
						TRINITY_DN811_c0_g2_i4	col5a1	7.6812	0.0474726			TRINITY_DN4791_c1_g1_i14	ctc1	-8.97716	0.016918			TRINITY_DN2654_c2_g1_i12	tiprl	2.20649	4.47761e-05									TRINITY_DN5179_c0_g1_i10	acsl4a	9.89006	0.000360743
						TRINITY_DN4079_c0_g1_i8	LOC117731309	3.80135	0.0493209			TRINITY_DN60710_c0_g1_i3	rpl32	-12.4999	0.0169655			TRINITY_DN3447_c0_g1_i4	ddit4	3.33306	4.50726e-05									TRINITY_DN8612_c0_g1_i2	pnp5a	2.76153	0.000364933
						TRINITY_DN4656_c0_g1_i19	LOC117751391	-7.93858	0.0493209			TRINITY_DN132_c1_g1_i7	tfr1a	2.29922	0.0170388			TRINITY_DN4899_c0_g1_i6	wdr13	-8.88007	4.50726e-05									TRINITY_DN6237_c0_g1_i3	LOC117728833	-11.7817	0.000377554
						TRINITY_DN3661_c0_g1_i6	arhgef5	-8.03131	0.0494624			TRINITY_DN49355_c0_g1_i1	rplp1	-2.03194	0.017151			TRINITY_DN24949_c0_g1_i10	mgat1b	-10.0446	4.51001e-05									TRINITY_DN9554_c0_g3_i4	nocta	3.2905	0.000377554
						TRINITY_DN3317_c1_g1_i1	tnfrsf1b	6.80009	0.0495304			TRINITY_DN90937_c0_g1_i1	LOC117731466	-1.66095	0.0173272			TRINITY_DN2201_c4_g1_i5	LOC117737601	9.79902	4.52402e-05									TRINITY_DN2866_c0_g1_i12	extl2	-9.07203	0.000378538
						TRINITY_DN9077_c0_g1_i8	bnip2	-6.6507	0.0495748			TRINITY_DN971_c0_g1_i10	dedd1	-2.40364	0.0182201			TRINITY_DN3212_c2_g1_i1	suco	-9.49428	4.63288e-05									TRINITY_DN4471_c2_g2_i8	LOC117746108	-4.07124	0.000384798
						TRINITY_DN262_c0_g1_i3	dennd10	-5.83922	0.0496112			TRINITY_DN2216_c0_g1_i3	LOC117743711	5.43792	0.0183496			TRINITY_DN6129_c0_g1_i11	gmcl1	-9.56159	4.64907e-05									TRINITY_DN7358_c0_g1_i16	zdbf2	-9.48735	0.000384798
						TRINITY_DN19131_c0_g1_i1	pi15a	5.10136	0.0497102			TRINITY_DN4941_c1_g1_i5	rnaseh1	-8.35845	0.0184331			TRINITY_DN4052_c1_g1_i9	rnf11a	11.0143	4.66059e-05									TRINITY_DN25763_c0_g1_i6	LOC117731325	5.47403	0.000388557
												TRINITY_DN25798_c1_g1_i1	LOC117742905	-5.65397	0.0187274			TRINITY_DN990_c0_g5_i1	ublcp1	-9.20687	4.66059e-05									TRINITY_DN124_c0_g1_i5	gatad2ab	9.23901	0.000389531
												TRINITY_DN212_c0_g2_i10	si:dkey-24p1.1	-5.60143	0.0189567			TRINITY_DN1445_c0_g1_i7	LOC117743935	-4.09337	4.67422e-05									TRINITY_DN25452_c0_g2_i4	trim45	-9.38534	0.000396271
												TRINITY_DN731_c0_g2_i7	osgep	-2.96379	0.0190302			TRINITY_DN4378_c0_g1_i6	adss1	-4.20547	4.69362e-05									TRINITY_DN159_c1_g1_i11	plin2	3.81474	0.000402101
												TRINITY_DN4704_c0_g1_i1	ptch2	2.91144	0.0193099			TRINITY_DN507_c0_g1_i2	LOC117749207	-10.5861	4.69371e-05									TRINITY_DN4483_c0_g1_i2	LOC117736238	-5.16758	0.000405295
												TRINITY_DN1164_c0_g1_i4	rpl10a	-1.97335	0.0193658			TRINITY_DN3716_c0_g1_i11	adck2	-9.42855	4.69382e-05									TRINITY_DN3248_c0_g1_i9	lrch4	-8.86901	0.000409614
												TRINITY_DN16298_c0_g1_i2	arhgap42a	-8.23286	0.0194824			TRINITY_DN4953_c0_g1_i5	cacul1	2.53545	4.69474e-05									TRINITY_DN2454_c2_g1_i2	mroh1	8.96834	0.000410068
												TRINITY_DN1532_c0_g1_i3	si:ch73-174h16.4	-2.37845	0.0206545			TRINITY_DN9728_c0_g1_i12	carmil3	-9.01998	4.69474e-05									TRINITY_DN1550_c2_g2_i2	rasa3	3.84006	0.000417323
												TRINITY_DN2944_c0_g2_i6	rps29	-1.91868	0.0208538			TRINITY_DN4777_c0_g1_i9	cdh5	11.3112	4.69474e-05									TRINITY_DN1514_c0_g1_i1	si:rp71-46j2.7	4.46752	0.000417618
												TRINITY_DN7259_c0_g1_i11	emc1	8.36922	0.0212052			TRINITY_DN17_c2_g1_i1	itpkcb	3.14963	4.69474e-05									TRINITY_DN2549_c0_g1_i3	LOC117750015	5.2105	0.000433682
												TRINITY_DN2697_c1_g1_i2	rhebl1	-7.8936	0.0213041			TRINITY_DN797_c6_g1_i2	LOC117749798	-4.02027	4.71652e-05									TRINITY_DN2535_c2_g1_i4	pla2g3	-11.8958	0.000436449
												TRINITY_DN47108_c0_g1_i2	LOC117735584	-5.28298	0.0213976			TRINITY_DN7084_c0_g1_i17	p2ry2.1	-10.0773	4.74442e-05									TRINITY_DN4243_c0_g2_i1	LOC117751523	5.46653	0.000437689
												TRINITY_DN1320_c0_g1_i10	hspa12b	8.8568	0.0218663			TRINITY_DN2394_c0_g1_i7	LOC117739248	10.025	4.76019e-05									TRINITY_DN9898_c0_g1_i2	LOC117747988	-10.346	0.00043852
												TRINITY_DN2656_c0_g1_i12	LOC117748625	5.738	0.0223057			TRINITY_DN3641_c0_g1_i3	heg1	10.2897	4.80737e-05									TRINITY_DN3804_c0_g1_i2	aifm1	-8.75818	0.000455354
												TRINITY_DN11847_c0_g1_i13	nck1b	6.13534	0.0223057			TRINITY_DN7258_c0_g1_i3	LOC117735006	-9.21339	4.82474e-05									TRINITY_DN1341_c0_g1_i3	gpr4	8.80599	0.000482135
												TRINITY_DN3786_c0_g1_i33	nckap5l	-1.65228	0.0223057			TRINITY_DN167391_c0_g1_i1	LOC117744157	-10.3091	4.84854e-05									TRINITY_DN19151_c0_g6_i1	nuak2	-8.71462	0.00048225
												TRINITY_DN6585_c0_g2_i4	LOC117729522	8.30314	0.0229405			TRINITY_DN19278_c0_g1_i14	csmd3b	-9.03112	4.86143e-05									TRINITY_DN1365_c3_g1_i10	hivep1	9.74163	0.000485675
												TRINITY_DN1244_c7_g2_i1	elovl7a	-1.54563	0.0237249			TRINITY_DN5209_c0_g1_i8	adgrl4	2.40444	4.96391e-05									TRINITY_DN23556_c0_g1_i2	pklr	-2.54396	0.000485675
												TRINITY_DN4744_c1_g1_i13	ccdc51	-11.0084	0.0245872			TRINITY_DN17172_c0_g1_i4	si:ch73-86n18.1	3.23086	4.96585e-05									TRINITY_DN13772_c0_g1_i5	map2k5	-8.75714	0.000486685
												TRINITY_DN3266_c0_g2_i4	lgmn	8.56721	0.0245872			TRINITY_DN12054_c0_g1_i6	LOC117746932	4.491	4.98015e-05									TRINITY_DN19672_c0_g1_i9	LOC117750893	-9.81553	0.000493952
												TRINITY_DN529_c0_g2_i12	LOC117738582	3.87524	0.0245872			TRINITY_DN16009_c0_g1_i5	LOC117729522	-3.36779	4.99317e-05									TRINITY_DN2194_c0_g1_i10	LOC117749458	8.81129	0.000494428
												TRINITY_DN1029_c0_g1_i1	lrig1	-3.17246	0.0245872			TRINITY_DN111_c1_g1_i5	fkbp5	-5.13917	5.045e-05									TRINITY_DN271_c1_g1_i7	si:dkey-156n14.3	-9.38969	0.000497231
												TRINITY_DN5171_c1_g1_i9	LOC117726397	-10.1668	0.0248451			TRINITY_DN4656_c0_g1_i17	LOC117751391	8.9722	5.08711e-05									TRINITY_DN451_c0_g1_i3	zbtb32	-9.06912	0.000506246
												TRINITY_DN1455_c0_g1_i14	zgc:112496	-5.73104	0.0251047			TRINITY_DN488_c0_g1_i2	socs3a	5.53966	5.1439e-05									TRINITY_DN8824_c0_g2_i1	jak1	9.67786	0.000531775
												TRINITY_DN47108_c0_g1_i1	LOC117735584	-2.56078	0.0251496			TRINITY_DN1130_c1_g1_i6	wls	3.23613	5.1439e-05									TRINITY_DN2390_c0_g2_i4	LOC117751727	-10.2281	0.000538174
												TRINITY_DN2543_c4_g3_i8	LOC117739143	7.83678	0.0251496			TRINITY_DN724_c0_g1_i22	fbxw12	9.31127	5.17544e-05									TRINITY_DN3212_c3_g1_i1	tmem179ba	-9.54974	0.000571164
												TRINITY_DN2681_c0_g1_i2	hspg2	2.31909	0.0256185			TRINITY_DN3661_c1_g1_i2	inhbaa	7.01512	5.17951e-05									TRINITY_DN3328_c0_g1_i17	fastkd2	-8.6207	0.000576654
												TRINITY_DN18363_c4_g1_i1	aoc2	1.36143	0.0258869			TRINITY_DN50345_c0_g1_i13	slc12a9	-9.40412	5.17951e-05									TRINITY_DN151411_c0_g1_i1	galnt17	5.85906	0.000609637
												TRINITY_DN92844_c0_g1_i1	LOC117731466	-1.55086	0.0258869			TRINITY_DN787_c0_g1_i4	socs1a	3.00264	5.17951e-05									TRINITY_DN2492_c0_g1_i7	LOC117740198	7.97028	0.00063667
												TRINITY_DN505_c0_g1_i3	LOC117739096	-2.10516	0.0259493			TRINITY_DN18260_c0_g1_i29	LOC117743700	-7.19561	5.18541e-05									TRINITY_DN17608_c1_g1_i9	ifrd2	-9.92018	0.000642119
												TRINITY_DN21759_c0_g1_i1	LOC117751678	1.44211	0.0260498			TRINITY_DN2749_c0_g1_i4	strip2	9.58704	5.32311e-05									TRINITY_DN9159_c0_g1_i1	LOC117734209	5.75909	0.000642734
												TRINITY_DN2293_c0_g1_i10	sorbs2a	1.7579	0.0261088			TRINITY_DN3317_c0_g1_i5	LOC117747466	-10.1468	5.3899e-05									TRINITY_DN6108_c0_g1_i3	prrg1	9.39232	0.000646682
												TRINITY_DN111322_c0_g2_i2	rplp2	-1.61894	0.0276064			TRINITY_DN2676_c1_g2_i6	ankrd27	-9.4949	5.41296e-05									TRINITY_DN6493_c0_g1_i3	LOC117732739	-9.59475	0.0006512
												TRINITY_DN505_c0_g1_i13	LOC117739096	-2.25894	0.0278039			TRINITY_DN17171_c0_g1_i5	LOC117750362	-8.89341	5.48427e-05									TRINITY_DN5429_c0_g1_i1	LOC117727841	-10.4082	0.000668971
												TRINITY_DN573_c0_g2_i2	si:ch211-269e2.1	-2.52007	0.0278039			TRINITY_DN123_c0_g1_i5	fam49a	5.15056	5.66058e-05									TRINITY_DN3076_c0_g3_i3	fam102bb	-9.17577	0.00067711
												TRINITY_DN4475_c0_g1_i3	LOC117744140	7.80168	0.0278076			TRINITY_DN461_c1_g1_i2	itpka	2.2102	5.73522e-05									TRINITY_DN4554_c1_g1_i4	mcm6	-3.13881	0.00067711
												TRINITY_DN37346_c1_g1_i1	syngr3a	-1.90116	0.0280696			TRINITY_DN1545_c0_g1_i1	LOC117741188	-5.13722	5.80052e-05									TRINITY_DN2277_c0_g1_i22	dgkaa	-3.69942	0.000678255
												TRINITY_DN1928_c1_g1_i3	zgc:92360	7.95838	0.0286509			TRINITY_DN1934_c0_g2_i5	crim1	2.50853	5.81979e-05									TRINITY_DN4326_c0_g1_i54	LOC117746058	-8.86735	0.000682498
												TRINITY_DN1550_c0_g3_i3	alas1	1.74874	0.0287061			TRINITY_DN768_c7_g1_i1	plpp2a	2.42513	5.93529e-05									TRINITY_DN8668_c0_g1_i5	LOC117745108	-8.92442	0.00068462
												TRINITY_DN1366_c0_g1_i6	LOC117735246	8.46948	0.0287061			TRINITY_DN213_c0_g1_i24	socs2	-9.43719	6.03151e-05									TRINITY_DN1838_c0_g1_i12	LOC117731817	9.29866	0.00068618
												TRINITY_DN1024_c3_g1_i2	LOC117743297	-2.2544	0.0292501			TRINITY_DN150_c0_g1_i1	cd79a	-6.75806	6.07823e-05									TRINITY_DN2444_c1_g5_i1	slc7a3a	3.66104	0.000695543
												TRINITY_DN2454_c2_g1_i7	mroh1	7.75753	0.0292501			TRINITY_DN1999_c0_g1_i12	terf2ip	-8.85301	6.07823e-05									TRINITY_DN24701_c0_g1_i4	odc1	4.04517	0.000698123
												TRINITY_DN1339_c0_g1_i19	LOC117739474	6.34097	0.0296242			TRINITY_DN1227_c0_g1_i3	LOC117730512	-9.16059	6.12851e-05									TRINITY_DN2044_c0_g1_i6	thap4	-8.63489	0.000698786
												TRINITY_DN12404_c1_g1_i3	LOC117742325	-5.71078	0.0296242			TRINITY_DN976_c1_g1_i11	LOC117740527	-3.62078	6.17591e-05									TRINITY_DN137_c0_g1_i25	c6	4.02357	0.000700105
												TRINITY_DN3220_c0_g2_i25	LOC117749948	8.639	0.0304075			TRINITY_DN2654_c2_g1_i16	tiprl	2.22145	6.20538e-05									TRINITY_DN5763_c0_g1_i8	letm1	8.78146	0.000700105
												TRINITY_DN704_c1_g1_i9	LOC117750224	1.7142	0.0304075			TRINITY_DN193_c1_g1_i1	bgnb	-1.89362	6.31834e-05									TRINITY_DN6691_c0_g1_i3	kank1a	4.16348	0.000709147
												TRINITY_DN1532_c0_g1_i10	si:ch73-174h16.4	-3.23781	0.0304075			TRINITY_DN1399_c9_g1_i1	slc12a2	1.97788	6.40094e-05									TRINITY_DN4116_c1_g2_i11	rhogb	-8.91321	0.000709147
												TRINITY_DN159_c0_g1_i2	LOC117733394	-1.64735	0.0325357			TRINITY_DN12612_c0_g1_i35	pus10	9.62789	6.51092e-05									TRINITY_DN12850_c0_g2_i3	si:ch211-278j3.3	-6.99337	0.000714064
												TRINITY_DN1009_c0_g1_i3	lrch1	-1.99115	0.0335516			TRINITY_DN965_c0_g1_i8	ap1b1	-1.9195	6.53172e-05									TRINITY_DN8720_c1_g1_i2	rev3l	-9.47075	0.000718269
												TRINITY_DN2297_c0_g3_i1	bop1	-4.08157	0.0337173			TRINITY_DN1847_c0_g1_i11	ciao1	-8.89646	6.5398e-05									TRINITY_DN22528_c1_g1_i4	LOC117730171	7.03432	0.000730412
												TRINITY_DN1157_c0_g1_i22	LOC117740150	6.17388	0.0338946			TRINITY_DN28463_c0_g1_i18	LOC117731315	-7.39612	6.5398e-05									TRINITY_DN184_c0_g1_i10	ttc37	-9.32589	0.000730412
												TRINITY_DN1990_c1_g1_i7	trnau1apb	-2.21843	0.0346936			TRINITY_DN422_c0_g1_i25	fbxo31	-11.7529	6.58226e-05									TRINITY_DN826_c0_g2_i6	apoba	-9.63235	0.000736667
												TRINITY_DN150_c0_g1_i5	cd79a	-2.76772	0.0347015			TRINITY_DN38_c0_g1_i10	adcy9	-9.24752	6.62031e-05									TRINITY_DN20848_c0_g1_i5	ehmt1a	-9.3607	0.00075023
												TRINITY_DN9990_c0_g1_i2	LOC117743297	-2.01992	0.0347311			TRINITY_DN111_c1_g1_i10	fkbp5	3.29872	6.62031e-05									TRINITY_DN1166_c0_g2_i2	LOC117741859	3.71241	0.00075023
												TRINITY_DN13062_c0_g1_i15	letmd1	-5.53729	0.0348614			TRINITY_DN97_c1_g2_i8	LOC117733177	2.58607	6.62031e-05									TRINITY_DN894_c1_g1_i3	bnip3lb	2.57595	0.000766817
												TRINITY_DN825_c0_g1_i20	LOC117728001	2.4331	0.035123			TRINITY_DN7510_c0_g1_i3	LOC117750035	2.83261	6.62031e-05									TRINITY_DN1446_c0_g1_i6	rbm14b	-9.15133	0.000771467
												TRINITY_DN1792_c0_g1_i13	ripor3	-3.6636	0.0364819			TRINITY_DN6664_c0_g1_i7	prkab1b	-9.08107	6.62031e-05									TRINITY_DN3877_c1_g2_i2	hsp90b1	4.29861	0.000778998
												TRINITY_DN451_c1_g1_i5	qser1	-2.23276	0.0365136			TRINITY_DN6476_c0_g1_i8	vit	-4.59042	6.62031e-05									TRINITY_DN9128_c0_g2_i7	rnf19b	-4.94221	0.000780243
												TRINITY_DN3076_c0_g2_i1	pgm5	2.06187	0.0372009			TRINITY_DN11407_c0_g1_i3	cchcr1	-8.82806	6.72923e-05									TRINITY_DN949_c1_g1_i6	LOC117726017	-9.59035	0.000786318
												TRINITY_DN1315_c0_g1_i10	eif4enif1	-4.08912	0.0372058			TRINITY_DN12838_c0_g1_i12	adam8a	2.38186	6.77659e-05									TRINITY_DN11787_c1_g2_i10	jmjd1cb	3.36245	0.00079197
												TRINITY_DN28292_c0_g1_i2	LOC117731466	-1.64681	0.0372058			TRINITY_DN4405_c0_g1_i9	slc6a11a	2.19437	6.78132e-05									TRINITY_DN530_c1_g1_i12	akap10	-8.83707	0.000798808
												TRINITY_DN4650_c0_g2_i3	cratb	-6.77096	0.0381826			TRINITY_DN6637_c0_g1_i2	LOC117745194	-6.69559	6.89582e-05									TRINITY_DN1389_c0_g1_i10	LOC117734198	-10.8519	0.000799013
												TRINITY_DN5165_c0_g1_i4	LOC117751527	1.7573	0.038218			TRINITY_DN630_c8_g1_i1	syngr3a	-4.63735	6.94405e-05									TRINITY_DN1549_c1_g1_i5	got1	-5.3967	0.000810988
												TRINITY_DN10795_c1_g1_i4	LOC117743297	-2.02894	0.0387469			TRINITY_DN53_c1_g1_i1	cobll1a	-4.15727	6.94764e-05									TRINITY_DN863_c3_g2_i1	cdo1	3.56384	0.000822817
												TRINITY_DN840_c0_g1_i11	usp42	-2.61851	0.0393859			TRINITY_DN1285_c5_g1_i2	ela3l	-2.03702	7.10808e-05									TRINITY_DN6583_c0_g1_i7	rsf1b.1	8.57782	0.000864792
												TRINITY_DN87_c2_g2_i8	asph	5.42449	0.0397464			TRINITY_DN331_c0_g1_i12	LOC117751611	-4.77567	7.10808e-05									TRINITY_DN12612_c1_g1_i3	gmppb	3.18709	0.000883243
												TRINITY_DN3153_c0_g3_i12	grapa	4.91605	0.0397464			TRINITY_DN5228_c0_g2_i8	LOC117737678	-4.60247	7.23544e-05									TRINITY_DN232_c0_g1_i18	LOC117744025	-3.77149	0.000906776
												TRINITY_DN212_c0_g2_i4	si:dkey-24p1.1	-5.31574	0.0406104			TRINITY_DN3668_c2_g1_i2	prr15lb	-6.61766	7.41995e-05									TRINITY_DN26578_c0_g1_i1	LOC117739179	-7.28292	0.000908441
												TRINITY_DN27068_c0_g1_i7	plaat1l	-2.33907	0.0412263			TRINITY_DN346_c3_g1_i4	pank2	-8.16727	7.5045e-05									TRINITY_DN630_c1_g1_i4	LOC117746091	8.52786	0.000908441
												TRINITY_DN69_c0_g1_i17	fmnl1a	-3.0524	0.0417391			TRINITY_DN27219_c1_g2_i1	LOC117725177	6.53031	7.53725e-05									TRINITY_DN1319_c0_g1_i4	nsdhl	-3.72964	0.000915038
												TRINITY_DN826_c2_g1_i14	mylk5	-3.60894	0.0417391			TRINITY_DN121582_c0_g1_i1	LOC117745192	-2.37535	7.6099e-05									TRINITY_DN1115_c3_g2_i5	nudt2	-8.59738	0.000924829
												TRINITY_DN25566_c0_g1_i11	si:dkey-151g10.3	6.12525	0.042004			TRINITY_DN6707_c2_g1_i8	LOC117733019	3.81462	7.7048e-05									TRINITY_DN3333_c0_g1_i16	morn4	8.6579	0.000942212
												TRINITY_DN3575_c2_g2_i7	agrn	2.34563	0.04208			TRINITY_DN17_c2_g1_i2	itpkcb	2.44681	7.72138e-05									TRINITY_DN5216_c0_g3_i4	vasnb	8.47565	0.00094424
												TRINITY_DN3650_c0_g1_i7	sh2b3	-6.98518	0.04208			TRINITY_DN1423_c6_g3_i1	st8sia5	-5.7333	7.82659e-05									TRINITY_DN7763_c0_g1_i4	LOC117737811	-9.07411	0.000949612
												TRINITY_DN2187_c0_g1_i9	zgc:153733	-2.19942	0.04208			TRINITY_DN1668_c1_g1_i5	pcsk1	4.87113	7.86931e-05									TRINITY_DN23715_c0_g1_i3	mis12	-4.08123	0.000952624
												TRINITY_DN2944_c0_g2_i5	rps29	-1.86288	0.0422576			TRINITY_DN785_c2_g1_i1	LOC117748747	2.45877	7.97086e-05									TRINITY_DN196_c0_g1_i6	egfra	-12.0695	0.000953638
												TRINITY_DN1360_c0_g2_i3	sbf1	1.66969	0.0422576			TRINITY_DN4004_c0_g1_i7	pom121	-9.02824	7.99028e-05									TRINITY_DN2167_c0_g1_i4	ch25h	4.98096	0.00095634
												TRINITY_DN3501_c1_g1_i2	LOC117749606	1.21818	0.0426422			TRINITY_DN80_c1_g1_i3	gys2	-8.7343	8.01666e-05									TRINITY_DN2253_c0_g1_i13	alms1	9.59254	0.00096471
												TRINITY_DN26435_c0_g1_i1	LOC117743297	-2.10681	0.0427136			TRINITY_DN3762_c0_g2_i8	fkbp9	4.49121	8.23872e-05									TRINITY_DN228_c0_g1_i4	il17ra1a	3.59392	0.00096471
												TRINITY_DN68651_c0_g1_i1	rps29	-1.80179	0.0429084			TRINITY_DN1545_c0_g1_i2	LOC117741188	-3.82153	8.32047e-05									TRINITY_DN35544_c1_g1_i3	LOC117731020	9.20205	0.00096471
												TRINITY_DN80538_c0_g1_i1	LOC117731466	-1.55388	0.0432669			TRINITY_DN5813_c0_g1_i4	tfeb	-10.2159	8.42316e-05									TRINITY_DN26_c0_g2_i12	arrdc3a	-2.69882	0.000990129
												TRINITY_DN114_c0_g2_i5	si:ch211-199g17.2	-6.60693	0.0432669			TRINITY_DN5402_c1_g1_i14	tbc1d23	9.81528	8.52189e-05									TRINITY_DN2548_c1_g1_i5	dpydb	-4.58308	0.000990201
												TRINITY_DN61575_c0_g1_i1	LOC117731466	-1.69686	0.043594			TRINITY_DN557_c0_g1_i11	fam120b	-9.28156	8.55841e-05									TRINITY_DN1999_c0_g1_i4	terf2ip	-8.98735	0.00099573
												TRINITY_DN6191_c0_g1_i2	LOC117732556	-1.37912	0.0436174			TRINITY_DN46287_c0_g1_i1	fosb	10.5144	8.59672e-05									TRINITY_DN43_c0_g1_i6	LOC117748059	10.8651	0.00100913
												TRINITY_DN1834_c0_g1_i19	dock10	8.14971	0.0444724			TRINITY_DN2749_c0_g1_i22	strip2	-9.23296	8.76868e-05									TRINITY_DN18926_c0_g1_i1	LOC117741448	-4.97133	0.00101218
												TRINITY_DN11622_c0_g2_i3	rps9	-2.6457	0.0447279			TRINITY_DN609_c0_g1_i8	neil1	-9.3269	9.00402e-05									TRINITY_DN1670_c0_g1_i14	zgc:110366	-9.02771	0.0010125
												TRINITY_DN4523_c0_g1_i26	larp4ab	-4.39585	0.045315			TRINITY_DN56701_c0_g1_i1	LOC117745383	9.18197	9.01165e-05									TRINITY_DN840_c3_g1_i1	arrdc2	-3.75976	0.00101493
												TRINITY_DN554_c0_g1_i29	macf1a	1.85196	0.045315			TRINITY_DN4088_c6_g1_i1	s1pr5a	2.16834	9.15138e-05									TRINITY_DN7576_c0_g1_i1	abca2	4.32674	0.00103446
												TRINITY_DN3624_c0_g1_i7	ankrd39	-2.60866	0.0455632			TRINITY_DN1385_c2_g1_i7	ciita	-8.88539	9.18753e-05									TRINITY_DN2139_c0_g4_i4	LOC117749229	-8.4497	0.00103644
												TRINITY_DN9634_c0_g1_i5	osbpl9	-2.54126	0.0459308			TRINITY_DN4194_c0_g1_i2	si:busm1-57f23.1	9.08037	9.37151e-05									TRINITY_DN8191_c0_g1_i5	bmp1a	-12.8404	0.00103717
												TRINITY_DN825_c0_g1_i8	LOC117728001	2.33796	0.0461059			TRINITY_DN26277_c0_g1_i1	zdhhc7	9.53552	9.39713e-05									TRINITY_DN5630_c0_g1_i2	nfe2l2a	8.99297	0.00104453
												TRINITY_DN1591_c5_g1_i1	ctps1a	-2.04343	0.0470125			TRINITY_DN1389_c0_g1_i16	LOC117734198	-9.85486	9.39821e-05									TRINITY_DN652_c0_g2_i10	appa	-2.47179	0.00108144
												TRINITY_DN327_c0_g1_i1	gpatch2	-5.45758	0.0470125			TRINITY_DN3114_c0_g1_i35	vps13d	-9.44934	9.51431e-05									TRINITY_DN445_c5_g1_i2	gpr137c	-9.18287	0.00108144
												TRINITY_DN19559_c0_g1_i2	LOC117735579	-3.14822	0.0470125			TRINITY_DN6270_c0_g1_i18	LOC117732742	2.29469	9.56105e-05									TRINITY_DN2096_c3_g1_i1	prdm1b	4.81277	0.00108144
												TRINITY_DN92844_c0_g1_i3	LOC117731466	-1.44918	0.0474612			TRINITY_DN2818_c1_g1_i8	cep41	-10.8641	9.56604e-05									TRINITY_DN19287_c0_g2_i4	cdab	-9.84925	0.00108408
												TRINITY_DN1363_c0_g1_i2	abcc1	-3.67253	0.0475277			TRINITY_DN6164_c0_g1_i5	arl13b	-9.24827	9.57394e-05									TRINITY_DN631_c2_g1_i1	chac1	2.65806	0.00110383
												TRINITY_DN1207_c0_g1_i1	LOC117742453	-2.27657	0.0475613			TRINITY_DN1540_c5_g1_i1	rasgrf2a	-5.0004	9.604e-05									TRINITY_DN3511_c0_g2_i6	glg1a	2.75785	0.00110383
												TRINITY_DN2176_c0_g1_i2	amer1	-4.08523	0.0480921			TRINITY_DN326_c1_g1_i1	bicral	-9.59705	9.74905e-05									TRINITY_DN31610_c0_g1_i1	si:dkey-234i14.2	-5.09968	0.00110588
												TRINITY_DN2000_c0_g1_i1	gulp1a	3.22592	0.0488394			TRINITY_DN447_c0_g1_i1	si:ch73-139e5.4	-2.89925	9.82023e-05									TRINITY_DN4251_c0_g2_i13	gtf2h3	-8.52104	0.00111141
												TRINITY_DN22277_c0_g1_i1	LOC117734550	8.32715	0.0488394			TRINITY_DN4519_c1_g1_i11	mon1a	-9.04546	0.000101152									TRINITY_DN785_c0_g1_i9	LOC117731071	9.69162	0.00111141
												TRINITY_DN819_c5_g1_i6	rpl29	-1.57227	0.0488394			TRINITY_DN2201_c1_g1_i39	baz2ba	10.1494	0.000101783									TRINITY_DN11416_c0_g1_i2	pgbd5	5.98134	0.00111141
												TRINITY_DN126_c3_g1_i4	pum2	-7.29668	0.0494861			TRINITY_DN748_c0_g1_i3	il11b	8.97278	0.000102178									TRINITY_DN817_c0_g1_i11	hemgn	-2.83629	0.0011173
												TRINITY_DN6707_c2_g1_i8	LOC117733019	2.5628	0.0495818			TRINITY_DN5378_c1_g4_i2	f3a	6.67506	0.000103439									TRINITY_DN1028_c0_g1_i9	ttll7	-3.14383	0.0011182
												TRINITY_DN30291_c0_g1_i1	LOC117740768	-1.64224	0.0495818			TRINITY_DN13103_c0_g1_i2	nepro	-9.14678	0.00010489									TRINITY_DN266_c0_g1_i5	LOC117730651	4.28196	0.00114114
																		TRINITY_DN6247_c0_g1_i9	acta2	4.10375	0.000106704									TRINITY_DN10227_c0_g1_i2	crb3a	-8.50276	0.00114283
																		TRINITY_DN1307_c0_g1_i16	LOC117740232	6.16274	0.000106704									TRINITY_DN477_c2_g1_i1	LOC117744060	-2.60304	0.00114283
																		TRINITY_DN3317_c0_g1_i6	LOC117747466	-9.72323	0.000107405									TRINITY_DN46_c1_g1_i2	c1h6orf120	-12.1417	0.00121875
																		TRINITY_DN502_c1_g1_i5	LOC117746050	-10.301	0.000108092									TRINITY_DN376_c2_g1_i1	smarcd3b	3.77188	0.00121875
																		TRINITY_DN4275_c2_g1_i2	LOC117739333	-6.32331	0.0001082									TRINITY_DN2842_c0_g1_i2	LOC117729479	8.58909	0.0012276
																		TRINITY_DN9913_c0_g2_i1	zgc:154093	2.63073	0.000108496									TRINITY_DN4161_c0_g1_i1	dgat1a	4.59792	0.00130051
																		TRINITY_DN1879_c1_g1_i1	LOC117740116	2.16059	0.000109383									TRINITY_DN1360_c0_g1_i5	LOC117729758	3.57368	0.00131259
																		TRINITY_DN17097_c0_g3_i3	kcp	-9.29958	0.000110162									TRINITY_DN18291_c0_g1_i5	LOC117740687	-8.46757	0.0013251
																		TRINITY_DN158_c0_g1_i4	LOC117735665	-8.66527	0.000111071									TRINITY_DN115027_c0_g1_i2	ptx3a	6.83168	0.00133674
																		TRINITY_DN1858_c0_g1_i4	ednraa	3.18123	0.000111185									TRINITY_DN43356_c0_g1_i3	LOC117737465	4.84939	0.00134018
																		TRINITY_DN331_c0_g1_i4	LOC117751611	-10.8803	0.000111326									TRINITY_DN3738_c0_g1_i9	LOC117732607	-9.35463	0.00134408
																		TRINITY_DN10976_c1_g1_i5	pias1b	8.89045	0.000111326									TRINITY_DN30360_c0_g1_i4	nuf2	-8.48121	0.00134408
																		TRINITY_DN34973_c0_g3_i2	inhbb	3.33731	0.000112326									TRINITY_DN3023_c0_g1_i13	LOC117745345	-11.0391	0.00135415
																		TRINITY_DN10894_c0_g1_i18	pik3r4	-8.87416	0.000113061									TRINITY_DN882_c0_g1_i23	ap4s1	3.67579	0.00136235
																		TRINITY_DN16299_c2_g1_i2	gamt	-7.12404	0.000113744									TRINITY_DN57_c0_g2_i1	atf3	4.38058	0.00136377
																		TRINITY_DN1090_c0_g1_i7	LOC117732759	-9.33707	0.000115603									TRINITY_DN3531_c4_g1_i1	dscc1	-3.57486	0.00136377
																		TRINITY_DN1188_c0_g1_i16	gpatch1	8.7645	0.000116897									TRINITY_DN4040_c0_g1_i2	tjp3	-7.16815	0.00136377
																		TRINITY_DN4536_c1_g1_i18	atp9b	-9.28164	0.000116901									TRINITY_DN448_c0_g1_i21	nsmce4a	-9.02846	0.0013704
																		TRINITY_DN132_c5_g1_i3	itga6a	-9.06727	0.000116901									TRINITY_DN6189_c0_g1_i13	ypel3	-3.36754	0.00140755
																		TRINITY_DN18732_c0_g1_i4	dock5	-8.65467	0.000117769									TRINITY_DN3470_c0_g1_i4	nfkbiab	2.50649	0.00141846
																		TRINITY_DN2782_c0_g1_i1	cabp5b	-3.50225	0.000118822									TRINITY_DN1477_c0_g1_i1	dusp2	4.8642	0.00143813
																		TRINITY_DN3858_c3_g1_i1	LOC117740040	-2.79669	0.000119157									TRINITY_DN9386_c0_g1_i3	LOC117730092	-9.13135	0.00145008
																		TRINITY_DN2524_c0_g1_i1	LOC117747523	-9.22462	0.000119326									TRINITY_DN992_c0_g1_i2	mfsd14bb	6.09208	0.00145877
																		TRINITY_DN5946_c0_g1_i1	cideb	8.65697	0.00012275									TRINITY_DN2181_c0_g2_i20	fadd	-3.88178	0.00146875
																		TRINITY_DN150_c0_g1_i6	cd79a	-7.38659	0.000123752									TRINITY_DN952_c0_g1_i8	LOC117741202	4.93854	0.00146875
																		TRINITY_DN8_c2_g1_i1	tpm1	-9.95785	0.000123752									TRINITY_DN2410_c0_g1_i20	smpdl3b	-8.45413	0.0014702
																		TRINITY_DN1321_c0_g4_i4	LOC117748420	2.25217	0.000124098									TRINITY_DN3683_c0_g1_i12	zdhhc9	-8.43435	0.00147614
																		TRINITY_DN2906_c0_g1_i1	cxcl8a	3.31323	0.000125993									TRINITY_DN894_c4_g1_i1	fkrp	9.50442	0.00148525
																		TRINITY_DN751_c2_g1_i35	crocc2	-8.75776	0.00012649									TRINITY_DN51976_c0_g1_i3	LOC117730648	-4.48811	0.00150105
																		TRINITY_DN10009_c0_g1_i9	fam169b	8.87007	0.000127978									TRINITY_DN4451_c0_g1_i1	LOC117726272	-8.34588	0.00150119
																		TRINITY_DN42441_c0_g1_i8	LOC117728096	8.89074	0.00012798									TRINITY_DN1484_c0_g4_i1	LOC117740468	3.26395	0.00150621
																		TRINITY_DN4405_c0_g1_i8	slc6a11a	2.06508	0.000127992									TRINITY_DN159_c0_g1_i2	LOC117733394	-2.75683	0.00150892
																		TRINITY_DN1265_c4_g2_i3	klhl17	8.65056	0.000129851									TRINITY_DN5810_c0_g1_i3	LOC117743022	-8.44428	0.00150892
																		TRINITY_DN119_c0_g1_i13	blnk	-9.24281	0.000133744									TRINITY_DN1451_c0_g2_i1	msi1b	-8.56859	0.00151039
																		TRINITY_DN5228_c0_g2_i1	LOC117737678	-9.3325	0.00013455									TRINITY_DN206_c2_g1_i3	pop1	9.2955	0.00154006
																		TRINITY_DN2603_c0_g1_i17	hgs	11.7827	0.000141246									TRINITY_DN3117_c0_g1_i5	LOC117737318	-9.27684	0.00154574
																		TRINITY_DN91_c2_g1_i1	unc119b	-3.5591	0.000146595									TRINITY_DN1815_c0_g1_i1	bdh2	-5.61854	0.00155779
																		TRINITY_DN1733_c4_g1_i2	LOC117738823	-8.76566	0.000148569									TRINITY_DN230_c3_g1_i3	gsdmeb	3.77392	0.00156734
																		TRINITY_DN6526_c0_g1_i2	LOC117738725	4.15988	0.000149291									TRINITY_DN9146_c0_g1_i2	mmp13b	4.82632	0.00157641
																		TRINITY_DN3258_c2_g1_i1	gprc5ba	-3.23762	0.000150433									TRINITY_DN2847_c0_g1_i5	yipf1	-9.27357	0.00159657
																		TRINITY_DN2397_c0_g1_i5	hao1	-4.02791	0.000154548									TRINITY_DN1746_c3_g1_i1	cdkn1cb	4.5953	0.00160464
																		TRINITY_DN505_c4_g2_i3	abhd3	3.10244	0.000154718									TRINITY_DN3664_c0_g1_i9	LOC117751170	-8.47815	0.00160654
																		TRINITY_DN212_c0_g2_i11	si:dkey-24p1.1	-3.18476	0.000154853									TRINITY_DN505_c4_g2_i3	abhd3	2.38323	0.00161122
																		TRINITY_DN2517_c0_g1_i12	hp	10.623	0.00015516									TRINITY_DN65_c0_g3_i1	frmd6	-9.11197	0.00161122
																		TRINITY_DN557_c0_g1_i16	fam120b	-9.21705	0.000155674									TRINITY_DN837_c0_g1_i2	LOC117746608	-8.30061	0.00161413
																		TRINITY_DN6129_c0_g1_i13	gmcl1	-9.15679	0.000155757									TRINITY_DN1450_c0_g1_i17	slc6a13	3.16415	0.00162429
																		TRINITY_DN654_c0_g1_i1	grwd1	-4.36262	0.000156652									TRINITY_DN6559_c0_g2_i4	aamp	-8.50619	0.001628
																		TRINITY_DN32095_c0_g1_i5	ppcs	7.13519	0.00015924									TRINITY_DN5138_c0_g1_i5	aco2	-11.2218	0.001628
																		TRINITY_DN11048_c1_g1_i12	eps8a	-9.05576	0.000159494									TRINITY_DN965_c1_g2_i2	gas7b	4.2261	0.00163044
																		TRINITY_DN901_c0_g1_i10	LOC117731251	-9.23404	0.000159735									TRINITY_DN2095_c0_g3_i4	LOC117733297	3.36467	0.00163044
																		TRINITY_DN466_c0_g1_i9	cd99	-2.45918	0.000160595									TRINITY_DN2909_c0_g1_i14	rprd2a	-11.5143	0.00167335
																		TRINITY_DN21752_c0_g1_i1	slc43a3b	-2.67778	0.000161904									TRINITY_DN3746_c0_g1_i1	LOC117727458	2.5801	0.0016759
																		TRINITY_DN3091_c3_g1_i1	smad7	2.19545	0.000164195									TRINITY_DN4815_c1_g1_i1	mapkapk2a	-2.97335	0.0016759
																		TRINITY_DN5289_c0_g1_i15	il12rb2l	-4.50772	0.000167386									TRINITY_DN6940_c0_g1_i2	LOC117727718	-9.22947	0.00170517
																		TRINITY_DN82_c1_g1_i14	clip1a	-8.16563	0.000168982									TRINITY_DN12_c0_g1_i2	mafgb	2.33507	0.00172596
																		TRINITY_DN2958_c0_g1_i1	nelfa	-7.51739	0.00017061									TRINITY_DN943_c1_g1_i1	gldc	3.49008	0.00173298
																		TRINITY_DN12025_c0_g1_i2	LOC117748382	-5.06932	0.000171222									TRINITY_DN2269_c0_g1_i6	mpv17l	-8.4408	0.00173298
																		TRINITY_DN1452_c0_g1_i8	hip1rb	-8.65816	0.000171867									TRINITY_DN3840_c0_g1_i3	pgghg	-8.72013	0.00176799
																		TRINITY_DN165768_c0_g1_i1	cnn1b	2.29565	0.000174384									TRINITY_DN5684_c2_g1_i1	si:ch211-158d24.2	3.75889	0.00176799
																		TRINITY_DN2490_c0_g1_i15	smim29	9.31391	0.000176493									TRINITY_DN2646_c0_g1_i21	hspb6	-8.7748	0.00178067
																		TRINITY_DN3501_c1_g1_i2	LOC117749606	2.12614	0.00018253									TRINITY_DN1357_c1_g1_i1	zdhhc3a	-8.33019	0.00178942
																		TRINITY_DN466_c0_g2_i2	cd99	-9.13719	0.000187644									TRINITY_DN6707_c2_g1_i8	LOC117733019	4.18453	0.00179664
																		TRINITY_DN32157_c0_g1_i7	LOC117745193	-2.01878	0.000187644									TRINITY_DN2254_c0_g4_i6	LOC117725934	8.95764	0.00183346
																		TRINITY_DN4639_c0_g1_i3	zswim8	10.4235	0.000187644									TRINITY_DN15111_c0_g1_i1	nptx2b	5.61173	0.00184353
																		TRINITY_DN62454_c0_g1_i4	lonrf2	8.79957	0.000188286									TRINITY_DN2230_c0_g1_i10	ssh2a	4.92865	0.00184633
																		TRINITY_DN21748_c0_g1_i9	eef1da	-8.97141	0.000188316									TRINITY_DN1569_c0_g1_i16	LOC117741165	-9.64947	0.0018472
																		TRINITY_DN3073_c3_g1_i2	LOC117741706	-2.80901	0.00018833									TRINITY_DN737_c0_g1_i3	tasp1	2.3635	0.0018472
																		TRINITY_DN92842_c0_g1_i2	ercc6l	-8.91776	0.000193743									TRINITY_DN14359_c0_g1_i28	ercc4	-8.40736	0.00186257
																		TRINITY_DN1285_c5_g2_i4	ela3l	-1.9951	0.000196832									TRINITY_DN102_c1_g1_i9	mrpl30	-9.14831	0.00186772
																		TRINITY_DN591_c1_g1_i6	LOC117746468	-9.79017	0.000197985									TRINITY_DN297_c1_g2_i2	wdr33	-10.4451	0.00187118
																		TRINITY_DN1702_c1_g4_i1	pdgfra	3.81447	0.000197985									TRINITY_DN96_c0_g1_i24	LOC117727602	-8.69164	0.00187524
																		TRINITY_DN3867_c0_g1_i1	arhgap22	-9.06344	0.00019963									TRINITY_DN4139_c0_g2_i2	gbf1	-8.33137	0.0018834
																		TRINITY_DN5874_c0_g1_i1	cacna1g	3.76946	0.000200951									TRINITY_DN6150_c0_g1_i1	LOC117732050	-8.66199	0.0018834
																		TRINITY_DN812_c0_g1_i1	LOC117737930	-9.4022	0.000200951									TRINITY_DN573_c0_g1_i5	LOC117745527	-8.41893	0.00190859
																		TRINITY_DN2704_c3_g1_i11	LOC117738986	-8.94952	0.000200951									TRINITY_DN7795_c0_g1_i1	ppp1r15b	3.48501	0.00193212
																		TRINITY_DN52796_c0_g1_i7	spag1a	-9.05131	0.000200951									TRINITY_DN2108_c1_g1_i10	atxn7l1	-10.12	0.00194773
																		TRINITY_DN1515_c0_g1_i23	LOC117725483	-9.58208	0.000201431									TRINITY_DN7944_c2_g1_i1	spra	-11.8737	0.00194773
																		TRINITY_DN812_c0_g1_i4	LOC117737930	-9.85736	0.000202075									TRINITY_DN6588_c0_g1_i7	xylb	-8.7731	0.00194792
																		TRINITY_DN1872_c0_g2_i2	si:dkeyp-23e4.3	3.31863	0.000202075									TRINITY_DN1080_c1_g2_i26	hexdc	-7.34014	0.00194941
																		TRINITY_DN533_c0_g3_i1	plekha7a	2.2834	0.000202101									TRINITY_DN1029_c0_g1_i1	lrig1	-8.80949	0.00195883
																		TRINITY_DN3111_c3_g1_i1	LOC117731192	-2.35916	0.000203639									TRINITY_DN12411_c0_g1_i7	ccdc85b	3.90624	0.00197292
																		TRINITY_DN902_c3_g1_i6	zbtb47b	-8.7652	0.000206694									TRINITY_DN8910_c0_g1_i7	LOC117728153	7.0951	0.00197292
																		TRINITY_DN14538_c0_g2_i2	c7a	-8.83082	0.00020714									TRINITY_DN978_c0_g1_i12	LOC117737378	-4.29483	0.00197292
																		TRINITY_DN6215_c0_g1_i2	LOC117739187	8.85813	0.000209									TRINITY_DN9279_c0_g2_i1	pcxb	2.66325	0.00199957
																		TRINITY_DN2818_c1_g2_i1	cpa4	-11.1225	0.000210636									TRINITY_DN22575_c0_g1_i1	tmem184ba	2.30387	0.00201023
																		TRINITY_DN207882_c0_g1_i1	LOC117748579	3.10252	0.000210636									TRINITY_DN97369_c0_g2_i6	chpt1	-12.2402	0.00203143
																		TRINITY_DN1516_c1_g1_i7	slc16a6b	-4.75387	0.000210669									TRINITY_DN1591_c1_g2_i14	LOC117733928	3.87908	0.00203143
																		TRINITY_DN2969_c0_g1_i1	LOC117745191	-8.75058	0.000210678									TRINITY_DN5528_c0_g1_i7	LOC117735799	8.86504	0.00203143
																		TRINITY_DN32123_c0_g1_i2	ptger3	-4.23463	0.000213035									TRINITY_DN2869_c0_g1_i15	orai2	-10.3356	0.00203143
																		TRINITY_DN3510_c3_g1_i2	si:ch73-382f3.1	-9.17673	0.000213129									TRINITY_DN968_c0_g1_i8	LOC117733000	9.21089	0.00206429
																		TRINITY_DN5813_c0_g1_i14	tfeb	-7.05876	0.000213196									TRINITY_DN2462_c1_g1_i15	LOC117740356	2.33185	0.00206429
																		TRINITY_DN357_c0_g1_i4	LOC117730617	-3.90918	0.000214033									TRINITY_DN2281_c0_g1_i17	LOC117740383	-8.24534	0.00206429
																		TRINITY_DN86428_c0_g1_i2	LOC117749699	-9.01903	0.000214033									TRINITY_DN609_c0_g1_i7	neil1	-9.87517	0.00206429
																		TRINITY_DN902_c0_g1_i8	LOC117735721	-12.1188	0.000225583									TRINITY_DN4578_c0_g1_i2	sdf2l1	2.92199	0.00206429
																		TRINITY_DN2645_c2_g1_i2	sept4b	-2.94784	0.000228243									TRINITY_DN24581_c0_g1_i10	dmgdh	-8.20515	0.00206519
																		TRINITY_DN17608_c1_g1_i1	ifrd2	-8.58782	0.000228622									TRINITY_DN1069_c0_g1_i15	mdm4	-9.66578	0.00206519
																		TRINITY_DN4684_c0_g1_i10	acvr2aa	-8.83496	0.000228765									TRINITY_DN5019_c0_g1_i14	LOC117739357	-11.6508	0.00207014
																		TRINITY_DN1813_c0_g1_i7	LOC117730541	-3.38111	0.000229701									TRINITY_DN3898_c0_g1_i3	cdc42se2	-8.66074	0.00209535
																		TRINITY_DN596_c0_g1_i4	LOC117750288	-8.59352	0.000231545									TRINITY_DN516_c0_g1_i13	wu:fj29h11	-8.84562	0.00212162
																		TRINITY_DN6516_c0_g1_i3	snrnp40	-10.3536	0.000238164									TRINITY_DN477_c0_g1_i1	git2a	-4.27244	0.00214568
																		TRINITY_DN1362_c0_g1_i7	nprl2	-9.29383	0.000239464									TRINITY_DN29741_c0_g1_i1	pnp5b	4.60827	0.00218121
																		TRINITY_DN1005_c1_g1_i7	grap2b	-8.55087	0.000242363									TRINITY_DN5807_c0_g1_i14	si:ch211-117n7.7	-8.27372	0.00218121
																		TRINITY_DN49_c4_g1_i1	LOC117744157	-2.08415	0.000243542									TRINITY_DN7384_c0_g1_i5	mthfd2	4.21459	0.00218831
																		TRINITY_DN4294_c0_g1_i5	LOC117742279	-10.1156	0.000252646									TRINITY_DN12960_c0_g2_i2	dnajc3b	2.67157	0.00219619
																		TRINITY_DN16908_c0_g3_i1	slc4a4a	-5.42406	0.000253151									TRINITY_DN9647_c0_g1_i28	il6r	-3.63188	0.00220443
																		TRINITY_DN680_c0_g1_i8	fas	9.54579	0.000255291									TRINITY_DN17964_c0_g1_i12	LOC117744062	-8.56735	0.00222955
																		TRINITY_DN1310_c0_g1_i6	mtmr4	7.89364	0.000255499									TRINITY_DN29061_c0_g1_i8	adhfe1	-2.87282	0.00224327
																		TRINITY_DN1604_c0_g1_i5	LOC117739559	-6.27207	0.000257814									TRINITY_DN4709_c0_g1_i3	slc25a22a	2.30716	0.00224327
																		TRINITY_DN34_c0_g2_i2	parp2	4.55654	0.000259846									TRINITY_DN2394_c0_g1_i7	LOC117739248	9.11768	0.00224378
																		TRINITY_DN2660_c0_g2_i4	batf2	4.47592	0.000262749									TRINITY_DN489_c0_g2_i5	eif3m	3.85794	0.00225288
																		TRINITY_DN3756_c0_g1_i7	LOC117731724	-9.68001	0.000265182									TRINITY_DN4123_c1_g3_i1	klf12b	2.52492	0.00229403
																		TRINITY_DN799_c0_g2_i12	LOC117728722	-5.5862	0.000266443									TRINITY_DN20221_c0_g1_i1	nots	5.19449	0.00230372
																		TRINITY_DN1903_c0_g1_i6	slc25a51b	-6.57029	0.000267073									TRINITY_DN10383_c0_g1_i1	atf4b	3.05842	0.00230438
																		TRINITY_DN2487_c0_g1_i3	LOC117733281	-10.0488	0.000273397									TRINITY_DN48_c0_g1_i10	hspa5	4.53259	0.00230438
																		TRINITY_DN747_c0_g1_i21	duox	3.75912	0.000276164									TRINITY_DN3878_c2_g1_i1	LOC117732718	7.04127	0.00230562
																		TRINITY_DN1694_c0_g5_i1	LOC117746238	2.04644	0.000282263									TRINITY_DN19584_c0_g1_i8	si:ch211-112f3.4	-8.57217	0.00234066
																		TRINITY_DN4711_c3_g1_i1	sh2d3ca	-3.64593	0.000283397									TRINITY_DN112_c0_g1_i9	LOC117727973	2.50967	0.00235361
																		TRINITY_DN565_c0_g1_i20	erap2	-6.04593	0.000285195									TRINITY_DN2095_c0_g1_i9	LOC117737725	2.62884	0.0023774
																		TRINITY_DN957_c0_g1_i1	LOC117747914	-8.77316	0.000285195									TRINITY_DN2991_c0_g1_i10	xdh	-3.39271	0.00238209
																		TRINITY_DN564_c0_g1_i12	ajm1	2.76642	0.000286153									TRINITY_DN6492_c1_g1_i14	LOC117738827	-2.7811	0.0023857
																		TRINITY_DN3903_c3_g4_i1	cbx7a	4.09367	0.000286153									TRINITY_DN548_c0_g2_i7	gaa	-8.33662	0.0024031
																		TRINITY_DN4904_c0_g1_i4	dcaf13	-8.94363	0.000286153									TRINITY_DN14366_c0_g1_i1	ccdc172	3.11376	0.0024072
																		TRINITY_DN2129_c1_g1_i3	klhdc2	-12.7453	0.000286153									TRINITY_DN2525_c0_g1_i7	shmt1	-2.78995	0.00241092
																		TRINITY_DN952_c0_g1_i4	LOC117741202	8.8714	0.000286153									TRINITY_DN8660_c1_g1_i4	fto	-8.39892	0.00243694
																		TRINITY_DN4676_c2_g1_i2	nin	9.20541	0.000286153									TRINITY_DN1349_c0_g1_i3	eps8l1a	-8.28209	0.00243942
																		TRINITY_DN381_c0_g1_i4	rrad	2.99691	0.000286153									TRINITY_DN380_c0_g4_i1	kng1	-9.74206	0.00243942
																		TRINITY_DN1365_c1_g1_i6	LOC117728337	1.67985	0.000289617									TRINITY_DN5903_c1_g1_i4	LOC117734553	-8.32424	0.00249281
																		TRINITY_DN333_c0_g1_i3	LOC117745603	-9.61402	0.000289617									TRINITY_DN8119_c0_g2_i2	si:dkey-79d12.5	3.00134	0.00249594
																		TRINITY_DN1751_c1_g1_i5	plekha8	-10.3624	0.000289617									TRINITY_DN3469_c0_g1_i6	LOC117747499	-3.27203	0.00249802
																		TRINITY_DN5555_c0_g1_i2	il10	4.45232	0.000290486									TRINITY_DN3246_c0_g2_i18	LOC117728582	-9.46605	0.00253446
																		TRINITY_DN2994_c2_g1_i6	ldlrap1a	-3.25587	0.000292006									TRINITY_DN2779_c1_g1_i3	LOC117749823	11.4346	0.00253446
																		TRINITY_DN17171_c0_g1_i4	LOC117750362	-5.57539	0.000292006									TRINITY_DN326_c1_g1_i4	bicral	-9.08905	0.00254076
																		TRINITY_DN3999_c0_g1_i3	crispld2	-3.07396	0.000293865									TRINITY_DN5973_c0_g1_i7	ccdc186	3.58585	0.00254898
																		TRINITY_DN3373_c2_g1_i12	ubtf	10.192	0.00029738									TRINITY_DN2998_c0_g4_i1	LOC117734749	7.20621	0.00255747
																		TRINITY_DN2025_c1_g2_i1	LOC117740040	-3.27224	0.000301976									TRINITY_DN3730_c2_g1_i4	LOC117728710	-10.2901	0.0025907
																		TRINITY_DN29462_c0_g1_i2	hamp	8.00165	0.000303108									TRINITY_DN1951_c1_g1_i4	tnfaip1	5.84643	0.00268676
																		TRINITY_DN4071_c0_g1_i14	phkg2	-9.19588	0.000303108									TRINITY_DN1819_c0_g1_i14	ctnnal1	-10.5961	0.00268769
																		TRINITY_DN6265_c2_g1_i1	LOC117745292	4.57785	0.000305278									TRINITY_DN2526_c2_g1_i3	crebrf	8.79856	0.00269208
																		TRINITY_DN1844_c0_g1_i10	zbbx	-8.52782	0.000305278									TRINITY_DN2918_c0_g1_i3	radx	-8.80968	0.00270324
																		TRINITY_DN4462_c0_g2_i7	LOC117736261	-3.65906	0.000312293									TRINITY_DN18666_c1_g1_i4	myom2b	6.58395	0.00272108
																		TRINITY_DN3149_c0_g1_i3	errfi1a	2.70852	0.000313024									TRINITY_DN13203_c0_g1_i7	elf1	5.7373	0.0027298
																		TRINITY_DN1813_c0_g1_i1	LOC117730541	-2.72117	0.000313414									TRINITY_DN1098_c0_g2_i1	asb10	-6.96089	0.00277452
																		TRINITY_DN19200_c0_g3_i1	LOC117729735	3.3129	0.000315477									TRINITY_DN1339_c0_g3_i8	ints6	-8.53292	0.00277452
																		TRINITY_DN1680_c0_g1_i3	hps1	-9.03272	0.000316689									TRINITY_DN12424_c0_g1_i6	nr0b2b	-8.13865	0.00278332
																		TRINITY_DN7993_c0_g1_i2	rgs2	8.59707	0.000318947									TRINITY_DN5271_c0_g1_i5	qdpra	-9.04892	0.00279019
																		TRINITY_DN49_c0_g1_i16	rcor2	3.4449	0.000321855									TRINITY_DN423_c0_g1_i34	dnase1l1l	-8.13632	0.00281201
																		TRINITY_DN768_c0_g2_i6	chd3	-3.49806	0.00032443									TRINITY_DN6231_c1_g1_i3	polr2a	-9.38743	0.00283163
																		TRINITY_DN6637_c0_g1_i5	LOC117745194	-1.87611	0.000324648									TRINITY_DN1385_c0_g2_i2	serpinf2b	3.23815	0.00283163
																		TRINITY_DN34296_c0_g2_i6	aldh1a2	1.93637	0.000324698									TRINITY_DN4223_c4_g1_i1	tmem189	2.45502	0.00285045
																		TRINITY_DN2395_c1_g2_i8	uhrf1bp1	-4.69011	0.000327223									TRINITY_DN2751_c1_g1_i2	LOC117740900	-4.6784	0.00288068
																		TRINITY_DN192_c5_g1_i4	aftpha	8.90735	0.000327714									TRINITY_DN37865_c1_g1_i2	LOC117735815	-8.44608	0.00288177
																		TRINITY_DN357_c0_g1_i2	LOC117730617	-6.04094	0.00032779									TRINITY_DN3091_c0_g1_i6	LOC117729716	-8.97764	0.0029038
																		TRINITY_DN142_c0_g1_i37	LOC117745170	-3.02416	0.00032932									TRINITY_DN3006_c0_g1_i5	larp1	10.3849	0.00300507
																		TRINITY_DN3079_c0_g1_i4	rps2	-1.88457	0.000332129									TRINITY_DN967_c1_g2_i3	LOC117746056	-10.3988	0.00300507
																		TRINITY_DN5185_c0_g1_i16	LOC117727136	-8.45961	0.000332613									TRINITY_DN24688_c0_g1_i2	tubgcp2	-8.03441	0.0030428
																		TRINITY_DN7789_c0_g1_i3	LOC117740173	-9.75807	0.000333346									TRINITY_DN11358_c0_g1_i1	LOC117745356	9.68906	0.00308599
																		TRINITY_DN1397_c0_g1_i5	si:ch211-81a5.8	-10.4453	0.000340483									TRINITY_DN2335_c0_g1_i5	trim35-12	-8.6682	0.00308599
																		TRINITY_DN5176_c0_g2_i7	selenop	-8.5699	0.000340733									TRINITY_DN5038_c2_g1_i1	LOC117749415	9.75372	0.00311095
																		TRINITY_DN692_c0_g1_i6	ankdd1b	-6.07721	0.000341757									TRINITY_DN1254_c1_g1_i8	hnrnph3	-3.28047	0.00312747
																		TRINITY_DN4447_c0_g1_i6	hmcn1	-8.64729	0.000342877									TRINITY_DN1275_c0_g1_i4	c2cd5	-8.38768	0.00315498
																		TRINITY_DN44212_c0_g1_i7	pald1a	-8.59153	0.000348002									TRINITY_DN8548_c0_g1_i5	crym	-5.75367	0.00319566
																		TRINITY_DN14_c0_g3_i3	acvrl1	2.04519	0.000349888									TRINITY_DN786_c1_g1_i2	acadvl	6.40311	0.00319961
																		TRINITY_DN41673_c0_g1_i9	slco2b1	-9.62357	0.000355733									TRINITY_DN2154_c0_g1_i3	ehd3	2.56611	0.00319961
																		TRINITY_DN123_c0_g1_i2	fam49a	-2.48756	0.000355798									TRINITY_DN1593_c0_g1_i10	wdr1	4.48556	0.00329807
																		TRINITY_DN6061_c0_g1_i14	tmem116	-6.80881	0.000357301									TRINITY_DN409_c2_g1_i22	mars2	8.54718	0.00330661
																		TRINITY_DN5549_c0_g2_i4	st3gal2	9.33821	0.000358541									TRINITY_DN921_c0_g3_i1	LOC117733934	2.90174	0.00332055
																		TRINITY_DN4149_c0_g1_i9	ostc	-1.91975	0.000361082									TRINITY_DN1725_c1_g1_i3	ascc2	-8.16585	0.00334802
																		TRINITY_DN16009_c0_g1_i2	LOC117729522	-2.81345	0.000364682									TRINITY_DN3917_c2_g1_i7	tnrc18	9.93218	0.00334802
																		TRINITY_DN212_c0_g2_i14	si:dkey-24p1.1	-5.09826	0.000366748									TRINITY_DN406_c1_g1_i5	LOC117747125	2.28859	0.0033592
																		TRINITY_DN2557_c1_g1_i4	arhgap15	4.12225	0.000372356									TRINITY_DN12709_c0_g1_i7	lpcat3	-10.336	0.00339667
																		TRINITY_DN226_c0_g1_i4	LOC117729464	-4.19611	0.000374061									TRINITY_DN370_c0_g1_i17	LOC117732636	-7.01908	0.00340143
																		TRINITY_DN2094_c3_g1_i7	parvb	1.8879	0.000374061									TRINITY_DN5534_c0_g1_i2	LOC117750947	2.89221	0.00342738
																		TRINITY_DN5528_c1_g1_i6	LOC117738918	-2.91061	0.000377222									TRINITY_DN13730_c0_g1_i1	rxfp3	7.49641	0.00348642
																		TRINITY_DN3544_c1_g1_i11	camk2d1	-4.2106	0.000379445									TRINITY_DN3138_c1_g1_i2	pnpla7b	-2.99281	0.00350921
																		TRINITY_DN3013_c1_g2_i3	napbb	-8.92168	0.00038164									TRINITY_DN3299_c0_g1_i3	LOC117740484	-10.1308	0.00355606
																		TRINITY_DN1813_c0_g1_i4	LOC117730541	-1.98176	0.000384473									TRINITY_DN796_c0_g1_i7	fam217b	9.58943	0.0035665
																		TRINITY_DN6795_c0_g1_i4	lyar	-5.59302	0.000384473									TRINITY_DN8_c0_g1_i3	LOC117748648	-8.11817	0.0035665
																		TRINITY_DN10022_c0_g1_i8	si:dkey-16j16.4	-8.50479	0.00038772									TRINITY_DN16506_c0_g1_i7	cep57l1	-8.29204	0.00361647
																		TRINITY_DN3175_c0_g1_i10	ngrn	-9.92639	0.000389856									TRINITY_DN6391_c0_g1_i16	ube2f	-9.02946	0.00362002
																		TRINITY_DN2593_c1_g1_i1	kita	-4.56766	0.000393536									TRINITY_DN268_c0_g1_i3	mknk1	10.2691	0.00363601
																		TRINITY_DN7691_c0_g1_i12	LOC117734731	-8.70992	0.000393536									TRINITY_DN8800_c0_g1_i9	uroc1	-4.38832	0.00366488
																		TRINITY_DN12501_c0_g1_i3	igf2b	-2.15943	0.000397738									TRINITY_DN1617_c0_g2_i1	hsd17b7	-7.96845	0.00368697
																		TRINITY_DN1235_c1_g1_i1	LOC117730574	-5.06908	0.000398537									TRINITY_DN819_c3_g1_i5	LOC117732479	-2.57138	0.00370055
																		TRINITY_DN2421_c0_g1_i8	thrap3a	-1.87956	0.00040022									TRINITY_DN6074_c1_g1_i4	LOC117744348	-8.0361	0.00370385
																		TRINITY_DN559_c1_g1_i14	setdb2	-9.18461	0.000401019									TRINITY_DN6869_c0_g1_i5	rbm20	-5.87345	0.00370385
																		TRINITY_DN307_c0_g1_i18	atrnl1b	-3.37175	0.000415352									TRINITY_DN7441_c0_g3_i1	LOC117742059	5.7876	0.00371451
																		TRINITY_DN2002_c1_g1_i6	heatr1	-9.11335	0.00041541									TRINITY_DN8435_c0_g2_i5	smarcd1	-5.74359	0.00375819
																		TRINITY_DN1164_c0_g1_i4	rpl10a	-2.55784	0.000416449									TRINITY_DN571_c0_g1_i11	ptgdsa	-3.66124	0.00377598
																		TRINITY_DN94_c0_g1_i1	knl1	8.71345	0.000422405									TRINITY_DN3342_c0_g1_i4	bcl7bb	-11.9519	0.00378424
																		TRINITY_DN67195_c0_g1_i1	LOC117728096	8.083	0.000423334									TRINITY_DN2404_c0_g1_i9	tpk2	-8.75915	0.00381587
																		TRINITY_DN7397_c0_g1_i16	itprid2	8.3725	0.00042729									TRINITY_DN5103_c3_g1_i2	cdca7b	-8.50714	0.00382667
																		TRINITY_DN1192_c0_g1_i12	gsta.1	-1.95576	0.000428171									TRINITY_DN35427_c1_g1_i1	uox	-6.56946	0.00382695
																		TRINITY_DN76_c0_g1_i1	tex2	-8.74217	0.000433103									TRINITY_DN4713_c0_g1_i4	LOC117740428	-8.12302	0.00385088
																		TRINITY_DN0_c0_g2_i17	flna	1.64827	0.000440468									TRINITY_DN616_c0_g1_i5	LOC117733086	2.67878	0.00393812
																		TRINITY_DN3189_c3_g3_i2	LOC117748644	2.78731	0.000440493									TRINITY_DN4271_c0_g1_i15	ccdc50	-8.56187	0.00394474
																		TRINITY_DN762_c0_g1_i1	slc25a34	-3.2645	0.000440493									TRINITY_DN150_c0_g1_i3	cd79a	-9.46516	0.00394474
																		TRINITY_DN1088_c0_g1_i1	LOC117740992	2.42321	0.000443754									TRINITY_DN12505_c0_g2_i1	si:dkey-103i16.6	-3.8508	0.00394474
																		TRINITY_DN12303_c0_g2_i12	nlrc3	-8.73213	0.00045454									TRINITY_DN2903_c0_g1_i3	LOC117725976	-8.24268	0.00395237
																		TRINITY_DN952_c0_g1_i2	LOC117741202	7.10639	0.000456377									TRINITY_DN116_c2_g2_i5	pold1	4.3175	0.00398193
																		TRINITY_DN1028_c14_g1_i1	pax5	-3.8334	0.000456377									TRINITY_DN1306_c0_g4_i1	LOC117746063	-7.43159	0.00404705
																		TRINITY_DN733_c1_g1_i2	LOC117747015	2.17657	0.000457497									TRINITY_DN641_c0_g1_i10	znf319b	-7.99977	0.00404705
																		TRINITY_DN692_c0_g1_i5	ankdd1b	-9.34547	0.000460362									TRINITY_DN840_c0_g1_i15	usp42	-8.96676	0.00404723
																		TRINITY_DN12612_c0_g1_i14	pus10	9.7448	0.000461926									TRINITY_DN411_c0_g2_i1	cldn2	-2.59139	0.00409049
																		TRINITY_DN1158_c0_g1_i5	cd2ap	-8.48158	0.000461973									TRINITY_DN5906_c0_g1_i1	LOC117750549	2.79369	0.00415349
																		TRINITY_DN4052_c1_g1_i7	rnf11a	9.63977	0.000461973									TRINITY_DN4720_c0_g1_i25	inpp5b	-7.96578	0.00417386
																		TRINITY_DN126228_c0_g1_i1	grm3	-8.72566	0.000464203									TRINITY_DN2275_c1_g3_i1	LOC117742818	-4.27033	0.0041943
																		TRINITY_DN11622_c0_g2_i1	rps9	-2.10633	0.000470388									TRINITY_DN105_c3_g1_i1	pcm1	-8.28153	0.0041943
																		TRINITY_DN81_c0_g1_i22	syne1b	-8.83935	0.000470388									TRINITY_DN1300_c1_g1_i3	trim69	-7.02632	0.0041943
																		TRINITY_DN2272_c0_g1_i12	tcf12	-9.23583	0.000470388									TRINITY_DN2375_c0_g2_i1	LOC117741916	3.70994	0.00424869
																		TRINITY_DN952_c0_g1_i9	LOC117741202	6.07941	0.000472326									TRINITY_DN8817_c0_g1_i1	crot	-4.94957	0.0043338
																		TRINITY_DN16_c9_g1_i1	LOC117749359	10.101	0.000472326									TRINITY_DN192_c7_g1_i1	ttc29	-8.47147	0.00441878
																		TRINITY_DN4941_c5_g1_i8	rps7	-1.86983	0.000472326									TRINITY_DN73_c0_g1_i2	mast2	2.96743	0.00442825
																		TRINITY_DN459_c3_g2_i1	creg2	-2.29263	0.000477888									TRINITY_DN4644_c2_g1_i1	amy2a	3.37688	0.00449276
																		TRINITY_DN6156_c2_g1_i3	myo15aa	-4.60571	0.000480607									TRINITY_DN1808_c0_g1_i6	dnah1	8.3353	0.00454069
																		TRINITY_DN8050_c0_g1_i26	mrm3a	-8.38996	0.000483557									TRINITY_DN6536_c0_g1_i6	tmem150b	-7.86749	0.0045503
																		TRINITY_DN466_c0_g1_i16	cd99	-2.12701	0.000483815									TRINITY_DN1304_c1_g3_i1	rnf150a	2.35333	0.00459354
																		TRINITY_DN53784_c0_g1_i2	rpl36	-2.25338	0.000483815									TRINITY_DN7343_c0_g1_i1	gde1	-9.06874	0.0047565
																		TRINITY_DN5161_c1_g1_i5	ctsla	2.34901	0.000484638									TRINITY_DN3908_c0_g2_i1	si:ch211-120g10.1	-4.21178	0.00479547
																		TRINITY_DN35726_c0_g2_i2	LOC117728128	8.55619	0.000496435									TRINITY_DN6983_c0_g2_i6	spire1b	-8.20013	0.00480338
																		TRINITY_DN2915_c1_g2_i1	LOC117746281	4.69937	0.000510088									TRINITY_DN517_c2_g2_i4	tram1	2.84098	0.00480617
																		TRINITY_DN6312_c0_g1_i6	pus7	-6.74312	0.000510858									TRINITY_DN11055_c0_g1_i5	hnf4a	-5.4362	0.00481614
																		TRINITY_DN902_c0_g1_i1	LOC117735721	-5.01154	0.000511119									TRINITY_DN5643_c0_g1_i1	wsb1	2.18774	0.00481614
																		TRINITY_DN9214_c0_g1_i3	LOC117739149	8.5274	0.000515959									TRINITY_DN5607_c0_g1_i4	smg1	-8.44073	0.00482842
																		TRINITY_DN93877_c0_g1_i6	LOC117745194	-1.97337	0.000515959									TRINITY_DN5044_c1_g1_i1	rasl11a	2.90266	0.00487687
																		TRINITY_DN4107_c0_g1_i25	LOC117745047	-6.89864	0.000523848									TRINITY_DN1858_c0_g1_i2	ednraa	2.30093	0.00501539
																		TRINITY_DN1445_c0_g1_i14	LOC117743935	-3.61727	0.000526018									TRINITY_DN570_c2_g2_i4	daam2	9.14203	0.00504262
																		TRINITY_DN1752_c0_g1_i4	tdp2b	3.1507	0.000526326									TRINITY_DN1233_c0_g1_i15	oclna	-10.1108	0.0050512
																		TRINITY_DN1817_c5_g1_i4	LOC117733755	-7.22964	0.000538253									TRINITY_DN2850_c0_g1_i2	zgc:174935	-7.74857	0.00508214
																		TRINITY_DN422_c0_g1_i30	fbxo31	-8.90008	0.000544233									TRINITY_DN1839_c0_g1_i5	c9h9orf64	-8.71312	0.00513486
																		TRINITY_DN17011_c0_g4_i1	mrtfba	-8.3965	0.00054575									TRINITY_DN12425_c0_g1_i6	gnav1	-2.89344	0.00518354
																		TRINITY_DN2654_c2_g1_i14	tiprl	2.27817	0.000547707									TRINITY_DN4070_c0_g2_i6	ldha	10.1206	0.00518354
																		TRINITY_DN2795_c1_g3_i1	LOC117725867	-3.78284	0.000548079									TRINITY_DN12007_c1_g3_i1	uhrf1	-3.48784	0.00518354
																		TRINITY_DN5541_c0_g1_i2	LOC117737188	3.27519	0.000548079									TRINITY_DN2292_c0_g2_i3	sh2d3a	-2.47449	0.00525049
																		TRINITY_DN1894_c0_g1_i2	LOC117731168	-2.87351	0.000551001									TRINITY_DN2212_c1_g1_i6	LOC117739425	2.34282	0.00531136
																		TRINITY_DN3111_c2_g1_i2	glsb	11.2336	0.000552573									TRINITY_DN1009_c0_g1_i3	lrch1	-4.24891	0.0054284
																		TRINITY_DN2421_c0_g1_i12	thrap3a	-9.04454	0.000552994									TRINITY_DN2087_c0_g1_i9	pmm2	-8.58402	0.00546096
																		TRINITY_DN798_c1_g1_i13	LOC117744269	2.98345	0.000553884									TRINITY_DN3451_c0_g1_i14	c2h8orf74	-8.37236	0.00551447
																		TRINITY_DN84308_c0_g1_i1	rpl36	-2.2649	0.000557491									TRINITY_DN681_c5_g1_i1	foxo1a	1.99449	0.00552889
																		TRINITY_DN30801_c0_g2_i1	LOC117744157	-8.69478	0.000570134									TRINITY_DN1526_c0_g1_i16	ephx2	-3.52621	0.00558866
																		TRINITY_DN31181_c0_g1_i1	hhla2b.1	6.64276	0.000577256									TRINITY_DN4181_c0_g1_i4	gpr84	-6.60859	0.00565751
																		TRINITY_DN25455_c0_g1_i1	foxg1c	4.65516	0.000580178									TRINITY_DN212_c0_g2_i14	si:dkey-24p1.1	-8.33135	0.00566118
																		TRINITY_DN4070_c0_g2_i11	ldha	2.98294	0.000580209									TRINITY_DN4488_c0_g1_i2	dio2	-3.23788	0.0057408
																		TRINITY_DN36896_c0_g1_i1	LOC117745193	-1.8717	0.000585806									TRINITY_DN5148_c0_g2_i6	LOC117726368	-7.92178	0.00575907
																		TRINITY_DN411_c2_g1_i2	LOC117739333	7.55114	0.000587386									TRINITY_DN22804_c0_g1_i2	igfbp2a	-3.22041	0.00593462
																		TRINITY_DN193_c1_g1_i2	bgnb	-4.58883	0.000591328									TRINITY_DN5953_c0_g1_i6	thbs4a	6.39498	0.00593462
																		TRINITY_DN6706_c0_g1_i1	LOC117735100	-2.49913	0.000596625									TRINITY_DN1243_c0_g1_i9	nckap1l	-8.18984	0.00595709
																		TRINITY_DN1720_c2_g1_i1	tlr7	-3.27995	0.000598401									TRINITY_DN3586_c0_g1_i5	qrsl1	-8.53039	0.00596259
																		TRINITY_DN7696_c0_g1_i1	actb2	2.05111	0.000601147									TRINITY_DN4554_c0_g1_i4	atp5f1b	-11.0106	0.00597669
																		TRINITY_DN8315_c0_g1_i3	parp16	-5.55987	0.000601283									TRINITY_DN13167_c0_g1_i16	galm	-6.01535	0.00601667
																		TRINITY_DN351_c0_g1_i13	LOC117749020	-8.45511	0.000603004									TRINITY_DN9849_c0_g1_i10	znf516	-9.52237	0.006052
																		TRINITY_DN768_c7_g2_i1	plpp2a	2.33	0.000606437									TRINITY_DN1823_c1_g1_i5	kitb	3.79894	0.00613831
																		TRINITY_DN7334_c0_g1_i7	rbmx	-8.19635	0.00060686									TRINITY_DN20981_c0_g2_i3	foxl3	-3.22042	0.00615803
																		TRINITY_DN6003_c3_g1_i8	LOC117743289	-8.38771	0.000616507									TRINITY_DN8157_c0_g1_i1	LOC117727181	-6.32374	0.00623183
																		TRINITY_DN6578_c0_g1_i6	eif4a3	-8.57187	0.000620086									TRINITY_DN2753_c1_g2_i1	vmp1	2.20828	0.00625362
																		TRINITY_DN4400_c0_g1_i6	ltb4r	2.74234	0.000622999									TRINITY_DN190_c5_g1_i2	LOC117738903	2.21849	0.00625645
																		TRINITY_DN570_c2_g1_i2	LOC117727246	8.67756	0.000623726									TRINITY_DN8731_c0_g1_i6	creb3l3a	-8.11566	0.00627914
																		TRINITY_DN976_c1_g1_i8	LOC117740527	-1.96613	0.000628341									TRINITY_DN6602_c0_g1_i1	LOC117725482	-7.66441	0.00627971
																		TRINITY_DN26109_c0_g1_i1	il22	6.35597	0.000630109									TRINITY_DN1440_c1_g2_i1	ier2b	2.83504	0.00631884
																		TRINITY_DN8440_c0_g1_i1	lrp8	-9.40707	0.000635922									TRINITY_DN765_c0_g2_i5	ddx5	1.88261	0.00633654
																		TRINITY_DN6637_c0_g1_i6	LOC117745194	-1.91326	0.000638538									TRINITY_DN3127_c6_g1_i2	si:dkey-119m7.4	-7.95044	0.00635099
																		TRINITY_DN5306_c0_g1_i2	LOC117728100	-2.38744	0.000644974									TRINITY_DN1039_c0_g1_i3	LOC117736815	-8.52536	0.00637256
																		TRINITY_DN2453_c1_g1_i6	LOC117731192	-3.41099	0.000649355									TRINITY_DN12501_c0_g1_i3	igf2b	-3.69433	0.00651239
																		TRINITY_DN284_c0_g1_i6	acsl1a	-9.19616	0.000649742									TRINITY_DN1172_c2_g1_i1	kita	-2.41647	0.00651658
																		TRINITY_DN7207_c0_g1_i2	bco1	-3.4719	0.000649883									TRINITY_DN19599_c0_g1_i6	hirip3	-3.38267	0.00661165
																		TRINITY_DN1029_c1_g1_i6	zswim8	-2.11622	0.000649883									TRINITY_DN2116_c2_g1_i9	LOC117730081	-8.399	0.00665633
																		TRINITY_DN1748_c0_g1_i13	LOC117748065	-8.98217	0.000672065									TRINITY_DN4554_c1_g2_i3	mcm4	-3.2957	0.00665633
																		TRINITY_DN8197_c0_g1_i12	acad9	-8.8039	0.000673521									TRINITY_DN25936_c0_g1_i3	calcoco1a	-11.2138	0.00665989
																		TRINITY_DN3858_c3_g2_i1	LOC117740040	-3.32743	0.000673521									TRINITY_DN855_c0_g1_i1	wwc1	2.41428	0.00667823
																		TRINITY_DN2246_c0_g1_i9	LOC117746930	-8.7644	0.000679121									TRINITY_DN80235_c0_g1_i2	rpl8	-8.93606	0.00667935
																		TRINITY_DN24702_c1_g1_i2	LOC117734029	-2.985	0.000683296									TRINITY_DN1856_c0_g1_i15	pnrc2	9.28149	0.00672454
																		TRINITY_DN18504_c1_g1_i3	LOC117736696	-2.99449	0.00068552									TRINITY_DN2076_c1_g1_i4	LOC117740797	-7.87806	0.00674731
																		TRINITY_DN502_c1_g1_i18	LOC117746050	-9.10307	0.000689278									TRINITY_DN12303_c0_g2_i13	nlrc3	-8.19309	0.00680413
																		TRINITY_DN1752_c1_g1_i2	LOC117747584	3.29074	0.000689278									TRINITY_DN646_c1_g1_i2	fgfr2	-2.04142	0.00695839
																		TRINITY_DN55181_c0_g2_i1	gdf10b	-3.03625	0.000694867									TRINITY_DN1634_c0_g1_i3	pxmp2	-2.38821	0.00698925
																		TRINITY_DN5541_c0_g1_i6	LOC117737188	-8.90459	0.000694867									TRINITY_DN13266_c0_g1_i2	plekhg4	-5.18861	0.00702936
																		TRINITY_DN14395_c0_g2_i7	cpne5b	-8.50841	0.000697162									TRINITY_DN2106_c2_g1_i1	sik2b	3.44065	0.00714002
																		TRINITY_DN1648_c1_g1_i1	LOC117730048	1.79548	0.000700692									TRINITY_DN1090_c0_g1_i11	LOC117732759	-4.58875	0.00715154
																		TRINITY_DN666_c0_g1_i9	mat2aa	-3.71502	0.000710868									TRINITY_DN6129_c0_g1_i13	gmcl1	-10.5729	0.00716025
																		TRINITY_DN4514_c0_g1_i10	oscp1b	2.29466	0.000714438									TRINITY_DN7429_c0_g2_i5	kifc1	-9.09555	0.00720346
																		TRINITY_DN1244_c7_g2_i2	elovl7a	-1.89093	0.000718915									TRINITY_DN460_c0_g1_i7	mad1l1	-7.85305	0.00723673
																		TRINITY_DN502_c1_g1_i14	LOC117746050	-8.52453	0.000727567									TRINITY_DN1249_c0_g1_i11	hdac10	-7.89085	0.00723867
																		TRINITY_DN6637_c0_g1_i11	LOC117745194	-2.03461	0.000729959									TRINITY_DN2953_c0_g3_i10	vars2	-8.27691	0.00726198
																		TRINITY_DN142_c0_g2_i2	LOC117745170	-4.08712	0.000730039									TRINITY_DN161_c1_g2_i1	pigo	-8.10611	0.00726383
																		TRINITY_DN492_c0_g1_i16	LOC117735617	-5.26448	0.000742185									TRINITY_DN8258_c0_g1_i8	LOC117746432	3.53579	0.00737481
																		TRINITY_DN10646_c0_g1_i5	cabp1b	8.4115	0.000745986									TRINITY_DN857_c0_g1_i10	LOC117734763	4.33876	0.00738168
																		TRINITY_DN1332_c2_g2_i1	mafk	2.37472	0.000745986									TRINITY_DN8093_c0_g1_i3	LOC117728029	-8.20451	0.00739815
																		TRINITY_DN6602_c0_g2_i12	snx14	-9.80825	0.000745986									TRINITY_DN25928_c0_g1_i1	ponzr1	-2.9517	0.00739815
																		TRINITY_DN17005_c0_g1_i26	rapgef2	8.45944	0.000754213									TRINITY_DN3981_c1_g5_i1	LOC117727236	-2.34631	0.00742125
																		TRINITY_DN4365_c0_g2_i6	sdc4	2.54879	0.000757428									TRINITY_DN1358_c0_g1_i18	shpk	-9.40779	0.00754814
																		TRINITY_DN425_c0_g2_i7	LOC117730305	-8.66625	0.000758393									TRINITY_DN1584_c0_g1_i1	maff	2.82571	0.00757065
																		TRINITY_DN1047_c0_g1_i4	fbn2b	2.31657	0.000759745									TRINITY_DN6401_c0_g1_i6	LOC117745559	2.66765	0.00759555
																		TRINITY_DN3194_c0_g1_i7	LOC117729564	-1.84345	0.000773881									TRINITY_DN272_c0_g1_i8	LOC117733247	-12.0516	0.00760693
																		TRINITY_DN161_c0_g2_i4	itga4	-8.35197	0.000775471									TRINITY_DN22984_c0_g1_i1	LOC117751334	2.543	0.00764882
																		TRINITY_DN3367_c0_g1_i4	med24	2.82772	0.000779818									TRINITY_DN6507_c0_g2_i3	LOC117744203	-8.03049	0.00765066
																		TRINITY_DN6340_c0_g1_i8	spock3	-2.97056	0.000779818									TRINITY_DN115_c0_g2_i8	tmem263	-8.11002	0.00766221
																		TRINITY_DN33086_c0_g1_i1	endou	-9.03723	0.00078337									TRINITY_DN3218_c1_g1_i4	selenom	-2.80913	0.00772712
																		TRINITY_DN25763_c0_g1_i6	LOC117731325	2.31643	0.00078337									TRINITY_DN24512_c0_g1_i1	LOC117751469	-4.49537	0.00774321
																		TRINITY_DN38556_c0_g1_i2	LOC117745193	-1.8229	0.000793433									TRINITY_DN555_c1_g1_i5	disp1	-6.10291	0.00781433
																		TRINITY_DN2614_c0_g1_i9	mtfr1l	-7.2314	0.000808173									TRINITY_DN791_c1_g1_i5	get1	-8.67503	0.00788275
																		TRINITY_DN196_c0_g1_i23	egfra	-9.03929	0.000808971									TRINITY_DN263_c0_g2_i4	npr1b	-2.92903	0.00792073
																		TRINITY_DN42441_c0_g1_i4	LOC117728096	9.50487	0.000809119									TRINITY_DN1849_c1_g1_i14	cep131	-7.82537	0.00795038
																		TRINITY_DN864_c0_g1_i22	tnip1	1.94694	0.000810283									TRINITY_DN6453_c0_g1_i1	LOC117749475	-2.27199	0.00795149
																		TRINITY_DN2081_c3_g1_i6	tfpia	2.31592	0.000811648									TRINITY_DN2994_c2_g1_i1	ldlrap1a	-5.82015	0.00805651
																		TRINITY_DN600_c2_g1_i2	irf1b	9.13224	0.000812866									TRINITY_DN1936_c0_g1_i2	dnph1	-6.32812	0.0080752
																		TRINITY_DN46_c3_g2_i3	pdcd6ip	9.4932	0.000818252									TRINITY_DN1556_c2_g2_i5	pip5k1bb	-7.80785	0.00810148
																		TRINITY_DN4116_c1_g2_i5	rhogb	-4.68827	0.00081892									TRINITY_DN2714_c4_g2_i1	coq10b	5.20545	0.00813156
																		TRINITY_DN9205_c0_g1_i3	actb1	2.14122	0.000819371									TRINITY_DN49918_c0_g1_i3	LOC117735842	-3.45826	0.00815042
																		TRINITY_DN3540_c0_g2_i4	LOC117736524	-8.77302	0.000833915									TRINITY_DN5349_c0_g1_i2	tp53i3	2.40242	0.0081604
																		TRINITY_DN62907_c0_g2_i2	LOC117748141	8.5728	0.000839247									TRINITY_DN5614_c0_g1_i19	LOC117746267	2.66322	0.00817786
																		TRINITY_DN15317_c0_g1_i3	slc4a1b	-8.5089	0.000841706									TRINITY_DN491_c3_g2_i2	tnfsf12	-5.61844	0.00823052
																		TRINITY_DN3469_c1_g1_i13	LOC117732962	-8.40986	0.0008437									TRINITY_DN715_c2_g1_i1	LOC117750292	-7.80432	0.00837178
																		TRINITY_DN322_c2_g1_i1	hdx	-8.27623	0.000846592									TRINITY_DN1077_c1_g1_i1	borcs5	-2.18242	0.00845837
																		TRINITY_DN692_c0_g1_i8	ankdd1b	-6.22648	0.000848454									TRINITY_DN17536_c0_g2_i4	LOC117740488	-3.56429	0.00869633
																		TRINITY_DN1170_c0_g2_i2	tbxa2r	1.89597	0.000849188									TRINITY_DN5605_c0_g1_i1	rgs5b	3.74186	0.00869633
																		TRINITY_DN92844_c0_g1_i3	LOC117731466	-1.99848	0.000853416									TRINITY_DN1123_c0_g4_i1	vegfba	-2.20471	0.00869633
																		TRINITY_DN5968_c1_g1_i8	LOC117734584	-9.97373	0.000853908									TRINITY_DN105_c2_g2_i1	zgc:112294	5.91229	0.00869633
																		TRINITY_DN11430_c3_g1_i1	wu:fb95e10	1.78153	0.000862964									TRINITY_DN8437_c0_g1_i3	tmtc4	-8.32396	0.0087278
																		TRINITY_DN3026_c0_g1_i6	cbx7b	-9.37245	0.000867697									TRINITY_DN3716_c0_g1_i21	adck2	-8.95225	0.00874222
																		TRINITY_DN13712_c0_g1_i1	robo4	8.64846	0.000867697									TRINITY_DN2829_c0_g1_i13	ctsba	-4.1786	0.00874222
																		TRINITY_DN97_c1_g2_i2	LOC117733177	2.52474	0.000871166									TRINITY_DN16227_c0_g1_i10	LOC117742924	2.44023	0.00880064
																		TRINITY_DN7014_c0_g1_i2	hsd3b7	2.07761	0.000879289									TRINITY_DN21823_c0_g1_i16	nsun5	5.2519	0.00893053
																		TRINITY_DN3544_c1_g1_i1	camk2d1	-2.72616	0.000882496									TRINITY_DN7024_c0_g4_i1	rnf103	-4.11423	0.00893053
																		TRINITY_DN2203_c0_g2_i11	LOC117741434	-6.50376	0.000882496									TRINITY_DN569_c0_g4_i1	wu:fb55g09	-2.75348	0.0089678
																		TRINITY_DN5156_c0_g1_i16	lrrk1	-8.20891	0.000882748									TRINITY_DN17979_c0_g2_i5	LOC117725424	-5.17613	0.00911418
																		TRINITY_DN13572_c1_g2_i1	ier3	4.53118	0.000886283									TRINITY_DN1130_c1_g1_i7	wls	2.27068	0.00918159
																		TRINITY_DN692_c0_g1_i9	ankdd1b	-8.4878	0.000892161									TRINITY_DN4735_c1_g1_i1	LOC117730434	-2.54255	0.00921503
																		TRINITY_DN2096_c0_g1_i6	ell	2.28198	0.000902245									TRINITY_DN688_c1_g1_i16	hck	2.03511	0.0092813
																		TRINITY_DN630_c1_g4_i1	rnaset2l	-2.19826	0.000902245									TRINITY_DN17010_c0_g1_i17	ist1	2.38654	0.0092813
																		TRINITY_DN2654_c2_g1_i7	tiprl	1.90052	0.000905351									TRINITY_DN1206_c0_g1_i14	rbm10	2.41011	0.00937096
																		TRINITY_DN437_c1_g1_i2	dennd2c	-9.15273	0.000914777									TRINITY_DN413_c1_g1_i10	lamtor1	3.36704	0.00951579
																		TRINITY_DN137_c0_g1_i28	c6	5.36638	0.000917721									TRINITY_DN7942_c0_g1_i17	ncor1	-9.04701	0.00951579
																		TRINITY_DN1896_c2_g1_i1	gask1b	2.44051	0.000918863									TRINITY_DN5392_c0_g1_i7	col13a1	-11.0499	0.00951961
																		TRINITY_DN28463_c0_g1_i8	LOC117731315	-8.40773	0.000918863									TRINITY_DN7103_c0_g1_i16	chd1	6.31157	0.00953526
																		TRINITY_DN13557_c0_g1_i9	hnrnpm	-8.56721	0.000920938									TRINITY_DN9943_c0_g2_i8	LOC117737595	-9.48106	0.00958044
																		TRINITY_DN60940_c0_g1_i1	dusp14	-5.26465	0.00092161									TRINITY_DN1983_c0_g1_i5	c5	3.8987	0.00975092
																		TRINITY_DN5137_c0_g2_i5	mettl13	-8.54512	0.00092161									TRINITY_DN4953_c0_g1_i5	cacul1	2.50649	0.00975092
																		TRINITY_DN9554_c0_g1_i8	nocta	8.69231	0.00092161									TRINITY_DN2217_c0_g1_i1	serpinc1	-7.94247	0.00975092
																		TRINITY_DN525_c0_g1_i3	mcoln1b	-8.32265	0.000946058									TRINITY_DN4979_c1_g5_i1	spen	-2.39689	0.00975092
																		TRINITY_DN12290_c0_g1_i2	LOC117748382	-5.54796	0.000946749									TRINITY_DN1117_c0_g1_i14	ccn4a	-3.32274	0.00984932
																		TRINITY_DN2078_c0_g2_i2	arhgef18b	-2.37784	0.000948311									TRINITY_DN102_c0_g1_i8	tmem120b	11.0083	0.00985425
																		TRINITY_DN2857_c3_g1_i1	prkcha	-8.71018	0.000958281									TRINITY_DN1246_c0_g3_i6	LOC117732497	-8.22235	0.00986877
																		TRINITY_DN25929_c0_g1_i1	nfil3-5	2.06943	0.000958408									TRINITY_DN440_c0_g1_i4	LOC117749499	4.98769	0.00989155
																		TRINITY_DN328_c3_g2_i3	ebf1a	-3.56819	0.000974881									TRINITY_DN2399_c0_g3_i1	LOC117744459	2.13777	0.00989497
																		TRINITY_DN497_c0_g4_i12	LOC117727973	1.87084	0.000979205									TRINITY_DN729_c0_g6_i2	LOC117751340	2.55785	0.00998941
																		TRINITY_DN7277_c0_g1_i1	gadd45ga	2.27683	0.000983128									TRINITY_DN7106_c1_g2_i1	sema3d	-4.6837	0.0100659
																		TRINITY_DN3743_c0_g1_i5	LOC117734528	-8.28381	0.000985678									TRINITY_DN3847_c1_g3_i3	mapk8b	2.48876	0.0100686
																		TRINITY_DN4809_c2_g1_i3	LOC117750141	4.24637	0.000986164									TRINITY_DN167_c0_g1_i1	eml1	-3.04563	0.0101414
																		TRINITY_DN6526_c0_g1_i1	LOC117738725	8.76613	0.000987596									TRINITY_DN2568_c0_g1_i8	grm2b	-8.46522	0.0101759
																		TRINITY_DN70560_c0_g2_i1	trabd	-6.75036	0.00099807									TRINITY_DN1562_c0_g2_i15	arhgap21b	2.19224	0.0101997
																		TRINITY_DN6476_c0_g1_i1	vit	-8.60095	0.00101866									TRINITY_DN1603_c0_g1_i23	dennd4c	6.72864	0.0103017
																		TRINITY_DN331_c0_g1_i14	LOC117751611	-10.194	0.00102575									TRINITY_DN1622_c0_g1_i3	rfk	-8.4564	0.0103794
																		TRINITY_DN1751_c1_g1_i9	plekha8	-2.74203	0.00102575									TRINITY_DN24888_c0_g1_i7	ftcdnl1	-3.53305	0.0103876
																		TRINITY_DN1708_c3_g1_i1	LOC117742938	-2.17331	0.00103985									TRINITY_DN439_c0_g1_i6	LOC117745115	3.59197	0.0105485
																		TRINITY_DN5105_c1_g2_i10	klhl7	-8.49486	0.00104188									TRINITY_DN85913_c0_g1_i5	soat2	-10.4823	0.0105953
																		TRINITY_DN55500_c0_g1_i6	grb14	-8.94522	0.0010561									TRINITY_DN3510_c3_g1_i2	si:ch73-382f3.1	-7.90458	0.0106775
																		TRINITY_DN1825_c0_g1_i2	atp13a2	9.1468	0.0010569									TRINITY_DN1903_c0_g1_i1	slc25a51b	3.3151	0.0108281
																		TRINITY_DN6970_c1_g2_i1	timp2b	2.26037	0.00105705									TRINITY_DN8738_c0_g1_i3	aox6	-8.0127	0.0109607
																		TRINITY_DN2119_c0_g3_i6	agtpbp1	-11.4102	0.00107316									TRINITY_DN3004_c0_g1_i1	LOC117734136	-3.53192	0.0110239
																		TRINITY_DN10535_c0_g1_i2	LOC117745786	-8.17003	0.0010791									TRINITY_DN32057_c0_g1_i2	xpnpep3	-9.93495	0.0110239
																		TRINITY_DN444_c2_g1_i1	sh3d21	-3.02249	0.00110087									TRINITY_DN925_c0_g2_i1	marcksl1a	2.18049	0.0110767
																		TRINITY_DN2149_c0_g3_i6	creb3l3l	-8.33676	0.00111562									TRINITY_DN7137_c1_g1_i1	mxd1	2.40381	0.0110767
																		TRINITY_DN1323_c0_g1_i4	LOC117738738	-8.91977	0.00112645									TRINITY_DN3433_c0_g1_i1	zgc:55558	3.15586	0.0112212
																		TRINITY_DN2090_c0_g2_i9	slx1b	-9.88351	0.00112645									TRINITY_DN10284_c1_g1_i4	dnajb11	2.57129	0.0112695
																		TRINITY_DN26497_c0_g1_i3	rdh12l	2.44227	0.00113212									TRINITY_DN1198_c0_g2_i2	epas1b	2.15355	0.0112898
																		TRINITY_DN142_c0_g1_i50	LOC117745170	-9.05184	0.00114321									TRINITY_DN5561_c0_g4_i1	krt94	-2.01614	0.0113566
																		TRINITY_DN4242_c4_g1_i3	unc119b	-3.77027	0.00114321									TRINITY_DN5283_c0_g1_i3	LOC117729272	2.74537	0.0113643
																		TRINITY_DN55358_c0_g1_i3	dusp8a	2.99504	0.00114768									TRINITY_DN82_c2_g1_i2	c7b	6.37294	0.0113947
																		TRINITY_DN1883_c0_g1_i2	marco	-4.73552	0.00114768									TRINITY_DN4220_c0_g5_i2	foxp3b	-4.24684	0.0115146
																		TRINITY_DN1838_c0_g1_i12	LOC117731817	9.06991	0.00114962									TRINITY_DN3808_c0_g1_i1	map2k6	-2.94704	0.0115813
																		TRINITY_DN2814_c0_g1_i4	zgc:162730	1.62862	0.00114962									TRINITY_DN4249_c0_g1_i6	LOC117734790	-9.4159	0.0115948
																		TRINITY_DN1279_c0_g1_i1	cep57	-8.15307	0.00115167									TRINITY_DN591_c3_g1_i2	LOC117747490	3.72899	0.0116153
																		TRINITY_DN357_c0_g1_i7	LOC117730617	-4.90158	0.00117896									TRINITY_DN3544_c1_g1_i9	camk2d1	-9.5533	0.0116524
																		TRINITY_DN9976_c0_g1_i3	unc5b	2.06991	0.00120601									TRINITY_DN32_c1_g1_i5	braf	3.05432	0.0116701
																		TRINITY_DN93015_c0_g1_i1	LOC117745194	-1.79886	0.00122189									TRINITY_DN1052_c0_g1_i12	arpc1a	2.60419	0.0117908
																		TRINITY_DN92844_c0_g1_i1	LOC117731466	-1.99053	0.00122804									TRINITY_DN1315_c0_g1_i10	eif4enif1	-4.69416	0.0117908
																		TRINITY_DN5306_c0_g1_i11	LOC117728100	-4.54831	0.0012352									TRINITY_DN940_c0_g2_i6	lrrc71	-5.35757	0.0117908
																		TRINITY_DN8292_c0_g1_i5	mat1a	-8.50533	0.0012352									TRINITY_DN912_c0_g1_i4	clcn3	2.39443	0.0118107
																		TRINITY_DN29620_c0_g1_i1	LOC117747185	1.73246	0.00123869									TRINITY_DN3974_c0_g1_i1	fastkd1	-8.08889	0.0118762
																		TRINITY_DN7366_c0_g1_i2	adamts1	3.88042	0.00124241									TRINITY_DN1331_c0_g2_i5	g6pca.2	2.3966	0.0118762
																		TRINITY_DN56046_c0_g1_i9	vwf	9.46658	0.00124281									TRINITY_DN4522_c1_g5_i1	si:dkey-157g16.6	-2.96121	0.0120913
																		TRINITY_DN965_c0_g1_i14	ap1b1	-1.85449	0.00125285									TRINITY_DN286_c0_g1_i1	ugp2b	2.59565	0.0121394
																		TRINITY_DN9460_c0_g1_i1	rsl24d1	-2.28245	0.00127324									TRINITY_DN6335_c0_g1_i2	bhlhe41	-4.35266	0.0121608
																		TRINITY_DN47462_c0_g1_i1	grem2a	4.04389	0.00129864									TRINITY_DN4215_c0_g1_i1	lig1	-2.6606	0.0122434
																		TRINITY_DN2681_c0_g1_i25	hspg2	-8.39711	0.00129864									TRINITY_DN1658_c0_g2_i8	LOC117743040	-8.24053	0.0123618
																		TRINITY_DN17_c0_g3_i14	itpkb	-8.57694	0.00129864									TRINITY_DN5125_c0_g1_i3	selenoo1	2.96824	0.0123618
																		TRINITY_DN1813_c0_g1_i15	LOC117730541	-3.9728	0.00129864									TRINITY_DN900_c0_g1_i19	dhx29	-8.42461	0.0124618
																		TRINITY_DN1029_c1_g1_i10	zswim8	-2.0158	0.00129864									TRINITY_DN28_c1_g1_i3	itga11a	-4.94151	0.0124618
																		TRINITY_DN2368_c0_g1_i5	grnb	-8.2916	0.00131928									TRINITY_DN13166_c0_g2_i1	LOC117731082	-4.54105	0.012462
																		TRINITY_DN12491_c0_g1_i7	LOC117747543	-8.14904	0.00131928									TRINITY_DN2439_c1_g1_i17	mertka	-3.8092	0.0125408
																		TRINITY_DN991_c0_g1_i5	si:dkey-262k9.2	-2.5861	0.00132342									TRINITY_DN3928_c0_g1_i4	dvl2	-7.7722	0.012596
																		TRINITY_DN4208_c0_g2_i3	LOC117745767	2.7057	0.00133432									TRINITY_DN318_c0_g1_i3	LOC117726437	2.04	0.012596
																		TRINITY_DN1588_c0_g1_i18	LOC117738883	-10.6104	0.00133608									TRINITY_DN3434_c0_g3_i1	derl1	2.05268	0.0126393
																		TRINITY_DN3507_c0_g1_i17	clpp	-6.01124	0.00135077									TRINITY_DN829_c0_g1_i29	tcea3	-3.36345	0.0126617
																		TRINITY_DN111_c1_g1_i2	fkbp5	-2.922	0.00135077									TRINITY_DN3289_c0_g1_i1	sowahd	-7.98155	0.0127088
																		TRINITY_DN22796_c0_g2_i1	LOC117748154	8.64787	0.00135372									TRINITY_DN644_c0_g1_i15	LOC117742576	2.3393	0.0128033
																		TRINITY_DN331_c0_g1_i11	LOC117751611	-5.1192	0.00135372									TRINITY_DN5347_c1_g2_i6	ccdc28b	-6.22316	0.0128122
																		TRINITY_DN2716_c1_g1_i24	prkcha	-8.24266	0.00135392									TRINITY_DN2690_c1_g3_i1	nipa2	-5.97664	0.0128707
																		TRINITY_DN124761_c1_g1_i3	LOC117745194	-1.80894	0.00136554									TRINITY_DN4052_c1_g1_i5	rnf11a	16.1334	0.0130233
																		TRINITY_DN267_c1_g1_i7	ralgapa1	2.36162	0.00136982									TRINITY_DN2429_c0_g1_i7	exoc7	8.56843	0.0130328
																		TRINITY_DN1506_c6_g1_i1	stim2b	2.82928	0.00138154									TRINITY_DN39130_c1_g1_i1	pdcb	-8.72684	0.0130328
																		TRINITY_DN28087_c0_g1_i3	kansl2	-6.89096	0.00138366									TRINITY_DN3539_c0_g2_i6	si:dkey-91m11.5	3.07251	0.0130328
																		TRINITY_DN2408_c0_g2_i2	sardh	-2.33138	0.00138497									TRINITY_DN3645_c0_g1_i3	cnpy1	2.16225	0.0130575
																		TRINITY_DN1200_c1_g4_i1	ankrd13b	4.25084	0.00138618									TRINITY_DN6765_c0_g1_i1	dtx1	-3.31424	0.0130659
																		TRINITY_DN105_c2_g2_i1	zgc:112294	5.14471	0.00139638									TRINITY_DN6561_c1_g1_i1	upp2	2.0613	0.0130659
																		TRINITY_DN3983_c0_g2_i8	chrd	4.79638	0.00139789									TRINITY_DN6948_c0_g1_i19	LOC117741251	2.54324	0.0131005
																		TRINITY_DN57398_c0_g1_i3	LOC117745194	-2.04305	0.00139892									TRINITY_DN3676_c0_g1_i1	LOC117745322	-4.87654	0.0131501
																		TRINITY_DN1390_c0_g1_i1	LOC117733663	-4.08893	0.00140455									TRINITY_DN2966_c1_g3_i7	mthfr	2.46588	0.0132108
																		TRINITY_DN74073_c0_g1_i12	slc1a6	8.13679	0.00140897									TRINITY_DN34256_c0_g1_i2	taldo1	3.95235	0.0132544
																		TRINITY_DN17573_c0_g1_i1	LOC117740723	3.06309	0.00141235									TRINITY_DN5939_c0_g1_i30	ttll5	-8.01771	0.0132641
																		TRINITY_DN1886_c0_g1_i14	wrnip1	-9.20121	0.00141235									TRINITY_DN722_c0_g2_i5	ap5z1	-2.14398	0.0133639
																		TRINITY_DN1813_c0_g1_i5	LOC117730541	-2.04176	0.00141522									TRINITY_DN1601_c0_g1_i13	tprb	2.08869	0.0133652
																		TRINITY_DN7511_c0_g1_i2	pnocb	10.3465	0.00142361									TRINITY_DN1174_c0_g1_i12	mybbp1a	-6.90635	0.0135214
																		TRINITY_DN122633_c0_g1_i1	slc6a17	6.60215	0.00142995									TRINITY_DN3473_c1_g1_i4	LOC117744095	8.79655	0.0135862
																		TRINITY_DN193806_c0_g1_i1	si:ch211-195b11.3	-2.4008	0.00144313									TRINITY_DN403_c0_g4_i1	igdcc4	-4.43054	0.0136452
																		TRINITY_DN35_c1_g1_i5	LOC117736465	2.40824	0.0014593									TRINITY_DN7849_c0_g1_i8	dnmt1	-2.14409	0.0137577
																		TRINITY_DN10467_c0_g1_i16	dennd1b	-11.228	0.00146061									TRINITY_DN1693_c1_g1_i7	LOC117742265	4.23746	0.0139009
																		TRINITY_DN1332_c10_g1_i1	mmp14b	2.21731	0.00147065									TRINITY_DN4763_c0_g1_i16	LOC117744082	-3.22285	0.013945
																		TRINITY_DN5071_c0_g1_i18	LOC117739729	-9.4758	0.0014715									TRINITY_DN733_c0_g1_i34	cfi	-8.59768	0.0139824
																		TRINITY_DN3263_c0_g1_i11	zgc:152968	-3.55272	0.00148701									TRINITY_DN3049_c0_g1_i21	LOC117747493	-7.94025	0.0140118
																		TRINITY_DN71756_c0_g2_i4	LOC117727973	-8.07709	0.00148806									TRINITY_DN3070_c0_g1_i22	LOC117749351	1.84063	0.0140118
																		TRINITY_DN15166_c0_g1_i4	LOC117728330	8.09255	0.00149126									TRINITY_DN416_c1_g1_i5	zgc:64106	8.3389	0.0140118
																		TRINITY_DN12007_c0_g1_i1	LOC117746279	2.24555	0.00149126									TRINITY_DN203_c2_g1_i5	c8a	1.95796	0.0140359
																		TRINITY_DN16009_c0_g1_i9	LOC117729522	-3.18758	0.00149289									TRINITY_DN1533_c1_g3_i3	stmn1a	-2.57189	0.0140473
																		TRINITY_DN1525_c0_g1_i5	LOC117747744	-8.65737	0.00150484									TRINITY_DN192_c5_g4_i1	snx33	2.67674	0.0141822
																		TRINITY_DN3386_c0_g1_i5	tnip2	2.60894	0.00150484									TRINITY_DN4989_c0_g1_i9	LOC117729933	-2.33726	0.0142998
																		TRINITY_DN942_c0_g1_i2	tmem63ba	2.29113	0.00151053									TRINITY_DN6706_c0_g1_i1	LOC117735100	-2.52168	0.0142998
																		TRINITY_DN6061_c0_g1_i9	tmem116	-6.58683	0.00151246									TRINITY_DN1863_c0_g1_i8	themis2	-2.43072	0.0143765
																		TRINITY_DN48_c0_g1_i15	hspa5	2.32626	0.0015203									TRINITY_DN331_c0_g1_i15	LOC117751611	-5.82772	0.0145219
																		TRINITY_DN1506_c0_g2_i1	gsna	1.63252	0.00152158									TRINITY_DN28261_c0_g2_i7	kars1	4.18036	0.0145592
																		TRINITY_DN134291_c0_g1_i1	nocta	3.68565	0.00152226									TRINITY_DN206_c3_g2_i1	npc1l1	2.22324	0.0146518
																		TRINITY_DN7216_c2_g3_i1	LOC117729862	-8.15779	0.00153538									TRINITY_DN18269_c0_g2_i2	krcp	-3.51259	0.0146671
																		TRINITY_DN1903_c1_g1_i16	LOC117735300	-5.85403	0.00154157									TRINITY_DN2738_c1_g1_i4	LOC117728627	-5.84728	0.0146671
																		TRINITY_DN1820_c0_g2_i2	LOC117738898	-3.38604	0.00154581									TRINITY_DN462_c0_g1_i2	strn4	-2.61061	0.0146671
																		TRINITY_DN1872_c3_g1_i7	ttll4	9.07242	0.0015597									TRINITY_DN4374_c0_g1_i35	LOC117727135	-2.5956	0.0147452
																		TRINITY_DN17005_c0_g1_i23	rapgef2	-8.23111	0.00156356									TRINITY_DN3505_c0_g1_i3	LOC117748678	-7.65809	0.0148209
																		TRINITY_DN109_c0_g1_i4	map2k1	1.99399	0.00156367									TRINITY_DN2913_c0_g5_i12	bnip4	-7.37929	0.0148403
																		TRINITY_DN3544_c1_g1_i7	camk2d1	-3.29176	0.00157504									TRINITY_DN6305_c0_g1_i1	LOC117732552	6.29891	0.0148403
																		TRINITY_DN2176_c4_g1_i3	clip2	2.50946	0.00157504									TRINITY_DN10910_c0_g1_i1	LOC117735327	2.80569	0.014911
																		TRINITY_DN6493_c0_g1_i3	LOC117732739	-9.25286	0.00157504									TRINITY_DN30047_c0_g1_i15	chrnb3a	-3.35742	0.0150274
																		TRINITY_DN6637_c0_g1_i3	LOC117745194	-1.86957	0.00157504									TRINITY_DN47_c0_g5_i1	LOC117748343	-4.70812	0.015066
																		TRINITY_DN2917_c0_g1_i5	LOC117749408	3.77548	0.00157504									TRINITY_DN267_c0_g1_i20	c4b	2.58493	0.0151805
																		TRINITY_DN757_c0_g1_i8	nlrc3l1	8.61331	0.00157504									TRINITY_DN5334_c0_g1_i7	hcar1-3	8.95579	0.0152001
																		TRINITY_DN1011_c0_g1_i14	clasp2	-3.92957	0.00158466									TRINITY_DN4447_c0_g1_i1	hmcn1	-6.1264	0.0153056
																		TRINITY_DN3194_c0_g1_i5	LOC117729564	-6.96328	0.00158466									TRINITY_DN2165_c0_g1_i5	oplah	-7.5761	0.01531
																		TRINITY_DN1164_c0_g1_i7	rpl10a	-9.29187	0.00158466									TRINITY_DN76807_c0_g1_i1	ibtk	2.60014	0.0153321
																		TRINITY_DN88_c0_g1_i6	shroom1	8.35889	0.00158466									TRINITY_DN15445_c0_g1_i4	gpbp1l1	-8.01928	0.0153361
																		TRINITY_DN2418_c0_g1_i9	zwilch	-8.08266	0.00158466									TRINITY_DN35694_c0_g1_i10	nek12	-2.71203	0.0153459
																		TRINITY_DN6637_c0_g1_i4	LOC117745194	-7.04337	0.00158468									TRINITY_DN373_c1_g1_i16	cln5	-2.71783	0.0154685
																		TRINITY_DN3598_c0_g1_i5	LOC117742748	8.30404	0.00158529									TRINITY_DN4870_c0_g1_i7	cbwd	-7.63083	0.0155122
																		TRINITY_DN83_c0_g1_i13	trafd1	-8.46156	0.00158806									TRINITY_DN45351_c0_g1_i6	ilvbl	-7.65264	0.0155456
																		TRINITY_DN53907_c0_g1_i1	sypb	-4.71954	0.00159364									TRINITY_DN975_c0_g1_i4	pycr1b	2.02903	0.0155472
																		TRINITY_DN5407_c0_g1_i2	filip1l	2.1619	0.00159452									TRINITY_DN1063_c0_g1_i5	slmapb	2.61005	0.0155472
																		TRINITY_DN1815_c1_g1_i1	LOC117726048	-5.49459	0.00159586									TRINITY_DN1519_c0_g1_i9	tbk1	2.33431	0.0155472
																		TRINITY_DN3070_c0_g1_i4	LOC117749351	-8.63549	0.00159645									TRINITY_DN1240_c0_g1_i1	dpm3	-8.7653	0.0156086
																		TRINITY_DN1858_c3_g1_i4	syt15	-3.68801	0.00159848									TRINITY_DN2614_c0_g1_i3	mtfr1l	6.45659	0.0156474
																		TRINITY_DN370_c0_g2_i5	add3a	-2.30888	0.00160109									TRINITY_DN11334_c0_g1_i2	c24h1orf198	1.82175	0.0156549
																		TRINITY_DN15042_c0_g1_i3	LOC117746451	-8.53345	0.00166397									TRINITY_DN292_c3_g1_i1	LOC117728881	-3.33456	0.0160375
																		TRINITY_DN554_c0_g1_i29	macf1a	2.45424	0.00168201									TRINITY_DN2002_c4_g1_i1	LOC117737498	13.8544	0.0160375
																		TRINITY_DN351_c0_g1_i5	LOC117749020	6.93203	0.00170118									TRINITY_DN47659_c0_g1_i5	znf704	-7.76107	0.0160375
																		TRINITY_DN1507_c0_g1_i1	dipk1aa	-8.02144	0.00170677									TRINITY_DN18639_c0_g1_i1	cks1b	-2.59056	0.0160676
																		TRINITY_DN2017_c1_g1_i4	LOC117736610	6.96437	0.00172144									TRINITY_DN5481_c0_g1_i5	atg4c	-8.04614	0.0161446
																		TRINITY_DN506_c0_g1_i6	LOC117745292	4.40202	0.00172144									TRINITY_DN5697_c0_g2_i3	depdc4	-3.93915	0.0162509
																		TRINITY_DN4028_c0_g1_i2	glipr2l	2.47518	0.00174169									TRINITY_DN23764_c0_g1_i4	cpt1b	-2.3855	0.0163069
																		TRINITY_DN826_c2_g1_i11	mylk5	2.21637	0.00175524									TRINITY_DN8381_c1_g1_i10	fech	3.19839	0.0164175
																		TRINITY_DN2515_c0_g1_i16	cgrrf1	7.28252	0.00176635									TRINITY_DN236_c2_g2_i5	LOC117736605	2.41122	0.0164624
																		TRINITY_DN3135_c0_g1_i15	pacsin3	-8.41838	0.00176756									TRINITY_DN5525_c0_g4_i3	LOC117743986	-8.03066	0.0164657
																		TRINITY_DN2201_c1_g1_i43	baz2ba	-9.10672	0.00177508									TRINITY_DN12541_c1_g1_i1	fabp7a	4.50436	0.0164997
																		TRINITY_DN1950_c3_g1_i1	ptpn21	-8.03751	0.00177856									TRINITY_DN6974_c0_g2_i1	tnfsf10	-4.01727	0.0165047
																		TRINITY_DN1044_c1_g1_i1	pxylp1	-2.79813	0.00178841									TRINITY_DN781_c0_g1_i1	LOC117739438	-3.02806	0.0166956
																		TRINITY_DN3234_c0_g1_i2	dnmt3ba	-8.00623	0.00178972									TRINITY_DN22974_c0_g1_i1	LOC117741292	2.87888	0.0167061
																		TRINITY_DN1014_c1_g1_i7	LOC117726950	-8.62494	0.00179154									TRINITY_DN20335_c0_g1_i2	LOC117748119	2.0706	0.0167226
																		TRINITY_DN6939_c3_g1_i5	gatm	-10.2168	0.00181692									TRINITY_DN4867_c0_g2_i12	LOC117743664	3.08814	0.0167269
																		TRINITY_DN3504_c0_g1_i3	klb	-4.17442	0.00183138									TRINITY_DN1309_c0_g1_i1	gabpa	-7.50956	0.0167541
																		TRINITY_DN1014_c0_g1_i2	LOC117741596	2.69847	0.00183411									TRINITY_DN5531_c0_g2_i1	zgc:154075	-7.36262	0.0168455
																		TRINITY_DN3263_c0_g1_i9	zgc:152968	-6.16609	0.00183841									TRINITY_DN13177_c0_g1_i1	LOC117726541	-2.71566	0.0169761
																		TRINITY_DN14295_c0_g1_i6	LOC117731042	-9.13851	0.00184015									TRINITY_DN636_c0_g1_i6	gnptg	-7.71555	0.0170193
																		TRINITY_DN474_c0_g1_i25	tie1	-9.29587	0.00185678									TRINITY_DN565_c0_g2_i4	smc4	-8.01046	0.0170504
																		TRINITY_DN24949_c0_g1_i2	mgat1b	-9.79369	0.00185959									TRINITY_DN2856_c3_g1_i1	egr1	2.89465	0.0170602
																		TRINITY_DN5422_c0_g2_i8	dennd5a	-3.43707	0.00186175									TRINITY_DN83357_c0_g1_i1	tfa	3.7112	0.017074
																		TRINITY_DN7327_c0_g2_i1	LOC117749798	-6.09206	0.00186181									TRINITY_DN3581_c0_g2_i5	LOC117751418	3.07496	0.0171959
																		TRINITY_DN200_c2_g1_i6	LOC117744389	1.70106	0.00186359									TRINITY_DN476_c0_g1_i7	si:ch211-214p13.8	-2.205	0.0172166
																		TRINITY_DN15497_c0_g1_i10	mrvi1	6.05785	0.00186359									TRINITY_DN1958_c0_g1_i3	LOC117736949	-2.27257	0.0172573
																		TRINITY_DN5813_c0_g1_i11	tfeb	-9.03043	0.00186359									TRINITY_DN55500_c0_g1_i12	grb14	-2.78578	0.017482
																		TRINITY_DN946_c1_g1_i1	hspa14	-8.98599	0.00187043									TRINITY_DN194_c0_g5_i2	synj1	-8.54503	0.017482
																		TRINITY_DN80833_c0_g1_i8	LOC117745194	-1.94668	0.00188363									TRINITY_DN1681_c0_g1_i2	LOC117729153	-2.85565	0.0177534
																		TRINITY_DN519_c0_g1_i11	LOC117729174	-8.45274	0.00188532									TRINITY_DN577_c0_g1_i8	LOC117741212	-5.3071	0.0177534
																		TRINITY_DN116_c2_g2_i2	pold1	-1.83154	0.00189955									TRINITY_DN3189_c3_g3_i2	LOC117748644	2.94576	0.0178271
																		TRINITY_DN990_c0_g1_i5	etv6	1.85665	0.00191305									TRINITY_DN109_c1_g1_i2	ppp1caa	-2.48619	0.017943
																		TRINITY_DN2367_c0_g1_i1	cd248a	1.87681	0.00192693									TRINITY_DN11657_c0_g1_i2	blvrb	2.02177	0.017971
																		TRINITY_DN2139_c0_g1_i3	mfsd1l	-8.78634	0.00192897									TRINITY_DN2749_c1_g2_i7	LOC117737479	2.14602	0.017971
																		TRINITY_DN9146_c0_g1_i5	mmp13b	8.87078	0.00192897									TRINITY_DN768_c7_g2_i1	plpp2a	2.36377	0.0180239
																		TRINITY_DN1673_c1_g1_i7	ptpn22	9.24549	0.00200614									TRINITY_DN2638_c0_g1_i5	lnpep	3.01313	0.0180649
																		TRINITY_DN203_c0_g1_i20	LOC117746064	2.38688	0.00201996									TRINITY_DN42096_c0_g1_i2	mest	-2.89943	0.0182153
																		TRINITY_DN1345_c0_g1_i3	ngly1	-8.50662	0.00201996									TRINITY_DN8027_c0_g1_i10	gtse1	-8.81034	0.0182205
																		TRINITY_DN6252_c0_g2_i5	LOC117736008	-1.77314	0.00202262									TRINITY_DN907_c1_g1_i2	LOC117750207	2.49236	0.0182528
																		TRINITY_DN5688_c2_g2_i2	LOC117734231	-10.4196	0.00202836									TRINITY_DN6432_c0_g1_i5	fgf21	7.10537	0.0183228
																		TRINITY_DN4367_c0_g1_i11	LOC117742641	-6.65193	0.00210666									TRINITY_DN583_c3_g1_i1	nbeal1	7.44982	0.0184482
																		TRINITY_DN3106_c0_g1_i4	zgc:55943	7.92118	0.00210873									TRINITY_DN4849_c1_g1_i9	ldhbb	3.52554	0.0187363
																		TRINITY_DN11398_c0_g1_i2	LOC117747066	8.70278	0.00211985									TRINITY_DN27068_c0_g1_i4	plaat1l	-5.43847	0.0188147
																		TRINITY_DN230_c0_g1_i14	golim4a	-9.53679	0.00212371									TRINITY_DN5064_c0_g1_i10	acd	6.28431	0.0190274
																		TRINITY_DN61575_c0_g1_i2	LOC117731466	-1.94212	0.00215268									TRINITY_DN192_c5_g1_i2	aftpha	-8.20951	0.0190806
																		TRINITY_DN5038_c2_g1_i1	LOC117749415	6.46633	0.00215351									TRINITY_DN72_c0_g1_i1	uap1	2.51093	0.0190806
																		TRINITY_DN462_c2_g2_i2	tacr3a	-7.23045	0.00217496									TRINITY_DN559_c0_g5_i2	hprt1	-2.1231	0.0191279
																		TRINITY_DN1961_c5_g1_i1	pdia2	-1.89452	0.00217616									TRINITY_DN10629_c0_g1_i8	LOC117738063	-5.37855	0.0191564
																		TRINITY_DN6476_c0_g1_i15	vit	-9.19574	0.00217749									TRINITY_DN2603_c0_g1_i7	hgs	13.0953	0.0193157
																		TRINITY_DN42899_c0_g1_i3	ttc36	-2.7476	0.00218217									TRINITY_DN2082_c0_g1_i2	LOC117736213	-7.8983	0.0193994
																		TRINITY_DN6899_c0_g1_i13	rtkn	10.0694	0.00218944									TRINITY_DN55358_c0_g1_i3	dusp8a	2.57514	0.0194752
																		TRINITY_DN72594_c0_g1_i1	LOC117731466	-1.96831	0.00219037									TRINITY_DN34_c0_g3_i1	parp1	-2.8703	0.0194878
																		TRINITY_DN2076_c3_g1_i1	LOC117737526	1.64891	0.00220105									TRINITY_DN1645_c0_g2_i10	anp32b	-1.71978	0.0195023
																		TRINITY_DN925_c0_g3_i2	ext1b	2.12744	0.0022075									TRINITY_DN3360_c0_g1_i1	golga2	3.14666	0.0195124
																		TRINITY_DN17569_c0_g1_i1	hoga1	-2.61494	0.00221031									TRINITY_DN55663_c1_g1_i1	si:dkey-202l22.6	-2.96492	0.0196101
																		TRINITY_DN5888_c0_g3_i1	LOC117744157	-8.00161	0.00221031									TRINITY_DN5568_c0_g2_i1	slc6a8	4.04595	0.0196101
																		TRINITY_DN6191_c0_g1_i19	LOC117732556	-2.11957	0.00221374									TRINITY_DN2460_c0_g1_i1	c17h1orf35	3.10476	0.0196576
																		TRINITY_DN244_c1_g3_i7	asap2a	8.62749	0.00221934									TRINITY_DN23802_c0_g1_i1	ankrd50l	3.42803	0.0196679
																		TRINITY_DN2681_c0_g1_i13	hspg2	-8.39226	0.0022295									TRINITY_DN2447_c1_g1_i10	LOC117740259	-3.4985	0.0197402
																		TRINITY_DN16077_c0_g2_i10	LOC117744065	9.18511	0.00223057									TRINITY_DN4423_c1_g1_i2	ncaph	-2.95381	0.0197402
																		TRINITY_DN819_c5_g1_i8	rpl29	-1.91816	0.002231									TRINITY_DN14012_c0_g1_i7	LOC117751318	4.79577	0.0199093
																		TRINITY_DN327_c1_g1_i11	engase	-8.93021	0.00223686									TRINITY_DN3681_c0_g1_i5	slc39a13	-3.06071	0.0199093
																		TRINITY_DN12411_c0_g1_i7	ccdc85b	2.8087	0.00224887									TRINITY_DN724_c1_g1_i4	pycr3	6.1669	0.0200047
																		TRINITY_DN3359_c0_g1_i5	myo5aa	-7.98002	0.00226692									TRINITY_DN4462_c0_g2_i3	LOC117736261	-2.1629	0.0201413
																		TRINITY_DN6939_c3_g1_i6	gatm	-5.28633	0.00229681									TRINITY_DN254_c0_g2_i1	LOC117739366	-3.94976	0.0201675
																		TRINITY_DN121582_c0_g1_i2	LOC117745192	-5.48422	0.00229681									TRINITY_DN8510_c2_g1_i2	ogdhl	-5.28407	0.0202012
																		TRINITY_DN2714_c2_g1_i5	LOC117729557	3.05999	0.00231926									TRINITY_DN3867_c1_g2_i2	polr2k	-2.19997	0.0202012
																		TRINITY_DN1510_c2_g1_i14	cmip	2.34835	0.00232427									TRINITY_DN804_c0_g2_i12	LOC117748157	-3.59566	0.0202166
																		TRINITY_DN1244_c7_g2_i1	elovl7a	-1.85893	0.00232686									TRINITY_DN647_c0_g1_i5	LOC117730154	2.72786	0.0202188
																		TRINITY_DN2338_c0_g1_i2	rab42b	8.07088	0.00233098									TRINITY_DN88_c0_g1_i2	shroom1	-6.14822	0.0202188
																		TRINITY_DN3330_c0_g1_i23	adrb3a	-8.38247	0.00233215									TRINITY_DN6597_c0_g1_i1	nadsyn1	-4.95673	0.0203048
																		TRINITY_DN17849_c0_g1_i6	fhdc2	8.6485	0.00233215									TRINITY_DN42_c3_g1_i2	cby1	-2.95182	0.0203827
																		TRINITY_DN2938_c5_g1_i1	gas1a	2.11283	0.00233215									TRINITY_DN16299_c2_g1_i3	gamt	-3.48206	0.0205288
																		TRINITY_DN1702_c7_g1_i1	golph3	2.41067	0.00233215									TRINITY_DN825_c0_g1_i6	LOC117728001	2.81349	0.0205288
																		TRINITY_DN5435_c0_g1_i11	ldah	-8.7674	0.00233215									TRINITY_DN3359_c3_g1_i6	spata1	-2.50976	0.0206439
																		TRINITY_DN168_c1_g1_i2	odr4	-3.83365	0.00233215									TRINITY_DN179840_c0_g1_i1	LOC117743234	2.98601	0.0206822
																		TRINITY_DN1515_c3_g3_i3	rps14	-1.95797	0.00233215									TRINITY_DN5790_c0_g8_i1	LOC117746873	-2.43549	0.0207329
																		TRINITY_DN7595_c2_g1_i4	rpl36	-2.16209	0.00233993									TRINITY_DN216_c2_g1_i1	LOC117751368	3.71103	0.0207329
																		TRINITY_DN904_c1_g1_i4	sdc4	2.54084	0.0023499									TRINITY_DN3562_c0_g3_i2	zbtb47b	-2.73647	0.0207592
																		TRINITY_DN7795_c0_g1_i1	ppp1r15b	1.826	0.00235211									TRINITY_DN1167_c0_g1_i3	ccser1	-11.3284	0.0207869
																		TRINITY_DN304_c0_g1_i6	LOC117737190	-3.83213	0.00235427									TRINITY_DN14958_c0_g1_i9	mrps12	-9.00514	0.0208572
																		TRINITY_DN32091_c0_g1_i1	LOC117743616	-4.18555	0.00235624									TRINITY_DN24992_c0_g1_i5	zgc:66433	12.8462	0.0209173
																		TRINITY_DN953_c2_g1_i9	bcl2l1	2.21571	0.00236031									TRINITY_DN1970_c0_g1_i17	crebbpa	7.48438	0.0210145
																		TRINITY_DN5306_c0_g1_i18	LOC117728100	-6.32049	0.00236061									TRINITY_DN3275_c0_g1_i7	rhag	-5.74916	0.0211582
																		TRINITY_DN2275_c1_g1_i1	tapt1a	-8.32624	0.00240303									TRINITY_DN12591_c1_g1_i2	LOC117745327	-8.97612	0.0212562
																		TRINITY_DN0_c0_g2_i4	flna	-12.0572	0.00240868									TRINITY_DN1198_c0_g1_i7	kpna6	1.97815	0.021319
																		TRINITY_DN6021_c0_g1_i2	acbd3	-9.1677	0.00244438									TRINITY_DN1202_c0_g1_i5	LOC117727775	-6.60912	0.021319
																		TRINITY_DN18732_c0_g1_i6	dock5	-8.78399	0.00245584									TRINITY_DN2997_c0_g5_i1	top2a	-2.48193	0.021319
																		TRINITY_DN121138_c0_g1_i4	LOC117745194	-1.97215	0.00245584									TRINITY_DN89_c1_g1_i10	LOC117727217	3.35319	0.0213281
																		TRINITY_DN3423_c2_g1_i1	LOC117745339	-2.91058	0.00245989									TRINITY_DN107_c0_g1_i3	LOC117733863	-2.9325	0.0213281
																		TRINITY_DN4303_c1_g2_i3	egln3	-6.3783	0.0024749									TRINITY_DN2174_c2_g1_i3	LOC117746053	-9.12724	0.0213281
																		TRINITY_DN1315_c0_g1_i10	eif4enif1	-4.76175	0.0024851									TRINITY_DN1902_c0_g2_i2	LOC117736998	-3.40392	0.0213368
																		TRINITY_DN971_c0_g1_i3	dedd1	-9.35486	0.00248695									TRINITY_DN8630_c0_g1_i3	nectin4a	3.20949	0.0214231
																		TRINITY_DN2216_c2_g1_i1	lnx2a	2.67812	0.00248695									TRINITY_DN6376_c0_g2_i1	mrps6	-2.014	0.0216409
																		TRINITY_DN2004_c2_g1_i4	LOC117739046	-6.69908	0.0025085									TRINITY_DN3765_c1_g1_i1	saraf	2.00052	0.0218434
																		TRINITY_DN751_c2_g1_i19	crocc2	-5.16394	0.00253387									TRINITY_DN4265_c0_g1_i9	vcp	-2.77939	0.0218436
																		TRINITY_DN6401_c0_g1_i6	LOC117745559	2.29407	0.00253387									TRINITY_DN2108_c0_g1_i5	LOC117739313	2.19424	0.0220357
																		TRINITY_DN17116_c0_g1_i8	LOC117745605	-3.35775	0.00254641									TRINITY_DN1821_c0_g2_i8	relch	2.12014	0.0220357
																		TRINITY_DN17427_c0_g2_i1	grid2ipa	8.95092	0.00255585									TRINITY_DN6910_c0_g1_i8	adka	-2.57955	0.0222135
																		TRINITY_DN6476_c0_g1_i14	vit	-8.23845	0.00256276									TRINITY_DN4835_c0_g4_i1	ccny	1.8332	0.0222473
																		TRINITY_DN1256_c0_g1_i13	LOC117746802	-3.40014	0.00258178									TRINITY_DN21085_c0_g3_i1	ndrg2	-5.10603	0.0223715
																		TRINITY_DN3486_c0_g1_i5	si:ch211-194b1.1	-7.957	0.00258271									TRINITY_DN782_c0_g1_i18	LOC117727162	2.2733	0.0225069
																		TRINITY_DN2176_c12_g1_i2	LOC117734035	-5.44607	0.00259055									TRINITY_DN6276_c0_g3_i3	LOC117746778	3.49018	0.0225069
																		TRINITY_DN3294_c0_g1_i4	loxl2a	3.95369	0.00259055									TRINITY_DN4000_c1_g1_i6	rack1	-7.80792	0.0225352
																		TRINITY_DN1022_c0_g2_i3	nbr1a	9.1406	0.00259055									TRINITY_DN3478_c0_g1_i9	mbnl1	8.16989	0.0226967
																		TRINITY_DN6340_c0_g1_i9	spock3	-1.82558	0.00259055									TRINITY_DN10964_c0_g3_i2	ccdc80	-4.6782	0.0228264
																		TRINITY_DN6113_c0_g1_i4	tmem63a	-8.15803	0.00259055									TRINITY_DN7027_c0_g1_i1	il11a	7.06987	0.023081
																		TRINITY_DN34970_c2_g1_i1	si:ch211-137a8.4	-5.82637	0.00260595									TRINITY_DN4604_c0_g1_i3	ppp1r10	-6.31614	0.023081
																		TRINITY_DN1767_c1_g1_i1	LOC117736982	3.83151	0.00260661									TRINITY_DN4379_c0_g1_i2	LOC117733569	3.08947	0.0232708
																		TRINITY_DN5129_c0_g3_i1	hes6	-8.32845	0.00263914									TRINITY_DN7993_c0_g1_i1	rgs2	7.60946	0.0234324
																		TRINITY_DN502_c1_g1_i6	LOC117746050	-9.51815	0.00263914									TRINITY_DN4428_c0_g1_i4	haus4	-3.10646	0.023443
																		TRINITY_DN7084_c0_g1_i1	p2ry2.1	-8.67718	0.00265271									TRINITY_DN8630_c1_g1_i5	cxadr	12.5662	0.0235065
																		TRINITY_DN2909_c1_g1_i6	bcl3	2.1013	0.00265703									TRINITY_DN1010_c0_g2_i1	LOC117730402	-3.36162	0.0235146
																		TRINITY_DN1368_c0_g2_i2	LOC117746458	1.9366	0.00266811									TRINITY_DN131_c0_g1_i3	net1	-4.89032	0.023685
																		TRINITY_DN16356_c0_g1_i1	trib3	3.25703	0.00266811									TRINITY_DN1737_c0_g1_i9	ghrh	1.94864	0.0239549
																		TRINITY_DN1601_c0_g1_i13	tprb	5.19403	0.00268106									TRINITY_DN5884_c1_g1_i4	plcb2	-4.10339	0.0239549
																		TRINITY_DN333_c0_g1_i10	LOC117745603	-2.50563	0.00269179									TRINITY_DN2883_c1_g1_i2	LOC117729601	-3.07298	0.0239602
																		TRINITY_DN2994_c2_g1_i3	ldlrap1a	-7.3626	0.00271889									TRINITY_DN3039_c0_g4_i1	LOC117729687	-3.73602	0.0239602
																		TRINITY_DN12491_c0_g1_i1	LOC117747543	-8.34116	0.00276833									TRINITY_DN1285_c0_g4_i2	LOC117741215	-2.27922	0.0239602
																		TRINITY_DN21330_c0_g1_i2	tspan37	-7.14152	0.00281145									TRINITY_DN5877_c0_g2_i18	arhgef11	-7.69714	0.0239632
																		TRINITY_DN16_c9_g1_i3	LOC117749359	-2.44513	0.00281761									TRINITY_DN21825_c0_g2_i9	LOC117729495	3.74281	0.0239802
																		TRINITY_DN223_c0_g1_i13	plg	-6.21694	0.00284097									TRINITY_DN15043_c1_g1_i1	LOC117727936	-4.43932	0.0241352
																		TRINITY_DN194_c3_g1_i3	slc16a2	8.11832	0.0028457									TRINITY_DN9413_c0_g1_i1	LOC117735446	4.07	0.0241387
																		TRINITY_DN5228_c0_g2_i7	LOC117737678	-4.23252	0.00284722									TRINITY_DN4327_c0_g1_i4	gpr174	-7.91979	0.0241751
																		TRINITY_DN2489_c0_g1_i3	fgl2a	1.57654	0.00285518									TRINITY_DN685_c0_g1_i16	pfkfb4b	4.25169	0.0242484
																		TRINITY_DN23148_c0_g1_i7	nit1	2.36086	0.00288495									TRINITY_DN1220_c0_g1_i11	LOC117745040	-8.62412	0.0243516
																		TRINITY_DN2969_c0_g2_i2	cblc	-2.19797	0.00288691									TRINITY_DN2534_c0_g1_i14	ero1b	2.51823	0.0244084
																		TRINITY_DN32824_c0_g1_i3	nmt2	-9.10006	0.00291981									TRINITY_DN27215_c1_g1_i10	mcm5	-3.32475	0.024498
																		TRINITY_DN1934_c0_g1_i10	galnt6	-8.11893	0.0029274									TRINITY_DN10345_c0_g3_i3	LOC117725287	-5.92368	0.0246511
																		TRINITY_DN3137_c0_g1_i10	il1rl1	-8.07102	0.00292844									TRINITY_DN3776_c0_g2_i9	azin1b	2.92296	0.0247531
																		TRINITY_DN67080_c0_g1_i1	LOC117745193	-2.04878	0.00293597									TRINITY_DN385_c0_g1_i8	stat5a	3.40388	0.0247712
																		TRINITY_DN203_c0_g1_i3	LOC117746064	2.93613	0.00293597									TRINITY_DN2520_c0_g1_i12	rab11fip5a	3.24141	0.0247717
																		TRINITY_DN3314_c0_g1_i3	wdfy4	-1.97977	0.00293597									TRINITY_DN641_c0_g4_i1	sema3fa	-2.30227	0.0247717
																		TRINITY_DN2390_c0_g2_i8	LOC117751727	-8.96007	0.00294095									TRINITY_DN1811_c0_g1_i20	agxta	-3.81451	0.0248338
																		TRINITY_DN4093_c1_g1_i5	LOC117731466	-2.04307	0.0029483									TRINITY_DN2056_c0_g5_i1	LOC117740554	-1.95412	0.0248338
																		TRINITY_DN48882_c0_g1_i2	ela3l	-2.21031	0.00296391									TRINITY_DN2540_c1_g1_i1	amdhd2	-1.94739	0.0250519
																		TRINITY_DN3501_c1_g1_i5	LOC117749606	2.13853	0.00297081									TRINITY_DN3903_c3_g4_i1	cbx7a	5.25405	0.0250671
																		TRINITY_DN1813_c0_g1_i11	LOC117730541	-8.33977	0.00299912									TRINITY_DN1549_c1_g3_i10	LOC117745690	3.09219	0.0252467
																		TRINITY_DN27068_c0_g1_i9	plaat1l	-6.7939	0.00302542									TRINITY_DN5304_c0_g1_i5	carhsp1	-1.91723	0.0252788
																		TRINITY_DN6827_c1_g1_i1	camk1b	9.11021	0.0030278									TRINITY_DN35499_c0_g1_i5	pipox	-4.83188	0.0252788
																		TRINITY_DN20986_c0_g1_i11	LOC117725404	4.20651	0.0030781									TRINITY_DN14609_c1_g1_i5	vdac2	-5.48836	0.0255888
																		TRINITY_DN3574_c0_g1_i2	fam222a	-2.24212	0.00308572									TRINITY_DN28003_c0_g1_i2	LOC117743837	-2.42251	0.0256406
																		TRINITY_DN2397_c0_g1_i4	hao1	-8.20425	0.00308572									TRINITY_DN1188_c1_g4_i2	LOC117730992	1.75987	0.0257041
																		TRINITY_DN4365_c0_g1_i1	LOC117726364	2.37535	0.00308572									TRINITY_DN607_c2_g1_i1	slc35b1	1.96577	0.025747
																		TRINITY_DN608_c0_g1_i20	LOC117741969	-9.27875	0.00308572									TRINITY_DN2255_c0_g1_i15	kctd17	-3.73692	0.0258955
																		TRINITY_DN25798_c1_g1_i1	LOC117742905	-6.27079	0.00309511									TRINITY_DN6011_c0_g1_i4	tnk1	-2.15566	0.0259538
																		TRINITY_DN1035_c0_g1_i1	cntnap2a	-8.62357	0.00310475									TRINITY_DN3929_c0_g1_i8	ldhd	-3.78552	0.0259611
																		TRINITY_DN12299_c0_g2_i1	gprc6a	7.8343	0.00312143									TRINITY_DN4852_c0_g1_i16	grtp1a	1.70281	0.0261484
																		TRINITY_DN730_c0_g1_i8	LOC117729761	1.65719	0.00312763									TRINITY_DN1263_c0_g1_i4	LOC117745960	-2.13501	0.0263938
																		TRINITY_DN1460_c1_g1_i1	LOC117742671	2.25574	0.00315789									TRINITY_DN1300_c0_g1_i22	il17rc	-2.43898	0.0264577
																		TRINITY_DN4690_c0_g1_i17	nfx1	-6.0578	0.00315789									TRINITY_DN1488_c0_g1_i4	pyroxd2	-2.97113	0.0264577
																		TRINITY_DN458_c6_g1_i1	igfbp1a	5.86267	0.00318118									TRINITY_DN3344_c0_g1_i3	pcyt2	6.10634	0.0265018
																		TRINITY_DN4462_c0_g2_i3	LOC117736261	-2.1336	0.00318169									TRINITY_DN3415_c1_g2_i3	tom1	2.86519	0.0266831
																		TRINITY_DN5137_c0_g1_i7	btk	-2.1048	0.00319393									TRINITY_DN25128_c0_g1_i3	zbtb21	2.91492	0.0266985
																		TRINITY_DN13791_c1_g2_i2	ptprua	2.0504	0.00319393									TRINITY_DN12663_c0_g2_i1	LOC117744076	-2.2272	0.0267316
																		TRINITY_DN957_c1_g2_i5	LOC117750953	3.6834	0.00322091									TRINITY_DN3848_c1_g1_i2	cdkn1a	-3.15745	0.0270572
																		TRINITY_DN14632_c0_g1_i16	dop1b	-8.87753	0.00325383									TRINITY_DN4735_c3_g1_i1	pgrmc1	-13.6629	0.0272733
																		TRINITY_DN1157_c0_g1_i19	LOC117740150	-9.74266	0.00325383									TRINITY_DN2421_c0_g1_i1	thrap3a	-3.1919	0.0274596
																		TRINITY_DN4884_c0_g1_i14	LOC117731937	8.66174	0.00326035									TRINITY_DN4998_c0_g1_i2	LOC117740211	1.81593	0.0275032
																		TRINITY_DN9631_c1_g1_i2	plpp3	1.73518	0.0032845									TRINITY_DN5325_c1_g1_i1	LOC117747003	4.97369	0.0275032
																		TRINITY_DN5534_c0_g1_i2	LOC117750947	1.9697	0.00329626									TRINITY_DN735_c7_g1_i2	tns1a	-3.14272	0.0275032
																		TRINITY_DN30291_c0_g1_i1	LOC117740768	-3.43655	0.00331498									TRINITY_DN142757_c1_g1_i5	rbp4	-2.42502	0.0276588
																		TRINITY_DN2994_c0_g6_i1	bhlhe40	2.04952	0.00331626									TRINITY_DN346_c3_g2_i7	pank1a	-1.72454	0.0277934
																		TRINITY_DN2336_c2_g1_i1	ptgs2b	8.96978	0.00332081									TRINITY_DN31759_c0_g1_i3	LOC117732991	2.25488	0.0279946
																		TRINITY_DN5535_c1_g1_i1	itpka	-4.96367	0.00332508									TRINITY_DN3047_c1_g1_i2	LOC117736177	2.79499	0.0280283
																		TRINITY_DN307_c8_g1_i1	LOC117741170	2.98634	0.00332985									TRINITY_DN3153_c0_g2_i3	LOC117751663	1.88275	0.0282211
																		TRINITY_DN1858_c3_g1_i3	syt15	-2.77536	0.00334739									TRINITY_DN46142_c0_g1_i1	si:dkey-30c15.13	-3.4701	0.0283101
																		TRINITY_DN3762_c0_g4_i3	unc93b1	-2.05893	0.00340575									TRINITY_DN9873_c0_g1_i3	srm	1.64741	0.0283518
																		TRINITY_DN5689_c0_g1_i4	si:dkey-28a3.2	-8.56737	0.00341171									TRINITY_DN5474_c1_g1_i17	mapk15	1.83314	0.0283899
																		TRINITY_DN2634_c0_g1_i11	LOC117743952	-2.92713	0.00342758									TRINITY_DN622_c6_g1_i1	emilin1a	-2.53731	0.0285458
																		TRINITY_DN206_c1_g2_i1	klf6a	1.71895	0.00343961									TRINITY_DN7317_c1_g1_i2	LOC117747754	-3.08561	0.0286067
																		TRINITY_DN3369_c0_g1_i2	mcoln2	-8.50693	0.00344006									TRINITY_DN3291_c0_g1_i6	hpda	-2.6422	0.0286912
																		TRINITY_DN2996_c0_g1_i1	LOC117730803	-8.62064	0.00345037									TRINITY_DN5968_c1_g2_i26	LOC117734584	2.9033	0.0287187
																		TRINITY_DN1751_c1_g1_i3	plekha8	-2.42032	0.00346677									TRINITY_DN4178_c1_g2_i2	camk2g2	-13.5648	0.0287427
																		TRINITY_DN387_c3_g1_i1	LOC117733326	-2.5088	0.00346772									TRINITY_DN1706_c0_g2_i1	slc38a5b	1.78131	0.0287427
																		TRINITY_DN1946_c0_g1_i7	LOC117729436	1.91392	0.00347086									TRINITY_DN4587_c0_g1_i14	mapk14b	12.1122	0.028824
																		TRINITY_DN5475_c0_g1_i3	cpdp	-8.36835	0.00347213									TRINITY_DN7556_c1_g1_i2	c4h1orf210	-2.04243	0.0290882
																		TRINITY_DN904_c1_g2_i2	sdc4	2.51117	0.00347213									TRINITY_DN630_c1_g3_i1	tnfsf11	-4.54715	0.0290882
																		TRINITY_DN86692_c0_g1_i4	rpl36a	-2.15609	0.00347993									TRINITY_DN23636_c0_g1_i6	yrdc	2.50968	0.0290882
																		TRINITY_DN2201_c1_g2_i2	baz2ba	-2.41249	0.00349739									TRINITY_DN2375_c0_g3_i2	fgg	5.42304	0.0291192
																		TRINITY_DN1189_c7_g1_i5	adap2	-2.9356	0.00350095									TRINITY_DN5175_c0_g1_i2	LOC117749990	-2.27197	0.0291336
																		TRINITY_DN636_c0_g1_i9	gnptg	-10.383	0.0035473									TRINITY_DN709_c0_g3_i1	hdac5	2.19987	0.0292393
																		TRINITY_DN2606_c0_g1_i15	LOC117737394	-2.00741	0.0035473									TRINITY_DN1625_c0_g1_i4	aida	-7.60225	0.029246
																		TRINITY_DN819_c5_g1_i6	rpl29	-1.93129	0.0035473									TRINITY_DN5749_c0_g1_i6	LOC117746126	-13.4029	0.0292497
																		TRINITY_DN666_c0_g1_i5	mat2aa	-2.0807	0.00355422									TRINITY_DN4780_c0_g1_i2	LOC117751441	-3.72802	0.0294511
																		TRINITY_DN17208_c1_g1_i4	cd79b	-6.5646	0.00355626									TRINITY_DN60235_c0_g1_i2	shcbp1	-8.36646	0.0295949
																		TRINITY_DN1430_c2_g1_i12	iqgap2	-6.31945	0.00356701									TRINITY_DN910_c0_g1_i1	gchfr	-3.87867	0.0296844
																		TRINITY_DN1529_c0_g1_i4	cnn2	2.40854	0.0035919									TRINITY_DN2797_c0_g3_i6	vegfaa	8.20479	0.0298243
																		TRINITY_DN80538_c0_g1_i1	LOC117731466	-1.96943	0.0035919									TRINITY_DN2273_c0_g1_i3	LOC117736128	-3.84122	0.0298495
																		TRINITY_DN6468_c0_g2_i1	ascc3	8.47312	0.00361355									TRINITY_DN1817_c4_g1_i4	LOC117742723	-4.91158	0.0300948
																		TRINITY_DN27215_c0_g1_i1	cdcp1a	6.63329	0.00361355									TRINITY_DN674_c0_g1_i1	LOC117742424	2.29773	0.0301468
																		TRINITY_DN80833_c0_g1_i5	LOC117745194	-1.92062	0.00361355									TRINITY_DN4400_c0_g2_i1	LOC117734566	3.93143	0.0302949
																		TRINITY_DN51027_c0_g1_i1	rpl10a	-1.71659	0.00361846									TRINITY_DN1437_c0_g3_i1	ern2	2.87023	0.0303972
																		TRINITY_DN2078_c1_g1_i1	chst2b	-2.26089	0.0036679									TRINITY_DN7912_c0_g1_i8	tbc1d13	-4.85157	0.0303972
																		TRINITY_DN4782_c0_g1_i6	LOC117736516	8.57895	0.0036679									TRINITY_DN863_c1_g2_i4	tmem184a	1.79935	0.030398
																		TRINITY_DN80833_c0_g1_i7	LOC117745194	-1.84854	0.0036679									TRINITY_DN374_c0_g3_i2	LOC117730640	-9.24453	0.0304831
																		TRINITY_DN15059_c0_g1_i2	cd276	-4.22391	0.00369249									TRINITY_DN2337_c0_g1_i2	zgc:153372	-8.05909	0.0305883
																		TRINITY_DN30985_c0_g1_i6	LOC117734043	-8.06576	0.00369249									TRINITY_DN2169_c0_g1_i2	LOC117741505	-3.46139	0.0306504
																		TRINITY_DN443_c0_g1_i26	LOC117734578	10.4098	0.00369249									TRINITY_DN5739_c0_g1_i3	slc17a9b	3.22354	0.0307738
																		TRINITY_DN4243_c0_g1_i1	LOC117751523	3.50162	0.00369355									TRINITY_DN12751_c0_g1_i11	prdx1	3.43711	0.0308463
																		TRINITY_DN6270_c0_g1_i1	LOC117732742	2.3727	0.00370959									TRINITY_DN192_c11_g1_i1	LOC117727556	-3.98885	0.0309447
																		TRINITY_DN35694_c0_g1_i10	nek12	-1.96996	0.00372167									TRINITY_DN3008_c0_g1_i5	pole2	-2.75812	0.0309578
																		TRINITY_DN1061_c1_g1_i2	carmil3	-5.0106	0.00373955									TRINITY_DN9373_c0_g1_i5	tmod1	4.3366	0.0309578
																		TRINITY_DN27163_c0_g1_i7	herc3	9.152	0.00376751									TRINITY_DN80_c6_g1_i1	plxdc2	-2.44651	0.0310777
																		TRINITY_DN11_c2_g3_i1	mmp14b	2.00706	0.00376751									TRINITY_DN4408_c0_g1_i18	slc31a1	-13.1793	0.0310777
																		TRINITY_DN6340_c0_g1_i4	spock3	-3.27056	0.00380623									TRINITY_DN13276_c0_g1_i6	lactb2	11.9248	0.0312514
																		TRINITY_DN3450_c1_g1_i2	selenoe	-2.34752	0.00382138									TRINITY_DN1956_c0_g5_i2	LOC117748404	-3.71503	0.0315176
																		TRINITY_DN1371_c0_g1_i9	LOC117749359	-6.51072	0.00385275									TRINITY_DN3223_c0_g1_i1	s1pr4	2.87897	0.0316963
																		TRINITY_DN25213_c1_g4_i3	tln1	1.55326	0.00385275									TRINITY_DN1760_c1_g2_i1	gpc1b	-2.69213	0.0318519
																		TRINITY_DN3855_c0_g1_i3	cd36	4.00561	0.00386172									TRINITY_DN4799_c0_g1_i18	LOC117729223	4.03538	0.0318519
																		TRINITY_DN137_c0_g1_i4	c6	4.58585	0.00386371									TRINITY_DN1126_c0_g3_i1	trdmt1	11.8669	0.032083
																		TRINITY_DN92_c0_g1_i3	paics	-2.00395	0.00390909									TRINITY_DN4210_c0_g1_i5	fgd6	2.89552	0.0321472
																		TRINITY_DN1767_c1_g1_i8	LOC117736982	1.69674	0.00393721									TRINITY_DN1432_c0_g1_i3	ifih1	-4.26827	0.0321472
																		TRINITY_DN1164_c0_g1_i6	rpl10a	-1.67189	0.00394357									TRINITY_DN2078_c0_g1_i2	LOC117728026	2.94538	0.0322026
																		TRINITY_DN19733_c0_g1_i4	LOC117745194	-1.93793	0.00395447									TRINITY_DN1510_c2_g1_i15	cmip	11.9332	0.0323001
																		TRINITY_DN127888_c2_g1_i1	mmp14b	2.15268	0.00396843									TRINITY_DN24557_c0_g1_i9	LOC117746014	-3.72661	0.0323001
																		TRINITY_DN5281_c2_g1_i1	ssna1	1.90476	0.00398262									TRINITY_DN1166_c0_g3_i1	LOC117732984	3.36787	0.0323543
																		TRINITY_DN3497_c1_g2_i1	tnnc1a	3.52165	0.00398262									TRINITY_DN28493_c0_g1_i2	cstf2	-9.42524	0.0323687
																		TRINITY_DN2660_c0_g2_i1	batf2	2.31847	0.00398612									TRINITY_DN902_c0_g1_i10	LOC117735721	-2.52478	0.0324932
																		TRINITY_DN13718_c0_g2_i1	piezo1	-4.6626	0.00399896									TRINITY_DN17142_c0_g1_i1	metrn	-2.20388	0.0327453
																		TRINITY_DN2944_c0_g2_i5	rps29	-2.19096	0.00399967									TRINITY_DN2445_c0_g1_i1	nr0b2a	-8.84023	0.0327453
																		TRINITY_DN2230_c0_g1_i10	ssh2a	2.45172	0.00402512									TRINITY_DN38946_c0_g1_i2	cgref1	3.71521	0.0328674
																		TRINITY_DN3340_c0_g1_i2	irf2bp2b	1.56256	0.00408138									TRINITY_DN9478_c0_g1_i4	si:ch211-1o7.2	-2.87581	0.0328932
																		TRINITY_DN2614_c0_g1_i15	mtfr1l	-2.20292	0.00410744									TRINITY_DN5533_c0_g1_i1	slc51a	-3.24894	0.0331504
																		TRINITY_DN3796_c0_g1_i1	LOC117729212	3.31902	0.00411666									TRINITY_DN2297_c0_g1_i10	prrc2c	11.9306	0.0332398
																		TRINITY_DN2293_c0_g1_i9	sorbs2a	-10.5695	0.00414201									TRINITY_DN991_c0_g1_i17	si:dkey-262k9.2	-2.18929	0.0332398
																		TRINITY_DN3174_c3_g1_i1	si:ch211-195b13.1	-2.06609	0.00417402									TRINITY_DN38282_c0_g1_i3	tnrc6b	11.7933	0.0332897
																		TRINITY_DN9833_c0_g1_i4	rplp1	-1.50564	0.0041741									TRINITY_DN11756_c0_g1_i6	dact1	-8.14425	0.0333482
																		TRINITY_DN2426_c1_g4_i1	gtpbp4	-1.6798	0.00418335									TRINITY_DN3415_c0_g1_i3	LOC117730638	3.19629	0.0333482
																		TRINITY_DN19649_c0_g1_i1	lrrc4.1	-2.35245	0.00418335									TRINITY_DN2048_c0_g1_i3	LOC117746205	-7.87323	0.0333482
																		TRINITY_DN20325_c0_g1_i1	LOC117733326	-3.13603	0.00420316									TRINITY_DN2039_c0_g1_i10	pde4ba	5.6927	0.0333636
																		TRINITY_DN2909_c1_g1_i16	bcl3	2.26488	0.00420754									TRINITY_DN269_c0_g4_i1	sptlc2b	1.99077	0.0334361
																		TRINITY_DN5682_c0_g1_i18	slc25a17	-8.51728	0.00423979									TRINITY_DN7247_c0_g1_i1	mydgf	2.93348	0.0334858
																		TRINITY_DN59893_c0_g1_i7	LOC117745194	-1.75196	0.00428199									TRINITY_DN652_c0_g1_i2	slc38a4	3.53381	0.0334858
																		TRINITY_DN111_c1_g1_i7	fkbp5	3.86834	0.00429316									TRINITY_DN777_c0_g1_i26	malt2	11.9625	0.0335806
																		TRINITY_DN7886_c0_g1_i3	LOC117735234	-3.09192	0.00431409									TRINITY_DN16746_c0_g1_i1	agmat	-2.46888	0.0337166
																		TRINITY_DN111_c1_g1_i3	fkbp5	4.33285	0.00431468									TRINITY_DN3764_c1_g1_i2	rgs3a	-2.17553	0.0337362
																		TRINITY_DN2574_c0_g2_i3	rnaset2l	-2.2377	0.00433711									TRINITY_DN1154_c0_g2_i5	LOC117732448	6.44496	0.033738
																		TRINITY_DN1508_c0_g4_i2	acta1a	3.59698	0.00434617									TRINITY_DN6654_c0_g1_i1	chd2	-2.59618	0.033943
																		TRINITY_DN3253_c0_g1_i10	col21a1	1.68465	0.00440955									TRINITY_DN2192_c0_g2_i10	LOC117728805	2.252	0.0339756
																		TRINITY_DN1648_c0_g1_i5	snx8a	-3.12004	0.00441227									TRINITY_DN12934_c1_g1_i3	gdpd4a	5.65476	0.0341309
																		TRINITY_DN1681_c0_g1_i3	LOC117729153	-2.55379	0.00441582									TRINITY_DN2122_c0_g2_i5	shank3a	-2.35942	0.034178
																		TRINITY_DN9413_c0_g1_i1	LOC117735446	-3.37344	0.00441582									TRINITY_DN3533_c0_g2_i2	taf5l	-2.08287	0.0343873
																		TRINITY_DN43356_c0_g1_i3	LOC117737465	3.28957	0.00441582									TRINITY_DN3363_c2_g1_i2	efhd1	2.06743	0.0345132
																		TRINITY_DN266_c0_g1_i15	LOC117730651	-9.55246	0.00446255									TRINITY_DN311_c0_g2_i4	oafa	1.75398	0.0345323
																		TRINITY_DN1655_c0_g1_i8	midn	2.64437	0.0045238									TRINITY_DN3054_c0_g1_i31	dna2	-4.82982	0.0346418
																		TRINITY_DN68651_c0_g1_i1	rps29	-2.15186	0.00453312									TRINITY_DN1705_c1_g1_i5	cacna1ha	5.54002	0.0347269
																		TRINITY_DN5690_c0_g1_i2	si:ch211-127i16.2	-8.05744	0.00454337									TRINITY_DN681_c2_g1_i2	LOC117751419	-3.16568	0.0348347
																		TRINITY_DN90937_c0_g1_i1	LOC117731466	-1.8706	0.0045445									TRINITY_DN1281_c0_g1_i3	ankzf1	2.32618	0.0349178
																		TRINITY_DN20_c0_g1_i3	LOC117734758	1.55832	0.00454753									TRINITY_DN1385_c0_g1_i4	ssbp4	-3.27503	0.0351312
																		TRINITY_DN239_c0_g3_i1	LOC117735617	-3.83377	0.00457254									TRINITY_DN66369_c0_g1_i2	dhtkd1	1.72156	0.0352954
																		TRINITY_DN4764_c0_g2_i1	kcnh5b	-5.10171	0.0045861									TRINITY_DN3989_c0_g1_i7	ak4	-2.43243	0.0353187
																		TRINITY_DN1810_c0_g1_i20	LOC117741309	-3.77204	0.0045861									TRINITY_DN3340_c0_g1_i2	irf2bp2b	1.9053	0.0354491
																		TRINITY_DN8292_c0_g1_i8	mat1a	-6.63583	0.0045861									TRINITY_DN1413_c1_g1_i3	rnf157	-6.22608	0.0354491
																		TRINITY_DN1832_c0_g1_i6	mmp25b	-8.83987	0.00461686									TRINITY_DN1367_c0_g1_i5	nbeal2	11.6228	0.0354992
																		TRINITY_DN1515_c1_g1_i2	cep63	-8.42311	0.00464169									TRINITY_DN5629_c0_g1_i2	LOC117742512	1.80779	0.0355393
																		TRINITY_DN1610_c0_g2_i6	LOC117736761	-7.8048	0.00473074									TRINITY_DN2453_c1_g1_i8	LOC117731192	3.32236	0.0355893
																		TRINITY_DN16306_c0_g1_i2	agpat5	-4.49572	0.00473654									TRINITY_DN1521_c0_g1_i3	LOC117745993	2.65808	0.0356254
																		TRINITY_DN49226_c0_g1_i2	LOC117750249	2.49996	0.00473654									TRINITY_DN3415_c2_g1_i1	vdac3	-2.28539	0.035662
																		TRINITY_DN14960_c0_g1_i3	LOC117747072	-8.17863	0.00476084									TRINITY_DN3846_c0_g1_i1	phf5a	-2.2858	0.0357849
																		TRINITY_DN221701_c0_g1_i1	LOC117735462	1.7662	0.00479936									TRINITY_DN656_c1_g1_i15	LOC117746852	3.17204	0.0359398
																		TRINITY_DN9466_c0_g3_i2	znf831	-2.11566	0.00480625									TRINITY_DN11_c0_g2_i1	LOC117749819	-2.45354	0.036166
																		TRINITY_DN18504_c1_g1_i1	LOC117736696	-2.13457	0.00480995									TRINITY_DN705_c0_g1_i10	LOC117749901	2.40157	0.036166
																		TRINITY_DN6061_c0_g1_i3	tmem116	-5.51437	0.00480995									TRINITY_DN3769_c0_g1_i9	p4hb	-5.34022	0.0363455
																		TRINITY_DN39591_c0_g1_i4	si:ch211-255i20.3	-2.87222	0.00485429									TRINITY_DN60229_c0_g1_i8	plk3	2.2522	0.036405
																		TRINITY_DN2421_c0_g3_i3	thrap3a	-2.75708	0.00486493									TRINITY_DN4047_c0_g1_i13	irak3	2.38545	0.0364097
																		TRINITY_DN2714_c4_g2_i1	coq10b	7.34946	0.00489194									TRINITY_DN1805_c1_g1_i2	oit3	-3.19903	0.0364097
																		TRINITY_DN557_c0_g1_i13	fam120b	-5.83354	0.00489194									TRINITY_DN4149_c0_g1_i9	ostc	-5.27603	0.0364097
																		TRINITY_DN29462_c0_g1_i5	hamp	6.68423	0.00490519									TRINITY_DN3016_c4_g1_i1	LOC117730596	2.75884	0.0365149
																		TRINITY_DN503_c0_g1_i1	renbp	-2.04289	0.00490519									TRINITY_DN238_c2_g1_i1	pgp	1.73179	0.036679
																		TRINITY_DN1506_c0_g1_i2	gsna	1.94243	0.00492001									TRINITY_DN12973_c0_g1_i1	calub	2.11872	0.0367156
																		TRINITY_DN3727_c0_g2_i6	slc7a2	-4.74552	0.00492161									TRINITY_DN37959_c0_g1_i6	ankrd11	-8.53392	0.036826
																		TRINITY_DN17486_c0_g1_i3	klhl6	-2.01183	0.00492799									TRINITY_DN1244_c7_g2_i2	elovl7a	-1.89717	0.036826
																		TRINITY_DN863_c3_g2_i1	cdo1	2.42169	0.00492801									TRINITY_DN131096_c0_g1_i1	hspa8b	-3.63202	0.036826
																		TRINITY_DN3049_c0_g1_i21	LOC117747493	-8.6554	0.00496672									TRINITY_DN1446_c3_g1_i1	si:dkey-51e6.1	-2.68833	0.0368696
																		TRINITY_DN72705_c0_g1_i1	rpl36	-2.23381	0.00499333									TRINITY_DN425_c0_g2_i17	LOC117730305	-10.4518	0.0368837
																		TRINITY_DN2750_c0_g1_i18	LOC117747638	-8.54169	0.00500085									TRINITY_DN633_c4_g1_i1	bbs12	-2.74786	0.0370036
																		TRINITY_DN3544_c1_g1_i4	camk2d1	-3.43363	0.00504361									TRINITY_DN777_c0_g2_i2	hdac4	2.72987	0.0370772
																		TRINITY_DN1829_c0_g1_i6	LOC117730019	-2.59962	0.00504361									TRINITY_DN8317_c0_g3_i2	LOC117732595	-2.3669	0.0372283
																		TRINITY_DN2624_c0_g1_i49	mcf2a	-6.12417	0.00504361									TRINITY_DN12985_c0_g5_i2	LOC117730926	-3.16811	0.0372655
																		TRINITY_DN766_c3_g1_i1	nr4a3	2.7255	0.00504361									TRINITY_DN4223_c3_g1_i3	si:ch211-282j22.3	11.508	0.0372655
																		TRINITY_DN1652_c0_g2_i3	sema4ba	2.27533	0.00506481									TRINITY_DN3336_c0_g2_i14	tfcp2l1	-6.10211	0.0372655
																		TRINITY_DN559_c1_g1_i12	setdb2	-10.8753	0.00506481									TRINITY_DN2426_c1_g4_i1	gtpbp4	-1.68725	0.0372762
																		TRINITY_DN9254_c0_g1_i5	aff3	-7.81717	0.0050992									TRINITY_DN49_c0_g1_i5	rcor2	1.86594	0.0372762
																		TRINITY_DN5684_c0_g1_i18	LOC117731449	-7.96601	0.00512104									TRINITY_DN26271_c0_g1_i10	adat1	-5.4074	0.0374844
																		TRINITY_DN2472_c0_g1_i1	tirap	-3.44967	0.00512104									TRINITY_DN2383_c0_g1_i2	LOC117740093	4.06399	0.0375137
																		TRINITY_DN147_c1_g1_i4	tmcc1a	2.51354	0.00512104									TRINITY_DN304_c0_g4_i3	LOC117741504	3.30545	0.0375137
																		TRINITY_DN25831_c0_g1_i2	LOC117745193	-1.84297	0.00513339									TRINITY_DN4242_c1_g1_i1	mcl1b	2.12384	0.0376553
																		TRINITY_DN5220_c0_g1_i4	znf513a	-7.009	0.00513339									TRINITY_DN10487_c0_g1_i10	nap1l1	-2.2729	0.0379494
																		TRINITY_DN6432_c0_g1_i5	fgf21	10.1873	0.00513365									TRINITY_DN3010_c0_g2_i4	LOC117749927	-5.31311	0.038176
																		TRINITY_DN124761_c1_g1_i5	LOC117745194	-1.84016	0.00513365									TRINITY_DN1952_c0_g1_i6	serping1	11.6052	0.0382297
																		TRINITY_DN4827_c0_g1_i5	nedd4a	1.74832	0.00513365									TRINITY_DN2504_c0_g2_i4	copz2	3.3384	0.0383247
																		TRINITY_DN25566_c0_g1_i11	si:dkey-151g10.3	6.50547	0.00513365									TRINITY_DN7380_c0_g1_i18	LOC117748492	4.12241	0.0383247
																		TRINITY_DN28292_c0_g1_i2	LOC117731466	-2.1123	0.00518533									TRINITY_DN10750_c0_g1_i3	prpf19	-12.4567	0.0383735
																		TRINITY_DN3127_c2_g1_i2	pip5k1ca	-8.35696	0.00519227									TRINITY_DN157197_c0_g1_i1	fzd2	-2.75769	0.0383973
																		TRINITY_DN459_c0_g1_i4	LOC117727976	-2.1664	0.00522996									TRINITY_DN43136_c0_g1_i4	ptgdsb.1	5.41398	0.0385092
																		TRINITY_DN1978_c1_g2_i8	c19h10orf88	6.81535	0.00524921									TRINITY_DN35924_c0_g1_i2	LOC117735583	-5.4606	0.0386096
																		TRINITY_DN150_c0_g1_i4	cd79a	-4.2122	0.00526419									TRINITY_DN8397_c0_g1_i1	LOC117745861	2.83875	0.0387902
																		TRINITY_DN1210_c0_g2_i12	wu:fb13g09	2.26495	0.00527013									TRINITY_DN4577_c0_g1_i3	LOC117748633	-3.01641	0.0388522
																		TRINITY_DN4239_c1_g1_i6	LOC117741699	-1.4947	0.00527801									TRINITY_DN3123_c0_g1_i14	dis3l2	2.54234	0.0389026
																		TRINITY_DN3220_c0_g2_i2	LOC117749948	-8.11284	0.00529368									TRINITY_DN2808_c0_g1_i3	pycard	-2.4451	0.039074
																		TRINITY_DN140_c0_g1_i1	pmt	-9.2496	0.00532812									TRINITY_DN322_c4_g3_i1	ptprz1a	-3.84122	0.0394088
																		TRINITY_DN2116_c3_g1_i1	snrkb	2.13898	0.00532926									TRINITY_DN4809_c0_g1_i10	LOC117747912	-8.43517	0.0397576
																		TRINITY_DN3478_c2_g1_i4	LOC117730842	2.79808	0.00535184									TRINITY_DN82_c1_g1_i18	clip1a	-5.68039	0.0398219
																		TRINITY_DN3536_c1_g1_i14	LOC117736915	-3.69756	0.00535545									TRINITY_DN492_c0_g1_i6	LOC117735617	-3.15523	0.0398219
																		TRINITY_DN24581_c0_g1_i1	dmgdh	-2.65127	0.00536605									TRINITY_DN935_c2_g2_i8	LOC117738776	-3.23929	0.0398219
																		TRINITY_DN1822_c0_g2_i3	LOC117745311	2.1528	0.00538904									TRINITY_DN32164_c0_g1_i4	med14	4.50156	0.0398952
																		TRINITY_DN137_c0_g1_i35	c6	6.84833	0.00539188									TRINITY_DN2322_c0_g2_i8	LOC117736161	-2.83431	0.0399064
																		TRINITY_DN600_c2_g1_i3	irf1b	1.78254	0.00539188									TRINITY_DN9598_c0_g1_i10	csgalnact2	3.06598	0.0399604
																		TRINITY_DN14226_c0_g1_i2	tinagl1	1.83544	0.00539188									TRINITY_DN3680_c0_g2_i4	LOC117743861	2.8765	0.0399879
																		TRINITY_DN768_c7_g3_i1	plpp2a	2.30164	0.00539366									TRINITY_DN51605_c0_g1_i2	kti12	-7.75727	0.0400883
																		TRINITY_DN1164_c0_g1_i2	rpl10a	-1.68982	0.00539803									TRINITY_DN8925_c0_g1_i3	si:dkey-6i22.5	-2.90339	0.0400884
																		TRINITY_DN3246_c1_g1_i9	LOC117732235	-2.06718	0.00541209									TRINITY_DN15190_c0_g2_i3	LOC117727065	-3.96547	0.0402449
																		TRINITY_DN4735_c5_g1_i2	sema3aa	7.9697	0.00541209									TRINITY_DN9350_c1_g1_i1	kmt5ab	-1.83165	0.0403508
																		TRINITY_DN3371_c1_g1_i1	si:zfos-943e10.1	1.93818	0.0054312									TRINITY_DN164_c4_g1_i1	cbl	-5.05325	0.040363
																		TRINITY_DN818_c0_g1_i4	LOC117726157	9.81169	0.00543779									TRINITY_DN1233_c5_g2_i1	LOC117749028	2.20668	0.0405161
																		TRINITY_DN3704_c0_g1_i10	zgc:136493	-3.33027	0.00543779									TRINITY_DN12407_c0_g1_i5	kiaa1522	-5.66333	0.0405609
																		TRINITY_DN3754_c0_g1_i1	arsj	3.25399	0.00548044									TRINITY_DN1673_c1_g3_i3	acsf2	-2.53127	0.0406047
																		TRINITY_DN454_c0_g1_i4	c13h6orf136	4.63293	0.00549388									TRINITY_DN11706_c0_g1_i1	syvn1	2.46408	0.0406733
																		TRINITY_DN444_c0_g1_i10	gramd1a	1.76426	0.00552322									TRINITY_DN6487_c0_g4_i1	irf5	-3.76961	0.0407375
																		TRINITY_DN4839_c1_g1_i5	washc2c	-9.29643	0.00553442									TRINITY_DN165673_c0_g1_i1	pdcd4a	-2.48637	0.0407498
																		TRINITY_DN1545_c0_g1_i3	LOC117741188	-3.41877	0.00553464									TRINITY_DN46881_c0_g3_i2	plch1	-4.37308	0.0410643
																		TRINITY_DN239_c2_g1_i5	inpp5l	1.82107	0.00554504									TRINITY_DN99_c0_g2_i6	LOC117738667	2.79272	0.0412446
																		TRINITY_DN93_c0_g1_i7	LOC117740535	-3.70819	0.00555031									TRINITY_DN22650_c0_g1_i1	eea1	11.3866	0.0414032
																		TRINITY_DN32157_c0_g1_i8	LOC117745193	-2.07476	0.00555031									TRINITY_DN4931_c0_g1_i2	rheb	3.02287	0.0419355
																		TRINITY_DN3263_c0_g1_i7	zgc:152968	-4.67503	0.00555031									TRINITY_DN26756_c0_g1_i4	ctnnbl1	11.2905	0.0420886
																		TRINITY_DN4949_c1_g2_i3	LOC117733349	1.58698	0.00566507									TRINITY_DN19295_c0_g1_i7	emd	-2.20514	0.0421759
																		TRINITY_DN1442_c0_g1_i9	paqr9	-6.72766	0.00566507									TRINITY_DN23509_c0_g1_i9	rnaset2	2.37455	0.0422119
																		TRINITY_DN648_c0_g1_i8	LOC117746995	1.70546	0.00570548									TRINITY_DN5299_c0_g1_i4	golt1bb	2.46299	0.0422342
																		TRINITY_DN9727_c0_g1_i1	LOC117740582	-1.67711	0.00570715									TRINITY_DN31669_c0_g2_i1	hspb1	2.73537	0.0422796
																		TRINITY_DN505_c0_g1_i3	LOC117739096	-2.43191	0.00576122									TRINITY_DN7302_c0_g1_i1	tpd52l1	-12.2823	0.0424254
																		TRINITY_DN8708_c0_g1_i1	cspg4	1.98571	0.00580967									TRINITY_DN22321_c1_g2_i1	LOC117736891	-2.64119	0.0424581
																		TRINITY_DN212_c0_g2_i1	si:dkey-24p1.1	-6.65378	0.00582793									TRINITY_DN1188_c1_g1_i2	LOC117743094	-2.29161	0.0424775
																		TRINITY_DN5402_c0_g1_i1	LOC117750053	-1.55236	0.00582908									TRINITY_DN1748_c0_g1_i1	LOC117748065	-5.63048	0.0424797
																		TRINITY_DN1681_c0_g1_i2	LOC117729153	-3.59476	0.00586542									TRINITY_DN11154_c0_g1_i1	rbp2b	-5.52557	0.0424797
																		TRINITY_DN84_c2_g1_i8	arfip1	-4.75301	0.00588156									TRINITY_DN1904_c1_g1_i4	sigirr	-2.14695	0.0424797
																		TRINITY_DN9653_c0_g1_i2	zgc:113531	-2.99061	0.00589183									TRINITY_DN19355_c10_g1_i3	LOC117735586	-4.74135	0.0425674
																		TRINITY_DN35499_c0_g1_i3	pipox	-3.61032	0.00591027									TRINITY_DN12253_c0_g2_i4	naglu	-2.26116	0.0425674
																		TRINITY_DN7334_c0_g1_i2	rbmx	-8.20122	0.00591027									TRINITY_DN1522_c1_g2_i1	LOC117747780	-5.76503	0.0427266
																		TRINITY_DN3289_c0_g1_i2	sowahd	-1.9078	0.00591027									TRINITY_DN469_c0_g1_i8	fpr1	-6.89831	0.0427608
																		TRINITY_DN6613_c0_g1_i5	il13ra2	8.23446	0.00594647									TRINITY_DN11016_c0_g1_i11	ndrg3a	11.5162	0.0427608
																		TRINITY_DN406_c1_g1_i6	LOC117747125	4.27348	0.00598119									TRINITY_DN4704_c0_g1_i1	ptch2	-2.85337	0.0430108
																		TRINITY_DN169_c1_g1_i8	LOC117749027	1.78163	0.00599223									TRINITY_DN1049_c1_g1_i6	uggt1	2.95025	0.0430434
																		TRINITY_DN5179_c0_g1_i9	acsl4a	8.18856	0.00601699									TRINITY_DN12417_c0_g1_i2	LOC117733216	-2.12382	0.0430891
																		TRINITY_DN2818_c1_g1_i12	cep41	-7.35194	0.00602744									TRINITY_DN2162_c0_g1_i6	rnf25	-7.62962	0.0431382
																		TRINITY_DN1537_c3_g1_i1	LOC117733177	2.50333	0.00604885									TRINITY_DN1733_c0_g1_i1	LOC117749151	-2.00006	0.0436364
																		TRINITY_DN8036_c0_g1_i7	fcho1	-3.42692	0.00608054									TRINITY_DN8292_c0_g1_i8	mat1a	-3.13271	0.0436367
																		TRINITY_DN230_c0_g1_i8	golim4a	-8.75633	0.00613409									TRINITY_DN3364_c0_g1_i1	rela	1.77012	0.0436585
																		TRINITY_DN4114_c0_g2_i11	vwa8	3.87959	0.00614443									TRINITY_DN1352_c0_g2_i13	susd1	-4.63129	0.043711
																		TRINITY_DN2944_c0_g2_i6	rps29	-2.1287	0.00616272									TRINITY_DN8469_c0_g1_i3	bmi1a	-1.81258	0.0440235
																		TRINITY_DN2047_c0_g1_i2	arhgef3	1.99683	0.00618653									TRINITY_DN6666_c0_g1_i2	LOC117745930	3.62351	0.0441326
																		TRINITY_DN461_c0_g1_i3	syk	-8.15278	0.00620481									TRINITY_DN6611_c0_g1_i3	deptor	-13.0431	0.0442421
																		TRINITY_DN217_c1_g2_i12	dcp2	-5.25328	0.00625694									TRINITY_DN2017_c1_g1_i7	LOC117736610	-3.16871	0.0442714
																		TRINITY_DN825_c0_g1_i2	LOC117728001	2.41074	0.00627233									TRINITY_DN70122_c0_g1_i3	tnxba	-5.2747	0.0442714
																		TRINITY_DN137_c0_g1_i24	c6	7.06365	0.00628613									TRINITY_DN1437_c0_g1_i7	LOC117734683	-1.77324	0.0443583
																		TRINITY_DN3848_c1_g1_i1	cdkn1a	2.16578	0.00634552									TRINITY_DN1752_c0_g1_i7	tdp2b	-2.12703	0.0445868
																		TRINITY_DN506_c0_g1_i9	LOC117745292	3.54089	0.00634552									TRINITY_DN1104_c0_g2_i21	uggt2	2.80302	0.0445868
																		TRINITY_DN169_c1_g1_i1	LOC117749027	1.55569	0.00634682									TRINITY_DN1145_c0_g1_i11	rars2	-8.56284	0.04472
																		TRINITY_DN27164_c0_g1_i1	sh2d3ca	-3.97749	0.00634682									TRINITY_DN517_c1_g1_i26	fubp1	2.27956	0.0448159
																		TRINITY_DN533_c0_g2_i1	plekha7a	2.18065	0.00635301									TRINITY_DN2430_c0_g3_i2	phf19	-3.1681	0.0448429
																		TRINITY_DN954_c0_g1_i5	si:dkey-88e18.2	8.24241	0.00635301									TRINITY_DN1266_c4_g1_i1	ncapd3	-2.97109	0.0450013
																		TRINITY_DN1094_c1_g1_i1	phlda2	3.38788	0.00635344									TRINITY_DN1116_c0_g1_i3	il17d	-2.9398	0.0453962
																		TRINITY_DN5402_c0_g2_i5	LOC117750045	-1.62722	0.00636085									TRINITY_DN172_c10_g1_i1	slc2a2	-3.86937	0.045443
																		TRINITY_DN384_c0_g1_i10	grna	-5.69398	0.00637552									TRINITY_DN206_c1_g2_i1	klf6a	2.11304	0.0455856
																		TRINITY_DN2638_c0_g1_i28	lnpep	8.44749	0.00637552									TRINITY_DN10718_c0_g1_i5	pah	-2.40677	0.0456962
																		TRINITY_DN50387_c0_g1_i2	camk2d1	-5.21312	0.00637951									TRINITY_DN16356_c0_g1_i4	trib3	11.1414	0.0457259
																		TRINITY_DN19649_c0_g1_i2	lrrc4.1	-4.02673	0.00637951									TRINITY_DN47_c0_g2_i2	b3gnt2b	1.81651	0.0463583
																		TRINITY_DN3445_c1_g1_i1	shroom4	2.41932	0.00637951									TRINITY_DN4207_c0_g1_i1	cbx6a	-2.98693	0.0463583
																		TRINITY_DN3434_c0_g2_i6	stim1a	1.79508	0.00641531									TRINITY_DN1153_c0_g1_i5	msrb3	11.1243	0.0463583
																		TRINITY_DN4367_c0_g1_i27	LOC117742641	-8.15323	0.00641841									TRINITY_DN5508_c0_g1_i4	LOC117733343	-4.48917	0.046377
																		TRINITY_DN14370_c2_g3_i1	LOC117730576	-5.791	0.00641965									TRINITY_DN2942_c0_g1_i1	phka2	-5.22052	0.046389
																		TRINITY_DN10715_c0_g1_i8	phyh	-7.87822	0.00645653									TRINITY_DN3830_c1_g1_i7	snx24	-9.25397	0.046389
																		TRINITY_DN1145_c0_g1_i2	rars2	-7.98212	0.00645668									TRINITY_DN7562_c1_g1_i2	LOC117726093	2.71394	0.0464348
																		TRINITY_DN557_c0_g1_i3	fam120b	-6.37936	0.00647533									TRINITY_DN6023_c0_g1_i3	si:ch211-112c15.8	3.5774	0.0464628
																		TRINITY_DN85_c0_g3_i1	znf395b	-2.1817	0.00654649									TRINITY_DN26218_c0_g1_i1	LOC117733524	-2.35312	0.0465822
																		TRINITY_DN3012_c1_g1_i1	dnase2b	-4.35153	0.00659701									TRINITY_DN4108_c1_g1_i4	ahcy	-3.68075	0.0467715
																		TRINITY_DN1365_c3_g1_i3	hivep1	1.73729	0.00663615									TRINITY_DN646_c0_g3_i1	gfpt1	2.35029	0.0468758
																		TRINITY_DN389_c0_g1_i23	LOC117737972	-6.61964	0.00663615									TRINITY_DN11622_c0_g2_i1	rps9	-2.15429	0.0470164
																		TRINITY_DN21180_c0_g1_i4	st3gal3a	2.83083	0.00672335									TRINITY_DN1558_c0_g1_i7	scarf1	-2.66382	0.0470164
																		TRINITY_DN5161_c1_g1_i2	ctsla	2.19347	0.0067731									TRINITY_DN47478_c0_g2_i8	pgam1b	5.01275	0.0471904
																		TRINITY_DN3028_c0_g2_i4	LOC117747706	-3.0346	0.006852									TRINITY_DN2181_c0_g5_i3	LOC117744368	-3.09568	0.0471981
																		TRINITY_DN2940_c0_g1_i6	slc38a2	1.96221	0.00694065									TRINITY_DN7451_c0_g1_i7	LOC117749584	3.63125	0.0473341
																		TRINITY_DN3808_c4_g1_i1	si:ch211-195b13.1	-2.62019	0.00696113									TRINITY_DN1661_c0_g3_i7	cat	-14.6524	0.0473529
																		TRINITY_DN5133_c1_g1_i2	LOC117739045	-1.55984	0.00696901									TRINITY_DN2118_c0_g1_i1	LOC117749497	-2.45845	0.0474029
																		TRINITY_DN3169_c0_g1_i2	scinlb	1.59227	0.00697837									TRINITY_DN3071_c0_g1_i2	masp2	-4.27595	0.0474398
																		TRINITY_DN121582_c0_g1_i4	LOC117745192	-2.31655	0.00699093									TRINITY_DN1041_c2_g1_i2	nt5c2b	-2.30281	0.0475072
																		TRINITY_DN24420_c0_g1_i3	LOC117747747	2.5697	0.00700844									TRINITY_DN4600_c0_g2_i5	gnaz	3.12844	0.047836
																		TRINITY_DN32990_c0_g1_i3	tgfa	4.92009	0.00700844									TRINITY_DN17874_c0_g1_i3	syce3	2.73859	0.047836
																		TRINITY_DN25_c8_g1_i1	gpc4	1.5275	0.0070178									TRINITY_DN2128_c2_g1_i5	LOC117730435	-2.45385	0.0479365
																		TRINITY_DN2220_c1_g1_i4	wfs1b	-7.90811	0.00707641									TRINITY_DN1012_c0_g1_i5	zgc:162872	-1.70365	0.0479365
																		TRINITY_DN641_c0_g3_i4	thrb	1.61043	0.00709232									TRINITY_DN1236_c2_g1_i2	LOC117743626	-2.26967	0.0480573
																		TRINITY_DN5813_c0_g1_i5	tfeb	-4.25175	0.00712026									TRINITY_DN376_c1_g1_i2	col16a1	-11.2507	0.0480799
																		TRINITY_DN105480_c0_g1_i1	LOC117745193	-1.83526	0.00715851									TRINITY_DN621_c0_g1_i3	LOC117746901	-2.67206	0.0482019
																		TRINITY_DN8_c3_g2_i1	slc1a4	-2.15274	0.00719004									TRINITY_DN2502_c0_g1_i2	cdc45	-3.1355	0.0482475
																		TRINITY_DN707_c0_g2_i8	nf2a	-8.14695	0.00721191									TRINITY_DN839_c0_g3_i1	igfals	-2.16492	0.0485175
																		TRINITY_DN477_c4_g1_i1	kdrl	1.64611	0.00722781									TRINITY_DN13502_c0_g1_i3	LOC117746941	-6.34838	0.0485824
																		TRINITY_DN1883_c0_g2_i2	hcn5	8.16036	0.0073237									TRINITY_DN4805_c0_g1_i1	prim2	-2.79453	0.0486559
																		TRINITY_DN117903_c1_g1_i1	LOC117745193	-1.87407	0.00733085									TRINITY_DN259_c0_g3_i1	zmp:0000001200	1.72292	0.0486559
																		TRINITY_DN18677_c0_g1_i1	ugdh	1.86591	0.00733832									TRINITY_DN2025_c2_g1_i16	htatsf1	-5.87735	0.0489504
																		TRINITY_DN4670_c0_g1_i6	LOC117727154	-8.17383	0.00734726									TRINITY_DN2203_c0_g2_i8	LOC117741434	-2.02702	0.0489504
																		TRINITY_DN26219_c0_g1_i11	lsp1a	2.43534	0.00742111									TRINITY_DN9510_c0_g1_i1	LOC117750590	-2.54839	0.0489504
																		TRINITY_DN4708_c0_g3_i1	klf6a	1.68924	0.00744353									TRINITY_DN2250_c0_g1_i5	fads6	-12.5413	0.0490629
																		TRINITY_DN6217_c0_g1_i13	LOC117747505	-6.40139	0.00750811									TRINITY_DN19126_c0_g3_i4	LOC117748817	-2.52934	0.0490629
																		TRINITY_DN13089_c0_g3_i1	tagln	3.58596	0.00753744									TRINITY_DN435_c0_g1_i9	zgc:123010	-5.19783	0.0490629
																		TRINITY_DN2095_c0_g1_i6	LOC117737725	7.92205	0.00765102									TRINITY_DN361_c0_g1_i2	csf1rb	-3.618	0.04942
																		TRINITY_DN4953_c0_g1_i3	cacul1	1.93156	0.00768394									TRINITY_DN3576_c0_g4_i1	hhip	-2.14294	0.0494567
																		TRINITY_DN2859_c0_g2_i5	LOC117747795	1.41801	0.00772803									TRINITY_DN5402_c0_g4_i2	hmgb2a	-1.92553	0.0495353
																		TRINITY_DN12865_c0_g1_i12	adcyap1r1a	-4.65748	0.00772946									TRINITY_DN14884_c0_g1_i7	add3a	2.71257	0.0497246
																		TRINITY_DN1167_c2_g1_i1	plpp3	1.56769	0.00777555									TRINITY_DN4616_c0_g1_i3	LOC117732821	-6.69634	0.0497246
																		TRINITY_DN1601_c0_g1_i14	tprb	2.28956	0.00779788									TRINITY_DN1196_c0_g3_i4	fcho2	3.00403	0.0497529
																		TRINITY_DN10009_c0_g1_i1	fam169b	-7.73323	0.00781524									TRINITY_DN1555_c1_g1_i27	khdrbs1a	-11.954	0.0498645
																		TRINITY_DN24702_c1_g1_i3	LOC117734029	-3.02099	0.00783134
																		TRINITY_DN2749_c1_g1_i21	LOC117734754	-7.88018	0.0078536
																		TRINITY_DN2959_c6_g1_i1	LOC117732259	2.65334	0.00788105
																		TRINITY_DN3058_c0_g1_i2	mmp9	1.5957	0.00788105
																		TRINITY_DN59201_c0_g1_i5	LOC117745822	-1.99269	0.00788213
																		TRINITY_DN503_c7_g1_i2	rpl7	-1.44946	0.00790941
																		TRINITY_DN3676_c0_g1_i1	LOC117745322	-4.20316	0.007951
																		TRINITY_DN3062_c0_g1_i1	si:dkey-266f7.9	-9.92106	0.00795817
																		TRINITY_DN1356_c0_g2_i2	LOC117746918	1.64426	0.00796034
																		TRINITY_DN14958_c0_g1_i9	mrps12	-7.92625	0.00800133
																		TRINITY_DN7565_c1_g2_i6	chrm4b	-6.52473	0.00801053
																		TRINITY_DN158_c0_g1_i7	LOC117735665	-8.38313	0.0080254
																		TRINITY_DN2574_c0_g2_i2	rnaset2l	-3.76568	0.00805184
																		TRINITY_DN142_c0_g1_i35	LOC117745170	-3.30489	0.00808583
																		TRINITY_DN3473_c1_g1_i6	LOC117744095	1.52021	0.00810459
																		TRINITY_DN4735_c5_g1_i1	sema3aa	1.63873	0.00814345
																		TRINITY_DN1248_c0_g1_i6	LOC117741318	-3.50828	0.00816802
																		TRINITY_DN13726_c0_g2_i4	usp5	1.63992	0.00820226
																		TRINITY_DN20261_c0_g1_i1	manf	2.24036	0.00827173
																		TRINITY_DN13497_c0_g1_i10	LOC117727541	-7.90735	0.00830624
																		TRINITY_DN1787_c0_g1_i2	LOC117750175	1.92761	0.00831782
																		TRINITY_DN1575_c1_g2_i3	eif4g2a	1.62301	0.00831979
																		TRINITY_DN1951_c1_g1_i4	tnfaip1	5.1848	0.00831979
																		TRINITY_DN269_c0_g4_i1	sptlc2b	1.49815	0.00836225
																		TRINITY_DN4534_c1_g1_i1	mafk	3.23549	0.00842257
																		TRINITY_DN1303_c1_g1_i9	hyou1	1.83691	0.00842725
																		TRINITY_DN1705_c1_g1_i6	cacna1ha	3.11686	0.00842943
																		TRINITY_DN14359_c0_g1_i8	ercc4	8.94139	0.00842943
																		TRINITY_DN2454_c0_g1_i4	tln1	1.80299	0.00845528
																		TRINITY_DN10467_c0_g1_i18	dennd1b	-5.80424	0.00846289
																		TRINITY_DN4709_c0_g1_i19	slc25a22a	1.72803	0.00847409
																		TRINITY_DN1858_c2_g1_i1	LOC117733396	-2.05074	0.00848354
																		TRINITY_DN1069_c0_g1_i6	mdm4	6.24317	0.00850013
																		TRINITY_DN2856_c4_g1_i1	scube1	-1.9492	0.00850245
																		TRINITY_DN2654_c1_g1_i9	lrmp	-3.20487	0.00851966
																		TRINITY_DN1202_c0_g1_i11	LOC117727775	-9.10846	0.00856796
																		TRINITY_DN727_c4_g1_i5	st8sia5	-5.34555	0.00856796
																		TRINITY_DN6964_c0_g1_i1	LOC117747618	-2.31249	0.00863022
																		TRINITY_DN331_c0_g1_i13	LOC117751611	-4.40215	0.00863902
																		TRINITY_DN3316_c0_g1_i6	LOC117732459	4.68707	0.00870376
																		TRINITY_DN4941_c1_g1_i5	rnaseh1	-8.2618	0.00870561
																		TRINITY_DN37131_c0_g1_i2	LOC117748930	2.43955	0.00871479
																		TRINITY_DN12251_c0_g1_i6	grap2b	-4.99715	0.00874773
																		TRINITY_DN140696_c0_g1_i1	LOC117733755	-2.05312	0.00875124
																		TRINITY_DN2583_c0_g1_i1	nab1b	2.47553	0.00875124
																		TRINITY_DN429_c0_g4_i5	s1pr2	-1.52689	0.00875124
																		TRINITY_DN17527_c0_g1_i1	LOC117751260	8.26011	0.00878044
																		TRINITY_DN17970_c1_g1_i1	si:ch73-267c23.10	-2.19177	0.00878044
																		TRINITY_DN30481_c0_g2_i2	tprn	2.87188	0.00878382
																		TRINITY_DN353_c0_g1_i3	raph1b	2.34054	0.00878529
																		TRINITY_DN5555_c0_g1_i5	il10	4.84892	0.00880578
																		TRINITY_DN5521_c0_g1_i8	dapp1	-2.95412	0.00881942
																		TRINITY_DN398_c0_g1_i10	LOC117737768	-1.56474	0.00881942
																		TRINITY_DN3926_c0_g1_i2	pkd1a	1.80294	0.0088222
																		TRINITY_DN2517_c0_g1_i8	hp	-2.91901	0.00883613
																		TRINITY_DN2129_c0_g1_i6	mars1	1.80813	0.00883613
																		TRINITY_DN5614_c1_g1_i3	chmp6b	5.71334	0.00891646
																		TRINITY_DN3489_c0_g1_i8	LOC117731395	2.1465	0.0089348
																		TRINITY_DN15231_c1_g2_i2	LOC117745377	2.62708	0.0089348
																		TRINITY_DN6526_c0_g1_i3	LOC117738725	4.03315	0.00897066
																		TRINITY_DN6681_c0_g1_i30	unm_sa1614	-5.7176	0.00898977
																		TRINITY_DN4945_c0_g1_i11	sh3bp2	1.5721	0.00902389
																		TRINITY_DN4307_c1_g1_i4	brf2	8.09896	0.00903014
																		TRINITY_DN53_c0_g1_i3	LOC117736126	1.54896	0.00905514
																		TRINITY_DN1700_c0_g1_i1	LOC117744035	-2.36895	0.00905514
																		TRINITY_DN505_c0_g1_i13	LOC117739096	-2.44288	0.00906059
																		TRINITY_DN1220_c0_g1_i18	LOC117745040	-2.45962	0.00907721
																		TRINITY_DN61575_c0_g1_i3	LOC117731466	-1.88324	0.00908177
																		TRINITY_DN3069_c1_g1_i4	smtnl	3.1194	0.00913631
																		TRINITY_DN105_c2_g1_i1	zgc:112294	5.83895	0.00913764
																		TRINITY_DN5558_c0_g1_i2	ldah	-6.07452	0.00914606
																		TRINITY_DN3415_c0_g1_i9	LOC117730638	2.76804	0.00917914
																		TRINITY_DN3488_c1_g1_i7	si:ch211-79k12.1	-2.74734	0.00925398
																		TRINITY_DN5306_c0_g1_i14	LOC117728100	-6.56154	0.00929794
																		TRINITY_DN4313_c0_g1_i2	anapc16	-8.34139	0.00935853
																		TRINITY_DN60_c7_g1_i1	csgalnact1a	-2.27298	0.00939017
																		TRINITY_DN689_c1_g1_i1	LOC117741323	8.45241	0.00939017
																		TRINITY_DN2498_c0_g1_i8	LOC117745182	2.01826	0.00939048
																		TRINITY_DN1758_c0_g1_i1	pmp22b	1.66755	0.00939048
																		TRINITY_DN27215_c0_g1_i3	cdcp1a	9.6362	0.00940488
																		TRINITY_DN1775_c2_g1_i11	plcd4b	2.52492	0.00943329
																		TRINITY_DN1401_c1_g1_i5	zak	2.51914	0.00945271
																		TRINITY_DN8292_c0_g1_i7	mat1a	-6.93375	0.00965224
																		TRINITY_DN9523_c0_g2_i2	pmp22b	1.97269	0.00965319
																		TRINITY_DN265_c0_g1_i16	dip2bb	-2.23943	0.00973364
																		TRINITY_DN1108_c0_g2_i3	flrt2	1.57558	0.00978161
																		TRINITY_DN48998_c0_g1_i4	LOC117751260	6.76125	0.00979401
																		TRINITY_DN2321_c1_g1_i4	cd99	-4.43427	0.00979843
																		TRINITY_DN2014_c0_g1_i2	m17	3.02086	0.0098211
																		TRINITY_DN6247_c0_g1_i11	acta2	2.45074	0.00986667
																		TRINITY_DN390_c0_g1_i1	cbfa2t2	2.10236	0.00988072
																		TRINITY_DN1123_c0_g3_i2	LOC117725295	-3.21081	0.00989813
																		TRINITY_DN333_c0_g1_i20	LOC117745603	-2.9295	0.00989813
																		TRINITY_DN1879_c1_g2_i1	rasl11b	-8.37151	0.00998563
																		TRINITY_DN53460_c0_g1_i5	LOC117745193	-1.88422	0.0100106
																		TRINITY_DN1029_c0_g1_i1	lrig1	-6.0297	0.0100106
																		TRINITY_DN2723_c1_g1_i4	peak3	6.25096	0.0100106
																		TRINITY_DN2297_c0_g3_i1	bop1	-5.95566	0.0100283
																		TRINITY_DN2039_c0_g1_i5	pde4ba	1.88502	0.0100395
																		TRINITY_DN519_c0_g1_i7	LOC117729174	-3.58185	0.0100847
																		TRINITY_DN170770_c0_g1_i1	LOC117744157	-8.06705	0.010121
																		TRINITY_DN1927_c0_g1_i21	c7h1orf174	-8.02106	0.0101767
																		TRINITY_DN1060_c6_g1_i1	cnn1b	2.44316	0.0101767
																		TRINITY_DN1789_c0_g1_i55	heatr5b	-8.05321	0.0101767
																		TRINITY_DN3225_c0_g1_i2	tnip2	2.4366	0.0101767
																		TRINITY_DN36_c2_g2_i3	LOC117733326	-2.98059	0.0102013
																		TRINITY_DN16356_c0_g1_i5	trib3	2.66659	0.0102013
																		TRINITY_DN5201_c0_g2_i1	tuft1a	1.56706	0.0102013
																		TRINITY_DN10980_c0_g1_i6	znf296	-1.75461	0.0102637
																		TRINITY_DN333_c0_g1_i21	LOC117745603	-2.78588	0.0104762
																		TRINITY_DN632_c6_g1_i1	snai2	2.26218	0.0104762
																		TRINITY_DN2636_c0_g1_i1	ptprna	1.97428	0.0105177
																		TRINITY_DN3889_c0_g1_i10	rpl9	-4.20491	0.0105177
																		TRINITY_DN1029_c2_g1_i6	si:ch211-153b23.4	8.51246	0.0106489
																		TRINITY_DN374_c1_g1_i1	LOC117745640	-2.09367	0.0107002
																		TRINITY_DN5038_c2_g1_i2	LOC117749415	7.58906	0.0107274
																		TRINITY_DN3383_c0_g1_i13	dnm2a	-7.84986	0.0107761
																		TRINITY_DN86467_c0_g3_i1	LOC117748435	4.12743	0.0107873
																		TRINITY_DN80_c6_g3_i1	tnika	2.12057	0.0107987
																		TRINITY_DN665_c0_g1_i9	vcanb	3.33287	0.0107987
																		TRINITY_DN7356_c1_g1_i2	tlk2	-2.80351	0.01086
																		TRINITY_DN4266_c1_g4_i1	prdm1c	3.37782	0.0108985
																		TRINITY_DN3661_c0_g1_i9	arhgef5	2.02607	0.0109759
																		TRINITY_DN4243_c0_g2_i1	LOC117751523	2.74067	0.0109762
																		TRINITY_DN1633_c0_g1_i16	trim25	-8.29185	0.0109762
																		TRINITY_DN492_c0_g1_i18	LOC117735617	-5.63298	0.0109798
																		TRINITY_DN3393_c0_g1_i2	LOC117740610	-2.62439	0.0109981
																		TRINITY_DN4813_c0_g2_i2	tnika	1.85704	0.0110212
																		TRINITY_DN1695_c0_g1_i2	LOC117731773	-5.9299	0.011024
																		TRINITY_DN14200_c0_g1_i16	LOC117748775	8.63543	0.0110308
																		TRINITY_DN6681_c0_g1_i32	unm_sa1614	-5.51129	0.0110308
																		TRINITY_DN39262_c1_g2_i4	surf2	-3.21433	0.0110657
																		TRINITY_DN331_c0_g1_i9	LOC117751611	-8.54568	0.0110761
																		TRINITY_DN2117_c0_g1_i2	heca	1.3747	0.0110792
																		TRINITY_DN666_c0_g1_i13	mat2aa	-6.05748	0.0110792
																		TRINITY_DN418_c0_g1_i11	arhgef1b	-3.18828	0.0111255
																		TRINITY_DN1565_c0_g1_i3	b4galt5	1.99573	0.0111495
																		TRINITY_DN7849_c0_g1_i4	dnmt1	-8.21684	0.0111495
																		TRINITY_DN4988_c0_g2_i3	map3k5	-4.22473	0.01116
																		TRINITY_DN2622_c0_g1_i9	rmnd1	-7.73074	0.0112192
																		TRINITY_DN5616_c1_g1_i1	prss35	-4.27352	0.0112837
																		TRINITY_DN61330_c0_g2_i5	LOC117739046	-8.55736	0.0113426
																		TRINITY_DN2818_c1_g1_i7	cep41	-1.72813	0.0113461
																		TRINITY_DN5125_c0_g1_i3	selenoo1	2.24171	0.0113461
																		TRINITY_DN106201_c0_g1_i3	rpl37a	-1.51941	0.0113604
																		TRINITY_DN3434_c1_g2_i5	LOC117741477	-8.17936	0.0114426
																		TRINITY_DN866_c0_g1_i4	LOC117745178	8.26787	0.0114763
																		TRINITY_DN718_c0_g1_i2	zgc:77486	-4.72997	0.0114763
																		TRINITY_DN1121_c0_g1_i8	enox1	-4.16582	0.0115335
																		TRINITY_DN49_c0_g1_i1	rcor2	2.05206	0.011553
																		TRINITY_DN1445_c0_g1_i15	LOC117743935	-1.82877	0.0115647
																		TRINITY_DN24556_c0_g3_i3	b4galt5	2.72125	0.0116009
																		TRINITY_DN2704_c3_g1_i7	LOC117738986	-7.41953	0.0116508
																		TRINITY_DN2557_c1_g1_i8	arhgap15	4.52169	0.011664
																		TRINITY_DN1675_c0_g2_i1	LOC117733390	-7.90327	0.0116807
																		TRINITY_DN1506_c0_g1_i1	gsna	1.6675	0.0117066
																		TRINITY_DN4405_c0_g1_i11	slc6a11a	1.87495	0.0117922
																		TRINITY_DN13341_c0_g1_i2	cobll1a	-6.66801	0.0118113
																		TRINITY_DN1917_c1_g1_i3	ece2b	-5.75903	0.0118695
																		TRINITY_DN1813_c0_g1_i13	LOC117730541	-5.72111	0.011905
																		TRINITY_DN3488_c0_g1_i2	LOC117736885	6.32065	0.011905
																		TRINITY_DN1813_c0_g1_i2	LOC117730541	-2.09727	0.0119828
																		TRINITY_DN611_c0_g1_i2	ptprdb	9.3567	0.0120135
																		TRINITY_DN1720_c1_g1_i3	atp2b1a	-2.39252	0.0120146
																		TRINITY_DN49_c1_g1_i4	LOC117732975	1.6201	0.0120149
																		TRINITY_DN2948_c2_g1_i24	gnmt	-2.07992	0.0120242
																		TRINITY_DN11655_c0_g1_i3	LOC117737904	-8.28573	0.0120242
																		TRINITY_DN1126_c0_g4_i8	pfas	-1.76723	0.0120826
																		TRINITY_DN29626_c0_g1_i1	gtf3c5	-8.92553	0.0120844
																		TRINITY_DN2949_c0_g1_i2	camk2d1	-5.58316	0.0121476
																		TRINITY_DN1010_c0_g2_i1	LOC117730402	-5.27513	0.0121479
																		TRINITY_DN5151_c0_g4_i1	LOC117735217	4.06326	0.0121767
																		TRINITY_DN24949_c0_g1_i9	mgat1b	-8.52669	0.0121767
																		TRINITY_DN334_c0_g1_i1	tgfb1a	1.52088	0.0121767
																		TRINITY_DN1160_c0_g1_i15	si:ch73-382f3.1	-3.9321	0.012263
																		TRINITY_DN2602_c0_g1_i1	cdkl1	-2.46723	0.0122994
																		TRINITY_DN56057_c0_g1_i6	rbm48	4.52632	0.0124445
																		TRINITY_DN1046_c0_g3_i5	LOC117730323	2.07038	0.0124712
																		TRINITY_DN2573_c0_g1_i5	LOC117730179	2.02227	0.0125025
																		TRINITY_DN3215_c0_g1_i5	LOC117740488	2.08229	0.0125025
																		TRINITY_DN3504_c0_g1_i5	klb	-5.82	0.0125739
																		TRINITY_DN3515_c0_g1_i10	cers5	-3.08665	0.0125813
																		TRINITY_DN7420_c0_g1_i8	fasn	-7.97418	0.0127786
																		TRINITY_DN3365_c0_g1_i6	LOC117728377	-1.36451	0.0127786
																		TRINITY_DN20582_c0_g3_i1	LOC117732656	1.65762	0.0128023
																		TRINITY_DN445_c0_g1_i1	LOC117747619	-6.55747	0.0128215
																		TRINITY_DN124761_c1_g1_i2	LOC117745194	-1.68204	0.0128555
																		TRINITY_DN7943_c0_g1_i1	manf	1.71289	0.0128749
																		TRINITY_DN818_c0_g1_i3	LOC117726157	8.67822	0.0128933
																		TRINITY_DN14754_c0_g1_i12	susd2	-3.39704	0.0129285
																		TRINITY_DN3575_c2_g2_i7	agrn	2.59238	0.0129325
																		TRINITY_DN2754_c0_g1_i1	ints2	-2.45182	0.0129737
																		TRINITY_DN16_c4_g1_i4	ampd3b	-7.68753	0.0130809
																		TRINITY_DN798_c1_g1_i14	LOC117744269	4.25414	0.0130962
																		TRINITY_DN72705_c0_g1_i3	rpl36	-2.22845	0.0130962
																		TRINITY_DN832_c0_g1_i4	gnptg	-3.23209	0.0131018
																		TRINITY_DN26218_c0_g1_i1	LOC117733524	-2.21173	0.0131198
																		TRINITY_DN58_c7_g1_i1	bhlhe40	2.14314	0.0131907
																		TRINITY_DN5228_c0_g2_i5	LOC117737678	-3.37126	0.0131907
																		TRINITY_DN1693_c2_g1_i1	cpa4	-7.33274	0.013252
																		TRINITY_DN1815_c0_g1_i2	bdh2	-2.06135	0.0132751
																		TRINITY_DN9534_c0_g5_i1	dclk1a	3.1965	0.0132751
																		TRINITY_DN5071_c0_g1_i2	LOC117739729	-8.58268	0.0133035
																		TRINITY_DN9967_c0_g3_i1	rpl37a	-1.61486	0.0133224
																		TRINITY_DN4158_c0_g1_i2	LOC117738878	-2.13434	0.0133793
																		TRINITY_DN867_c0_g1_i1	trpv1	-1.5458	0.0134221
																		TRINITY_DN1056_c0_g1_i7	LOC117729228	-5.79795	0.0134479
																		TRINITY_DN2462_c0_g1_i19	LOC117748385	1.93761	0.0134479
																		TRINITY_DN13089_c0_g3_i3	tagln	4.55365	0.0134479
																		TRINITY_DN1508_c0_g1_i4	LOC117736035	1.51822	0.0134952
																		TRINITY_DN14069_c0_g1_i2	ccdc130	-5.30935	0.0135147
																		TRINITY_DN3272_c8_g1_i1	pcolce2b	-3.24139	0.0135171
																		TRINITY_DN9956_c3_g1_i2	LOC117731349	5.54325	0.013661
																		TRINITY_DN568_c1_g1_i5	LOC117747401	-2.40653	0.0137247
																		TRINITY_DN8468_c0_g1_i1	gpnmb	3.17829	0.0137257
																		TRINITY_DN17172_c0_g1_i3	si:ch73-86n18.1	3.68468	0.0137352
																		TRINITY_DN6153_c0_g1_i1	arhgap17a	2.22582	0.0138878
																		TRINITY_DN49_c0_g1_i3	rcor2	2.4252	0.0139771
																		TRINITY_DN3984_c0_g1_i5	emp2	1.51475	0.0139801
																		TRINITY_DN2342_c0_g4_i1	prickle1a	-2.86681	0.0140093
																		TRINITY_DN1126_c0_g4_i6	pfas	-3.70281	0.0140787
																		TRINITY_DN2116_c0_g1_i2	LOC117725172	9.71392	0.0140979
																		TRINITY_DN2704_c3_g1_i2	LOC117738986	-2.26482	0.0141346
																		TRINITY_DN1196_c2_g1_i1	rnd3a	1.80664	0.0141346
																		TRINITY_DN22974_c0_g1_i1	LOC117741292	1.99965	0.0141475
																		TRINITY_DN3716_c0_g1_i23	adck2	-9.26809	0.0141536
																		TRINITY_DN24702_c1_g1_i1	LOC117734029	-6.05283	0.01419
																		TRINITY_DN7261_c0_g1_i16	si:dkey-92i15.4	-2.95355	0.0141941
																		TRINITY_DN4818_c0_g1_i5	slc25a35	5.81859	0.0142062
																		TRINITY_DN56_c0_g1_i4	frmd6	2.53682	0.0142268
																		TRINITY_DN384_c0_g1_i6	grna	-4.26903	0.0142815
																		TRINITY_DN44124_c0_g1_i5	LOC117733755	-1.68189	0.0142815
																		TRINITY_DN5842_c0_g1_i7	utrn	-4.88647	0.0143101
																		TRINITY_DN635_c0_g1_i15	ccdc88c	-1.49982	0.014385
																		TRINITY_DN5204_c1_g3_i1	cebpd	1.67751	0.0144182
																		TRINITY_DN17362_c0_g1_i5	hbegfa	1.72346	0.0144243
																		TRINITY_DN382_c0_g1_i8	LOC117742387	-5.80427	0.0144909
																		TRINITY_DN398_c0_g1_i22	LOC117737768	-5.63106	0.0145012
																		TRINITY_DN7496_c0_g1_i9	irf4a	-2.5316	0.0145039
																		TRINITY_DN489_c0_g3_i5	snrpa1	-2.23916	0.0145218
																		TRINITY_DN4074_c0_g1_i1	tshz3a	2.12795	0.0145338
																		TRINITY_DN635_c0_g1_i17	ccdc88c	-2.23394	0.0145552
																		TRINITY_DN58_c1_g4_i1	LOC117742528	1.38259	0.0146123
																		TRINITY_DN106201_c0_g1_i2	rpl37a	-1.4468	0.0146784
																		TRINITY_DN9978_c0_g1_i1	sncgb	-3.21132	0.014692
																		TRINITY_DN6172_c0_g2_i1	LOC117725476	1.92519	0.0146975
																		TRINITY_DN1548_c0_g2_i3	LOC117743308	-1.63747	0.01472
																		TRINITY_DN1423_c0_g1_i2	hopx	-2.10942	0.0147623
																		TRINITY_DN484_c1_g1_i28	LOC117738940	-3.75395	0.0147657
																		TRINITY_DN64_c1_g1_i20	si:ch1073-145m9.1	-1.55525	0.0147657
																		TRINITY_DN66369_c0_g1_i4	dhtkd1	-4.19119	0.0147674
																		TRINITY_DN4580_c0_g1_i1	igf1	1.89241	0.0148603
																		TRINITY_DN9454_c0_g3_i1	slc52a3	-2.89606	0.0148907
																		TRINITY_DN2517_c0_g1_i22	hp	-2.51341	0.0148915
																		TRINITY_DN2989_c0_g1_i1	LOC117735046	1.69588	0.0149244
																		TRINITY_DN258_c2_g1_i1	znf395b	-2.36292	0.0149244
																		TRINITY_DN867_c0_g1_i18	trpv1	-2.69056	0.0149572
																		TRINITY_DN1817_c5_g1_i3	LOC117733755	-1.62075	0.0150146
																		TRINITY_DN49_c0_g1_i5	rcor2	2.37705	0.0150177
																		TRINITY_DN3340_c0_g3_i1	itga5	1.82595	0.0150385
																		TRINITY_DN2624_c0_g1_i8	mcf2a	-8.26064	0.0151543
																		TRINITY_DN17_c2_g1_i7	itpkcb	2.59194	0.0152795
																		TRINITY_DN49355_c0_g1_i1	rplp1	-1.86374	0.0153199
																		TRINITY_DN3062_c0_g1_i8	si:dkey-266f7.9	-2.40728	0.0153575
																		TRINITY_DN1490_c3_g1_i4	LOC117748385	1.70689	0.0153788
																		TRINITY_DN979_c0_g1_i25	LOC117738688	-5.48777	0.0153867
																		TRINITY_DN5170_c0_g1_i22	tspan33a	-4.57877	0.0153867
																		TRINITY_DN5259_c0_g1_i1	slc4a4a	-5.53009	0.0154084
																		TRINITY_DN1565_c0_g2_i5	b4galt5	2.02721	0.0154813
																		TRINITY_DN8941_c0_g2_i2	pskh1	2.14562	0.0154813
																		TRINITY_DN27005_c0_g2_i3	LOC117748031	7.02758	0.0155452
																		TRINITY_DN10762_c0_g1_i3	rflna	-2.93477	0.0155452
																		TRINITY_DN111_c0_g1_i4	card11	-2.14318	0.0156274
																		TRINITY_DN4480_c2_g1_i9	gp1bb	1.42582	0.0156964
																		TRINITY_DN48882_c0_g1_i3	ela3l	-3.55299	0.015717
																		TRINITY_DN1430_c2_g1_i14	iqgap2	4.85507	0.0157591
																		TRINITY_DN2818_c1_g1_i6	cep41	-10.0589	0.0157687
																		TRINITY_DN6553_c0_g1_i1	rps20	-1.52088	0.0157687
																		TRINITY_DN53_c1_g1_i4	cobll1a	-5.56002	0.0157992
																		TRINITY_DN2830_c0_g1_i4	LOC117730345	-3.85893	0.0159744
																		TRINITY_DN1547_c5_g1_i1	c1qa	-4.43319	0.0160008
																		TRINITY_DN1476_c0_g4_i1	rac2	-3.73327	0.0160008
																		TRINITY_DN102427_c0_g1_i1	rpl37a	-1.56037	0.0160008
																		TRINITY_DN25535_c0_g1_i3	LOC117734209	-4.72439	0.0160317
																		TRINITY_DN384_c0_g1_i20	grna	-3.95247	0.0160377
																		TRINITY_DN299_c1_g1_i8	adora2b	-3.65259	0.0160582
																		TRINITY_DN816_c1_g6_i1	LOC117740556	2.27944	0.0161104
																		TRINITY_DN1514_c0_g1_i1	si:rp71-46j2.7	-2.05608	0.0161179
																		TRINITY_DN23687_c0_g1_i12	si:ch211-122f10.4	-9.45396	0.0161462
																		TRINITY_DN313_c0_g3_i2	LOC117736059	1.64951	0.0161971
																		TRINITY_DN4745_c0_g1_i11	dennd4a	4.48315	0.0163454
																		TRINITY_DN7495_c0_g1_i8	LOC117726934	2.25948	0.0163454
																		TRINITY_DN4294_c0_g4_i6	laptm4a	-2.30068	0.0164902
																		TRINITY_DN14226_c0_g1_i1	tinagl1	2.52344	0.0165021
																		TRINITY_DN1927_c0_g1_i9	c7h1orf174	-6.25917	0.0165398
																		TRINITY_DN17085_c0_g1_i1	card11	-5.01138	0.0165398
																		TRINITY_DN3727_c0_g2_i9	slc7a2	-8.26276	0.0165398
																		TRINITY_DN864_c0_g1_i5	tnip1	2.81315	0.0165398
																		TRINITY_DN3781_c1_g1_i3	tnika	2.13713	0.0166888
																		TRINITY_DN14754_c0_g1_i7	susd2	-8.20662	0.0167181
																		TRINITY_DN906_c1_g3_i1	cpa4	-9.2805	0.0168328
																		TRINITY_DN1591_c5_g1_i1	ctps1a	-2.3168	0.0168328
																		TRINITY_DN17384_c0_g1_i4	fkbp10b	-7.59033	0.0168328
																		TRINITY_DN4183_c1_g1_i1	adcyap1r1a	-2.87542	0.01691
																		TRINITY_DN1939_c0_g1_i3	chp1	-1.54289	0.0169425
																		TRINITY_DN9205_c0_g1_i6	actb1	3.59329	0.0170937
																		TRINITY_DN2176_c4_g1_i1	clip2	2.54083	0.0171665
																		TRINITY_DN3478_c2_g1_i2	LOC117730842	3.09733	0.0172317
																		TRINITY_DN20471_c0_g2_i1	LOC117741352	-5.45089	0.0172357
																		TRINITY_DN906_c1_g2_i1	tprn	2.65328	0.0174246
																		TRINITY_DN12491_c0_g1_i17	LOC117747543	-2.63869	0.0174295
																		TRINITY_DN45351_c0_g1_i2	ilvbl	-2.09717	0.0174995
																		TRINITY_DN1444_c0_g1_i1	mafaa	-4.2327	0.0174995
																		TRINITY_DN596_c0_g1_i2	LOC117750288	-2.04479	0.0175021
																		TRINITY_DN159_c0_g1_i1	LOC117733394	-2.15933	0.0175899
																		TRINITY_DN976_c1_g1_i4	LOC117740527	-1.70939	0.0176031
																		TRINITY_DN40620_c0_g1_i1	apobb.1	-4.36883	0.0176219
																		TRINITY_DN1858_c3_g1_i2	syt15	-3.26725	0.0176219
																		TRINITY_DN481_c1_g1_i8	LOC117728443	3.51736	0.0176545
																		TRINITY_DN1164_c0_g1_i1	rpl10a	-2.35463	0.0176874
																		TRINITY_DN1299_c0_g6_i1	slc47a3	-4.6845	0.0176941
																		TRINITY_DN2520_c0_g1_i2	rab11fip5a	-1.72596	0.0177395
																		TRINITY_DN2110_c1_g1_i2	LOC117726048	-1.98679	0.0177895
																		TRINITY_DN114_c2_g1_i2	c1qa	-3.6253	0.0177926
																		TRINITY_DN7512_c1_g1_i1	LOC117741609	-2.06118	0.0178919
																		TRINITY_DN3138_c1_g2_i1	pnpla7b	-6.041	0.0178919
																		TRINITY_DN461_c1_g2_i4	ptch1	2.38582	0.0179772
																		TRINITY_DN466_c0_g2_i1	cd99	-3.89629	0.0180069
																		TRINITY_DN2453_c1_g2_i2	LOC117731192	-2.29071	0.0180719
																		TRINITY_DN965_c0_g1_i15	ap1b1	-1.65075	0.0180727
																		TRINITY_DN1027_c4_g1_i3	dop1b	-4.34849	0.0181198
																		TRINITY_DN22984_c0_g1_i1	LOC117751334	1.49609	0.0181433
																		TRINITY_DN3127_c0_g2_i7	sox5	7.99291	0.0181598
																		TRINITY_DN2557_c1_g1_i9	arhgap15	10.4804	0.0182799
																		TRINITY_DN14362_c0_g2_i8	LOC117748614	-4.90571	0.0184022
																		TRINITY_DN1720_c2_g1_i2	tlr7	-3.09638	0.0184069
																		TRINITY_DN3268_c0_g1_i5	tns2a	1.92657	0.0184102
																		TRINITY_DN50507_c0_g1_i2	rpl37a	-1.47415	0.0185819
																		TRINITY_DN4093_c1_g2_i1	LOC117731466	-1.94436	0.0187246
																		TRINITY_DN5425_c0_g1_i2	tprg1l	-3.80166	0.0188341
																		TRINITY_DN5126_c0_g1_i3	mtif3	-2.21227	0.0188586
																		TRINITY_DN3937_c1_g3_i2	hsc70	1.59	0.0188938
																		TRINITY_DN466_c0_g1_i10	cd99	-6.39734	0.0189107
																		TRINITY_DN61218_c0_g2_i1	LOC117750602	-3.64692	0.0189107
																		TRINITY_DN1603_c0_g1_i19	dennd4c	1.59029	0.0189479
																		TRINITY_DN6247_c0_g1_i2	acta2	3.50531	0.0190045
																		TRINITY_DN304_c0_g1_i14	LOC117737190	-4.52287	0.0190231
																		TRINITY_DN2974_c2_g1_i17	capn1	2.16066	0.0191585
																		TRINITY_DN17848_c0_g4_i1	si:ch211-156j16.1	1.71347	0.0191638
																		TRINITY_DN14754_c0_g1_i4	susd2	-5.04895	0.0191638
																		TRINITY_DN46881_c0_g3_i2	plch1	-4.64825	0.019213
																		TRINITY_DN1927_c0_g1_i13	c7h1orf174	-5.98707	0.0192171
																		TRINITY_DN447_c0_g1_i3	si:ch73-139e5.4	-4.64798	0.0192411
																		TRINITY_DN34_c0_g1_i17	si:ch211-284o19.8	2.8975	0.0193002
																		TRINITY_DN340_c3_g1_i3	matk	1.7575	0.0193785
																		TRINITY_DN34011_c0_g1_i2	LOC117730574	-3.9179	0.0193894
																		TRINITY_DN6885_c1_g1_i1	sbf1	1.85187	0.019415
																		TRINITY_DN768_c1_g1_i1	sqlea	3.47901	0.019426
																		TRINITY_DN41415_c0_g1_i7	dynll1	-1.50454	0.0194868
																		TRINITY_DN18_c0_g1_i5	lrp2a	-4.71145	0.0194951
																		TRINITY_DN2643_c0_g2_i1	spry4	1.62078	0.0195726
																		TRINITY_DN1243_c0_g1_i11	nckap1l	-6.19826	0.0196637
																		TRINITY_DN12290_c0_g1_i13	LOC117748382	-4.98632	0.0197018
																		TRINITY_DN4200_c0_g1_i11	ttpa	-7.74958	0.0197018
																		TRINITY_DN1719_c2_g1_i5	LOC117729479	1.48484	0.0197364
																		TRINITY_DN2631_c0_g1_i8	zgc:65895	2.52138	0.0198024
																		TRINITY_DN8036_c0_g1_i11	fcho1	-6.31295	0.0198397
																		TRINITY_DN192_c1_g2_i3	slc25a25a	1.88175	0.0198918
																		TRINITY_DN466_c0_g1_i7	cd99	-2.96873	0.0199098
																		TRINITY_DN17208_c1_g1_i3	cd79b	-6.14019	0.0199513
																		TRINITY_DN2453_c1_g2_i1	LOC117731192	-1.98206	0.0199513
																		TRINITY_DN2187_c0_g1_i2	zgc:153733	-5.56883	0.0199513
																		TRINITY_DN861_c0_g1_i11	LOC117741971	-2.63101	0.0199869
																		TRINITY_DN17314_c0_g1_i10	pin1	-1.72247	0.0200226
																		TRINITY_DN641_c0_g1_i6	znf319b	-2.76865	0.0200226
																		TRINITY_DN1285_c5_g1_i4	ela3l	-3.83548	0.0201142
																		TRINITY_DN1751_c1_g1_i10	plekha8	-7.9345	0.0201167
																		TRINITY_DN3062_c0_g1_i4	si:dkey-266f7.9	-2.50266	0.0201167
																		TRINITY_DN1958_c0_g1_i1	LOC117736949	-3.06333	0.0202975
																		TRINITY_DN1169_c0_g1_i8	glrx2	-10.6333	0.0203915
																		TRINITY_DN905_c0_g2_i6	ppfibp1a	-5.41806	0.0203915
																		TRINITY_DN1872_c0_g2_i1	si:dkeyp-23e4.3	3.37793	0.020541
																		TRINITY_DN666_c0_g1_i11	mat2aa	-2.28822	0.0206399
																		TRINITY_DN119_c0_g1_i8	blnk	2.56754	0.0206513
																		TRINITY_DN8621_c0_g3_i1	LOC117726102	1.93623	0.0208357
																		TRINITY_DN17208_c1_g1_i2	cd79b	-5.54075	0.0209098
																		TRINITY_DN6970_c1_g1_i1	timp2b	3.2848	0.0209098
																		TRINITY_DN799_c0_g2_i6	LOC117728722	-5.45353	0.020939
																		TRINITY_DN36116_c0_g1_i1	LOC117730642	-7.4771	0.020939
																		TRINITY_DN2824_c0_g3_i1	LOC117737190	-5.4593	0.020939
																		TRINITY_DN5156_c0_g1_i11	lrrk1	-1.75595	0.020939
																		TRINITY_DN1770_c0_g2_i4	lyn	-3.17655	0.020939
																		TRINITY_DN1097_c0_g1_i3	podxl	1.53952	0.020939
																		TRINITY_DN1894_c2_g2_i2	LOC117725477	6.166	0.0209731
																		TRINITY_DN4735_c1_g1_i3	LOC117730434	-3.32092	0.0209952
																		TRINITY_DN275_c0_g1_i1	flt4	2.70568	0.0210183
																		TRINITY_DN280_c0_g1_i3	LOC117746009	-7.84877	0.0210675
																		TRINITY_DN12389_c0_g1_i8	pafah1b1b	6.11126	0.0211759
																		TRINITY_DN1256_c0_g1_i10	LOC117746802	-4.62248	0.0212594
																		TRINITY_DN6340_c0_g1_i5	spock3	-2.7767	0.0212757
																		TRINITY_DN32853_c0_g1_i1	LOC117733637	1.73443	0.0213471
																		TRINITY_DN1401_c1_g1_i3	zak	1.78769	0.0213586
																		TRINITY_DN2993_c0_g1_i7	arhgap24	-4.75919	0.0214045
																		TRINITY_DN487_c0_g1_i8	g6fl	1.70496	0.0214323
																		TRINITY_DN18250_c0_g2_i2	ccdc177	-2.89813	0.0214389
																		TRINITY_DN946_c0_g1_i17	LOC117730498	2.18599	0.0214456
																		TRINITY_DN921_c0_g3_i1	LOC117733934	1.81852	0.0214456
																		TRINITY_DN3505_c0_g1_i3	LOC117748678	-6.30095	0.0214456
																		TRINITY_DN25141_c0_g1_i9	veph1	2.76316	0.0214456
																		TRINITY_DN13605_c0_g1_i1	sema3e	-3.46003	0.0217635
																		TRINITY_DN799_c0_g2_i3	LOC117728722	-4.77521	0.0217748
																		TRINITY_DN3410_c0_g2_i10	LOC117729186	-2.02982	0.0218174
																		TRINITY_DN59893_c0_g1_i12	LOC117745194	-1.87419	0.021826
																		TRINITY_DN274_c0_g1_i2	cx35.4	-2.61108	0.0220097
																		TRINITY_DN8661_c0_g1_i8	LOC117751085	-5.08631	0.0220097
																		TRINITY_DN18595_c1_g1_i1	slitrk5b	-2.37425	0.0220931
																		TRINITY_DN1417_c2_g1_i10	cep170aa	-4.86846	0.0221554
																		TRINITY_DN3860_c0_g2_i9	LOC117750654	-4.67674	0.0222041
																		TRINITY_DN254_c1_g3_i1	ephb6	2.52263	0.0222881
																		TRINITY_DN111_c1_g1_i9	fkbp5	2.77541	0.0223391
																		TRINITY_DN1063_c1_g1_i5	camsap2a	5.47229	0.022398
																		TRINITY_DN2782_c0_g1_i2	cabp5b	-5.82726	0.0224149
																		TRINITY_DN291_c2_g1_i4	fah	-3.19531	0.0224149
																		TRINITY_DN9534_c0_g2_i2	f8	2.23872	0.0224191
																		TRINITY_DN2039_c2_g1_i1	pde4ca	3.47318	0.0224435
																		TRINITY_DN8108_c0_g1_i4	morc2	-5.55223	0.0225279
																		TRINITY_DN8615_c0_g1_i1	s1pr3a	2.28884	0.0225657
																		TRINITY_DN1051_c0_g3_i1	LOC117727624	1.68082	0.0225928
																		TRINITY_DN897_c0_g1_i1	angpt1	1.48978	0.0227006
																		TRINITY_DN4538_c6_g1_i1	lifra	1.5321	0.0229064
																		TRINITY_DN192_c3_g1_i2	gnai1	1.42421	0.022959
																		TRINITY_DN2668_c0_g1_i22	LOC117740101	-4.32001	0.022987
																		TRINITY_DN1675_c0_g1_i1	bpifcl	-4.39167	0.0230248
																		TRINITY_DN2390_c0_g3_i2	LOC117751727	-4.12144	0.0231192
																		TRINITY_DN559_c1_g1_i9	setdb2	-8.7223	0.0231436
																		TRINITY_DN1848_c0_g1_i7	dip2a	1.93082	0.0231733
																		TRINITY_DN1880_c0_g1_i3	ddx24	2.43503	0.0232993
																		TRINITY_DN4214_c0_g2_i3	LOC117733618	-5.96661	0.0233401
																		TRINITY_DN7131_c0_g1_i9	vsir	1.61163	0.0233401
																		TRINITY_DN9554_c0_g1_i7	nocta	4.39292	0.0235178
																		TRINITY_DN3874_c1_g1_i6	LOC117727999	-3.42688	0.0237246
																		TRINITY_DN3949_c0_g1_i13	luzp1	1.48956	0.0237246
																		TRINITY_DN5813_c1_g1_i2	ppp1r1b	-2.82789	0.0237246
																		TRINITY_DN600_c0_g2_i11	ippk	1.81244	0.0238908
																		TRINITY_DN1492_c0_g1_i1	LOC117727772	3.4229	0.0239693
																		TRINITY_DN1315_c0_g1_i22	eif4enif1	-1.46033	0.0239702
																		TRINITY_DN53_c0_g2_i2	LOC117740834	-5.32181	0.0240698
																		TRINITY_DN1365_c3_g1_i10	hivep1	2.89159	0.0240831
																		TRINITY_DN4988_c0_g2_i6	map3k5	1.81627	0.0241899
																		TRINITY_DN11427_c0_g1_i16	rad17	-7.75327	0.0241899
																		TRINITY_DN111322_c0_g1_i2	rplp2	-1.54222	0.0241899
																		TRINITY_DN2492_c3_g1_i1	st6gal2a	-2.774	0.0241899
																		TRINITY_DN3956_c1_g1_i1	trpc5a	-4.77769	0.0241899
																		TRINITY_DN1170_c0_g2_i1	tbxa2r	2.85271	0.0243161
																		TRINITY_DN28692_c1_g2_i1	acot7	2.59317	0.0244591
																		TRINITY_DN7971_c0_g1_i2	cx43	2.49426	0.0244591
																		TRINITY_DN31669_c0_g2_i1	hspb1	1.47957	0.0244591
																		TRINITY_DN49950_c0_g1_i3	LOC117748363	-1.9936	0.0244591
																		TRINITY_DN1653_c0_g1_i24	nek3	-8.037	0.0244591
																		TRINITY_DN846_c3_g1_i14	igsf5b	-2.50937	0.0244638
																		TRINITY_DN443_c0_g1_i15	LOC117734578	-2.6126	0.0244638
																		TRINITY_DN2444_c7_g1_i1	marcksl1b	2.49779	0.0245279
																		TRINITY_DN286_c0_g1_i1	ugp2b	1.66081	0.0245454
																		TRINITY_DN11916_c0_g1_i2	LOC117741188	-5.39435	0.0245461
																		TRINITY_DN288_c0_g1_i1	LOC117742331	-3.18785	0.0245564
																		TRINITY_DN681_c0_g1_i1	si:ch211-132p1.2	2.60003	0.0245648
																		TRINITY_DN3872_c0_g1_i7	LOC117732538	3.1558	0.0245831
																		TRINITY_DN3451_c0_g1_i1	c2h8orf74	-3.66106	0.0246053
																		TRINITY_DN5055_c0_g1_i1	LOC117732005	1.59096	0.0246053
																		TRINITY_DN1883_c0_g1_i3	marco	-2.93279	0.0246053
																		TRINITY_DN533_c0_g5_i1	plekha7a	2.1528	0.024666
																		TRINITY_DN8709_c0_g1_i1	gsap	3.38885	0.024721
																		TRINITY_DN8162_c1_g1_i3	LOC117749219	3.88266	0.0248086
																		TRINITY_DN2004_c0_g1_i4	LOC117741614	5.86701	0.0248307
																		TRINITY_DN8511_c0_g1_i6	LOC117729160	7.86239	0.0248559
																		TRINITY_DN17527_c0_g1_i8	LOC117751260	6.01967	0.0248559
																		TRINITY_DN134_c0_g2_i1	hspb9	2.56188	0.0248818
																		TRINITY_DN9314_c2_g1_i5	arl4aa	2.00278	0.0249313
																		TRINITY_DN3478_c2_g1_i1	LOC117730842	3.3959	0.0249892
																		TRINITY_DN3343_c1_g1_i5	zgc:152774	-4.99952	0.0250413
																		TRINITY_DN4672_c1_g1_i3	ydjc	2.04818	0.025065
																		TRINITY_DN45450_c0_g1_i1	ntd5	3.57818	0.025131
																		TRINITY_DN20345_c0_g1_i3	LOC117743209	2.35623	0.0251398
																		TRINITY_DN19208_c0_g1_i1	LOC117740873	2.96018	0.0251828
																		TRINITY_DN5260_c1_g1_i2	LOC117747402	1.36905	0.0251898
																		TRINITY_DN1180_c0_g2_i22	clic4	-3.27243	0.0252065
																		TRINITY_DN3746_c0_g1_i1	LOC117727458	5.2277	0.0252065
																		TRINITY_DN12965_c1_g1_i6	LOC117729513	-1.2989	0.0252451
																		TRINITY_DN1973_c0_g1_i9	gdpd5b	2.16764	0.0253409
																		TRINITY_DN7076_c0_g1_i4	LOC117730957	5.3326	0.0253501
																		TRINITY_DN502_c1_g1_i8	LOC117746050	-2.40679	0.0253501
																		TRINITY_DN4996_c0_g1_i8	sec23b	1.37668	0.0255457
																		TRINITY_DN1732_c0_g1_i4	ankra2	-1.43781	0.0255493
																		TRINITY_DN2108_c1_g1_i10	atxn7l1	-10.4475	0.0255493
																		TRINITY_DN666_c0_g1_i4	mat2aa	-3.83454	0.0255493
																		TRINITY_DN715_c4_g1_i11	rasgrf2a	-6.23156	0.0255493
																		TRINITY_DN1435_c1_g2_i1	ptprfa	1.97852	0.0255888
																		TRINITY_DN2518_c1_g3_i1	cpamd8	-1.86331	0.025665
																		TRINITY_DN6681_c0_g1_i3	unm_sa1614	-4.11074	0.0256936
																		TRINITY_DN784_c0_g1_i5	ezh1	-4.26482	0.0258017
																		TRINITY_DN952_c0_g1_i14	LOC117741202	7.06243	0.0258709
																		TRINITY_DN5483_c0_g1_i1	sfxn2	3.0818	0.0259013
																		TRINITY_DN27685_c0_g1_i1	nes	1.92961	0.0259065
																		TRINITY_DN9967_c0_g2_i1	rpl37a	-1.52188	0.0259065
																		TRINITY_DN3314_c0_g1_i6	wdfy4	-8.66229	0.025923
																		TRINITY_DN1133_c1_g2_i7	rnf34a	-1.70933	0.0259459
																		TRINITY_DN5425_c0_g1_i5	tprg1l	-2.35201	0.026013
																		TRINITY_DN23313_c0_g1_i3	LOC117750964	-7.99129	0.0261718
																		TRINITY_DN6376_c0_g2_i1	mrps6	-1.9276	0.0261718
																		TRINITY_DN1964_c1_g1_i11	rbm25b	-1.62742	0.0261718
																		TRINITY_DN17810_c0_g1_i8	eva1c	2.6075	0.0262012
																		TRINITY_DN13041_c1_g1_i2	creld2	1.63458	0.0262308
																		TRINITY_DN484_c1_g2_i1	fam133b	-2.30521	0.0262308
																		TRINITY_DN13712_c0_g1_i2	robo4	1.42677	0.0262332
																		TRINITY_DN6217_c0_g1_i9	LOC117747505	-5.10094	0.0262533
																		TRINITY_DN29862_c0_g1_i3	LOC117727475	1.7888	0.026257
																		TRINITY_DN665_c0_g1_i6	vcanb	2.82629	0.0262641
																		TRINITY_DN2132_c0_g1_i8	eif4a2	-3.21757	0.0263324
																		TRINITY_DN3864_c7_g1_i1	LOC117751318	-3.66557	0.0263714
																		TRINITY_DN682_c6_g1_i15	arhgap5	7.24376	0.0264598
																		TRINITY_DN47_c0_g2_i2	b3gnt2b	1.68002	0.0264935
																		TRINITY_DN107_c0_g1_i3	LOC117733863	-2.14332	0.0265926
																		TRINITY_DN4850_c2_g1_i1	cpb1	-3.41993	0.0267343
																		TRINITY_DN91597_c0_g1_i4	tmem265	-3.08647	0.0268078
																		TRINITY_DN751_c2_g1_i28	crocc2	-5.20205	0.0269197
																		TRINITY_DN4904_c0_g1_i1	dcaf13	1.5493	0.0269197
																		TRINITY_DN635_c0_g1_i14	ccdc88c	-2.27107	0.0271377
																		TRINITY_DN29_c0_g1_i9	hprt1l	-6.17447	0.0271547
																		TRINITY_DN162_c1_g1_i3	zyx	1.22082	0.0271547
																		TRINITY_DN476_c0_g1_i7	si:ch211-214p13.8	-1.32742	0.0271735
																		TRINITY_DN6453_c0_g1_i2	LOC117749475	-2.50723	0.0271738
																		TRINITY_DN502_c1_g1_i12	LOC117746050	-4.68749	0.0271754
																		TRINITY_DN1926_c0_g1_i1	rasip1	1.6134	0.0272332
																		TRINITY_DN1732_c0_g1_i14	ankra2	-3.22844	0.027357
																		TRINITY_DN56467_c0_g3_i1	LOC117743009	-2.87067	0.027357
																		TRINITY_DN5903_c1_g1_i3	LOC117734553	-1.65227	0.0273654
																		TRINITY_DN1593_c0_g1_i4	wdr1	1.2515	0.0274051
																		TRINITY_DN286_c0_g1_i4	ugp2b	2.14791	0.0274258
																		TRINITY_DN885_c0_g1_i2	LOC117742375	1.51303	0.027458
																		TRINITY_DN6207_c0_g2_i1	LOC117743102	-2.10924	0.0275334
																		TRINITY_DN16009_c0_g1_i10	LOC117729522	-3.45982	0.0275438
																		TRINITY_DN4065_c0_g1_i6	LOC117735121	-2.22629	0.0275438
																		TRINITY_DN2536_c0_g1_i6	LOC117735897	-3.8715	0.0276247
																		TRINITY_DN10903_c0_g1_i5	tanc2a	2.39241	0.0276471
																		TRINITY_DN53_c1_g1_i3	cobll1a	-5.47076	0.0276633
																		TRINITY_DN2338_c0_g1_i4	rab42b	2.3993	0.0277314
																		TRINITY_DN5717_c1_g1_i1	LOC117750053	-1.55573	0.0277407
																		TRINITY_DN214_c1_g1_i3	st6gal1	-3.10525	0.0277855
																		TRINITY_DN14178_c1_g1_i1	skila	1.67994	0.0278373
																		TRINITY_DN3470_c0_g1_i1	nfkbiab	1.84241	0.0281877
																		TRINITY_DN17265_c0_g1_i1	LOC117746532	-5.11213	0.0282704
																		TRINITY_DN1199_c0_g2_i3	setdb2	-1.9841	0.0282755
																		TRINITY_DN16835_c0_g1_i21	ano5a	1.8699	0.0283946
																		TRINITY_DN13714_c0_g1_i11	gria3a	-5.68359	0.0284591
																		TRINITY_DN2818_c1_g1_i1	cep41	-1.23631	0.0285452
																		TRINITY_DN1535_c0_g2_i3	LOC117734602	-2.05835	0.0285452
																		TRINITY_DN152246_c0_g1_i1	dclk1a	3.35211	0.028556
																		TRINITY_DN3835_c0_g1_i2	LOC117735153	-8.75562	0.028556
																		TRINITY_DN328_c3_g1_i2	LOC117743032	-2.23603	0.028556
																		TRINITY_DN621_c0_g1_i3	LOC117746901	-2.41238	0.028556
																		TRINITY_DN507_c0_g1_i9	LOC117749207	-6.40383	0.028556
																		TRINITY_DN428_c6_g1_i2	rnf185	1.46764	0.028556
																		TRINITY_DN5605_c0_g1_i2	rgs5b	3.94229	0.028646
																		TRINITY_DN17738_c0_g2_i5	abhd15a	2.99906	0.0287422
																		TRINITY_DN253_c0_g1_i27	cbx5	-8.5723	0.0288116
																		TRINITY_DN43356_c0_g2_i2	LOC117737465	3.1991	0.0289052
																		TRINITY_DN993_c0_g2_i6	cylda	-2.24752	0.0290221
																		TRINITY_DN139770_c0_g1_i1	LOC117745194	-2.12688	0.029082
																		TRINITY_DN2187_c0_g1_i8	zgc:153733	-6.32599	0.029082
																		TRINITY_DN2649_c0_g1_i8	pygl	-1.39111	0.0291205
																		TRINITY_DN28035_c0_g1_i1	nlrx1	-5.90258	0.0291307
																		TRINITY_DN9057_c0_g1_i6	bysl	-6.35387	0.0291848
																		TRINITY_DN2395_c1_g2_i11	uhrf1bp1	-3.07576	0.0291848
																		TRINITY_DN1592_c0_g2_i2	pebp1	-1.70254	0.0291997
																		TRINITY_DN3716_c0_g1_i25	adck2	-4.62427	0.0292077
																		TRINITY_DN2731_c0_g1_i1	pef1	1.32283	0.0292077
																		TRINITY_DN23565_c0_g1_i1	si:ch73-52p7.1	2.24733	0.0292579
																		TRINITY_DN2855_c2_g1_i5	LOC117745830	-2.65787	0.0292856
																		TRINITY_DN2072_c5_g1_i1	syk	-3.38347	0.0292941
																		TRINITY_DN61575_c0_g1_i1	LOC117731466	-1.82309	0.0293308
																		TRINITY_DN4326_c0_g1_i35	LOC117746058	-1.94559	0.0293308
																		TRINITY_DN1685_c0_g1_i21	patz1	5.6936	0.029447
																		TRINITY_DN1081_c3_g1_i4	rnf24	-2.38583	0.0296271
																		TRINITY_DN111322_c0_g1_i4	rplp2	-1.49019	0.0296439
																		TRINITY_DN4850_c2_g1_i2	cpb1	-1.18696	0.0297393
																		TRINITY_DN1834_c0_g1_i31	dock10	-5.03743	0.0298085
																		TRINITY_DN8397_c0_g1_i7	LOC117745861	2.04773	0.0298751
																		TRINITY_DN3509_c0_g1_i1	scinla	-3.21104	0.0298835
																		TRINITY_DN25928_c0_g1_i2	ponzr1	-2.39868	0.0299624
																		TRINITY_DN1189_c7_g1_i6	adap2	-3.32313	0.0299923
																		TRINITY_DN1955_c0_g1_i8	cnsta	-3.58923	0.0301751
																		TRINITY_DN4984_c0_g1_i3	LOC117748903	1.5254	0.0301751
																		TRINITY_DN20627_c0_g1_i2	LOC117737477	-3.48182	0.0301932
																		TRINITY_DN1506_c7_g2_i2	rps28	-1.36685	0.0302894
																		TRINITY_DN1310_c1_g1_i4	tnikb	-1.76536	0.0302894
																		TRINITY_DN56244_c0_g1_i1	ela3l	-2.42138	0.0303937
																		TRINITY_DN2409_c1_g1_i5	magi3a	-8.75257	0.0304055
																		TRINITY_DN14_c0_g3_i2	acvrl1	1.30618	0.0304484
																		TRINITY_DN175457_c0_g1_i1	itpka	-4.29076	0.0304484
																		TRINITY_DN2154_c2_g1_i13	LOC117745499	1.84955	0.0304484
																		TRINITY_DN2635_c0_g1_i5	mthfd1b	-2.07768	0.0304484
																		TRINITY_DN1963_c0_g1_i13	LOC117741085	1.5118	0.0305178
																		TRINITY_DN73_c0_g2_i1	mast3b	-3.28483	0.0305203
																		TRINITY_DN7207_c0_g1_i13	bco1	-5.86977	0.0305826
																		TRINITY_DN15470_c0_g1_i5	slc26a5	1.75415	0.0306156
																		TRINITY_DN1575_c1_g1_i1	eif4g2b	15.0861	0.0307476
																		TRINITY_DN15190_c0_g2_i3	LOC117727065	-2.45775	0.0308405
																		TRINITY_DN4764_c0_g1_i1	LOC117727879	-5.89985	0.0308405
																		TRINITY_DN2203_c0_g2_i12	LOC117741434	-1.81739	0.0308405
																		TRINITY_DN2391_c0_g1_i6	LOC117737870	-3.08044	0.030946
																		TRINITY_DN12054_c0_g1_i8	LOC117746932	4.44107	0.030996
																		TRINITY_DN274_c0_g2_i1	LOC117727745	-3.90336	0.0310564
																		TRINITY_DN7426_c0_g1_i2	plpp3	2.00469	0.0311009
																		TRINITY_DN7696_c0_g2_i1	LOC117751310	4.57258	0.0311304
																		TRINITY_DN6765_c0_g1_i1	dtx1	-3.31908	0.0311329
																		TRINITY_DN11963_c0_g1_i1	wu:fb95e10	1.62492	0.0311329
																		TRINITY_DN461_c1_g2_i1	ptch1	2.13875	0.0311574
																		TRINITY_DN15914_c0_g1_i4	dusp23b	2.35369	0.0311982
																		TRINITY_DN10500_c0_g3_i1	acap3a	1.91357	0.0312074
																		TRINITY_DN4581_c0_g1_i5	rubcnl	-1.96804	0.0312074
																		TRINITY_DN953_c2_g1_i3	bcl2l1	1.98596	0.0312333
																		TRINITY_DN1603_c0_g1_i18	dennd4c	1.61874	0.0312333
																		TRINITY_DN5038_c2_g1_i4	LOC117749415	3.62778	0.0312333
																		TRINITY_DN17575_c0_g1_i1	arl5c	2.59173	0.0313069
																		TRINITY_DN4621_c1_g1_i17	mdn1	-9.38129	0.0313192
																		TRINITY_DN1760_c1_g1_i3	LOC117735282	-14.8555	0.0313672
																		TRINITY_DN1632_c0_g1_i2	LOC117734681	1.16257	0.0313703
																		TRINITY_DN800_c1_g1_i3	pgk1	-2.87827	0.0314035
																		TRINITY_DN33281_c0_g1_i8	icam3	1.57728	0.0314597
																		TRINITY_DN2095_c0_g3_i5	LOC117733297	3.12662	0.0314597
																		TRINITY_DN840_c1_g1_i4	adam9	1.90435	0.0315096
																		TRINITY_DN715_c4_g1_i5	rasgrf2a	-4.95054	0.0315823
																		TRINITY_DN2910_c2_g1_i2	LOC117746351	3.5073	0.0316804
																		TRINITY_DN1608_c0_g2_i2	rpl23	-1.30429	0.0316804
																		TRINITY_DN1056_c0_g3_i1	LOC117746237	-2.89384	0.0316895
																		TRINITY_DN5881_c0_g1_i1	pld2	1.35251	0.0316943
																		TRINITY_DN2753_c1_g2_i1	vmp1	1.58053	0.0317492
																		TRINITY_DN3536_c1_g1_i15	LOC117736915	-1.50074	0.031802
																		TRINITY_DN1458_c0_g1_i4	ccdc113	-5.12262	0.0318951
																		TRINITY_DN2357_c1_g1_i4	si:ch211-284o19.8	-3.45648	0.0319354
																		TRINITY_DN2603_c0_g1_i25	hgs	8.54541	0.0320815
																		TRINITY_DN2254_c0_g1_i1	LOC117747505	-4.80519	0.032099
																		TRINITY_DN236_c3_g1_i2	ash2l	2.48289	0.0321009
																		TRINITY_DN3079_c1_g2_i1	limd2	1.28412	0.0322419
																		TRINITY_DN1138_c0_g1_i6	LOC117743992	-2.21206	0.0322459
																		TRINITY_DN6518_c1_g1_i10	dlgap4a	2.57355	0.0323912
[truncated: 272 more rows]
