# Supplementary material for: Multi-Organ Transcriptome Response of Lumpfish (Cyclopterus lumpus) to Aeromonas salmonicida Subspecies salmonicida Systemic Infection
Source: Microorganisms. 2022 Oct 26;10(11):2113. doi: 10.3390/microorganisms10112113 (PMC9692985; doi:10.3390/microorganisms10112113)
Supplement: Supplementary file 1 [file microorganisms-10-02113-s001.zip › microorganisms-1974933-supplementary2/microorganisms-1974933-supplementary/Supporting information/File S6.xlsx]

## Sheet: 3 dpi
File S6. Global view of gene ontology enrichment.
ID	Term	Ontology Source	Term PValue	Term PValue Corrected with Bonferroni step down	Group PValue	Group PValue Corrected with Bonferroni step down	GOLevels	GOGroups	% Associated Genes	Nr. Genes	Associated Genes Found
GO:0006996	organelle organization	GO_BiologicalProcess-Custom-GOA-ACAP-ARAP_15.03.2021_00h00	1.92184e-05	0.00791799	1.92184e-05	7.68737e-05	[4]	Group00	3.00802	270	[LOC117727439, LOC117728001, LOC117728084, LOC117728276, LOC117728722, LOC117729136, LOC117729343, LOC117729557, LOC117729915, LOC117729919, LOC117730094, LOC117730439, LOC117730651, LOC117730786, LOC117731144, LOC117731910, LOC117732890, LOC117733230, LOC117733394, LOC117733988, LOC117734584, LOC117734717, LOC117735023, LOC117735217, LOC117735299, LOC117736284, LOC117736353, LOC117736392, LOC117…
GO:0030312	external encapsulating structure	GO_CellularComponent-Custom-GOA-ACAP-ARAP_15.03.2021_00h00	1.55484e-12	6.79463e-10	1.55484e-12	1.39935e-11	[2, 3]	Group01	8.91862	80	[LOC117725172, LOC117725477, LOC117727741, LOC117728248, LOC117728259, LOC117728501, LOC117728806, LOC117729433, LOC117730885, LOC117731115, LOC117732036, LOC117732254, LOC117732306, LOC117732333, LOC117732839, LOC117734869, LOC117734870, LOC117734883, LOC117735085, LOC117738725, LOC117739244, LOC117739425, LOC117739559, LOC117740502, LOC117740992, LOC117741086, LOC117745195, LOC117746218, LOC117…
GO:0032103	positive regulation of response to external stimulus	GO_BiologicalProcess-Custom-GOA-ACAP-ARAP_15.03.2021_00h00	2.33934e-05	0.0095679	2.33934e-05	4.67868e-05	[3, 4, 5]	Group02	6.94259	52	[LOC117728248, LOC117728259, LOC117729971, LOC117730439, LOC117730501, LOC117732890, LOC117733431, LOC117736173, LOC117736885, LOC117737727, LOC117738029, LOC117740580, LOC117745930, LOC117747505, LOC117747740, LOC117747747, LOC117747834, LOC117749415, LOC117750952, LOC117750960, adam17a, adam8a, adora2b, ap1g2, asgrl2, ccn4a, cxcl8a, dapk2b, ednraa, ep300b, f2, grna, habp2, hck, il6st, mapk1, nu…
GO:0005654	nucleoplasm	GO_CellularComponent-Custom-GOA-ACAP-ARAP_15.03.2021_00h00	6.13344e-06	0.00255764	6.13344e-06	3.06672e-05	[2, 5, 6, 7]	Group03	2.83616	197	[LOC117727822, LOC117728084, LOC117728330, LOC117729136, LOC117729166, LOC117730094, LOC117730439, LOC117730860, LOC117730894, LOC117731221, LOC117731309, LOC117731835, LOC117732751, LOC117732890, LOC117733161, LOC117733982, LOC117733988, LOC117734678, LOC117734738, LOC117734805, LOC117734936, LOC117735377, LOC117735665, LOC117736284, LOC117736353, LOC117736392, LOC117736438, LOC117736571, LOC117…
GO:0043229	intracellular organelle	GO_CellularComponent-Custom-GOA-ACAP-ARAP_15.03.2021_00h00	8.65683e-07	0.000367915	8.65683e-07	5.1941e-06	[3]	Group04	3.39573	849	[LOC117725454, LOC117725477, LOC117725905, LOC117726010, LOC117726198, LOC117726225, LOC117726233, LOC117726236, LOC117726322, LOC117726366, LOC117726397, LOC117726460, LOC117726478, LOC117727117, LOC117727123, LOC117727124, LOC117727416, LOC117727439, LOC117727458, LOC117727500, LOC117727571, LOC117727741, LOC117727822, LOC117727844, LOC117727889, LOC117728001, LOC117728079, LOC117728084, LOC117…
GO:0043231	intracellular membrane-bounded organelle	GO_CellularComponent-Custom-GOA-ACAP-ARAP_15.03.2021_00h00	4.91322e-07	0.000210286	8.65683e-07	5.1941e-06	[4]	Group04	3.33229	742	[LOC117725454, LOC117725477, LOC117725905, LOC117726198, LOC117726236, LOC117726322, LOC117726366, LOC117726397, LOC117726460, LOC117726478, LOC117727117, LOC117727123, LOC117727124, LOC117727416, LOC117727439, LOC117727458, LOC117727500, LOC117727741, LOC117727822, LOC117727844, LOC117727889, LOC117728079, LOC117728084, LOC117728276, LOC117728330, LOC117728501, LOC117728582, LOC117728721, LOC117…
GO:0005576	extracellular region	GO_CellularComponent-Custom-GOA-ACAP-ARAP_15.03.2021_00h00	2.57734e-22	1.13145e-19	2.57734e-22	2.57734e-21	[2]	Group05	6.45025	306	[LOC117725172, LOC117725477, LOC117726048, LOC117726062, LOC117726332, LOC117726334, LOC117726356, LOC117727200, LOC117727442, LOC117727458, LOC117727571, LOC117728096, LOC117728128, LOC117728154, LOC117728248, LOC117728251, LOC117728259, LOC117728501, LOC117728775, LOC117728776, LOC117728777, LOC117728882, LOC117729272, LOC117729317, LOC117729318, LOC117729343, LOC117729433, LOC117729490, LOC117…
GO:0005615	extracellular space	GO_CellularComponent-Custom-GOA-ACAP-ARAP_15.03.2021_00h00	2.2765e-20	9.97108e-18	2.57734e-22	2.57734e-21	[2, 3]	Group05	6.93485	231	[LOC117725172, LOC117725477, LOC117726048, LOC117726062, LOC117727442, LOC117727458, LOC117727571, LOC117728248, LOC117728259, LOC117728501, LOC117728775, LOC117728776, LOC117728777, LOC117728882, LOC117729272, LOC117729317, LOC117729318, LOC117729343, LOC117729433, LOC117729809, LOC117729971, LOC117729989, LOC117730171, LOC117730439, LOC117730617, LOC117730651, LOC117731071, LOC117731718, LOC117…
GO:0003676	nucleic acid binding	GO_MolecularFunction-Custom-GOA-ACAP-ARAP_15.03.2021_00h00	4.69625e-08	2.01939e-05	2.25446e-08	1.80356e-07	[3]	Group06	2.73133	214	[LOC117725905, LOC117726010, LOC117726236, LOC117726397, LOC117727822, LOC117728079, LOC117728330, LOC117728721, LOC117729136, LOC117729166, LOC117729522, LOC117730299, LOC117730439, LOC117731221, LOC117731309, LOC117731835, LOC117731910, LOC117732398, LOC117732751, LOC117732890, LOC117733806, LOC117734216, LOC117734554, LOC117734738, LOC117734805, LOC117734936, LOC117736284, LOC117736571, LOC117…
GO:0003677	DNA binding	GO_MolecularFunction-Custom-GOA-ACAP-ARAP_15.03.2021_00h00	1.20485e-06	0.000510857	2.25446e-08	1.80356e-07	[4]	Group06	2.60722	138	[LOC117725905, LOC117726010, LOC117726236, LOC117726397, LOC117728079, LOC117728330, LOC117728721, LOC117729136, LOC117729166, LOC117729522, LOC117730439, LOC117731309, LOC117731910, LOC117732751, LOC117732890, LOC117733806, LOC117734805, LOC117736284, LOC117736571, LOC117736639, LOC117737514, LOC117737771, LOC117738680, LOC117739149, LOC117741188, LOC117741840, LOC117742285, LOC117742421, LOC117…
GO:0090304	nucleic acid metabolic process	GO_BiologicalProcess-Custom-GOA-ACAP-ARAP_15.03.2021_00h00	5.696e-07	0.000243219	2.25446e-08	1.80356e-07	[4, 5]	Group06	2.9505	298	[LOC117725905, LOC117726236, LOC117726397, LOC117727416, LOC117727822, LOC117727889, LOC117728079, LOC117728248, LOC117728259, LOC117728330, LOC117728582, LOC117728721, LOC117729136, LOC117729166, LOC117729343, LOC117730094, LOC117730154, LOC117730299, LOC117730439, LOC117730786, LOC117731221, LOC117731309, LOC117731773, LOC117731835, LOC117732398, LOC117732751, LOC117732890, LOC117733140, LOC117…
GO:0006955	immune response	GO_BiologicalProcess-Custom-GOA-ACAP-ARAP_15.03.2021_00h00	2.03143e-05	0.00834916	2.03143e-05	6.09428e-05	[2]	Group07	5.23006	158	[LOC117726478, LOC117727144, LOC117727165, LOC117727458, LOC117727772, LOC117727889, LOC117728248, LOC117728259, LOC117728882, LOC117729317, LOC117729318, LOC117729343, LOC117729490, LOC117730105, LOC117730154, LOC117730354, LOC117730439, LOC117730501, LOC117730574, LOC117730786, LOC117731071, LOC117731309, LOC117732036, LOC117732333, LOC117732751, LOC117732890, LOC117733277, LOC117733431, LOC117…
GO:0050778	positive regulation of immune response	GO_BiologicalProcess-Custom-GOA-ACAP-ARAP_15.03.2021_00h00	1.52006e-05	0.00627784	2.03143e-05	6.09428e-05	[3, 4, 5]	Group07	6.47003	68	[LOC117728248, LOC117728259, LOC117729317, LOC117729318, LOC117729343, LOC117730105, LOC117730154, LOC117730439, LOC117730501, LOC117731071, LOC117731309, LOC117732036, LOC117732333, LOC117732890, LOC117733431, LOC117733610, LOC117737930, LOC117738029, LOC117739508, LOC117741201, LOC117741202, LOC117742524, LOC117743711, LOC117745115, LOC117745441, LOC117745711, LOC117745930, LOC117746218, LOC117…
GO:0002253	activation of immune response	GO_BiologicalProcess-Custom-GOA-ACAP-ARAP_15.03.2021_00h00	3.26719e-06	0.00137875	2.03143e-05	6.09428e-05	[2, 4, 5, 6]	Group07	7.48899	51	[LOC117729317, LOC117729318, LOC117729343, LOC117730105, LOC117730501, LOC117731071, LOC117731309, LOC117732333, LOC117732890, LOC117733431, LOC117733610, LOC117738029, LOC117739508, LOC117741201, LOC117741202, LOC117742524, LOC117743711, LOC117745115, LOC117745441, LOC117745711, LOC117745930, LOC117746362, LOC117747740, LOC117749502, LOC117750218, LOC117750952, LOC117750960, appl1, asgrl2, c5, c…
GO:0044419	biological process involved in interspecies interaction between organisms	GO_BiologicalProcess-Custom-GOA-ACAP-ARAP_15.03.2021_00h00	7.54925e-07	0.000321598	9.13744e-08	6.39621e-07	[1]	Group08	5.43001	173	[LOC117726478, LOC117727144, LOC117727165, LOC117727458, LOC117727500, LOC117727571, LOC117727772, LOC117727889, LOC117728096, LOC117728128, LOC117728154, LOC117728251, LOC117728775, LOC117728776, LOC117728777, LOC117729136, LOC117729317, LOC117729318, LOC117729343, LOC117729490, LOC117729522, LOC117730105, LOC117730154, LOC117730354, LOC117730439, LOC117730501, LOC117730786, LOC117731071, LOC117…
GO:0006955	immune response	GO_BiologicalProcess-Custom-GOA-ACAP-ARAP_15.03.2021_00h00	2.03143e-05	0.00834916	9.13744e-08	6.39621e-07	[2]	Group08	5.23006	158	[LOC117726478, LOC117727144, LOC117727165, LOC117727458, LOC117727772, LOC117727889, LOC117728248, LOC117728259, LOC117728882, LOC117729317, LOC117729318, LOC117729343, LOC117729490, LOC117730105, LOC117730154, LOC117730354, LOC117730439, LOC117730501, LOC117730574, LOC117730786, LOC117731071, LOC117731309, LOC117732036, LOC117732333, LOC117732751, LOC117732890, LOC117733277, LOC117733431, LOC117…
GO:0009605	response to external stimulus	GO_BiologicalProcess-Custom-GOA-ACAP-ARAP_15.03.2021_00h00	2.19866e-08	9.54217e-06	9.13744e-08	6.39621e-07	[2]	Group08	5.19635	262	[LOC117726048, LOC117726478, LOC117727144, LOC117727165, LOC117727458, LOC117727772, LOC117727889, LOC117728001, LOC117728096, LOC117728128, LOC117728248, LOC117728251, LOC117728259, LOC117728501, LOC117728775, LOC117728776, LOC117728777, LOC117729136, LOC117729317, LOC117729318, LOC117729343, LOC117729490, LOC117729522, LOC117729557, LOC117729919, LOC117729971, LOC117730105, LOC117730154, LOC117…
GO:0009607	response to biotic stimulus	GO_BiologicalProcess-Custom-GOA-ACAP-ARAP_15.03.2021_00h00	3.91537e-08	1.68752e-05	9.13744e-08	6.39621e-07	[2]	Group08	5.99315	140	[LOC117726478, LOC117727144, LOC117727165, LOC117727458, LOC117727772, LOC117727889, LOC117728096, LOC117728128, LOC117728251, LOC117728775, LOC117728776, LOC117728777, LOC117729136, LOC117729317, LOC117729318, LOC117729343, LOC117729490, LOC117729522, LOC117730105, LOC117730154, LOC117730354, LOC117730439, LOC117730501, LOC117730786, LOC117731071, LOC117731910, LOC117732333, LOC117732751, LOC117…
GO:0006952	defense response	GO_BiologicalProcess-Custom-GOA-ACAP-ARAP_15.03.2021_00h00	1.24177e-09	5.4141e-07	9.13744e-08	6.39621e-07	[3]	Group08	6.14835	155	[LOC117725477, LOC117726478, LOC117727165, LOC117727889, LOC117728096, LOC117728128, LOC117728248, LOC117728251, LOC117728259, LOC117728775, LOC117728776, LOC117728777, LOC117728882, LOC117729317, LOC117729318, LOC117729343, LOC117729490, LOC117729522, LOC117729971, LOC117730354, LOC117730439, LOC117730501, LOC117730786, LOC117731071, LOC117731910, LOC117732333, LOC117732751, LOC117732890, LOC117…
GO:0051707	response to other organism	GO_BiologicalProcess-Custom-GOA-ACAP-ARAP_15.03.2021_00h00	1.87113e-08	8.13942e-06	9.13744e-08	6.39621e-07	[2, 4]	Group08	6.0793	138	[LOC117726478, LOC117727144, LOC117727165, LOC117727458, LOC117727772, LOC117727889, LOC117728096, LOC117728128, LOC117728251, LOC117728775, LOC117728776, LOC117728777, LOC117729136, LOC117729317, LOC117729318, LOC117729343, LOC117729490, LOC117729522, LOC117730105, LOC117730154, LOC117730354, LOC117730439, LOC117730501, LOC117730786, LOC117731071, LOC117731910, LOC117732333, LOC117732751, LOC117…
GO:0006954	inflammatory response	GO_BiologicalProcess-Custom-GOA-ACAP-ARAP_15.03.2021_00h00	5.0361e-08	2.16049e-05	9.13744e-08	6.39621e-07	[4]	Group08	7.03986	83	[LOC117725477, LOC117727165, LOC117727889, LOC117728248, LOC117728259, LOC117728775, LOC117728776, LOC117728777, LOC117728882, LOC117729343, LOC117729971, LOC117730439, LOC117733431, LOC117736173, LOC117736467, LOC117736885, LOC117737122, LOC117738903, LOC117739248, LOC117739559, LOC117740580, LOC117741201, LOC117741202, LOC117742776, LOC117745115, LOC117745153, LOC117745288, LOC117745711, LOC117…
GO:0009617	response to bacterium	GO_BiologicalProcess-Custom-GOA-ACAP-ARAP_15.03.2021_00h00	2.00776e-06	0.000849282	9.13744e-08	6.39621e-07	[3, 5]	Group08	6.94444	65	[LOC117727144, LOC117727165, LOC117727458, LOC117727772, LOC117728096, LOC117728128, LOC117728251, LOC117728775, LOC117728776, LOC117728777, LOC117729136, LOC117730105, LOC117730154, LOC117730439, LOC117731071, LOC117731910, LOC117733431, LOC117736173, LOC117738903, LOC117740992, LOC117741896, LOC117742421, LOC117744489, LOC117745115, LOC117745930, LOC117747505, LOC117747740, LOC117747747, LOC117…
GO:0050778	positive regulation of immune response	GO_BiologicalProcess-Custom-GOA-ACAP-ARAP_15.03.2021_00h00	1.52006e-05	0.00627784	9.13744e-08	6.39621e-07	[3, 4, 5]	Group08	6.47003	68	[LOC117728248, LOC117728259, LOC117729317, LOC117729318, LOC117729343, LOC117730105, LOC117730154, LOC117730439, LOC117730501, LOC117731071, LOC117731309, LOC117732036, LOC117732333, LOC117732890, LOC117733431, LOC117733610, LOC117737930, LOC117738029, LOC117739508, LOC117741201, LOC117741202, LOC117742524, LOC117743711, LOC117745115, LOC117745441, LOC117745711, LOC117745930, LOC117746218, LOC117…
GO:0098542	defense response to other organism	GO_BiologicalProcess-Custom-GOA-ACAP-ARAP_15.03.2021_00h00	3.93163e-06	0.00165129	9.13744e-08	6.39621e-07	[3, 4, 5]	Group08	5.97633	101	[LOC117726478, LOC117727165, LOC117727889, LOC117728096, LOC117728128, LOC117728251, LOC117729317, LOC117729318, LOC117729343, LOC117729490, LOC117729522, LOC117730354, LOC117730439, LOC117730501, LOC117730786, LOC117731071, LOC117731910, LOC117732333, LOC117732751, LOC117732890, LOC117733277, LOC117733431, LOC117733610, LOC117735697, LOC117736467, LOC117736571, LOC117737122, LOC117738029, LOC117…
GO:0003676	nucleic acid binding	GO_MolecularFunction-Custom-GOA-ACAP-ARAP_15.03.2021_00h00	4.69625e-08	2.01939e-05	4.26589e-05	4.26589e-05	[3]	Group09	2.73133	214	[LOC117725905, LOC117726010, LOC117726236, LOC117726397, LOC117727822, LOC117728079, LOC117728330, LOC117728721, LOC117729136, LOC117729166, LOC117729522, LOC117730299, LOC117730439, LOC117731221, LOC117731309, LOC117731835, LOC117731910, LOC117732398, LOC117732751, LOC117732890, LOC117733806, LOC117734216, LOC117734554, LOC117734738, LOC117734805, LOC117734936, LOC117736284, LOC117736571, LOC117…
GO:0046483	heterocycle metabolic process	GO_BiologicalProcess-Custom-GOA-ACAP-ARAP_15.03.2021_00h00	1.02184e-05	0.00423041	4.26589e-05	4.26589e-05	[3]	Group09	3.09251	351	[LOC117725905, LOC117726236, LOC117726322, LOC117726366, LOC117726397, LOC117727416, LOC117727822, LOC117727889, LOC117728079, LOC117728248, LOC117728259, LOC117728330, LOC117728582, LOC117728721, LOC117729136, LOC117729166, LOC117729343, LOC117730094, LOC117730105, LOC117730154, LOC117730299, LOC117730439, LOC117730786, LOC117731221, LOC117731309, LOC117731438, LOC117731773, LOC117731835, LOC117…
GO:0006139	nucleobase-containing compound metabolic process	GO_BiologicalProcess-Custom-GOA-ACAP-ARAP_15.03.2021_00h00	9.12337e-06	0.00379532	4.26589e-05	4.26589e-05	[3, 4]	Group09	3.08204	343	[LOC117725905, LOC117726236, LOC117726322, LOC117726366, LOC117726397, LOC117727416, LOC117727822, LOC117727889, LOC117728079, LOC117728248, LOC117728259, LOC117728330, LOC117728582, LOC117728721, LOC117729136, LOC117729166, LOC117729343, LOC117730094, LOC117730105, LOC117730154, LOC117730299, LOC117730439, LOC117730786, LOC117731221, LOC117731309, LOC117731438, LOC117731773, LOC117731835, LOC117…
GO:0031323	regulation of cellular metabolic process	GO_BiologicalProcess-Custom-GOA-ACAP-ARAP_15.03.2021_00h00	9.78787e-06	0.00406197	4.26589e-05	4.26589e-05	[3, 4]	Group09	3.13154	389	[LOC117725454, LOC117725905, LOC117726198, LOC117726397, LOC117727416, LOC117727442, LOC117727652, LOC117727772, LOC117727889, LOC117727897, LOC117728079, LOC117728248, LOC117728259, LOC117728276, LOC117728330, LOC117728501, LOC117728582, LOC117728721, LOC117729136, LOC117729809, LOC117729915, LOC117729971, LOC117730094, LOC117730105, LOC117730154, LOC117730439, LOC117730483, LOC117730786, LOC117…
GO:0051171	regulation of nitrogen compound metabolic process	GO_BiologicalProcess-Custom-GOA-ACAP-ARAP_15.03.2021_00h00	3.73081e-06	0.00157067	4.26589e-05	4.26589e-05	[3, 4]	Group09	3.07226	355	[LOC117725454, LOC117725905, LOC117726397, LOC117727416, LOC117727442, LOC117727772, LOC117727889, LOC117728079, LOC117728248, LOC117728259, LOC117728276, LOC117728330, LOC117728501, LOC117728582, LOC117728721, LOC117729136, LOC117729809, LOC117729915, LOC117729971, LOC117730094, LOC117730105, LOC117730154, LOC117730439, LOC117730483, LOC117730786, LOC117731082, LOC117731309, LOC117731817, LOC117…
GO:0010468	regulation of gene expression	GO_BiologicalProcess-Custom-GOA-ACAP-ARAP_15.03.2021_00h00	6.01785e-06	0.00251546	4.26589e-05	4.26589e-05	[4, 5]	Group09	3.0086	294	[LOC117725454, LOC117725905, LOC117726397, LOC117727165, LOC117727416, LOC117727889, LOC117728079, LOC117728248, LOC117728259, LOC117728330, LOC117728501, LOC117728582, LOC117728721, LOC117729136, LOC117729915, LOC117729971, LOC117730105, LOC117730154, LOC117730439, LOC117730786, LOC117731309, LOC117731349, LOC117732398, LOC117732751, LOC117732839, LOC117732890, LOC117733140, LOC117733172, LOC117…
GO:0010556	regulation of macromolecule biosynthetic process	GO_BiologicalProcess-Custom-GOA-ACAP-ARAP_15.03.2021_00h00	4.41552e-06	0.0018501	4.26589e-05	4.26589e-05	[4, 5]	Group09	2.89474	231	[LOC117725905, LOC117726397, LOC117727416, LOC117727889, LOC117728079, LOC117728248, LOC117728259, LOC117728330, LOC117728582, LOC117728721, LOC117729136, LOC117730154, LOC117730439, LOC117730786, LOC117731309, LOC117732751, LOC117732890, LOC117733140, LOC117733806, LOC117733988, LOC117734168, LOC117734216, LOC117734554, LOC117734738, LOC117734805, LOC117734936, LOC117735377, LOC117736284, LOC117…
GO:0019219	regulation of nucleobase-containing compound metabolic process	GO_BiologicalProcess-Custom-GOA-ACAP-ARAP_15.03.2021_00h00	3.49439e-08	1.51307e-05	4.26589e-05	4.26589e-05	[4, 5]	Group09	2.74543	224	[LOC117725905, LOC117726397, LOC117727416, LOC117727889, LOC117728079, LOC117728248, LOC117728259, LOC117728330, LOC117728582, LOC117728721, LOC117729136, LOC117730154, LOC117730439, LOC117730786, LOC117731309, LOC117732398, LOC117732751, LOC117732890, LOC117733140, LOC117733806, LOC117733988, LOC117734168, LOC117734678, LOC117734738, LOC117734805, LOC117734936, LOC117736392, LOC117736571, LOC117…
GO:0031326	regulation of cellular biosynthetic process	GO_BiologicalProcess-Custom-GOA-ACAP-ARAP_15.03.2021_00h00	2.13292e-05	0.00874498	4.26589e-05	4.26589e-05	[4, 5]	Group09	2.96921	243	[LOC117725905, LOC117726397, LOC117727416, LOC117727652, LOC117727889, LOC117728079, LOC117728248, LOC117728259, LOC117728330, LOC117728582, LOC117728721, LOC117729136, LOC117729915, LOC117729971, LOC117730154, LOC117730439, LOC117730786, LOC117731309, LOC117732751, LOC117732890, LOC117733140, LOC117733431, LOC117733806, LOC117733988, LOC117734168, LOC117734216, LOC117734554, LOC117734678, LOC117…
GO:0090304	nucleic acid metabolic process	GO_BiologicalProcess-Custom-GOA-ACAP-ARAP_15.03.2021_00h00	5.696e-07	0.000243219	4.26589e-05	4.26589e-05	[4, 5]	Group09	2.9505	298	[LOC117725905, LOC117726236, LOC117726397, LOC117727416, LOC117727822, LOC117727889, LOC117728079, LOC117728248, LOC117728259, LOC117728330, LOC117728582, LOC117728721, LOC117729136, LOC117729166, LOC117729343, LOC117730094, LOC117730154, LOC117730299, LOC117730439, LOC117730786, LOC117731221, LOC117731309, LOC117731773, LOC117731835, LOC117732398, LOC117732751, LOC117732890, LOC117733140, LOC117…
GO:0051252	regulation of RNA metabolic process	GO_BiologicalProcess-Custom-GOA-ACAP-ARAP_15.03.2021_00h00	3.84579e-08	1.66138e-05	4.26589e-05	4.26589e-05	[4, 5, 6, 7]	Group09	2.71323	209	[LOC117725905, LOC117726397, LOC117727416, LOC117727889, LOC117728079, LOC117728248, LOC117728259, LOC117728330, LOC117728582, LOC117728721, LOC117729136, LOC117730154, LOC117730439, LOC117730786, LOC117731309, LOC117732398, LOC117732751, LOC117732890, LOC117733140, LOC117733806, LOC117733988, LOC117734168, LOC117734738, LOC117734805, LOC117734936, LOC117736392, LOC117736571, LOC117736639, LOC117…

## Sheet: 10 dpi
ID	Term	Ontology Source	Term PValue	Term PValue Corrected with Bonferroni step down	Group PValue	Group PValue Corrected with Bonferroni step down	GOLevels	GOGroups	% Associated Genes	Nr. Genes	Associated Genes Found
GO:1902494	catalytic complex	GO_CellularComponent-Custom-GOA-ACAP-ARAP_15.03.2021_00h00	1.483e-11	1.69804e-08	1.483e-11	2.22451e-10	[2]	Group00	13.4523	392	[LOC117725483, LOC117726437, LOC117727439, LOC117727793, LOC117727798, LOC117727822, LOC117728032, LOC117728084, LOC117728153, LOC117728582, LOC117728596, LOC117728654, LOC117729145, LOC117729479, LOC117729758, LOC117730376, LOC117730408, LOC117730664, LOC117730665, LOC117730675, LOC117730695, LOC117731168, LOC117731227, LOC117731773, LOC117732082, LOC117732641, LOC117732990, LOC117733086, LOC117…
GO:0003723	RNA binding	GO_MolecularFunction-Custom-GOA-ACAP-ARAP_15.03.2021_00h00	2.72008e-12	3.13354e-09	2.72008e-12	5.44017e-11	[4]	Group01	13.369	400	[LOC117725249, LOC117725319, LOC117725483, LOC117725591, LOC117726253, LOC117726409, LOC117726475, LOC117727148, LOC117727357, LOC117727562, LOC117727658, LOC117727775, LOC117727793, LOC117727798, LOC117727822, LOC117727973, LOC117728029, LOC117728068, LOC117728344, LOC117728808, LOC117729136, LOC117729228, LOC117729479, LOC117729513, LOC117729522, LOC117729687, LOC117729762, LOC117730299, LOC117…
GO:0016604	nuclear body	GO_CellularComponent-Custom-GOA-ACAP-ARAP_15.03.2021_00h00	5.75635e-09	6.44711e-06	5.75635e-09	1.15127e-08	[2, 3, 6, 7, 8]	Group02	12.6994	207	[LOC117725173, LOC117726253, LOC117727721, LOC117727822, LOC117727973, LOC117727979, LOC117728631, LOC117728851, LOC117728881, LOC117728902, LOC117729228, LOC117730855, LOC117730993, LOC117731395, LOC117732082, LOC117732656, LOC117732810, LOC117733352, LOC117733502, LOC117734493, LOC117734857, LOC117735130, LOC117735153, LOC117735328, LOC117735469, LOC117736157, LOC117736303, LOC117736383, LOC117…
GO:0017171	serine hydrolase activity	GO_MolecularFunction-Custom-GOA-ACAP-ARAP_15.03.2021_00h00	1.65475e-10	1.87318e-07	1.65475e-10	1.65475e-09	[3]	Group03	31.8436	114	[LOC117726062, LOC117727442, LOC117727556, LOC117728772, LOC117729564, LOC117729989, LOC117730067, LOC117730114, LOC117730541, LOC117730816, LOC117731082, LOC117732827, LOC117733272, LOC117733610, LOC117733755, LOC117733758, LOC117734565, LOC117735932, LOC117736742, LOC117737477, LOC117738730, LOC117738928, LOC117739179, LOC117740195, LOC117740601, LOC117741066, LOC117741165, LOC117741201, LOC117…
GO:0032991	protein-containing complex	GO_CellularComponent-Custom-GOA-ACAP-ARAP_15.03.2021_00h00	2.02013e-14	2.35749e-11	2.02013e-14	5.25233e-13	[1]	Group04	15.4969	1603	[LOC117725172, LOC117725319, LOC117725401, LOC117725424, LOC117725483, LOC117726002, LOC117726005, LOC117726007, LOC117726010, LOC117726048, LOC117726131, LOC117726219, LOC117726233, LOC117726236, LOC117726389, LOC117726437, LOC117726449, LOC117726475, LOC117727044, LOC117727109, LOC117727136, LOC117727190, LOC117727434, LOC117727439, LOC117727444, LOC117727701, LOC117727721, LOC117727745, LOC117…
GO:0005539	glycosaminoglycan binding	GO_MolecularFunction-Custom-GOA-ACAP-ARAP_15.03.2021_00h00	6.49013e-09	7.25597e-06	6.49013e-09	6.49013e-09	[3]	Group05	30.4469	109	[LOC117725477, LOC117727072, LOC117727605, LOC117729317, LOC117729318, LOC117729343, LOC117729650, LOC117729989, LOC117730019, LOC117730179, LOC117731960, LOC117732476, LOC117734079, LOC117737725, LOC117738694, LOC117738903, LOC117739179, LOC117740723, LOC117740992, LOC117741170, LOC117741171, LOC117742265, LOC117743102, LOC117744082, LOC117745969, LOC117746116, LOC117746502, LOC117747738, LOC117…
GO:0042393	histone binding	GO_MolecularFunction-Custom-GOA-ACAP-ARAP_15.03.2021_00h00	1.16779e-10	1.32661e-07	1.16779e-10	1.40135e-09	[3]	Group06	8.70279	53	[LOC117727644, LOC117729479, LOC117730993, LOC117732082, LOC117732497, LOC117734944, LOC117743022, LOC117743040, LOC117745327, LOC117745344, LOC117746260, LOC117749433, LOC117749458, LOC117750754, anp32a, anp32b, apbb1, asf1bb, atad2b, brd2a, brd4, cbx4, cbx5, cbx7a, cbx8b, chd2, cks1b, cks2, dek, dpf3, grwd1, ing2, ing4, jak3, kat6a, kat6b, kdm5a, nap1l1, ncapd3, phf1, phf19, rsf1b.1, samd11, sa…
GO:0043005	neuron projection	GO_CellularComponent-Custom-GOA-ACAP-ARAP_15.03.2021_00h00	1.33501e-10	1.5139e-07	1.33501e-10	1.46851e-09	[4]	Group07	14.1696	523	[LOC117725229, LOC117725482, LOC117725910, LOC117726233, LOC117727162, LOC117727181, LOC117727190, LOC117727403, LOC117727434, LOC117727435, LOC117727841, LOC117727897, LOC117727973, LOC117728337, LOC117728706, LOC117728826, LOC117729021, LOC117729225, LOC117729269, LOC117729343, LOC117729359, LOC117729436, LOC117729557, LOC117729621, LOC117729761, LOC117730092, LOC117730349, LOC117730376, LOC117…
GO:0005829	cytosol	GO_CellularComponent-Custom-GOA-ACAP-ARAP_15.03.2021_00h00	4.45276e-09	4.996e-06	4.45276e-09	1.33583e-08	[2, 3, 4]	Group08	15.9259	1487	[LOC117725424, LOC117725454, LOC117725974, LOC117725976, LOC117725997, LOC117726012, LOC117726018, LOC117726169, LOC117726171, LOC117726225, LOC117726233, LOC117726239, LOC117726253, LOC117726322, LOC117726365, LOC117726366, LOC117726409, LOC117726415, LOC117726437, LOC117726449, LOC117726475, LOC117727071, LOC117727109, LOC117727122, LOC117727135, LOC117727149, LOC117727154, LOC117727190, LOC117…
GO:0043414	macromolecule methylation	GO_BiologicalProcess-Custom-GOA-ACAP-ARAP_15.03.2021_00h00	1.34209e-12	1.55145e-09	1.34209e-12	2.81838e-11	[3, 4, 5]	Group09	8.66575	63	[LOC117727236, LOC117728292, LOC117730664, LOC117733281, LOC117733856, LOC117734136, LOC117734631, LOC117743022, LOC117745742, LOC117746207, LOC117747615, ash2l, crebbpa, dimt1l, dnmt1, dnmt3ba, eef1akmt2, ehmt1a, etfbkmt, ezh1, fbrsl1, gatad2ab, gfi1aa, grhl2b, gspt1l, gtpbp3, hells, hemk1, icmt, kmt2bb, kmt5ab, mbd2, mecom, mettl5, mis18a, mrm3a, mta2, mtrr, nr1h4, nsun5, pax5, phf1, phf19, pik…
GO:0005581	collagen trimer	GO_CellularComponent-Custom-GOA-ACAP-ARAP_15.03.2021_00h00	4.88557e-12	5.6184e-09	4.88557e-12	9.28258e-11	[2]	Group10	42.4658	62	[LOC117725172, LOC117727701, LOC117728110, LOC117729500, LOC117730067, LOC117730171, LOC117730434, LOC117730435, LOC117732459, LOC117734029, LOC117734714, LOC117735006, LOC117739466, LOC117740582, LOC117740810, LOC117741706, LOC117742846, LOC117743616, LOC117746315, LOC117746317, LOC117746656, LOC117747054, LOC117747738, LOC117749681, LOC117749873, LOC117750337, LOC117750654, c1qa, c1ql3a, c1qtnf…
GO:0098794	postsynapse	GO_CellularComponent-Custom-GOA-ACAP-ARAP_15.03.2021_00h00	3.22371e-09	3.62023e-06	3.22371e-09	1.28949e-08	[2, 4]	Group11	13.1328	262	[LOC117725249, LOC117726934, LOC117727403, LOC117727434, LOC117727721, LOC117727841, LOC117727897, LOC117728337, LOC117728826, LOC117728870, LOC117729359, LOC117729557, LOC117729761, LOC117730092, LOC117730434, LOC117730435, LOC117730596, LOC117731168, LOC117731192, LOC117732493, LOC117732533, LOC117733140, LOC117733142, LOC117733326, LOC117733396, LOC117733531, LOC117733700, LOC117733928, LOC117…
GO:0140513	nuclear protein-containing complex	GO_CellularComponent-Custom-GOA-ACAP-ARAP_15.03.2021_00h00	3.97547e-19	4.72684e-16	3.97547e-19	1.15289e-17	[2, 6]	Group12	11.4856	276	[LOC117725319, LOC117725483, LOC117727444, LOC117727793, LOC117727798, LOC117727822, LOC117728153, LOC117728881, LOC117729136, LOC117729479, LOC117730077, LOC117730640, LOC117730664, LOC117731085, LOC117731860, LOC117732082, LOC117733571, LOC117733934, LOC117734136, LOC117734782, LOC117735130, LOC117736303, LOC117736612, LOC117738738, LOC117738745, LOC117738746, LOC117739438, LOC117739528, LOC117…
GO:0140535	intracellular protein-containing complex	GO_CellularComponent-Custom-GOA-ACAP-ARAP_15.03.2021_00h00	1.25991e-13	1.46276e-10	1.25991e-13	3.14978e-12	[2]	Group13	11.1619	171	[LOC117726437, LOC117728084, LOC117728153, LOC117728582, LOC117729145, LOC117731168, LOC117731917, LOC117732082, LOC117733086, LOC117733264, LOC117735665, LOC117736303, LOC117736598, LOC117736612, LOC117737713, LOC117739438, LOC117740886, LOC117741003, LOC117741618, LOC117743818, LOC117744402, LOC117745327, LOC117746091, LOC117746205, LOC117746773, LOC117746932, LOC117747985, LOC117748519, LOC117…
GO:0006325	chromatin organization	GO_BiologicalProcess-Custom-GOA-ACAP-ARAP_15.03.2021_00h00	3.44324e-26	4.15599e-23	3.44324e-26	1.10184e-24	[4, 6]	Group14	9.61539	190	[LOC117725934, LOC117727236, LOC117728084, LOC117728292, LOC117729153, LOC117729479, LOC117730577, LOC117730664, LOC117730993, LOC117732082, LOC117732126, LOC117732156, LOC117732159, LOC117732163, LOC117732647, LOC117732648, LOC117732810, LOC117732945, LOC117733281, LOC117733720, LOC117734136, LOC117734782, LOC117734944, LOC117735100, LOC117736157, LOC117736284, LOC117736303, LOC117737318, LOC117…
GO:0006954	inflammatory response	GO_BiologicalProcess-Custom-GOA-ACAP-ARAP_15.03.2021_00h00	5.97491e-11	6.79944e-08	5.97491e-11	7.76738e-10	[4]	Group15	25.4453	300	[LOC117725122, LOC117725177, LOC117725477, LOC117726103, LOC117726950, LOC117727122, LOC117727154, LOC117727165, LOC117727197, LOC117727469, LOC117727889, LOC117727997, LOC117728247, LOC117728248, LOC117728267, LOC117728446, LOC117728697, LOC117728706, LOC117728775, LOC117728776, LOC117728777, LOC117728882, LOC117729343, LOC117729650, LOC117729863, LOC117729971, LOC117730019, LOC117730048, LOC117…
GO:0006959	humoral immune response	GO_BiologicalProcess-Custom-GOA-ACAP-ARAP_15.03.2021_00h00	5.18026e-10	5.84852e-07	5.18026e-10	4.14421e-09	[3]	Group16	35.814	77	[LOC117725122, LOC117727605, LOC117728248, LOC117728267, LOC117729317, LOC117729318, LOC117729343, LOC117730434, LOC117730435, LOC117730553, LOC117731071, LOC117732036, LOC117732718, LOC117733610, LOC117734652, LOC117736465, LOC117736467, LOC117737008, LOC117737366, LOC117739508, LOC117739534, LOC117740588, LOC117741165, LOC117741201, LOC117741202, LOC117741581, LOC117742524, LOC117745115, LOC117…
GO:0003712	transcription coregulator activity	GO_BiologicalProcess-Custom-GOA-ACAP-ARAP_15.03.2021_00h00	2.907e-09	3.27038e-06	2.907e-09	1.7442e-08	[4, 7, 8, 9, 10, 11, 12]	Group17	11.5453	130	[LOC117727217, LOC117727472, LOC117727775, LOC117727973, LOC117728631, LOC117729479, LOC117730077, LOC117730530, LOC117731449, LOC117732497, LOC117732945, LOC117733281, LOC117733326, LOC117734209, LOC117734758, LOC117734857, LOC117734944, LOC117735815, LOC117736383, LOC117736392, LOC117741188, LOC117742387, LOC117742431, LOC117743881, LOC117744402, LOC117746267, LOC117747795, LOC117748519, LOC117…
GO:0016491	oxidoreductase activity	GO_MolecularFunction-Custom-GOA-ACAP-ARAP_15.03.2021_00h00	1.80844e-10	2.04534e-07	1.80844e-10	1.62759e-09	[2]	Group18	24.2581	376	[LOC117725431, LOC117725735, LOC117725889, LOC117725974, LOC117725976, LOC117725997, LOC117726017, LOC117726315, LOC117727005, LOC117727135, LOC117727392, LOC117727439, LOC117727841, LOC117727929, LOC117727976, LOC117728080, LOC117728596, LOC117728858, LOC117729174, LOC117729176, LOC117729179, LOC117729246, LOC117729272, LOC117729367, LOC117729495, LOC117729537, LOC117729635, LOC117729942, LOC117…
GO:0006520	cellular amino acid metabolic process	GO_BiologicalProcess-Custom-GOA-ACAP-ARAP_15.03.2021_00h00	1.56663e-09	1.76403e-06	1.56663e-09	1.09664e-08	[3, 4, 6]	Group19	28.9796	142	[LOC117728344, LOC117729520, LOC117729563, LOC117730007, LOC117730964, LOC117731755, LOC117732973, LOC117732984, LOC117733571, LOC117733688, LOC117733856, LOC117735983, LOC117736257, LOC117736261, LOC117736599, LOC117736815, LOC117736816, LOC117740871, LOC117741859, LOC117742282, LOC117742512, LOC117742855, LOC117744025, LOC117746663, LOC117746874, LOC117751407, aadat, aars1, aass, acad8, adhfe1,…
GO:1901605	alpha-amino acid metabolic process	GO_BiologicalProcess-Custom-GOA-ACAP-ARAP_15.03.2021_00h00	1.96608e-14	2.29638e-11	1.56663e-09	1.09664e-08	[4, 5, 7]	Group19	35.5422	118	[LOC117728344, LOC117729520, LOC117729563, LOC117730007, LOC117730964, LOC117731755, LOC117732973, LOC117732984, LOC117733571, LOC117733856, LOC117735983, LOC117736257, LOC117736261, LOC117736599, LOC117736815, LOC117736816, LOC117740871, LOC117741859, LOC117742512, LOC117742855, LOC117744025, LOC117746663, LOC117746874, aadat, aass, adhfe1, agmat, agxt2, agxta, agxtb, aldh18a1, aldh5a1, aldh8a1,…
GO:0031224	intrinsic component of membrane	GO_CellularComponent-Custom-GOA-ACAP-ARAP_15.03.2021_00h00	7.14263e-13	8.27117e-10	7.14263e-13	1.6428e-11	[2, 3]	Group20	20.3335	2012	[LOC117725167, LOC117725177, LOC117725178, LOC117725261, LOC117725287, LOC117725348, LOC117725385, LOC117725411, LOC117725476, LOC117725482, LOC117725867, LOC117725889, LOC117725910, LOC117725931, LOC117726010, LOC117726048, LOC117726110, LOC117726118, LOC117726183, LOC117726242, LOC117726250, LOC117726254, LOC117726272, LOC117726422, LOC117726471, LOC117726481, LOC117726526, LOC117726529, LOC117…
GO:0016021	integral component of membrane	GO_CellularComponent-Custom-GOA-ACAP-ARAP_15.03.2021_00h00	2.40564e-12	2.7737e-09	7.14263e-13	1.6428e-11	[3, 4]	Group20	20.3198	1957	[LOC117725167, LOC117725177, LOC117725178, LOC117725261, LOC117725287, LOC117725348, LOC117725385, LOC117725411, LOC117725476, LOC117725482, LOC117725889, LOC117725910, LOC117725931, LOC117726010, LOC117726048, LOC117726110, LOC117726118, LOC117726183, LOC117726242, LOC117726250, LOC117726254, LOC117726272, LOC117726422, LOC117726471, LOC117726481, LOC117726526, LOC117726529, LOC117726541, LOC117…
GO:0044282	small molecule catabolic process	GO_BiologicalProcess-Custom-GOA-ACAP-ARAP_15.03.2021_00h00	2.9615e-09	3.32873e-06	2.9615e-09	1.48075e-08	[3]	Group21	27.1642	182	[LOC117725997, LOC117726047, LOC117726103, LOC117726315, LOC117727065, LOC117727071, LOC117727217, LOC117727841, LOC117727929, LOC117727976, LOC117728006, LOC117728344, LOC117729563, LOC117730081, LOC117731316, LOC117732258, LOC117732476, LOC117732498, LOC117732984, LOC117733571, LOC117733856, LOC117735065, LOC117736001, LOC117736597, LOC117736599, LOC117736814, LOC117736837, LOC117740329, LOC117…
GO:0016054	organic acid catabolic process	GO_BiologicalProcess-Custom-GOA-ACAP-ARAP_15.03.2021_00h00	4.46074e-10	5.04064e-07	2.9615e-09	1.48075e-08	[4]	Group21	30.4556	127	[LOC117725997, LOC117726047, LOC117726103, LOC117726315, LOC117727065, LOC117727071, LOC117727217, LOC117727929, LOC117728344, LOC117729563, LOC117730081, LOC117732258, LOC117732498, LOC117732984, LOC117733571, LOC117733856, LOC117735065, LOC117736001, LOC117736599, LOC117736814, LOC117736837, LOC117740871, LOC117741504, LOC117741859, LOC117742554, LOC117744025, LOC117744320, LOC117746874, LOC117…
GO:0043062	extracellular structure organization	GO_BiologicalProcess-Custom-GOA-ACAP-ARAP_15.03.2021_00h00	5.43018e-11	6.19041e-08	1.55785e-11	2.18099e-10	[4]	Group22	29.0155	168	[LOC117727701, LOC117728501, LOC117729021, LOC117729131, LOC117729500, LOC117730784, LOC117731960, LOC117732005, LOC117732479, LOC117732852, LOC117733396, LOC117734681, LOC117736198, LOC117736919, LOC117738063, LOC117739425, LOC117739559, LOC117740183, LOC117740502, LOC117740582, LOC117740653, LOC117740810, LOC117740992, LOC117741170, LOC117741171, LOC117741448, LOC117741495, LOC117741496, LOC117…
GO:0045229	external encapsulating structure organization	GO_BiologicalProcess-Custom-GOA-ACAP-ARAP_15.03.2021_00h00	3.10021e-11	3.53734e-08	1.55785e-11	2.18099e-10	[4]	Group22	29.1096	170	[LOC117727701, LOC117727710, LOC117728501, LOC117729021, LOC117729131, LOC117729500, LOC117730355, LOC117730784, LOC117731960, LOC117732005, LOC117732479, LOC117732852, LOC117733396, LOC117734681, LOC117736198, LOC117736919, LOC117738063, LOC117739425, LOC117739559, LOC117740183, LOC117740502, LOC117740582, LOC117740653, LOC117740810, LOC117740992, LOC117741170, LOC117741171, LOC117741448, LOC117…
GO:0005576	extracellular region	GO_CellularComponent-Custom-GOA-ACAP-ARAP_15.03.2021_00h00	3.17484e-38	3.87012e-35	3.17484e-38	1.0477e-36	[2]	Group23	24.9157	1182	[LOC117725172, LOC117725229, LOC117725341, LOC117725431, LOC117725476, LOC117725477, LOC117725976, LOC117726048, LOC117726062, LOC117726102, LOC117726157, LOC117726315, LOC117726332, LOC117726334, LOC117726356, LOC117726386, LOC117726449, LOC117726482, LOC117726493, LOC117726506, LOC117727071, LOC117727072, LOC117727370, LOC117727442, LOC117727444, LOC117727458, LOC117727464, LOC117727469, LOC117…
GO:0005615	extracellular space	GO_CellularComponent-Custom-GOA-ACAP-ARAP_15.03.2021_00h00	4.47302e-29	5.43024e-26	3.17484e-38	1.0477e-36	[2, 3]	Group23	25.3377	844	[LOC117725172, LOC117725341, LOC117725476, LOC117725477, LOC117725976, LOC117726048, LOC117726062, LOC117726315, LOC117726449, LOC117726493, LOC117727071, LOC117727370, LOC117727442, LOC117727444, LOC117727458, LOC117727469, LOC117727475, LOC117727493, LOC117727556, LOC117727571, LOC117727605, LOC117727701, LOC117727738, LOC117727973, LOC117727976, LOC117728029, LOC117728060, LOC117728173, LOC117…
GO:0003735	structural constituent of ribosome	GO_MolecularFunction-Custom-GOA-ACAP-ARAP_15.03.2021_00h00	3.47284e-14	4.03891e-11	9.14579e-12	1.55478e-10	[2]	Group24	41.3613	79	[LOC117728764, LOC117729513, LOC117729762, LOC117731440, LOC117732556, LOC117733394, LOC117734079, LOC117734464, LOC117735241, LOC117735809, LOC117736201, LOC117746009, LOC117746096, LOC117748499, mrpl11, mrpl24, mrpl30, mrpl33, mrpl52, mrpl54, mrps12, mrps21, mrps24, mrps36, mrps6, rpl10a, rpl11, rpl12, rpl18a, rpl19, rpl22, rpl22l1, rpl23, rpl23a, rpl26, rpl27, rpl27a, rpl28, rpl29, rpl31, rpl3…
GO:0005840	ribosome	GO_CellularComponent-Custom-GOA-ACAP-ARAP_15.03.2021_00h00	6.78215e-12	7.79269e-09	9.14579e-12	1.55478e-10	[4, 5]	Group24	35.2727	97	[LOC117728764, LOC117729513, LOC117729762, LOC117731440, LOC117732556, LOC117733394, LOC117734079, LOC117734464, LOC117735241, LOC117735809, LOC117735842, LOC117736201, LOC117746009, LOC117746096, LOC117748452, LOC117748499, LOC117749625, canx, clgn, dhx29, eif2ak2, eif2ak3, mrpl11, mrpl24, mrpl30, mrpl33, mrpl40, mrpl52, mrpl53, mrpl54, mrpl58, mrps12, mrps21, mrps24, mrps36, mrps6, mtg2, nr0b1,…
GO:0044281	small molecule metabolic process	GO_BiologicalProcess-Custom-GOA-ACAP-ARAP_15.03.2021_00h00	1.40428e-22	1.68233e-19	1.40428e-22	4.35328e-21	[2]	Group25	24.4282	801	[LOC117725431, LOC117725974, LOC117725976, LOC117725997, LOC117726012, LOC117726047, LOC117726103, LOC117726315, LOC117726322, LOC117726366, LOC117726415, LOC117727065, LOC117727071, LOC117727135, LOC117727217, LOC117727373, LOC117727449, LOC117727515, LOC117727710, LOC117727718, LOC117727721, LOC117727841, LOC117727929, LOC117727976, LOC117728006, LOC117728080, LOC117728344, LOC117728583, LOC117…
GO:0006082	organic acid metabolic process	GO_BiologicalProcess-Custom-GOA-ACAP-ARAP_15.03.2021_00h00	5.64909e-23	6.77891e-20	1.40428e-22	4.35328e-21	[3]	Group25	27.5529	456	[LOC117725997, LOC117726047, LOC117726103, LOC117726315, LOC117727065, LOC117727071, LOC117727217, LOC117727373, LOC117727718, LOC117727929, LOC117728080, LOC117728344, LOC117728583, LOC117728706, LOC117729166, LOC117729167, LOC117729174, LOC117729495, LOC117729520, LOC117729563, LOC117729942, LOC117730007, LOC117730019, LOC117730081, LOC117730498, LOC117730964, LOC117731020, LOC117731476, LOC117…
GO:0043436	oxoacid metabolic process	GO_BiologicalProcess-Custom-GOA-ACAP-ARAP_15.03.2021_00h00	9.11202e-22	1.08889e-18	1.40428e-22	4.35328e-21	[4]	Group25	27.4204	439	[LOC117725997, LOC117726047, LOC117726103, LOC117726315, LOC117727065, LOC117727071, LOC117727217, LOC117727373, LOC117727718, LOC117727929, LOC117728080, LOC117728344, LOC117728583, LOC117728706, LOC117729166, LOC117729167, LOC117729174, LOC117729495, LOC117729520, LOC117729563, LOC117729942, LOC117730007, LOC117730019, LOC117730081, LOC117730498, LOC117730964, LOC117731020, LOC117731476, LOC117…
GO:0030312	external encapsulating structure	GO_CellularComponent-Custom-GOA-ACAP-ARAP_15.03.2021_00h00	1.27799e-12	1.47863e-09	1.27799e-12	2.81158e-11	[2, 3]	Group26	27.4247	246	[LOC117725172, LOC117725477, LOC117727370, LOC117727526, LOC117727527, LOC117727605, LOC117727701, LOC117727741, LOC117727742, LOC117728248, LOC117728267, LOC117728501, LOC117729433, LOC117729486, LOC117729500, LOC117730067, LOC117730355, LOC117730784, LOC117730885, LOC117730903, LOC117731060, LOC117731115, LOC117731960, LOC117732005, LOC117732036, LOC117732037, LOC117732038, LOC117732109, LOC117…
GO:0031012	extracellular matrix	GO_CellularComponent-Custom-GOA-ACAP-ARAP_15.03.2021_00h00	4.16243e-14	4.83674e-11	1.27799e-12	2.81158e-11	[3, 4]	Group26	28.2735	244	[LOC117725172, LOC117725477, LOC117727370, LOC117727526, LOC117727527, LOC117727605, LOC117727701, LOC117727741, LOC117727742, LOC117728248, LOC117728267, LOC117728501, LOC117729433, LOC117729486, LOC117729500, LOC117730067, LOC117730784, LOC117730885, LOC117730903, LOC117731060, LOC117731115, LOC117731960, LOC117732005, LOC117732036, LOC117732037, LOC117732038, LOC117732109, LOC117732344, LOC117…
GO:0062023	collagen-containing extracellular matrix	GO_CellularComponent-Custom-GOA-ACAP-ARAP_15.03.2021_00h00	5.80329e-11	6.60995e-08	1.27799e-12	2.81158e-11	[4, 5]	Group26	29.0718	166	[LOC117725172, LOC117727370, LOC117727526, LOC117727527, LOC117727701, LOC117727741, LOC117727742, LOC117728248, LOC117728267, LOC117728501, LOC117729433, LOC117729486, LOC117729500, LOC117730067, LOC117730885, LOC117730903, LOC117731115, LOC117731960, LOC117732005, LOC117732037, LOC117732852, LOC117733206, LOC117733396, LOC117735920, LOC117736198, LOC117736597, LOC117736919, LOC117737223, LOC117…
GO:0071840	cellular component organization or biogenesis	GO_BiologicalProcess-Custom-GOA-ACAP-ARAP_15.03.2021_00h00	7.06568e-12	8.1114e-09	7.06568e-12	1.27182e-10	[2]	Group27	16.1875	2286	[LOC117725234, LOC117725249, LOC117725287, LOC117725482, LOC117725591, LOC117725934, LOC117726048, LOC117726103, LOC117726225, LOC117726368, LOC117726437, LOC117726449, LOC117726471, LOC117726493, LOC117726950, LOC117727044, LOC117727071, LOC117727122, LOC117727154, LOC117727190, LOC117727217, LOC117727236, LOC117727246, LOC117727370, LOC117727373, LOC117727439, LOC117727444, LOC117727449, LOC117…
GO:0016043	cellular component organization	GO_BiologicalProcess-Custom-GOA-ACAP-ARAP_15.03.2021_00h00	1.14411e-11	1.31115e-08	7.06568e-12	1.27182e-10	[3]	Group27	16.1766	2239	[LOC117725234, LOC117725249, LOC117725287, LOC117725482, LOC117725591, LOC117725934, LOC117726048, LOC117726103, LOC117726225, LOC117726368, LOC117726437, LOC117726449, LOC117726471, LOC117726493, LOC117726950, LOC117727044, LOC117727071, LOC117727122, LOC117727154, LOC117727190, LOC117727217, LOC117727236, LOC117727246, LOC117727370, LOC117727373, LOC117727439, LOC117727444, LOC117727449, LOC117…
GO:0006996	organelle organization	GO_BiologicalProcess-Custom-GOA-ACAP-ARAP_15.03.2021_00h00	7.49446e-16	8.81348e-13	7.06568e-12	1.27182e-10	[4]	Group27	15.1181	1357	[LOC117725234, LOC117725287, LOC117725934, LOC117726368, LOC117726449, LOC117726493, LOC117727044, LOC117727071, LOC117727217, LOC117727236, LOC117727246, LOC117727370, LOC117727373, LOC117727439, LOC117727444, LOC117727493, LOC117727562, LOC117727721, LOC117727973, LOC117727979, LOC117728001, LOC117728060, LOC117728084, LOC117728153, LOC117728180, LOC117728292, LOC117728627, LOC117728706, LOC117…
GO:0065007	biological regulation	GO_BiologicalProcess-Custom-GOA-ACAP-ARAP_15.03.2021_00h00	3.34197e-13	3.87668e-10	3.34197e-13	8.02072e-12	[1]	Group28	16.8723	4144
GO:0050789	regulation of biological process	GO_BiologicalProcess-Custom-GOA-ACAP-ARAP_15.03.2021_00h00	1.71672e-15	2.01543e-12	3.34197e-13	8.02072e-12	[1, 2]	Group28	16.6825	3873
GO:0019222	regulation of metabolic process	GO_BiologicalProcess-Custom-GOA-ACAP-ARAP_15.03.2021_00h00	4.56902e-19	5.42799e-16	3.34197e-13	8.02072e-12	[2, 3]	Group28	15.6069	2128
GO:0050794	regulation of cellular process	GO_BiologicalProcess-Custom-GOA-ACAP-ARAP_15.03.2021_00h00	9.33671e-19	1.10827e-15	3.34197e-13	8.02072e-12	[2, 3]	Group28	16.4673	3662
GO:0043233	organelle lumen	GO_CellularComponent-Custom-GOA-ACAP-ARAP_15.03.2021_00h00	8.91701e-16	1.04775e-12	8.91701e-16	2.40759e-14	[3]	Group29	15.1214	1352
GO:0070013	intracellular organelle lumen	GO_CellularComponent-Custom-GOA-ACAP-ARAP_15.03.2021_00h00	2.36827e-16	2.79219e-13	8.91701e-16	2.40759e-14	[3, 4]	Group29	15.0424	1329
GO:0005654	nucleoplasm	GO_CellularComponent-Custom-GOA-ACAP-ARAP_15.03.2021_00h00	3.73562e-28	4.52757e-25	8.91701e-16	2.40759e-14	[2, 5, 6, 7]	Group29	13.4754	936
GO:0031981	nuclear lumen	GO_CellularComponent-Custom-GOA-ACAP-ARAP_15.03.2021_00h00	3.17359e-27	3.84004e-24	8.91701e-16	2.40759e-14	[4, 5, 6]	Group29	13.8388	1075
GO:0005622	intracellular anatomical structure	GO_CellularComponent-Custom-GOA-ACAP-ARAP_15.03.2021_00h00	6.99314e-18	8.27289e-15	1.42505e-17	3.99014e-16	[2]	Group30	17.0512	5107
GO:0043226	organelle	GO_CellularComponent-Custom-GOA-ACAP-ARAP_15.03.2021_00h00	3.65832e-18	4.33145e-15	1.42505e-17	3.99014e-16	[2]	Group30	16.849	4573
GO:0043227	membrane-bounded organelle	GO_CellularComponent-Custom-GOA-ACAP-ARAP_15.03.2021_00h00	1.96552e-21	2.34683e-18	1.42505e-17	3.99014e-16	[3]	Group30	16.5312	4027
GO:0043229	intracellular organelle	GO_CellularComponent-Custom-GOA-ACAP-ARAP_15.03.2021_00h00	1.57045e-17	1.8547e-14	1.42505e-17	3.99014e-16	[3]	Group30	16.7227	4181
GO:0043231	intracellular membrane-bounded organelle	GO_CellularComponent-Custom-GOA-ACAP-ARAP_15.03.2021_00h00	2.04799e-21	2.44325e-18	1.42505e-17	3.99014e-16	[4]	Group30	16.3605	3643
GO:0097159	organic cyclic compound binding	GO_MolecularFunction-Custom-GOA-ACAP-ARAP_15.03.2021_00h00	2.75058e-15	3.22643e-12	1.74148e-19	5.22444e-18	[2]	Group31	15.7923	2053
GO:1901363	heterocyclic compound binding	GO_MolecularFunction-Custom-GOA-ACAP-ARAP_15.03.2021_00h00	8.93972e-15	1.04684e-11	1.74148e-19	5.22444e-18	[2]	Group31	15.8145	2032
GO:0003676	nucleic acid binding	GO_MolecularFunction-Custom-GOA-ACAP-ARAP_15.03.2021_00h00	1.48025e-29	1.79851e-26	1.74148e-19	5.22444e-18	[3]	Group31	13.6822	1072
GO:0006725	cellular aromatic compound metabolic process	GO_BiologicalProcess-Custom-GOA-ACAP-ARAP_15.03.2021_00h00	1.26814e-26	1.53191e-23	1.74148e-19	5.22444e-18	[3]	Group31	14.7723	1687
GO:0046483	heterocycle metabolic process	GO_BiologicalProcess-Custom-GOA-ACAP-ARAP_15.03.2021_00h00	4.1903e-28	5.07445e-25	1.74148e-19	5.22444e-18	[3]	Group31	14.6696	1665
GO:0006139	nucleobase-containing compound metabolic process	GO_BiologicalProcess-Custom-GOA-ACAP-ARAP_15.03.2021_00h00	9.5821e-31	1.16518e-27	1.74148e-19	5.22444e-18	[3, 4]	Group31	14.4667	1610
GO:0001067	regulatory region nucleic acid binding	GO_MolecularFunction-Custom-GOA-ACAP-ARAP_15.03.2021_00h00	2.0911e-14	2.43613e-11	1.74148e-19	5.22444e-18	[4]	Group31	12.5049	316
GO:0003677	DNA binding	GO_MolecularFunction-Custom-GOA-ACAP-ARAP_15.03.2021_00h00	8.67282e-21	1.03207e-17	1.74148e-19	5.22444e-18	[4]	Group31	13.4895	714
GO:0010556	regulation of macromolecule biosynthetic process	GO_BiologicalProcess-Custom-GOA-ACAP-ARAP_15.03.2021_00h00	4.99229e-26	6.0157e-23	1.74148e-19	5.22444e-18	[4, 5]	Group31	13.9975	1117
GO:0019219	regulation of nucleobase-containing compound metabolic process	GO_BiologicalProcess-Custom-GOA-ACAP-ARAP_15.03.2021_00h00	9.41593e-37	1.14592e-33	1.74148e-19	5.22444e-18	[4, 5]	Group31	13.2982	1085
GO:0034654	nucleobase-containing compound biosynthetic process	GO_BiologicalProcess-Custom-GOA-ACAP-ARAP_15.03.2021_00h00	8.40338e-22	1.00504e-18	1.74148e-19	5.22444e-18	[4, 5]	Group31	14.3637	1157
GO:0090304	nucleic acid metabolic process	GO_BiologicalProcess-Custom-GOA-ACAP-ARAP_15.03.2021_00h00	7.82226e-39	9.54316e-36	1.74148e-19	5.22444e-18	[4, 5]	Group31	13.7624	1390
GO:0051252	regulation of RNA metabolic process	GO_BiologicalProcess-Custom-GOA-ACAP-ARAP_15.03.2021_00h00	4.60487e-37	5.60873e-34	1.74148e-19	5.22444e-18	[4, 5, 6, 7]	Group31	13.1118	1010
GO:0050789	regulation of biological process	GO_BiologicalProcess-Custom-GOA-ACAP-ARAP_15.03.2021_00h00	1.71672e-15	2.01543e-12	1.34451e-11	2.15122e-10	[1, 2]	Group32	16.6825	3873
GO:0006807	nitrogen compound metabolic process	GO_BiologicalProcess-Custom-GOA-ACAP-ARAP_15.03.2021_00h00	1.17251e-10	1.3308e-07	1.34451e-11	2.15122e-10	[2]	Group32	16.7132	3292
GO:0019222	regulation of metabolic process	GO_BiologicalProcess-Custom-GOA-ACAP-ARAP_15.03.2021_00h00	4.56902e-19	5.42799e-16	1.34451e-11	2.15122e-10	[2, 3]	Group32	15.6069	2128
GO:0050794	regulation of cellular process	GO_BiologicalProcess-Custom-GOA-ACAP-ARAP_15.03.2021_00h00	9.33671e-19	1.10827e-15	1.34451e-11	2.15122e-10	[2, 3]	Group32	16.4673	3662
GO:0003676	nucleic acid binding	GO_MolecularFunction-Custom-GOA-ACAP-ARAP_15.03.2021_00h00	1.48025e-29	1.79851e-26	1.34451e-11	2.15122e-10	[3]	Group32	13.6822	1072
GO:0006725	cellular aromatic compound metabolic process	GO_BiologicalProcess-Custom-GOA-ACAP-ARAP_15.03.2021_00h00	1.26814e-26	1.53191e-23	1.34451e-11	2.15122e-10	[3]	Group32	14.7723	1687
GO:0009892	negative regulation of metabolic process	GO_BiologicalProcess-Custom-GOA-ACAP-ARAP_15.03.2021_00h00	6.19605e-09	6.93338e-06	1.34451e-11	2.15122e-10	[2, 3, 4]	Group32	15.3944	964
GO:0009893	positive regulation of metabolic process	GO_BiologicalProcess-Custom-GOA-ACAP-ARAP_15.03.2021_00h00	1.34596e-09	1.51824e-06	1.34451e-11	2.15122e-10	[2, 3, 4]	Group32	15.6364	1242
GO:0034641	cellular nitrogen compound metabolic process	GO_BiologicalProcess-Custom-GOA-ACAP-ARAP_15.03.2021_00h00	9.83622e-19	1.16658e-15	1.34451e-11	2.15122e-10	[3]	Group32	15.4596	1919
GO:0043170	macromolecule metabolic process	GO_BiologicalProcess-Custom-GOA-ACAP-ARAP_15.03.2021_00h00	1.39998e-17	1.65478e-14	1.34451e-11	2.15122e-10	[3]	Group32	16.258	3090
GO:0046483	heterocycle metabolic process	GO_BiologicalProcess-Custom-GOA-ACAP-ARAP_15.03.2021_00h00	4.1903e-28	5.07445e-25	1.34451e-11	2.15122e-10	[3]	Group32	14.6696	1665
GO:1901360	organic cyclic compound metabolic process	GO_BiologicalProcess-Custom-GOA-ACAP-ARAP_15.03.2021_00h00	2.6142e-22	3.1292e-19	1.34451e-11	2.15122e-10	[3]	Group32	15.1176	1781
GO:0006139	nucleobase-containing compound metabolic process	GO_BiologicalProcess-Custom-GOA-ACAP-ARAP_15.03.2021_00h00	9.5821e-31	1.16518e-27	1.34451e-11	2.15122e-10	[3, 4]	Group32	14.4667	1610
GO:0009889	regulation of biosynthetic process	GO_BiologicalProcess-Custom-GOA-ACAP-ARAP_15.03.2021_00h00	5.78318e-23	6.93403e-20	1.34451e-11	2.15122e-10	[3, 4]	Group32	14.3389	1195
GO:0031323	regulation of cellular metabolic process	GO_BiologicalProcess-Custom-GOA-ACAP-ARAP_15.03.2021_00h00	1.19346e-23	1.43334e-20	1.34451e-11	2.15122e-10	[3, 4]	Group32	15.1344	1880
GO:0044260	cellular macromolecule metabolic process	GO_BiologicalProcess-Custom-GOA-ACAP-ARAP_15.03.2021_00h00	1.3174e-14	1.54004e-11	1.34451e-11	2.15122e-10	[3, 4]	Group32	16.2684	2791
GO:0051171	regulation of nitrogen compound metabolic process	GO_BiologicalProcess-Custom-GOA-ACAP-ARAP_15.03.2021_00h00	4.73733e-26	5.71323e-23	1.34451e-11	2.15122e-10	[3, 4]	Group32	14.8334	1714
GO:0060255	regulation of macromolecule metabolic process	GO_BiologicalProcess-Custom-GOA-ACAP-ARAP_15.03.2021_00h00	6.71988e-24	8.07729e-21	1.34451e-11	2.15122e-10	[3, 4]	Group32	15.1539	1915
GO:0080090	regulation of primary metabolic process	GO_BiologicalProcess-Custom-GOA-ACAP-ARAP_15.03.2021_00h00	1.31908e-24	1.58817e-21	1.34451e-11	2.15122e-10	[3, 4]	Group32	14.9882	1783
GO:0003677	DNA binding	GO_MolecularFunction-Custom-GOA-ACAP-ARAP_15.03.2021_00h00	8.67282e-21	1.03207e-17	1.34451e-11	2.15122e-10	[4]	Group32	13.4895	714
GO:0009059	macromolecule biosynthetic process	GO_BiologicalProcess-Custom-GOA-ACAP-ARAP_15.03.2021_00h00	2.75957e-15	3.23421e-12	1.34451e-11	2.15122e-10	[4]	Group32	15.2875	1465
GO:0009890	negative regulation of biosynthetic process	GO_BiologicalProcess-Custom-GOA-ACAP-ARAP_15.03.2021_00h00	9.19446e-12	1.0546e-08	1.34451e-11	2.15122e-10	[3, 4, 5]	Group32	13.7668	470
GO:0009891	positive regulation of biosynthetic process	GO_BiologicalProcess-Custom-GOA-ACAP-ARAP_15.03.2021_00h00	2.92443e-11	3.3397e-08	1.34451e-11	2.15122e-10	[3, 4, 5]	Group32	14.306	604
GO:0010467	gene expression	GO_BiologicalProcess-Custom-GOA-ACAP-ARAP_15.03.2021_00h00	1.09708e-26	1.32637e-23	1.34451e-11	2.15122e-10	[4]	Group32	14.7594	1678
GO:0010604	positive regulation of macromolecule metabolic process	GO_BiologicalProcess-Custom-GOA-ACAP-ARAP_15.03.2021_00h00	1.35897e-10	1.53971e-07	1.34451e-11	2.15122e-10	[3, 4, 5]	Group32	15.3867	1134
GO:0010605	negative regulation of macromolecule metabolic process	GO_BiologicalProcess-Custom-GOA-ACAP-ARAP_15.03.2021_00h00	6.16711e-11	7.01201e-08	1.34451e-11	2.15122e-10	[3, 4, 5]	Group32	14.9491	866
GO:0018130	heterocycle biosynthetic process	GO_BiologicalProcess-Custom-GOA-ACAP-ARAP_15.03.2021_00h00	6.58864e-21	7.84707e-18	1.34451e-11	2.15122e-10	[4]	Group32	14.4727	1183
GO:0019438	aromatic compound biosynthetic process	GO_BiologicalProcess-Custom-GOA-ACAP-ARAP_15.03.2021_00h00	3.19408e-21	3.80734e-18	1.34451e-11	2.15122e-10	[4]	Group32	14.448	1183
GO:0031324	negative regulation of cellular metabolic process	GO_BiologicalProcess-Custom-GOA-ACAP-ARAP_15.03.2021_00h00	5.44887e-09	6.10819e-06	1.34451e-11	2.15122e-10	[3, 4, 5]	Group32	15.1101	796
GO:0031325	positive regulation of cellular metabolic process	GO_BiologicalProcess-Custom-GOA-ACAP-ARAP_15.03.2021_00h00	2.18389e-11	2.49618e-08	1.34451e-11	2.15122e-10	[3, 4, 5]	Group32	15.194	1061
GO:0044271	cellular nitrogen compound biosynthetic process	GO_BiologicalProcess-Custom-GOA-ACAP-ARAP_15.03.2021_00h00	2.49415e-14	2.9032e-11	1.34451e-11	2.15122e-10	[4]	Group32	15.341	1435
GO:0051172	negative regulation of nitrogen compound metabolic process	GO_BiologicalProcess-Custom-GOA-ACAP-ARAP_15.03.2021_00h00	1.37263e-09	1.54696e-06	1.34451e-11	2.15122e-10	[3, 4, 5]	Group32	14.8814	728
GO:0051173	positive regulation of nitrogen compound metabolic process	GO_BiologicalProcess-Custom-GOA-ACAP-ARAP_15.03.2021_00h00	2.12413e-12	2.45124e-09	1.34451e-11	2.15122e-10	[3, 4, 5]	Group32	14.9582	985
GO:1901362	organic cyclic compound biosynthetic process	GO_BiologicalProcess-Custom-GOA-ACAP-ARAP_15.03.2021_00h00	1.31844e-18	1.56236e-15	1.34451e-11	2.15122e-10	[4]	Group32	14.735	1237
GO:0010468	regulation of gene expression	GO_BiologicalProcess-Custom-GOA-ACAP-ARAP_15.03.2021_00h00	1.12111e-28	1.35991e-25	1.34451e-11	2.15122e-10	[4, 5]	Group32	14.2857	1396
GO:0010556	regulation of macromolecule biosynthetic process	GO_BiologicalProcess-Custom-GOA-ACAP-ARAP_15.03.2021_00h00	4.99229e-26	6.0157e-23	1.34451e-11	2.15122e-10	[4, 5]	Group32	13.9975	1117
GO:0019219	regulation of nucleobase-containing compound metabolic process	GO_BiologicalProcess-Custom-GOA-ACAP-ARAP_15.03.2021_00h00	9.41593e-37	1.14592e-33	1.34451e-11	2.15122e-10	[4, 5]	Group32	13.2982	1085
GO:0031326	regulation of cellular biosynthetic process	GO_BiologicalProcess-Custom-GOA-ACAP-ARAP_15.03.2021_00h00	4.88412e-24	5.87559e-21	1.34451e-11	2.15122e-10	[4, 5]	Group32	14.2107	1163
GO:0034645	cellular macromolecule biosynthetic process	GO_BiologicalProcess-Custom-GOA-ACAP-ARAP_15.03.2021_00h00	4.45866e-16	5.2523e-13	1.34451e-11	2.15122e-10	[4, 5]	Group32	15.1984	1444
GO:0034654	nucleobase-containing compound biosynthetic process	GO_BiologicalProcess-Custom-GOA-ACAP-ARAP_15.03.2021_00h00	8.40338e-22	1.00504e-18	1.34451e-11	2.15122e-10	[4, 5]	Group32	14.3637	1157
GO:0090304	nucleic acid metabolic process	GO_BiologicalProcess-Custom-GOA-ACAP-ARAP_15.03.2021_00h00	7.82226e-39	9.54316e-36	1.34451e-11	2.15122e-10	[4, 5]	Group32	13.7624	1390
GO:0010557	positive regulation of macromolecule biosynthetic process	GO_BiologicalProcess-Custom-GOA-ACAP-ARAP_15.03.2021_00h00	1.80318e-12	2.08267e-09	1.34451e-11	2.15122e-10	[4, 5, 6]	Group32	14.0217	569
GO:0010558	negative regulation of macromolecule biosynthetic process	GO_BiologicalProcess-Custom-GOA-ACAP-ARAP_15.03.2021_00h00	4.68083e-13	5.42508e-10	1.34451e-11	2.15122e-10	[4, 5, 6]	Group32	13.4269	440
GO:0031327	negative regulation of cellular biosynthetic process	GO_BiologicalProcess-Custom-GOA-ACAP-ARAP_15.03.2021_00h00	3.25647e-12	3.74819e-09	1.34451e-11	2.15122e-10	[4, 5, 6]	Group32	13.6513	458
GO:0031328	positive regulation of cellular biosynthetic process	GO_BiologicalProcess-Custom-GOA-ACAP-ARAP_15.03.2021_00h00	1.52799e-11	1.74802e-08	1.34451e-11	2.15122e-10	[4, 5, 6]	Group32	14.2272	590
GO:0045934	negative regulation of nucleobase-containing compound metabolic process	GO_BiologicalProcess-Custom-GOA-ACAP-ARAP_15.03.2021_00h00	2.08245e-14	2.42814e-11	1.34451e-11	2.15122e-10	[4, 5, 6]	Group32	13.1652	428
GO:0045935	positive regulation of nucleobase-containing compound metabolic process	GO_BiologicalProcess-Custom-GOA-ACAP-ARAP_15.03.2021_00h00	3.92094e-17	4.62671e-14	1.34451e-11	2.15122e-10	[4, 5, 6]	Group32	13.3948	567
GO:0051252	regulation of RNA metabolic process	GO_BiologicalProcess-Custom-GOA-ACAP-ARAP_15.03.2021_00h00	4.60487e-37	5.60873e-34	1.34451e-11	2.15122e-10	[4, 5, 6, 7]	Group32	13.1118	1010
GO:0051253	negative regulation of RNA metabolic process	GO_BiologicalProcess-Custom-GOA-ACAP-ARAP_15.03.2021_00h00	1.15906e-14	1.35611e-11	1.34451e-11	2.15122e-10	[4, 5, 6, 7, 8]	Group32	12.9798	399
GO:0051254	positive regulation of RNA metabolic process	GO_BiologicalProcess-Custom-GOA-ACAP-ARAP_15.03.2021_00h00	5.82463e-16	6.85559e-13	1.34451e-11	2.15122e-10	[4, 5, 6, 7, 8]	Group32	13.4057	531

## Sheet: HK 3d
ID	Term	Ontology Source	Term PValue	Term PValue Corrected with Bonferroni step down	Group PValue	Group PValue Corrected with Bonferroni step down	GOLevels	GOGroups	% Associated Genes	Nr. Genes	Associated Genes Found
GO:1901564	organonitrogen compound metabolic process	GO_BiologicalProcess-Custom-GOA-ACAP-ARAP_15.03.2021_00h00	6.84251e-05	0.00410551	6.84251e-05	0.00013685	[3]	Group0	0.733348	97	[LOC117726062, LOC117727283, LOC117727442, LOC117728775, LOC117728776, LOC117729166, LOC117729272, LOC117729809, LOC117730483, LOC117731082, LOC117731817, LOC117733431, LOC117734681, LOC117734936, LOC117736003, LOC117736261, LOC117736344, LOC117736742, LOC117737727, LOC117738814, LOC117738903, LOC117739179, LOC117739559, LOC117740150, LOC117740375, LOC117740449, LOC117740601, LOC117741201, LOC117…
GO:0016787	hydrolase activity	GO_MolecularFunction-Custom-GOA-ACAP-ARAP_15.03.2021_00h00	0.000111367	0.00657066	0.000111367	0.000111367	[2]	Group1	0.817713	65	[LOC117726062, LOC117727442, LOC117729166, LOC117729189, LOC117729809, LOC117730449, LOC117730483, LOC117731082, LOC117731694, LOC117731724, LOC117733431, LOC117734564, LOC117736742, LOC117737727, LOC117738903, LOC117739179, LOC117740228, LOC117740572, LOC117740601, LOC117741201, LOC117741202, LOC117742524, LOC117743669, LOC117744082, LOC117745115, LOC117745194, LOC117745441, LOC117747572, LOC117…
GO:0005576	extracellular region	GO_CellularComponent-Custom-GOA-ACAP-ARAP_15.03.2021_00h00	3.0744e-20	2.05985e-18	3.0744e-20	1.5372e-19	[2]	Group2	1.60202	76	[LOC117726062, LOC117726334, LOC117726356, LOC117727442, LOC117727458, LOC117728096, LOC117728128, LOC117728775, LOC117728776, LOC117729272, LOC117729318, LOC117729809, LOC117730179, LOC117730483, LOC117731082, LOC117731724, LOC117732254, LOC117732306, LOC117733431, LOC117735697, LOC117735916, LOC117736742, LOC117737727, LOC117738903, LOC117739179, LOC117739425, LOC117739559, LOC117740601, LOC117…
GO:0005615	extracellular space	GO_CellularComponent-Custom-GOA-ACAP-ARAP_15.03.2021_00h00	1.17376e-16	7.74682e-15	3.0744e-20	1.5372e-19	[2, 3]	Group2	1.74122	58	[LOC117726062, LOC117727442, LOC117727458, LOC117728775, LOC117728776, LOC117729272, LOC117729318, LOC117729809, LOC117730179, LOC117731724, LOC117732306, LOC117733431, LOC117735697, LOC117736742, LOC117737727, LOC117739425, LOC117739559, LOC117741201, LOC117741202, LOC117744082, LOC117745115, LOC117745194, LOC117745441, LOC117748063, LOC117749948, LOC117751046, LOC117751252, LOC117751260, ahsg2,…
GO:0006950	response to stress	GO_BiologicalProcess-Custom-GOA-ACAP-ARAP_15.03.2021_00h00	9.79574e-06	0.000607336	3.30251e-05	9.90754e-05	[2]	Group3	0.890711	63	[LOC117728096, LOC117728128, LOC117728775, LOC117728776, LOC117729166, LOC117729318, LOC117730179, LOC117731694, LOC117733431, LOC117734564, LOC117734681, LOC117734936, LOC117735697, LOC117737727, LOC117738903, LOC117739179, LOC117739559, LOC117740198, LOC117741201, LOC117741202, LOC117742524, LOC117744395, LOC117745115, LOC117745441, LOC117747834, LOC117748063, LOC117751046, LOC117751252, LOC117…
GO:0009605	response to external stimulus	GO_BiologicalProcess-Custom-GOA-ACAP-ARAP_15.03.2021_00h00	8.33747e-08	5.33598e-06	3.30251e-05	9.90754e-05	[2]	Group3	1.09084	55	[LOC117727458, LOC117728096, LOC117728128, LOC117728775, LOC117728776, LOC117729189, LOC117729318, LOC117730179, LOC117731694, LOC117733431, LOC117734681, LOC117734936, LOC117735697, LOC117737727, LOC117738903, LOC117739425, LOC117741201, LOC117741202, LOC117742524, LOC117745115, LOC117745441, LOC117747834, LOC117751046, LOC117751252, LOC117751260, abat, ahsg2, apobb.1, appl1, c7b, c8a, c9, capn3…
GO:0005622	intracellular anatomical structure	GO_CellularComponent-Custom-GOA-ACAP-ARAP_15.03.2021_00h00	1.55632e-08	1.01161e-06	1.45251e-08	5.81005e-08	[2]	Group4	0.410671	123	[LOC117727135, LOC117727283, LOC117727458, LOC117727775, LOC117729166, LOC117729189, LOC117729272, LOC117729661, LOC117730179, LOC117731694, LOC117731724, LOC117731817, LOC117733988, LOC117734564, LOC117734681, LOC117734936, LOC117735697, LOC117736003, LOC117736261, LOC117736344, LOC117736660, LOC117738814, LOC117739559, LOC117740150, LOC117740198, LOC117740228, LOC117740375, LOC117740449, LOC117…
GO:0043226	organelle	GO_CellularComponent-Custom-GOA-ACAP-ARAP_15.03.2021_00h00	3.26683e-06	0.00020581	1.45251e-08	5.81005e-08	[2]	Group4	0.41266	112	[LOC117727458, LOC117727775, LOC117729166, LOC117729189, LOC117729272, LOC117729318, LOC117729661, LOC117729809, LOC117730179, LOC117731694, LOC117731724, LOC117731817, LOC117733988, LOC117734564, LOC117734681, LOC117734936, LOC117735697, LOC117736003, LOC117736344, LOC117736660, LOC117738814, LOC117739559, LOC117740150, LOC117740198, LOC117740228, LOC117740375, LOC117740449, LOC117740572, LOC117…
GO:0043227	membrane-bounded organelle	GO_CellularComponent-Custom-GOA-ACAP-ARAP_15.03.2021_00h00	0.000246855	0.0143176	1.45251e-08	5.81005e-08	[3]	Group4	0.422824	103	[LOC117727458, LOC117727775, LOC117729166, LOC117729272, LOC117729318, LOC117729661, LOC117729809, LOC117730179, LOC117731694, LOC117731724, LOC117731817, LOC117733988, LOC117734564, LOC117734681, LOC117734936, LOC117735697, LOC117736003, LOC117736344, LOC117736660, LOC117738814, LOC117739559, LOC117740150, LOC117740198, LOC117740228, LOC117740375, LOC117740449, LOC117741969, LOC117744395, LOC117…
GO:0043229	intracellular organelle	GO_CellularComponent-Custom-GOA-ACAP-ARAP_15.03.2021_00h00	1.51644e-05	0.000925026	1.45251e-08	5.81005e-08	[3]	Group4	0.407967	102	[LOC117727458, LOC117727775, LOC117729166, LOC117729189, LOC117729272, LOC117729661, LOC117731694, LOC117731724, LOC117731817, LOC117733988, LOC117734564, LOC117734681, LOC117734936, LOC117735697, LOC117736003, LOC117736344, LOC117736660, LOC117738814, LOC117739559, LOC117740150, LOC117740198, LOC117740228, LOC117740375, LOC117740449, LOC117740572, LOC117741969, LOC117743669, LOC117744395, LOC117…
GO:0043231	intracellular membrane-bounded organelle	GO_CellularComponent-Custom-GOA-ACAP-ARAP_15.03.2021_00h00	0.000624712	0.0356086	1.45251e-08	5.81005e-08	[4]	Group4	0.417658	93	[LOC117727458, LOC117727775, LOC117729166, LOC117729272, LOC117729661, LOC117731694, LOC117731724, LOC117731817, LOC117733988, LOC117734564, LOC117734681, LOC117734936, LOC117735697, LOC117736003, LOC117736344, LOC117736660, LOC117738814, LOC117739559, LOC117740150, LOC117740198, LOC117740228, LOC117740375, LOC117740449, LOC117741969, LOC117744395, LOC117747572, LOC117748452, LOC117748636, LOC117…

## Sheet: HK 10d
ID	Term	Ontology Source	Term PValue	Term PValue Corrected with Bonferroni step down	Group PValue	Group PValue Corrected with Bonferroni step down	GOLevels	GOGroups	% Associated Genes	Nr. Genes	Associated Genes Found
GO:0071840	cellular component organization or biogenesis	GO_BiologicalProcess-Custom-GOA-ACAP-ARAP_15.03.2021_00h00	6.14588e-05	0.0111855	6.14588e-05	0.000122918	[2]	Group0	1.16839	165	[LOC117726225, LOC117727571, LOC117727889, LOC117728084, LOC117729136, LOC117729650, LOC117729971, LOC117730728, LOC117731937, LOC117732368, LOC117732398, LOC117736465, LOC117736878, LOC117739425, LOC117740198, LOC117741134, LOC117741301, LOC117741448, LOC117741537, LOC117741939, LOC117741969, LOC117742534, LOC117742905, LOC117743223, LOC117743669, LOC117743711, LOC117743818, LOC117744389, LOC117…
GO:0003676	nucleic acid binding	GO_MolecularFunction-Custom-GOA-ACAP-ARAP_15.03.2021_00h00	0.00019142	0.034647	5.86863e-07	2.93432e-06	[3]	Group1	1.04659	82	[LOC117727483, LOC117727875, LOC117729136, LOC117729166, LOC117730299, LOC117730957, LOC117732398, LOC117734930, LOC117737514, LOC117741969, LOC117743773, LOC117748105, LOC117748747, LOC117749020, arid1b, atf3, batf, baz2ba, bcl3, bhlhe41, cbx3b, cc2d1a, cct5, cers3a, chd1, crema, ddx3xa, dedd1, dnase1l1, dnmt3ba, e4f1, egr1, eif4enif1, eif4h, elf3, ep400, fosab, foxg1c, glis3, gpatch2, gpatch4, …
GO:0090304	nucleic acid metabolic process	GO_BiologicalProcess-Custom-GOA-ACAP-ARAP_15.03.2021_00h00	1.43361e-05	0.00265218	5.86863e-07	2.93432e-06	[4, 5]	Group1	1.0495	106	[LOC117727483, LOC117727875, LOC117727889, LOC117729136, LOC117729166, LOC117730154, LOC117730299, LOC117730957, LOC117732398, LOC117734930, LOC117737514, LOC117740198, LOC117741969, LOC117742776, LOC117742914, LOC117743773, LOC117744395, LOC117748105, LOC117748747, LOC117749415, acvr1ba, adam8a, agrn, arid1b, atf3, batf, baz2ba, bcl3, bhlhe41, capn3a, card14, cbx3b, cc2d1a, cct5, cdk5rap3, cenpk…
GO:0005576	extracellular region	GO_CellularComponent-Custom-GOA-ACAP-ARAP_15.03.2021_00h00	1.28998e-10	2.54125e-08	1.28998e-10	7.73986e-10	[2]	Group2	2.63491	125	[LOC117725172, LOC117725477, LOC117726062, LOC117726506, LOC117727464, LOC117727571, LOC117728096, LOC117728128, LOC117728251, LOC117728775, LOC117728776, LOC117728777, LOC117729317, LOC117729318, LOC117729564, LOC117729650, LOC117729971, LOC117730617, LOC117730728, LOC117730816, LOC117731349, LOC117731718, LOC117731722, LOC117731937, LOC117732368, LOC117733272, LOC117734930, LOC117735937, LOC117…
GO:0005615	extracellular space	GO_CellularComponent-Custom-GOA-ACAP-ARAP_15.03.2021_00h00	1.16542e-07	2.22596e-05	1.28998e-10	7.73986e-10	[2, 3]	Group2	2.64185	88	[LOC117725172, LOC117725477, LOC117726062, LOC117727571, LOC117728775, LOC117728776, LOC117728777, LOC117729317, LOC117729318, LOC117729564, LOC117729650, LOC117729971, LOC117730617, LOC117731718, LOC117731722, LOC117733272, LOC117736465, LOC117736610, LOC117736885, LOC117739248, LOC117739333, LOC117739425, LOC117740131, LOC117741134, LOC117743711, LOC117744389, LOC117744449, LOC117745193, LOC117…
GO:0070013	intracellular organelle lumen	GO_CellularComponent-Custom-GOA-ACAP-ARAP_15.03.2021_00h00	0.000193917	0.0349051	0.000193917	0.000193917	[3, 4]	Group3	1.07527	95	[LOC117726506, LOC117727123, LOC117727875, LOC117728084, LOC117729136, LOC117729166, LOC117730501, LOC117731722, LOC117733161, LOC117734930, LOC117735300, LOC117736610, LOC117740198, LOC117740383, LOC117741256, LOC117741969, LOC117743711, LOC117745292, LOC117745772, LOC117748105, LOC117748435, LOC117749020, LOC117749415, LOC117750081, LOC117750337, acot11a, acss1, agrn, ak4, amot, arid1b, bcl3, b…
GO:0005654	nucleoplasm	GO_CellularComponent-Custom-GOA-ACAP-ARAP_15.03.2021_00h00	1.33146e-05	0.00247651	0.000193917	0.000193917	[2, 5, 6, 7]	Group3	0.93579	65	[LOC117727875, LOC117728084, LOC117729136, LOC117729166, LOC117731722, LOC117733161, LOC117734930, LOC117740383, LOC117741969, LOC117743711, LOC117745292, LOC117745772, LOC117748105, LOC117748435, LOC117749020, LOC117749415, LOC117750081, amot, arid1b, bcl3, bhlhe41, bub1, cbx3b, ddx3xa, dedd1, dnmt3ba, e4f1, ehbp1l1a, eif4enif1, elf3, ep400, fam76b, fkbp5, gon4l, gpatch2, gtf2a1, gtf3c5, ints8, …
GO:0031981	nuclear lumen	GO_CellularComponent-Custom-GOA-ACAP-ARAP_15.03.2021_00h00	1.52373e-05	0.00280366	0.000193917	0.000193917	[4, 5, 6]	Group3	0.978373	76	[LOC117727123, LOC117727875, LOC117728084, LOC117729136, LOC117729166, LOC117731722, LOC117733161, LOC117734930, LOC117740198, LOC117740383, LOC117741969, LOC117743711, LOC117745292, LOC117745772, LOC117748105, LOC117748435, LOC117749020, LOC117749415, LOC117750081, amot, arid1b, bcl3, bhlhe41, bub1, cbx3b, cc2d1a, cdk5rap3, cenpk, ddx3xa, dedd1, dnmt3ba, e4f1, ehbp1l1a, eif4enif1, elf3, ep400, f…
GO:0005622	intracellular anatomical structure	GO_CellularComponent-Custom-GOA-ACAP-ARAP_15.03.2021_00h00	2.0693e-07	3.93167e-05	5.61444e-06	2.24577e-05	[2]	Group4	1.31548	394	[LOC117725215, LOC117725426, LOC117725454, LOC117725477, LOC117726225, LOC117726506, LOC117727005, LOC117727123, LOC117727435, LOC117727464, LOC117727571, LOC117727652, LOC117727844, LOC117727875, LOC117727889, LOC117728084, LOC117728858, LOC117729136, LOC117729166, LOC117729594, LOC117729650, LOC117729971, LOC117730105, LOC117730299, LOC117730501, LOC117730617, LOC117730957, LOC117730964, LOC117…
GO:0043226	organelle	GO_CellularComponent-Custom-GOA-ACAP-ARAP_15.03.2021_00h00	7.43051e-07	0.000140437	5.61444e-06	2.24577e-05	[2]	Group4	1.28956	350	[LOC117725426, LOC117725454, LOC117725477, LOC117726225, LOC117726506, LOC117727005, LOC117727123, LOC117727435, LOC117727464, LOC117727571, LOC117727652, LOC117727844, LOC117727875, LOC117727889, LOC117728084, LOC117728858, LOC117729136, LOC117729166, LOC117729317, LOC117729318, LOC117729594, LOC117729650, LOC117729971, LOC117730105, LOC117730299, LOC117730501, LOC117730617, LOC117730957, LOC117…
GO:0043227	membrane-bounded organelle	GO_CellularComponent-Custom-GOA-ACAP-ARAP_15.03.2021_00h00	3.33689e-05	0.00610651	5.61444e-06	2.24577e-05	[3]	Group4	1.2931	315	[LOC117725426, LOC117725454, LOC117725477, LOC117726506, LOC117727005, LOC117727123, LOC117727435, LOC117727464, LOC117727571, LOC117727652, LOC117727844, LOC117727875, LOC117727889, LOC117728084, LOC117728858, LOC117729136, LOC117729166, LOC117729317, LOC117729318, LOC117729650, LOC117729971, LOC117730105, LOC117730299, LOC117730501, LOC117730957, LOC117730964, LOC117730971, LOC117731722, LOC117…
GO:0043229	intracellular organelle	GO_CellularComponent-Custom-GOA-ACAP-ARAP_15.03.2021_00h00	2.93831e-10	5.75909e-08	5.61444e-06	2.24577e-05	[3]	Group4	1.1999	300	[LOC117725426, LOC117725454, LOC117725477, LOC117726225, LOC117726506, LOC117727123, LOC117727435, LOC117727571, LOC117727844, LOC117727875, LOC117727889, LOC117728084, LOC117728858, LOC117729136, LOC117729166, LOC117729594, LOC117729971, LOC117730105, LOC117730299, LOC117730501, LOC117730617, LOC117730957, LOC117730964, LOC117730971, LOC117731722, LOC117731817, LOC117732098, LOC117732230, LOC117…
GO:0043231	intracellular membrane-bounded organelle	GO_CellularComponent-Custom-GOA-ACAP-ARAP_15.03.2021_00h00	9.38675e-09	1.81164e-06	5.61444e-06	2.24577e-05	[4]	Group4	1.18561	264	[LOC117725426, LOC117725454, LOC117725477, LOC117726506, LOC117727123, LOC117727844, LOC117727875, LOC117727889, LOC117728084, LOC117728858, LOC117729136, LOC117729166, LOC117729971, LOC117730105, LOC117730299, LOC117730501, LOC117730957, LOC117730964, LOC117730971, LOC117731722, LOC117731817, LOC117732098, LOC117732230, LOC117732398, LOC117733161, LOC117733569, LOC117734578, LOC117734930, LOC117…
GO:0044419	biological process involved in interspecies interaction between organisms	GO_BiologicalProcess-Custom-GOA-ACAP-ARAP_15.03.2021_00h00	6.34246e-08	1.21775e-05	3.05429e-05	9.16285e-05	[1]	Group5	2.69931	86	[LOC117726506, LOC117727165, LOC117727571, LOC117727889, LOC117728096, LOC117728128, LOC117728251, LOC117728775, LOC117728776, LOC117728777, LOC117729136, LOC117729317, LOC117729318, LOC117729650, LOC117730105, LOC117730154, LOC117730501, LOC117733172, LOC117734930, LOC117736465, LOC117737514, LOC117738903, LOC117740131, LOC117742524, LOC117744389, LOC117744449, LOC117747747, LOC117748400, LOC117…
GO:0009605	response to external stimulus	GO_BiologicalProcess-Custom-GOA-ACAP-ARAP_15.03.2021_00h00	4.39945e-06	0.000822697	3.05429e-05	9.16285e-05	[2]	Group5	2.26101	114	[LOC117726506, LOC117726526, LOC117727165, LOC117727889, LOC117728096, LOC117728128, LOC117728251, LOC117728775, LOC117728776, LOC117728777, LOC117729136, LOC117729317, LOC117729318, LOC117729650, LOC117729971, LOC117730105, LOC117730154, LOC117730501, LOC117734930, LOC117736465, LOC117736885, LOC117738903, LOC117738978, LOC117739425, LOC117740131, LOC117741301, LOC117741537, LOC117741939, LOC117…
GO:0009607	response to biotic stimulus	GO_BiologicalProcess-Custom-GOA-ACAP-ARAP_15.03.2021_00h00	8.89548e-10	1.72572e-07	3.05429e-05	9.16285e-05	[2]	Group5	3.16781	74	[LOC117726506, LOC117727165, LOC117727889, LOC117728096, LOC117728128, LOC117728251, LOC117728775, LOC117728776, LOC117728777, LOC117729136, LOC117729317, LOC117729318, LOC117729650, LOC117730105, LOC117730154, LOC117730501, LOC117734930, LOC117736465, LOC117738903, LOC117740131, LOC117742524, LOC117744389, LOC117747079, LOC117747747, LOC117748400, LOC117751046, LOC117751252, LOC117751260, adam8a…
GO:0006952	defense response	GO_BiologicalProcess-Custom-GOA-ACAP-ARAP_15.03.2021_00h00	6.33889e-11	1.2551e-08	3.05429e-05	9.16285e-05	[3]	Group5	3.21301	81	[LOC117725477, LOC117726506, LOC117727165, LOC117727889, LOC117728096, LOC117728128, LOC117728251, LOC117728775, LOC117728776, LOC117728777, LOC117729317, LOC117729318, LOC117729650, LOC117729971, LOC117730501, LOC117736465, LOC117736885, LOC117738903, LOC117739248, LOC117742524, LOC117742776, LOC117742914, LOC117744389, LOC117744449, LOC117745288, LOC117745322, LOC117745772, LOC117747747, LOC117…
GO:0051707	response to other organism	GO_BiologicalProcess-Custom-GOA-ACAP-ARAP_15.03.2021_00h00	5.62413e-10	1.09671e-07	3.05429e-05	9.16285e-05	[2, 4]	Group5	3.21586	73	[LOC117726506, LOC117727165, LOC117727889, LOC117728096, LOC117728128, LOC117728251, LOC117728775, LOC117728776, LOC117728777, LOC117729136, LOC117729317, LOC117729318, LOC117729650, LOC117730105, LOC117730154, LOC117730501, LOC117734930, LOC117736465, LOC117738903, LOC117740131, LOC117742524, LOC117744389, LOC117747747, LOC117748400, LOC117751046, LOC117751252, LOC117751260, adam8a, appl1, batf,…
GO:0098542	defense response to other organism	GO_BiologicalProcess-Custom-GOA-ACAP-ARAP_15.03.2021_00h00	2.41725e-06	0.000454442	3.05429e-05	9.16285e-05	[3, 4, 5]	Group5	3.01775	51	[LOC117726506, LOC117727165, LOC117727889, LOC117728096, LOC117728128, LOC117728251, LOC117729317, LOC117729318, LOC117729650, LOC117730501, LOC117736465, LOC117738903, LOC117742524, LOC117744389, LOC117748400, adam8a, appl1, batf, bcl3, blk, c6, c7b, ccl20b, ccl35.1, cd226, ddx3xa, hamp, hp, il10, irg1l, nkl.4, nlrc3l1, nlrx1, pglyrp6, pld1a, polr3e, ppm1bb, prdm1b, prdm1c, ptx3a, pum2, si:cabz0…

## Sheet: SL 3d
ID	Term	Ontology Source	Term PValue	Term PValue Corrected with Bonferroni step down	Group PValue	Group PValue Corrected with Bonferroni step down	GOLevels	GOGroups	% Associated Genes	Nr. Genes	Associated Genes Found
GO:0030312	external encapsulating structure	GO_CellularComponent-Custom-GOA-ACAP-ARAP_15.03.2021_00h00	1.59171e-14	4.88655e-12	1.59171e-14	1.27337e-13	[2, 3]	Group0	7.24638	65	[LOC117725477, LOC117727741, LOC117728248, LOC117728259, LOC117728501, LOC117728806, LOC117729433, LOC117730885, LOC117731115, LOC117732036, LOC117732306, LOC117732333, LOC117732839, LOC117734869, LOC117734870, LOC117734883, LOC117735085, LOC117738725, LOC117739244, LOC117740502, LOC117740992, LOC117741086, LOC117745195, LOC117746218, LOC117746315, LOC117746707, LOC117747740, LOC117748002, LOC117…
GO:0042330	taxis	GO_BiologicalProcess-Custom-GOA-ACAP-ARAP_15.03.2021_00h00	3.2513e-05	0.0094938	3.2513e-05	0.000130052	[2, 3]	Group1	4.33547	61	[LOC117728775, LOC117728776, LOC117729557, LOC117730439, LOC117736173, LOC117736467, LOC117736885, LOC117740580, LOC117741352, LOC117742532, LOC117745587, LOC117746086, LOC117746112, LOC117746116, LOC117748579, LOC117748933, LOC117751046, LOC117751252, LOC117751260, adam8a, arhgap35a, bcl11bb, cpsf1, csf3r, disp1, dpysl3, ednraa, ep300b, flrt2, flt4, gab1, gab2, igfals, itga9, mapk1, ncam1a, nfas…
GO:0043231	intracellular membrane-bounded organelle	GO_CellularComponent-Custom-GOA-ACAP-ARAP_15.03.2021_00h00	3.76186e-05	0.0109094	3.76186e-05	0.000112856	[4]	Group2	2.19607	489	[LOC117725477, LOC117726198, LOC117726236, LOC117726322, LOC117726366, LOC117726397, LOC117726478, LOC117727117, LOC117727123, LOC117727124, LOC117727416, LOC117727439, LOC117727458, LOC117727500, LOC117727741, LOC117727822, LOC117728276, LOC117728330, LOC117728501, LOC117728806, LOC117729272, LOC117729343, LOC117729490, LOC117729522, LOC117730094, LOC117730354, LOC117730382, LOC117730439, LOC117…
GO:0007155	cell adhesion	GO_BiologicalProcess-Custom-GOA-ACAP-ARAP_15.03.2021_00h00	0.000108473	0.0301555	0.000108473	0.000216946	[2]	Group3	3.56226	111	[LOC117725477, LOC117726048, LOC117727307, LOC117727772, LOC117728248, LOC117728259, LOC117729343, LOC117729433, LOC117729557, LOC117730786, LOC117732036, LOC117732120, LOC117732333, LOC117732839, LOC117733394, LOC117733610, LOC117734590, LOC117736173, LOC117737733, LOC117737736, LOC117737930, LOC117738582, LOC117739244, LOC117740502, LOC117741394, LOC117742325, LOC117742532, LOC117742905, LOC117…
GO:0005576	extracellular region	GO_CellularComponent-Custom-GOA-ACAP-ARAP_15.03.2021_00h00	2.33751e-14	7.15279e-12	2.33751e-14	1.63626e-13	[2]	Group4	4.21585	200	[LOC117725477, LOC117726048, LOC117726332, LOC117727200, LOC117727442, LOC117727458, LOC117728096, LOC117728128, LOC117728154, LOC117728248, LOC117728259, LOC117728501, LOC117728775, LOC117728776, LOC117728882, LOC117729272, LOC117729318, LOC117729343, LOC117729433, LOC117729490, LOC117729809, LOC117730171, LOC117730439, LOC117730651, LOC117731071, LOC117731773, LOC117731910, LOC117732036, LOC117…
GO:0005615	extracellular space	GO_CellularComponent-Custom-GOA-ACAP-ARAP_15.03.2021_00h00	3.29132e-14	1.00385e-11	2.33751e-14	1.63626e-13	[2, 3]	Group4	4.62324	154	[LOC117725477, LOC117726048, LOC117727442, LOC117727458, LOC117728248, LOC117728259, LOC117728501, LOC117728775, LOC117728776, LOC117728882, LOC117729272, LOC117729318, LOC117729343, LOC117729433, LOC117729809, LOC117730171, LOC117730439, LOC117730651, LOC117731071, LOC117731773, LOC117732306, LOC117732333, LOC117732839, LOC117733610, LOC117734869, LOC117734870, LOC117734883, LOC117735085, LOC117…
GO:0009605	response to external stimulus	GO_BiologicalProcess-Custom-GOA-ACAP-ARAP_15.03.2021_00h00	2.68993e-06	0.000809668	1.37672e-06	8.26033e-06	[2]	Group5	3.47084	175	[LOC117726048, LOC117726478, LOC117727144, LOC117727458, LOC117727772, LOC117728001, LOC117728096, LOC117728128, LOC117728248, LOC117728259, LOC117728501, LOC117728775, LOC117728776, LOC117729318, LOC117729343, LOC117729490, LOC117729522, LOC117729557, LOC117730354, LOC117730439, LOC117730786, LOC117731071, LOC117731694, LOC117731910, LOC117732333, LOC117732508, LOC117732511, LOC117732751, LOC117…
GO:0006952	defense response	GO_BiologicalProcess-Custom-GOA-ACAP-ARAP_15.03.2021_00h00	4.6686e-05	0.0134456	1.37672e-06	8.26033e-06	[3]	Group5	3.76835	95	[LOC117725477, LOC117726478, LOC117728096, LOC117728128, LOC117728248, LOC117728259, LOC117728775, LOC117728776, LOC117728882, LOC117729318, LOC117729343, LOC117729490, LOC117729522, LOC117730354, LOC117730439, LOC117730786, LOC117731071, LOC117731910, LOC117732333, LOC117732751, LOC117732890, LOC117733610, LOC117736173, LOC117736467, LOC117736571, LOC117736885, LOC117737122, LOC117738029, LOC117…
GO:0051707	response to other organism	GO_BiologicalProcess-Custom-GOA-ACAP-ARAP_15.03.2021_00h00	0.000154174	0.0423978	1.37672e-06	8.26033e-06	[2, 4]	Group5	3.74449	85	[LOC117726478, LOC117727144, LOC117727458, LOC117727772, LOC117728096, LOC117728128, LOC117728775, LOC117728776, LOC117729318, LOC117729343, LOC117729490, LOC117729522, LOC117730354, LOC117730439, LOC117730786, LOC117731071, LOC117731910, LOC117732333, LOC117732751, LOC117732890, LOC117733610, LOC117736173, LOC117736467, LOC117736571, LOC117737122, LOC117738029, LOC117739244, LOC117740992, LOC117…
GO:0043603	cellular amide metabolic process	GO_BiologicalProcess-Custom-GOA-ACAP-ARAP_15.03.2021_00h00	0.000103125	0.0287718	0.00012161	0.00012161	[4]	Group6	3.87909	77	[LOC117727281, LOC117727632, LOC117728764, LOC117732556, LOC117732839, LOC117733394, LOC117734216, LOC117734554, LOC117734678, LOC117734738, LOC117734936, LOC117735809, LOC117736201, LOC117737617, LOC117740144, LOC117740961, LOC117744489, LOC117746451, LOC117749375, LOC117751527, acacb, b4galt5, bin1b, cpda, cpxm2, dars2, eif4enif1, elovl7a, gnmt, gpx3, larp4ab, lto1, mapkapk5, mrps6, nck1b, ngrn…
GO:1901566	organonitrogen compound biosynthetic process	GO_BiologicalProcess-Custom-GOA-ACAP-ARAP_15.03.2021_00h00	0.00017372	0.0475992	0.00012161	0.00012161	[4]	Group6	3.52181	109	[LOC117727281, LOC117727500, LOC117727632, LOC117728764, LOC117731830, LOC117732556, LOC117733394, LOC117734216, LOC117734554, LOC117734590, LOC117734678, LOC117734738, LOC117734936, LOC117735809, LOC117736201, LOC117737617, LOC117738643, LOC117740375, LOC117740961, LOC117741384, LOC117743209, LOC117744402, LOC117744489, LOC117745312, LOC117746451, LOC117747078, LOC117747740, LOC117748913, LOC117…
GO:0006518	peptide metabolic process	GO_BiologicalProcess-Custom-GOA-ACAP-ARAP_15.03.2021_00h00	2.00156e-05	0.00586457	0.00012161	0.00012161	[4, 5]	Group6	4.33586	63	[LOC117728764, LOC117732556, LOC117732839, LOC117733394, LOC117734216, LOC117734554, LOC117734738, LOC117734936, LOC117735809, LOC117736201, LOC117737617, LOC117740961, LOC117744489, LOC117746451, LOC117749375, LOC117751527, bin1b, cpda, cpxm2, dars2, eif4enif1, gpx3, larp4ab, lto1, mapkapk5, mrps6, nck1b, ngrn, pcsk1, psen1, pum2, qars1, rbm14b, rpl10a, rpl22l1, rpl23a, rpl27a, rpl29, rpl32, rpl…
GO:0019222	regulation of metabolic process	GO_BiologicalProcess-Custom-GOA-ACAP-ARAP_15.03.2021_00h00	1.54455e-05	0.00457186	2.33281e-05	0.00011664	[2, 3]	Group7	2.01687	275	[LOC117726198, LOC117726397, LOC117727416, LOC117727442, LOC117727772, LOC117727897, LOC117728248, LOC117728259, LOC117728276, LOC117728330, LOC117728501, LOC117729809, LOC117730094, LOC117730439, LOC117730786, LOC117732751, LOC117732839, LOC117732890, LOC117733140, LOC117733610, LOC117733982, LOC117733988, LOC117734168, LOC117734216, LOC117734554, LOC117734678, LOC117734717, LOC117734738, LOC117…
GO:0003676	nucleic acid binding	GO_MolecularFunction-Custom-GOA-ACAP-ARAP_15.03.2021_00h00	0.00010007	0.0280196	2.33281e-05	0.00011664	[3]	Group7	1.8762	147	[LOC117726010, LOC117726236, LOC117726397, LOC117727822, LOC117728330, LOC117729522, LOC117730439, LOC117731221, LOC117731835, LOC117731910, LOC117732751, LOC117732890, LOC117734216, LOC117734554, LOC117734738, LOC117734805, LOC117734936, LOC117736284, LOC117736571, LOC117736639, LOC117737118, LOC117737617, LOC117737771, LOC117738680, LOC117739149, LOC117740228, LOC117740961, LOC117741188, LOC117…
GO:0006725	cellular aromatic compound metabolic process	GO_BiologicalProcess-Custom-GOA-ACAP-ARAP_15.03.2021_00h00	7.02884e-05	0.0201025	2.33281e-05	0.00011664	[3]	Group7	1.9965	228	[LOC117726236, LOC117726322, LOC117726366, LOC117726397, LOC117727416, LOC117727822, LOC117728248, LOC117728259, LOC117728330, LOC117729343, LOC117730094, LOC117730439, LOC117730786, LOC117731221, LOC117731438, LOC117731773, LOC117731835, LOC117732751, LOC117732890, LOC117733140, LOC117733988, LOC117734168, LOC117734590, LOC117734678, LOC117734738, LOC117734805, LOC117734936, LOC117735665, LOC117…
GO:0046483	heterocycle metabolic process	GO_BiologicalProcess-Custom-GOA-ACAP-ARAP_15.03.2021_00h00	4.98041e-05	0.0142938	2.33281e-05	0.00011664	[3]	Group7	1.98238	225	[LOC117726236, LOC117726322, LOC117726366, LOC117726397, LOC117727416, LOC117727822, LOC117728248, LOC117728259, LOC117728330, LOC117729343, LOC117730094, LOC117730439, LOC117730786, LOC117731221, LOC117731438, LOC117731773, LOC117731835, LOC117732751, LOC117732890, LOC117733140, LOC117733988, LOC117734168, LOC117734590, LOC117734678, LOC117734738, LOC117734805, LOC117734936, LOC117735665, LOC117…
GO:1901360	organic cyclic compound metabolic process	GO_BiologicalProcess-Custom-GOA-ACAP-ARAP_15.03.2021_00h00	9.36064e-05	0.026397	2.33281e-05	0.00011664	[3]	Group7	2.01171	237	[LOC117726236, LOC117726322, LOC117726366, LOC117726397, LOC117727416, LOC117727822, LOC117728248, LOC117728259, LOC117728330, LOC117729343, LOC117730094, LOC117730439, LOC117730786, LOC117731221, LOC117731438, LOC117731773, LOC117731835, LOC117732751, LOC117732890, LOC117733140, LOC117733988, LOC117734168, LOC117734590, LOC117734678, LOC117734738, LOC117734805, LOC117734936, LOC117735665, LOC117…
GO:0006139	nucleobase-containing compound metabolic process	GO_BiologicalProcess-Custom-GOA-ACAP-ARAP_15.03.2021_00h00	7.1848e-05	0.0204767	2.33281e-05	0.00011664	[3, 4]	Group7	1.9858	221	[LOC117726236, LOC117726322, LOC117726366, LOC117726397, LOC117727416, LOC117727822, LOC117728248, LOC117728259, LOC117728330, LOC117729343, LOC117730094, LOC117730439, LOC117730786, LOC117731221, LOC117731438, LOC117731773, LOC117731835, LOC117732751, LOC117732890, LOC117733140, LOC117733988, LOC117734168, LOC117734590, LOC117734678, LOC117734738, LOC117734805, LOC117734936, LOC117735665, LOC117…
GO:0009889	regulation of biosynthetic process	GO_BiologicalProcess-Custom-GOA-ACAP-ARAP_15.03.2021_00h00	8.75934e-05	0.0247889	2.33281e-05	0.00011664	[3, 4]	Group7	1.89585	158	[LOC117726397, LOC117727416, LOC117728248, LOC117728259, LOC117728330, LOC117730439, LOC117730786, LOC117732751, LOC117732890, LOC117733140, LOC117733988, LOC117734168, LOC117734216, LOC117734554, LOC117734678, LOC117734738, LOC117734805, LOC117734936, LOC117735377, LOC117736173, LOC117736284, LOC117736392, LOC117736571, LOC117736639, LOC117737617, LOC117737771, LOC117738680, LOC117739244, LOC117…
GO:0031323	regulation of cellular metabolic process	GO_BiologicalProcess-Custom-GOA-ACAP-ARAP_15.03.2021_00h00	9.88953e-06	0.00293719	2.33281e-05	0.00011664	[3, 4]	Group7	1.97231	245	[LOC117726198, LOC117726397, LOC117727416, LOC117727442, LOC117727772, LOC117727897, LOC117728248, LOC117728259, LOC117728276, LOC117728330, LOC117728501, LOC117729809, LOC117730094, LOC117730439, LOC117730786, LOC117732751, LOC117732839, LOC117732890, LOC117733140, LOC117733610, LOC117733982, LOC117733988, LOC117734168, LOC117734216, LOC117734554, LOC117734678, LOC117734717, LOC117734738, LOC117…
GO:0051171	regulation of nitrogen compound metabolic process	GO_BiologicalProcess-Custom-GOA-ACAP-ARAP_15.03.2021_00h00	1.12542e-06	0.000339876	2.33281e-05	0.00011664	[3, 4]	Group7	1.89528	219	[LOC117726397, LOC117727416, LOC117727442, LOC117727772, LOC117728248, LOC117728259, LOC117728276, LOC117728330, LOC117728501, LOC117729809, LOC117730094, LOC117730439, LOC117730786, LOC117732751, LOC117732839, LOC117732890, LOC117733140, LOC117733610, LOC117733982, LOC117733988, LOC117734168, LOC117734216, LOC117734554, LOC117734678, LOC117734717, LOC117734738, LOC117734805, LOC117734936, LOC117…
GO:0060255	regulation of macromolecule metabolic process	GO_BiologicalProcess-Custom-GOA-ACAP-ARAP_15.03.2021_00h00	1.75898e-05	0.0051714	2.33281e-05	0.00011664	[3, 4]	Group7	1.99414	252	[LOC117726397, LOC117727416, LOC117727442, LOC117727772, LOC117727897, LOC117728248, LOC117728259, LOC117728276, LOC117728330, LOC117728501, LOC117729809, LOC117730094, LOC117730439, LOC117730786, LOC117732751, LOC117732839, LOC117732890, LOC117733140, LOC117733610, LOC117733982, LOC117733988, LOC117734168, LOC117734216, LOC117734554, LOC117734717, LOC117734738, LOC117734805, LOC117734936, LOC117…
GO:0080090	regulation of primary metabolic process	GO_BiologicalProcess-Custom-GOA-ACAP-ARAP_15.03.2021_00h00	6.66432e-06	0.00198597	2.33281e-05	0.00011664	[3, 4]	Group7	1.95024	232	[LOC117726397, LOC117727416, LOC117727442, LOC117727772, LOC117727897, LOC117728248, LOC117728259, LOC117728276, LOC117728330, LOC117728501, LOC117729809, LOC117730094, LOC117730439, LOC117730786, LOC117732751, LOC117732839, LOC117732890, LOC117733140, LOC117733610, LOC117733982, LOC117733988, LOC117734168, LOC117734216, LOC117734554, LOC117734678, LOC117734717, LOC117734738, LOC117734805, LOC117…
GO:0003677	DNA binding	GO_MolecularFunction-Custom-GOA-ACAP-ARAP_15.03.2021_00h00	5.33423e-06	0.00159493	2.33281e-05	0.00011664	[4]	Group7	1.60589	85	[LOC117726010, LOC117726236, LOC117726397, LOC117728330, LOC117729522, LOC117730439, LOC117731910, LOC117732751, LOC117732890, LOC117734805, LOC117736284, LOC117736571, LOC117736639, LOC117737771, LOC117738680, LOC117739149, LOC117741188, LOC117741840, LOC117742285, LOC117744402, LOC117745587, LOC117745609, LOC117746532, LOC117747740, aff3, ahctf1, arhgap35a, atf5a, atf7a, barx1, baz2ba, bcl11bb,…
GO:0018130	heterocycle biosynthetic process	GO_BiologicalProcess-Custom-GOA-ACAP-ARAP_15.03.2021_00h00	7.78353e-05	0.0221052	2.33281e-05	0.00011664	[4]	Group7	1.88402	154	[LOC117726397, LOC117727416, LOC117728248, LOC117728259, LOC117728330, LOC117730439, LOC117730786, LOC117732751, LOC117732890, LOC117733140, LOC117733988, LOC117734168, LOC117734678, LOC117734805, LOC117736284, LOC117736392, LOC117736571, LOC117736639, LOC117737771, LOC117738680, LOC117740768, LOC117741188, LOC117741494, LOC117741840, LOC117741969, LOC117742526, LOC117744402, LOC117744489, LOC117…
GO:0019438	aromatic compound biosynthetic process	GO_BiologicalProcess-Custom-GOA-ACAP-ARAP_15.03.2021_00h00	0.000151936	0.0419342	2.33281e-05	0.00011664	[4]	Group7	1.90523	156	[LOC117726397, LOC117727416, LOC117728248, LOC117728259, LOC117728330, LOC117730439, LOC117730786, LOC117732751, LOC117732890, LOC117733140, LOC117733988, LOC117734168, LOC117734678, LOC117734805, LOC117736284, LOC117736392, LOC117736571, LOC117736639, LOC117737771, LOC117738680, LOC117740768, LOC117741188, LOC117741494, LOC117741840, LOC117741969, LOC117742526, LOC117744402, LOC117744489, LOC117…
GO:1901362	organic cyclic compound biosynthetic process	GO_BiologicalProcess-Custom-GOA-ACAP-ARAP_15.03.2021_00h00	0.000149886	0.0415185	2.33281e-05	0.00011664	[4]	Group7	1.91781	161	[LOC117726397, LOC117727416, LOC117728248, LOC117728259, LOC117728330, LOC117730439, LOC117730786, LOC117732751, LOC117732890, LOC117733140, LOC117733988, LOC117734168, LOC117734678, LOC117734805, LOC117736284, LOC117736392, LOC117736571, LOC117736639, LOC117737771, LOC117738680, LOC117739244, LOC117740768, LOC117741188, LOC117741494, LOC117741840, LOC117741969, LOC117742526, LOC117744402, LOC117…
GO:0010468	regulation of gene expression	GO_BiologicalProcess-Custom-GOA-ACAP-ARAP_15.03.2021_00h00	4.42029e-06	0.00132609	2.33281e-05	0.00011664	[4, 5]	Group7	1.86246	182	[LOC117726397, LOC117727416, LOC117728248, LOC117728259, LOC117728330, LOC117728501, LOC117730439, LOC117730786, LOC117732751, LOC117732839, LOC117732890, LOC117733140, LOC117733610, LOC117733988, LOC117734168, LOC117734216, LOC117734554, LOC117734738, LOC117734805, LOC117734936, LOC117736173, LOC117736195, LOC117736392, LOC117736571, LOC117736639, LOC117736885, LOC117737617, LOC117737771, LOC117…
GO:0010556	regulation of macromolecule biosynthetic process	GO_BiologicalProcess-Custom-GOA-ACAP-ARAP_15.03.2021_00h00	4.01378e-05	0.0115998	2.33281e-05	0.00011664	[4, 5]	Group7	1.85464	148	[LOC117726397, LOC117727416, LOC117728248, LOC117728259, LOC117728330, LOC117730439, LOC117730786, LOC117732751, LOC117732890, LOC117733140, LOC117733988, LOC117734168, LOC117734216, LOC117734554, LOC117734738, LOC117734805, LOC117734936, LOC117735377, LOC117736284, LOC117736392, LOC117736571, LOC117736639, LOC117737617, LOC117737771, LOC117738680, LOC117740961, LOC117741188, LOC117741384, LOC117…
GO:0019219	regulation of nucleobase-containing compound metabolic process	GO_BiologicalProcess-Custom-GOA-ACAP-ARAP_15.03.2021_00h00	1.03554e-06	0.00031377	2.33281e-05	0.00011664	[4, 5]	Group7	1.75267	143	[LOC117726397, LOC117727416, LOC117728248, LOC117728259, LOC117728330, LOC117730439, LOC117730786, LOC117732751, LOC117732890, LOC117733140, LOC117733988, LOC117734168, LOC117734678, LOC117734738, LOC117734805, LOC117734936, LOC117736392, LOC117736571, LOC117736639, LOC117737771, LOC117738680, LOC117741188, LOC117741840, LOC117741969, LOC117742526, LOC117744402, LOC117744489, LOC117745587, LOC117…
GO:0031326	regulation of cellular biosynthetic process	GO_BiologicalProcess-Custom-GOA-ACAP-ARAP_15.03.2021_00h00	3.31836e-05	0.00965644	2.33281e-05	0.00011664	[4, 5]	Group7	1.85728	152	[LOC117726397, LOC117727416, LOC117728248, LOC117728259, LOC117728330, LOC117730439, LOC117730786, LOC117732751, LOC117732890, LOC117733140, LOC117733988, LOC117734168, LOC117734216, LOC117734554, LOC117734678, LOC117734738, LOC117734805, LOC117734936, LOC117736173, LOC117736284, LOC117736392, LOC117736571, LOC117736639, LOC117737617, LOC117737771, LOC117738680, LOC117739244, LOC117740961, LOC117…
GO:0034654	nucleobase-containing compound biosynthetic process	GO_BiologicalProcess-Custom-GOA-ACAP-ARAP_15.03.2021_00h00	9.9814e-05	0.0280477	2.33281e-05	0.00011664	[4, 5]	Group7	1.88703	152	[LOC117726397, LOC117727416, LOC117728248, LOC117728259, LOC117728330, LOC117730439, LOC117730786, LOC117732751, LOC117732890, LOC117733140, LOC117733988, LOC117734168, LOC117734678, LOC117734805, LOC117736284, LOC117736392, LOC117736571, LOC117736639, LOC117737771, LOC117738680, LOC117740768, LOC117741188, LOC117741494, LOC117741840, LOC117741969, LOC117742526, LOC117744402, LOC117744489, LOC117…
GO:0090304	nucleic acid metabolic process	GO_BiologicalProcess-Custom-GOA-ACAP-ARAP_15.03.2021_00h00	1.5937e-05	0.00470141	2.33281e-05	0.00011664	[4, 5]	Group7	1.91089	193	[LOC117726236, LOC117726397, LOC117727416, LOC117727822, LOC117728248, LOC117728259, LOC117728330, LOC117729343, LOC117730094, LOC117730439, LOC117730786, LOC117731221, LOC117731773, LOC117731835, LOC117732751, LOC117732890, LOC117733140, LOC117733988, LOC117734168, LOC117734738, LOC117734805, LOC117734936, LOC117735665, LOC117736284, LOC117736392, LOC117736571, LOC117736639, LOC117737118, LOC117…
GO:0051252	regulation of RNA metabolic process	GO_BiologicalProcess-Custom-GOA-ACAP-ARAP_15.03.2021_00h00	7.36246e-07	0.000223819	2.33281e-05	0.00011664	[4, 5, 6, 7]	Group7	1.71362	132	[LOC117726397, LOC117727416, LOC117728248, LOC117728259, LOC117728330, LOC117730439, LOC117730786, LOC117732751, LOC117732890, LOC117733140, LOC117733988, LOC117734168, LOC117734738, LOC117734805, LOC117734936, LOC117736392, LOC117736571, LOC117736639, LOC117737771, LOC117738680, LOC117741188, LOC117741840, LOC117741969, LOC117742526, LOC117744402, LOC117744489, LOC117745587, LOC117745609, LOC117…

## Sheet: SL 10d
ID	Term	Ontology Source	Term PValue	Term PValue Corrected with Bonferroni step down	Group PValue	Group PValue Corrected with Bonferroni step down	GOLevels	GOGroups	% Associated Genes	Nr. Genes	Associated Genes Found
GO:0006996	organelle organization	GO_BiologicalProcess-Custom-GOA-ACAP-ARAP_15.03.2021_00h00	3.26985e-07	6.4743e-05	3.26985e-07	2.61588e-06	[4]	Group00	0.969251	87	[LOC117727562, LOC117728180, LOC117728722, LOC117729153, LOC117730651, LOC117731192, LOC117732821, LOC117732945, LOC117733177, LOC117733230, LOC117733394, LOC117734758, LOC117735217, LOC117736808, LOC117740198, LOC117740329, LOC117741239, LOC117742905, LOC117746272, LOC117746279, LOC117747772, LOC117749351, LOC117751085, LOC117751419, abr, acta1a, add3a, alms1, anapc1, bin1b, cbx7a, ccdc88c, cct5…
GO:0034097	response to cytokine	GO_BiologicalProcess-Custom-GOA-ACAP-ARAP_15.03.2021_00h00	2.38789e-07	4.77578e-05	2.38789e-07	2.1491e-06	[4]	Group01	3.22392	55	[LOC117728068, LOC117728775, LOC117728776, LOC117729153, LOC117731450, LOC117731694, LOC117732641, LOC117733297, LOC117737930, LOC117739248, LOC117741318, LOC117741352, LOC117742580, LOC117742975, LOC117745559, LOC117746112, LOC117747747, LOC117749207, LOC117749408, LOC117750018, LOC117751046, LOC117751252, acp5a, acsl4a, aff3, aldh1a2, cebpb, ciita, cpne1, csf1rb, cxcl8a, duox, dusp1, f3a, fadd,…
GO:0005102	signaling receptor binding	GO_MolecularFunction-Custom-GOA-ACAP-ARAP_15.03.2021_00h00	6.12742e-05	0.0113357	6.12742e-05	0.000183822	[3]	Group02	2.45543	73	[LOC117726048, LOC117727165, LOC117728096, LOC117728128, LOC117728251, LOC117728775, LOC117728776, LOC117731192, LOC117731349, LOC117732641, LOC117733140, LOC117733177, LOC117736885, LOC117737122, LOC117737930, LOC117739248, LOC117739425, LOC117739559, LOC117740356, LOC117740580, LOC117741201, LOC117741202, LOC117742580, LOC117747747, LOC117748579, LOC117751046, LOC117751252, adam8a, adm2a, ccdc8…
GO:0043228	non-membrane-bounded organelle	GO_CellularComponent-Custom-GOA-ACAP-ARAP_15.03.2021_00h00	8.66799e-05	0.0158624	8.66799e-05	0.00017336	[3]	Group03	1.0989	101	[LOC117725401, LOC117727562, LOC117728068, LOC117730402, LOC117730651, LOC117731192, LOC117733177, LOC117733394, LOC117735217, LOC117736201, LOC117740198, LOC117741239, LOC117741981, LOC117743952, LOC117745559, LOC117745767, LOC117746272, LOC117746279, LOC117747066, LOC117747772, LOC117748322, LOC117751085, LOC117751419, abr, acsl4a, acta1a, acta2, adam8a, add3a, alms1, bin1b, cbx7a, ccdc88c, cct…
GO:0043232	intracellular non-membrane-bounded organelle	GO_CellularComponent-Custom-GOA-ACAP-ARAP_15.03.2021_00h00	4.52585e-05	0.00846334	8.66799e-05	0.00017336	[3, 4]	Group03	1.08232	99	[LOC117725401, LOC117727562, LOC117728068, LOC117730402, LOC117730651, LOC117731192, LOC117733177, LOC117733394, LOC117735217, LOC117736201, LOC117740198, LOC117741239, LOC117741981, LOC117743952, LOC117745559, LOC117745767, LOC117746272, LOC117746279, LOC117747066, LOC117747772, LOC117748322, LOC117751085, LOC117751419, acsl4a, acta1a, acta2, adam8a, add3a, alms1, bin1b, cbx7a, ccdc88c, cct5, cd…
GO:0044085	cellular component biogenesis	GO_BiologicalProcess-Custom-GOA-ACAP-ARAP_15.03.2021_00h00	5.72257e-05	0.010644	5.72257e-05	0.000228903	[3]	Group04	0.998659	67	[LOC117726048, LOC117727562, LOC117728180, LOC117728722, LOC117729650, LOC117730651, LOC117733230, LOC117733326, LOC117733394, LOC117736808, LOC117740040, LOC117740329, LOC117740356, LOC117741239, LOC117742905, LOC117743282, LOC117743952, LOC117745292, LOC117745559, LOC117745790, LOC117746279, LOC117747772, LOC117748742, LOC117749351, LOC117751085, acta1a, add3a, aldh1a2, aldh9a1a.1, alms1, bin1b…
GO:0022607	cellular component assembly	GO_BiologicalProcess-Custom-GOA-ACAP-ARAP_15.03.2021_00h00	0.000204331	0.0367796	5.72257e-05	0.000228903	[4]	Group04	1.02153	65	[LOC117726048, LOC117727562, LOC117728180, LOC117728722, LOC117729650, LOC117730651, LOC117733230, LOC117733326, LOC117733394, LOC117736808, LOC117740040, LOC117740329, LOC117740356, LOC117741239, LOC117742905, LOC117743282, LOC117743952, LOC117745292, LOC117745559, LOC117745790, LOC117746279, LOC117747772, LOC117748742, LOC117749351, LOC117751085, acta1a, add3a, aldh1a2, aldh9a1a.1, alms1, bin1b…
GO:0051641	cellular localization	GO_BiologicalProcess-Custom-GOA-ACAP-ARAP_15.03.2021_00h00	0.000245111	0.0436297	0.000102315	0.000102315	[2]	Group05	1.03706	68	[LOC117727562, LOC117728068, LOC117729650, LOC117730402, LOC117730651, LOC117731315, LOC117731694, LOC117733140, LOC117736610, LOC117736790, LOC117740116, LOC117740198, LOC117741239, LOC117742580, LOC117742905, LOC117743952, LOC117745559, LOC117746279, LOC117748382, LOC117748579, LOC117748742, abr, adcy5, adora2b, alms1, ap1b1, bin1b, ccdc88c, cct5, chp1, cln5, cntnap2b, dennd5a, ednraa, frmd6, g…
GO:0008104	protein localization	GO_BiologicalProcess-Custom-GOA-ACAP-ARAP_15.03.2021_00h00	0.000153856	0.027848	0.000102315	0.000102315	[3]	Group05	0.975004	55	[LOC117727562, LOC117730651, LOC117731694, LOC117733140, LOC117733755, LOC117733758, LOC117736790, LOC117739248, LOC117740198, LOC117741239, LOC117742580, LOC117742905, LOC117743952, LOC117745559, LOC117746279, LOC117748382, LOC117748579, acsl4a, adcy5, ap1b1, cct5, cep41, chp1, cntnap2b, ehbp1l1a, frmd6, ghrh, golga4, hao1, hgs, inhbb, kpna6, lrp2a, lrrc4.1, mmp14b, nedd1, nfkbiaa, nfkbiab, pin1…
GO:0005576	extracellular region	GO_CellularComponent-Custom-GOA-ACAP-ARAP_15.03.2021_00h00	6.46988e-15	1.32633e-12	6.46988e-15	6.46988e-14	[2]	Group06	2.9511	140	[LOC117725172, LOC117725477, LOC117726048, LOC117726157, LOC117728096, LOC117728128, LOC117728251, LOC117728253, LOC117728775, LOC117728776, LOC117729318, LOC117729564, LOC117729650, LOC117730171, LOC117730541, LOC117730651, LOC117731349, LOC117731937, LOC117732136, LOC117732368, LOC117732459, LOC117733755, LOC117733758, LOC117734029, LOC117734714, LOC117734930, LOC117735006, LOC117735282, LOC117…
GO:0005615	extracellular space	GO_CellularComponent-Custom-GOA-ACAP-ARAP_15.03.2021_00h00	7.43522e-13	1.50935e-10	6.46988e-15	6.46988e-14	[2, 3]	Group06	3.15221	105	[LOC117725172, LOC117725477, LOC117726048, LOC117728253, LOC117728775, LOC117728776, LOC117729318, LOC117729564, LOC117729650, LOC117730171, LOC117730651, LOC117732136, LOC117732459, LOC117733755, LOC117733758, LOC117735006, LOC117736391, LOC117736610, LOC117736885, LOC117737122, LOC117737930, LOC117738725, LOC117739248, LOC117739425, LOC117739559, LOC117740580, LOC117740582, LOC117741201, LOC117…
GO:0097159	organic cyclic compound binding	GO_MolecularFunction-Custom-GOA-ACAP-ARAP_15.03.2021_00h00	2.51896e-05	0.00476083	2.51941e-05	0.000151164	[2]	Group07	1.16154	151	[LOC117725401, LOC117727562, LOC117728068, LOC117728180, LOC117729153, LOC117729176, LOC117729735, LOC117730402, LOC117730957, LOC117731694, LOC117732641, LOC117732821, LOC117733140, LOC117733177, LOC117733326, LOC117734930, LOC117735217, LOC117735327, LOC117736790, LOC117739297, LOC117739328, LOC117740040, LOC117741188, LOC117741239, LOC117742975, LOC117744286, LOC117745292, LOC117745559, LOC117…
GO:1901363	heterocyclic compound binding	GO_MolecularFunction-Custom-GOA-ACAP-ARAP_15.03.2021_00h00	1.07084e-05	0.00203459	2.51941e-05	0.000151164	[2]	Group07	1.14406	147	[LOC117725401, LOC117727562, LOC117728068, LOC117728180, LOC117729153, LOC117729176, LOC117729735, LOC117730957, LOC117731694, LOC117732641, LOC117732821, LOC117733140, LOC117733177, LOC117733326, LOC117734930, LOC117735217, LOC117735327, LOC117736790, LOC117739297, LOC117739328, LOC117740040, LOC117741188, LOC117741239, LOC117742975, LOC117744286, LOC117745292, LOC117745559, LOC117745790, LOC117…
GO:0003676	nucleic acid binding	GO_MolecularFunction-Custom-GOA-ACAP-ARAP_15.03.2021_00h00	9.86188e-05	0.0179486	2.51941e-05	0.000151164	[3]	Group07	1.05935	83	[LOC117727562, LOC117728068, LOC117729153, LOC117729735, LOC117730957, LOC117733326, LOC117734930, LOC117735327, LOC117739297, LOC117739328, LOC117740040, LOC117741188, LOC117742975, LOC117745559, LOC117748747, LOC117750010, LOC117751419, a1cf, adkb, aff3, atf3, batf, bcl3, bhlhe40, cbx7a, cct5, cebpb, ciita, crema, dedd1, dhx16, dmgdh, dnmt3ba, ebf1a, eef1da, egr1, eif2b4, enox1, enpp1, esf1, et…
GO:0005622	intracellular anatomical structure	GO_CellularComponent-Custom-GOA-ACAP-ARAP_15.03.2021_00h00	8.50589e-07	0.000166716	5.69708e-06	3.98796e-05	[2]	Group08	1.35889	407	[LOC117725401, LOC117725477, LOC117727005, LOC117727562, LOC117728068, LOC117728180, LOC117728858, LOC117729153, LOC117729176, LOC117729650, LOC117729659, LOC117729735, LOC117730402, LOC117730651, LOC117730957, LOC117731192, LOC117731315, LOC117731325, LOC117731450, LOC117731694, LOC117731937, LOC117732136, LOC117732368, LOC117732641, LOC117732821, LOC117732945, LOC117733019, LOC117733140, LOC117…
GO:0043226	organelle	GO_CellularComponent-Custom-GOA-ACAP-ARAP_15.03.2021_00h00	1.6061e-06	0.00031319	5.69708e-06	3.98796e-05	[2]	Group08	1.33009	361	[LOC117725401, LOC117725477, LOC117726048, LOC117727005, LOC117727562, LOC117728068, LOC117728253, LOC117728858, LOC117729153, LOC117729176, LOC117729318, LOC117729650, LOC117729735, LOC117730402, LOC117730651, LOC117730957, LOC117731192, LOC117731325, LOC117731450, LOC117731694, LOC117731937, LOC117732136, LOC117732368, LOC117732945, LOC117733019, LOC117733140, LOC117733177, LOC117733326, LOC117…
GO:0043227	membrane-bounded organelle	GO_CellularComponent-Custom-GOA-ACAP-ARAP_15.03.2021_00h00	2.81687e-05	0.00529572	5.69708e-06	3.98796e-05	[3]	Group08	1.32594	323	[LOC117725477, LOC117726048, LOC117727005, LOC117727562, LOC117728068, LOC117728253, LOC117728858, LOC117729153, LOC117729176, LOC117729318, LOC117729650, LOC117729735, LOC117730402, LOC117730651, LOC117730957, LOC117731325, LOC117731450, LOC117731694, LOC117731937, LOC117732136, LOC117732368, LOC117732945, LOC117733019, LOC117733140, LOC117733177, LOC117733326, LOC117733390, LOC117733394, LOC117…
GO:0043229	intracellular organelle	GO_CellularComponent-Custom-GOA-ACAP-ARAP_15.03.2021_00h00	2.75525e-07	5.48295e-05	5.69708e-06	3.98796e-05	[3]	Group08	1.2879	322	[LOC117725401, LOC117725477, LOC117727562, LOC117728068, LOC117728858, LOC117729153, LOC117729176, LOC117729735, LOC117730402, LOC117730651, LOC117730957, LOC117731192, LOC117731325, LOC117731450, LOC117731694, LOC117732136, LOC117732945, LOC117733019, LOC117733140, LOC117733177, LOC117733326, LOC117733390, LOC117733394, LOC117734758, LOC117734930, LOC117735217, LOC117735234, LOC117735327, LOC117…
GO:0043231	intracellular membrane-bounded organelle	GO_CellularComponent-Custom-GOA-ACAP-ARAP_15.03.2021_00h00	8.00897e-07	0.000157777	5.69708e-06	3.98796e-05	[4]	Group08	1.26196	281	[LOC117725477, LOC117727562, LOC117728068, LOC117728858, LOC117729153, LOC117729176, LOC117729735, LOC117730402, LOC117730957, LOC117731325, LOC117731450, LOC117731694, LOC117732136, LOC117732945, LOC117733019, LOC117733140, LOC117733177, LOC117733326, LOC117733390, LOC117733394, LOC117734758, LOC117734930, LOC117735234, LOC117735327, LOC117736008, LOC117736610, LOC117736790, LOC117736885, LOC117…
GO:0002376	immune system process	GO_BiologicalProcess-Custom-GOA-ACAP-ARAP_15.03.2021_00h00	7.95947e-05	0.0146454	2.7118e-05	0.00013559	[1]	Group09	2.18835	112	[LOC117726048, LOC117727165, LOC117728068, LOC117729153, LOC117729318, LOC117729650, LOC117730574, LOC117731450, LOC117735617, LOC117736610, LOC117736885, LOC117737122, LOC117737930, LOC117738725, LOC117738903, LOC117738986, LOC117739248, LOC117739297, LOC117740580, LOC117741188, LOC117741201, LOC117741202, LOC117741352, LOC117742580, LOC117742975, LOC117745322, LOC117745559, LOC117746050, LOC117…
GO:0044419	biological process involved in interspecies interaction between organisms	GO_BiologicalProcess-Custom-GOA-ACAP-ARAP_15.03.2021_00h00	0.000271461	0.0480485	2.7118e-05	0.00013559	[1]	Group09	2.32266	74	[LOC117727165, LOC117727562, LOC117728096, LOC117728128, LOC117728251, LOC117728775, LOC117728776, LOC117729153, LOC117729318, LOC117729650, LOC117731450, LOC117734930, LOC117737122, LOC117738903, LOC117741188, LOC117741201, LOC117741202, LOC117742975, LOC117745559, LOC117747505, LOC117747747, LOC117748579, LOC117749415, LOC117750010, LOC117750018, LOC117751046, LOC117751252, abr, acp5a, acta2, a…
GO:0001775	cell activation	GO_BiologicalProcess-Custom-GOA-ACAP-ARAP_15.03.2021_00h00	5.72045e-06	0.00110405	2.7118e-05	0.00013559	[2]	Group09	2.78539	61	[LOC117726048, LOC117728068, LOC117729153, LOC117729650, LOC117731450, LOC117733140, LOC117733755, LOC117733758, LOC117736610, LOC117736885, LOC117737930, LOC117738903, LOC117739248, LOC117740580, LOC117741188, LOC117741352, LOC117742975, LOC117745559, LOC117746024, LOC117747619, LOC117747747, LOC117748579, LOC117749207, LOC117750010, abr, adam8a, adora2b, atp11c, batf, bcl3, bpifcl, cd79a, cd79b…
GO:0006955	immune response	GO_BiologicalProcess-Custom-GOA-ACAP-ARAP_15.03.2021_00h00	8.71718e-06	0.0016737	2.7118e-05	0.00013559	[2]	Group09	2.54882	77	[LOC117727165, LOC117729153, LOC117729318, LOC117730574, LOC117731450, LOC117735617, LOC117736610, LOC117736885, LOC117737122, LOC117737930, LOC117738725, LOC117738903, LOC117739248, LOC117740580, LOC117741188, LOC117741201, LOC117741202, LOC117741352, LOC117742975, LOC117745322, LOC117745559, LOC117746050, LOC117746112, LOC117747505, LOC117747619, LOC117747747, LOC117749207, LOC117749408, LOC117…
GO:0009605	response to external stimulus	GO_BiologicalProcess-Custom-GOA-ACAP-ARAP_15.03.2021_00h00	1.73513e-07	3.48761e-05	2.7118e-05	0.00013559	[2]	Group09	2.41967	122	[LOC117726048, LOC117727165, LOC117728096, LOC117728128, LOC117728251, LOC117728775, LOC117728776, LOC117729153, LOC117729318, LOC117729650, LOC117729735, LOC117731450, LOC117731694, LOC117733140, LOC117734930, LOC117736885, LOC117737122, LOC117738903, LOC117739425, LOC117740580, LOC117741188, LOC117741201, LOC117741202, LOC117741352, LOC117742580, LOC117742975, LOC117745322, LOC117745559, LOC117…
GO:0002682	regulation of immune system process	GO_BiologicalProcess-Custom-GOA-ACAP-ARAP_15.03.2021_00h00	0.00022741	0.0407065	2.7118e-05	0.00013559	[2, 3]	Group09	2.47565	61	[LOC117726048, LOC117728068, LOC117729153, LOC117729318, LOC117729650, LOC117731450, LOC117736885, LOC117737930, LOC117738903, LOC117738986, LOC117740580, LOC117741201, LOC117741202, LOC117742580, LOC117745322, LOC117745559, LOC117746050, LOC117747619, LOC117749207, abr, adam8a, adora2b, atp11c, c6, c7b, cd79a, cd79b, cebpb, dnase1, dusp1, dysf, ednraa, eif2b4, fadd, gab2, gprc5ba, grna, hck, il1…
GO:0045321	leukocyte activation	GO_BiologicalProcess-Custom-GOA-ACAP-ARAP_15.03.2021_00h00	1.00047e-05	0.00191089	2.7118e-05	0.00013559	[2, 3]	Group09	2.88308	54	[LOC117728068, LOC117729153, LOC117731450, LOC117736610, LOC117736885, LOC117737930, LOC117738903, LOC117739248, LOC117740580, LOC117741188, LOC117741352, LOC117742975, LOC117745559, LOC117747619, LOC117747747, LOC117749207, LOC117750010, abr, adam8a, adora2b, atp11c, batf, bcl3, bpifcl, cd79a, cd79b, cebpb, cxcl8a, dnase1, dysf, fadd, gab2, grna, il10, il12rb2l, irf4a, mmp14b, nampt1, nr4a3, pat…
GO:0006952	defense response	GO_BiologicalProcess-Custom-GOA-ACAP-ARAP_15.03.2021_00h00	6.05389e-09	1.22289e-06	2.7118e-05	0.00013559	[3]	Group09	3.05434	77	[LOC117725477, LOC117727165, LOC117728096, LOC117728128, LOC117728251, LOC117728775, LOC117728776, LOC117729153, LOC117729318, LOC117729650, LOC117731450, LOC117736885, LOC117737122, LOC117738903, LOC117739248, LOC117739559, LOC117740580, LOC117741201, LOC117741202, LOC117742975, LOC117745288, LOC117745322, LOC117745559, LOC117747505, LOC117747747, LOC117749408, LOC117749415, LOC117750010, LOC117…
GO:0051707	response to other organism	GO_BiologicalProcess-Custom-GOA-ACAP-ARAP_15.03.2021_00h00	2.20753e-06	0.000428262	2.7118e-05	0.00013559	[2, 4]	Group09	2.81938	64	[LOC117727165, LOC117728096, LOC117728128, LOC117728251, LOC117728775, LOC117728776, LOC117729153, LOC117729318, LOC117729650, LOC117731450, LOC117734930, LOC117737122, LOC117738903, LOC117741188, LOC117741201, LOC117741202, LOC117742975, LOC117745559, LOC117747505, LOC117747747, LOC117750010, LOC117750018, LOC117751046, LOC117751252, abr, acp5a, acta2, adam8a, batf, bcl3, bpifcl, c6, c7b, cct5, …
GO:0006954	inflammatory response	GO_BiologicalProcess-Custom-GOA-ACAP-ARAP_15.03.2021_00h00	2.30657e-14	4.70541e-12	2.7118e-05	0.00013559	[4]	Group09	4.83461	57	[LOC117725477, LOC117727165, LOC117728775, LOC117728776, LOC117729650, LOC117736885, LOC117737122, LOC117738903, LOC117739248, LOC117739559, LOC117740580, LOC117741201, LOC117741202, LOC117745288, LOC117745322, LOC117745559, LOC117747505, LOC117747747, LOC117749408, LOC117749415, LOC117750010, LOC117750018, LOC117751046, LOC117751252, abr, acp5a, adam8a, adora2b, bpifcl, cebpb, chst2b, ciita, csf…

## Sheet: LV 3d
ID	Term	Ontology Source	Term PValue	Term PValue Corrected with Bonferroni step down	Group PValue	Group PValue Corrected with Bonferroni step down	GOLevels	GOGroups	% Associated Genes	Nr. Genes	Associated Genes Found
GO:0006950	response to stress	GO_BiologicalProcess-Custom-GOA-ACAP-ARAP_15.03.2021_00h00	3.39437e-06	0.000118803	3.39437e-06	3.39437e-06	[2]	Group0	0.749328	53	[LOC117725385, LOC117726236, LOC117727165, LOC117728096, LOC117728251, LOC117728775, LOC117728776, LOC117728777, LOC117729522, LOC117729919, LOC117735377, LOC117740198, LOC117742421, LOC117743957, LOC117747088, LOC117751046, LOC117751055, LOC117751252, LOC117751260, abat, adam17a, appl1, arhgef2, c5, chia.1, crebrf, edem3, fancm, fbxo2, gsta.1, hipk2, hmga2, hp, hsp90aa1.1, malt2, manf, ndufc2, n…

## Sheet: LV 10d
ID	Term	Ontology Source	Term PValue	Term PValue Corrected with Bonferroni step down	Group PValue	Group PValue Corrected with Bonferroni step down	GOLevels	GOGroups	% Associated Genes	Nr. Genes	Associated Genes Found
GO:0030054	cell junction	GO_CellularComponent-Custom-GOA-ACAP-ARAP_15.03.2021_00h00	9.21399e-05	0.0185201	9.21399e-05	0.000552839	[2]	Group00	0.952381	51	[LOC117728337, LOC117729436, LOC117730048, LOC117730376, LOC117730402, LOC117731315, LOC117733177, LOC117734631, LOC117736299, LOC117741292, LOC117741859, LOC117742059, LOC117743282, LOC117746112, LOC117746141, LOC117747003, LOC117748504, abr, add3a, cacna1g, cdh5, cntnap2b, col13a1, csrp2, dgkaa, disc1, fosl1a, ghrh, hck, heg1, hmcn1, itga4, itpka, lpxn, nampt1, nectin4a, ntd5, ocel1, p2rx5, pdz…
GO:0043228	non-membrane-bounded organelle	GO_CellularComponent-Custom-GOA-ACAP-ARAP_15.03.2021_00h00	0.000206174	0.040204	0.000206174	0.000824698	[3]	Group01	1.13154	104	[LOC117727562, LOC117728068, LOC117729436, LOC117729522, LOC117730376, LOC117730402, LOC117730651, LOC117731860, LOC117733177, LOC117733394, LOC117733902, LOC117733934, LOC117734631, LOC117735217, LOC117740198, LOC117741981, LOC117742059, LOC117745559, LOC117745767, LOC117746141, LOC117746272, LOC117747066, LOC117748322, LOC117751055, LOC117751419, abr, acta2, add3a, alms1, aqp10b, atf4b, cct5, c…
GO:0044281	small molecule metabolic process	GO_BiologicalProcess-Custom-GOA-ACAP-ARAP_15.03.2021_00h00	0.000195797	0.0383762	0.000195797	0.000978986	[2]	Group02	2.34828	77	[LOC117725997, LOC117731826, LOC117732258, LOC117735799, LOC117736001, LOC117736299, LOC117737381, LOC117737934, LOC117740329, LOC117741504, LOC117741859, LOC117742265, LOC117742975, LOC117743932, LOC117746141, LOC117746663, LOC117747706, LOC117751055, aadat, abhd3, acsbg2, adcy5, adhfe1, adkb, adss1, aldh5a1, aldh8a1, asrgl1, atf4b, azin1b, bco1, bpnt1, cdo1, ch25h, ddah1, dgat1a, dgat2, echdc1,…
GO:0120025	plasma membrane bounded cell projection	GO_CellularComponent-Custom-GOA-ACAP-ARAP_15.03.2021_00h00	0.000233758	0.0451154	0.000233758	0.000467517	[3]	Group03	0.997823	55	[LOC117728337, LOC117729436, LOC117730376, LOC117730651, LOC117730961, LOC117732641, LOC117734030, LOC117735217, LOC117736299, LOC117738725, LOC117740329, LOC117743282, LOC117746141, LOC117747003, LOC117748777, abr, acta2, adcy5, adcyap1r1a, alms1, atf4b, cacna1g, cep41, cntnap2b, crocc2, disc1, ephb6, fadd, fosl1a, gas7b, ghrh, il12rb2l, itga4, itpka, lca5, myo15aa, nedd1, npc1l1, pik3ca, pin1, …
GO:0043226	organelle	GO_CellularComponent-Custom-GOA-ACAP-ARAP_15.03.2021_00h00	8.70507e-05	0.0175842	8.68175e-05	0.000607722	[2]	Group04	1.38167	375	[LOC117725424, LOC117725477, LOC117726048, LOC117727005, LOC117727526, LOC117727562, LOC117728068, LOC117728337, LOC117728858, LOC117729176, LOC117729436, LOC117729522, LOC117730048, LOC117730376, LOC117730402, LOC117730590, LOC117730651, LOC117730957, LOC117730961, LOC117731325, LOC117731694, LOC117731722, LOC117731826, LOC117731854, LOC117731860, LOC117731937, LOC117732258, LOC117732368, LOC117…
GO:0043229	intracellular organelle	GO_CellularComponent-Custom-GOA-ACAP-ARAP_15.03.2021_00h00	6.46114e-05	0.0131161	8.68175e-05	0.000607722	[3]	Group04	1.35589	339	[LOC117725424, LOC117725477, LOC117727526, LOC117727562, LOC117728068, LOC117728337, LOC117728858, LOC117729176, LOC117729436, LOC117729522, LOC117730376, LOC117730402, LOC117730590, LOC117730651, LOC117730957, LOC117730961, LOC117731325, LOC117731694, LOC117731722, LOC117731826, LOC117731854, LOC117731860, LOC117732258, LOC117732945, LOC117733019, LOC117733177, LOC117733281, LOC117733390, LOC117…
GO:0044085	cellular component biogenesis	GO_BiologicalProcess-Custom-GOA-ACAP-ARAP_15.03.2021_00h00	6.22762e-05	0.0127043	6.22762e-05	0.00049821	[3]	Group05	1.01356	68	[LOC117726048, LOC117727562, LOC117728180, LOC117728337, LOC117730651, LOC117733394, LOC117734030, LOC117736299, LOC117736465, LOC117736808, LOC117737381, LOC117740329, LOC117741859, LOC117743282, LOC117743939, LOC117745292, LOC117745559, LOC117745790, LOC117746260, LOC117747003, LOC117749351, add3a, alms1, aqp10b, cdh5, cdkn1bb, cep350, cep41, crocc2, csrp2, dgat1a, disc1, dnmt3ba, esf1, gas7b, …
GO:0022607	cellular component assembly	GO_BiologicalProcess-Custom-GOA-ACAP-ARAP_15.03.2021_00h00	0.000139827	0.0279655	6.22762e-05	0.00049821	[4]	Group05	1.02153	65	[LOC117726048, LOC117727562, LOC117728180, LOC117728337, LOC117730651, LOC117733394, LOC117734030, LOC117736299, LOC117736465, LOC117736808, LOC117737381, LOC117740329, LOC117741859, LOC117743282, LOC117743939, LOC117745292, LOC117745559, LOC117745790, LOC117746260, LOC117747003, LOC117749351, add3a, alms1, aqp10b, cdh5, cdkn1bb, cep350, cep41, crocc2, csrp2, dgat1a, disc1, dnmt3ba, gas7b, hck, h…
GO:0071840	cellular component organization or biogenesis	GO_BiologicalProcess-Custom-GOA-ACAP-ARAP_15.03.2021_00h00	0.000232824	0.0451679	0.000232824	0.000698473	[2]	Group06	1.2392	175	[LOC117726048, LOC117727562, LOC117728180, LOC117728337, LOC117729436, LOC117730402, LOC117730651, LOC117730961, LOC117731315, LOC117731325, LOC117731860, LOC117731937, LOC117732258, LOC117732259, LOC117732368, LOC117732641, LOC117732821, LOC117732945, LOC117733177, LOC117733281, LOC117733390, LOC117733394, LOC117733902, LOC117733934, LOC117734030, LOC117734758, LOC117735217, LOC117736299, LOC117…
GO:0006996	organelle organization	GO_BiologicalProcess-Custom-GOA-ACAP-ARAP_15.03.2021_00h00	1.85038e-05	0.00383029	0.000232824	0.000698473	[4]	Group06	1.06952	96	[LOC117727562, LOC117728180, LOC117729436, LOC117730651, LOC117731860, LOC117732258, LOC117732821, LOC117732945, LOC117733177, LOC117733281, LOC117733394, LOC117733902, LOC117733934, LOC117734758, LOC117735217, LOC117736299, LOC117736808, LOC117740198, LOC117740329, LOC117743939, LOC117746260, LOC117746272, LOC117747003, LOC117749351, LOC117751419, abr, add3a, alms1, anapc1, cct5, cdh5, cdkn1bb, …
GO:0005576	extracellular region	GO_CellularComponent-Custom-GOA-ACAP-ARAP_15.03.2021_00h00	2.02044e-12	4.32373e-10	2.02044e-12	2.02044e-11	[2]	Group07	2.82462	134	[LOC117725172, LOC117725477, LOC117726048, LOC117726157, LOC117728096, LOC117728128, LOC117728251, LOC117728775, LOC117728776, LOC117728777, LOC117729564, LOC117730048, LOC117730171, LOC117730376, LOC117730541, LOC117730651, LOC117730961, LOC117731718, LOC117731722, LOC117731826, LOC117731937, LOC117732258, LOC117732368, LOC117732552, LOC117733755, LOC117733758, LOC117734714, LOC117734930, LOC117…
GO:0005615	extracellular space	GO_CellularComponent-Custom-GOA-ACAP-ARAP_15.03.2021_00h00	1.15726e-10	2.46497e-08	2.02044e-12	2.02044e-11	[2, 3]	Group07	3.0021	100	[LOC117725172, LOC117725477, LOC117726048, LOC117728775, LOC117728776, LOC117728777, LOC117729564, LOC117730048, LOC117730171, LOC117730376, LOC117730651, LOC117731718, LOC117731722, LOC117731826, LOC117732258, LOC117733755, LOC117733758, LOC117735006, LOC117736391, LOC117736465, LOC117736610, LOC117736885, LOC117737930, LOC117738725, LOC117739248, LOC117739425, LOC117741202, LOC117741292, LOC117…
GO:0003676	nucleic acid binding	GO_MolecularFunction-Custom-GOA-ACAP-ARAP_15.03.2021_00h00	1.40036e-05	0.00291275	5.77652e-06	5.19887e-05	[3]	Group08	1.02106	80	[LOC117727562, LOC117728068, LOC117729522, LOC117730590, LOC117730957, LOC117731826, LOC117731854, LOC117731860, LOC117733281, LOC117734930, LOC117735327, LOC117739297, LOC117739328, LOC117742975, LOC117745289, LOC117745559, LOC117746063, LOC117748747, LOC117751419, a1cf, adkb, aff3, atf3, atf4b, batf, bcl3, cct5, ciita, crema, dedd1, dhx16, dnmt3ba, eef1da, egr1, eif2b4, enpp1, esf1, fen1, fosab…
GO:0006139	nucleobase-containing compound metabolic process	GO_BiologicalProcess-Custom-GOA-ACAP-ARAP_15.03.2021_00h00	0.000165511	0.0326057	5.77652e-06	5.19887e-05	[3, 4]	Group08	1.1771	131	[LOC117727562, LOC117728068, LOC117730590, LOC117730957, LOC117731854, LOC117732821, LOC117732945, LOC117733281, LOC117734758, LOC117734930, LOC117735327, LOC117736001, LOC117736299, LOC117737381, LOC117739297, LOC117740198, LOC117742265, LOC117742975, LOC117745559, LOC117746141, LOC117747706, LOC117748747, LOC117749415, LOC117751419, a1cf, aadat, acta2, adcy5, adkb, adss1, atf3, atf4b, batf, bcl…
GO:0090304	nucleic acid metabolic process	GO_BiologicalProcess-Custom-GOA-ACAP-ARAP_15.03.2021_00h00	0.000152285	0.0303047	5.77652e-06	5.19887e-05	[4, 5]	Group08	1.14851	116	[LOC117727562, LOC117728068, LOC117730590, LOC117730957, LOC117731854, LOC117732821, LOC117732945, LOC117733281, LOC117734758, LOC117734930, LOC117735327, LOC117737381, LOC117739297, LOC117740198, LOC117742265, LOC117742975, LOC117745559, LOC117748747, LOC117749415, LOC117751419, a1cf, acta2, atf3, atf4b, batf, bcl3, cct5, cdca7a, cdkn1cb, chp1, ciita, crema, crym, dedd1, dhx16, dnase1, dnmt3ba, …
GO:0044419	biological process involved in interspecies interaction between organisms	GO_BiologicalProcess-Custom-GOA-ACAP-ARAP_15.03.2021_00h00	0.000154749	0.0306404	0.00163658	0.00163658	[1]	Group09	2.38544	76	[LOC117727165, LOC117727562, LOC117728096, LOC117728128, LOC117728251, LOC117728775, LOC117728776, LOC117728777, LOC117729403, LOC117729522, LOC117734930, LOC117736299, LOC117736465, LOC117737399, LOC117738903, LOC117741202, LOC117741309, LOC117742975, LOC117743939, LOC117745559, LOC117746141, LOC117746802, LOC117747747, LOC117749415, LOC117750018, LOC117751046, LOC117751055, LOC117751252, LOC117…
GO:0006950	response to stress	GO_BiologicalProcess-Custom-GOA-ACAP-ARAP_15.03.2021_00h00	5.56393e-05	0.0114061	0.00163658	0.00163658	[2]	Group09	2.09246	148	[LOC117725477, LOC117726048, LOC117727165, LOC117727562, LOC117728068, LOC117728096, LOC117728128, LOC117728251, LOC117728775, LOC117728776, LOC117728777, LOC117729522, LOC117730048, LOC117730961, LOC117731694, LOC117731826, LOC117732641, LOC117733281, LOC117733755, LOC117733758, LOC117736299, LOC117736465, LOC117736885, LOC117737399, LOC117738903, LOC117739248, LOC117740198, LOC117740849, LOC117…
GO:0009605	response to external stimulus	GO_BiologicalProcess-Custom-GOA-ACAP-ARAP_15.03.2021_00h00	3.56802e-05	0.00735012	0.00163658	0.00163658	[2]	Group09	2.24117	113	[LOC117726048, LOC117727165, LOC117728096, LOC117728128, LOC117728251, LOC117728775, LOC117728776, LOC117728777, LOC117729436, LOC117729522, LOC117730376, LOC117731694, LOC117731826, LOC117733281, LOC117734030, LOC117734930, LOC117736299, LOC117736465, LOC117736885, LOC117737399, LOC117738903, LOC117739425, LOC117741202, LOC117741309, LOC117741504, LOC117742580, LOC117742975, LOC117743939, LOC117…
GO:0009607	response to biotic stimulus	GO_BiologicalProcess-Custom-GOA-ACAP-ARAP_15.03.2021_00h00	2.14197e-06	0.000449814	0.00163658	0.00163658	[2]	Group09	2.82534	66	[LOC117727165, LOC117728096, LOC117728128, LOC117728251, LOC117728775, LOC117728776, LOC117728777, LOC117729522, LOC117734930, LOC117736299, LOC117736465, LOC117737399, LOC117738903, LOC117741202, LOC117741309, LOC117742975, LOC117743939, LOC117745289, LOC117745559, LOC117746141, LOC117746802, LOC117747747, LOC117750018, LOC117751046, LOC117751055, LOC117751252, LOC117751260, abr, acta2, batf, bc…
GO:0006952	defense response	GO_BiologicalProcess-Custom-GOA-ACAP-ARAP_15.03.2021_00h00	2.08611e-06	0.000440168	0.00163658	0.00163658	[3]	Group09	2.77668	70	[LOC117725477, LOC117727165, LOC117728096, LOC117728128, LOC117728251, LOC117728775, LOC117728776, LOC117728777, LOC117729522, LOC117730048, LOC117736299, LOC117736465, LOC117736885, LOC117738903, LOC117739248, LOC117741202, LOC117741309, LOC117742975, LOC117743939, LOC117745182, LOC117745288, LOC117745289, LOC117745322, LOC117745559, LOC117746802, LOC117747747, LOC117749415, LOC117750018, LOC117…
GO:0051707	response to other organism	GO_BiologicalProcess-Custom-GOA-ACAP-ARAP_15.03.2021_00h00	3.66384e-06	0.000765742	0.00163658	0.00163658	[2, 4]	Group09	2.81938	64	[LOC117727165, LOC117728096, LOC117728128, LOC117728251, LOC117728775, LOC117728776, LOC117728777, LOC117729522, LOC117734930, LOC117736299, LOC117736465, LOC117737399, LOC117738903, LOC117741202, LOC117741309, LOC117742975, LOC117743939, LOC117745559, LOC117746141, LOC117746802, LOC117747747, LOC117750018, LOC117751046, LOC117751055, LOC117751252, LOC117751260, abr, acta2, batf, bcl3, c6, c7b, c…
GO:0006954	inflammatory response	GO_BiologicalProcess-Custom-GOA-ACAP-ARAP_15.03.2021_00h00	1.52963e-10	3.24281e-08	0.00163658	0.00163658	[4]	Group09	4.24088	50	[LOC117725477, LOC117727165, LOC117728775, LOC117728776, LOC117728777, LOC117730048, LOC117736299, LOC117736465, LOC117736885, LOC117738903, LOC117739248, LOC117741202, LOC117741309, LOC117745182, LOC117745288, LOC117745322, LOC117745559, LOC117747747, LOC117749415, LOC117750018, LOC117751046, LOC117751055, LOC117751252, LOC117751260, abr, cdh5, ciita, csf1rb, cxcl8a, dnase1, ednraa, f3a, gprc5ba…
