# Supplementary material for: Multi-Organ Transcriptome Response of Lumpfish (Cyclopterus lumpus) to Aeromonas salmonicida Subspecies salmonicida Systemic Infection
Source: Microorganisms. 2022 Oct 26;10(11):2113. doi: 10.3390/microorganisms10112113 (PMC9692985; doi:10.3390/microorganisms10112113)
Supplement: Supplementary file 1 [file microorganisms-10-02113-s001.zip › microorganisms-1974933-supplementary2/microorganisms-1974933-supplementary/Supporting information/FIle S7.xlsx]

## Sheet: HK_3d_up
ID	Term	Ontology Source	Term PValue	Term PValue Corrected with Bonferroni step down	Group PValue	Group PValue Corrected with Bonferroni step down	GOLevels	GOGroups	% Associated Genes	Nr. Genes	Associated Genes Found
GO:0010575	positive regulation of vascular endothelial growth factor production	GO_BiologicalProcess-Custom-GOA-ACAP-ARAP_15.03.2021_00h00	0.000770751	0.0015415	0.000770751	0.0015415	[4, 5, 6, 7, 8]	Group00	6.12245	3	[LOC117733431, LOC117744395, eif2ak3]
GO:0071827	plasma lipoprotein particle organization	GO_BiologicalProcess-Custom-GOA-ACAP-ARAP_15.03.2021_00h00	0.00167504	0.00167504	0.00167504	0.00167504	[2, 6]	Group01	4.6875	3	[abca5, apobb.1, apoea]
GO:0004869	cysteine-type endopeptidase inhibitor activity	GO_BiologicalProcess-Custom-GOA-ACAP-ARAP_15.03.2021_00h00	4.29167e-05	0.000386251	4.29167e-05	0.000171667	[7, 8, 9, 10, 11, 12, 13, 14]	Group02	7.54717	4	[LOC117729809, ahsg2, kng1, si:ch211-262h13.5]
GO:0006879	cellular iron ion homeostasis	GO_BiologicalProcess-Custom-GOA-ACAP-ARAP_15.03.2021_00h00	3.90926e-05	0.000390926	3.90926e-05	0.000195463	[8, 10]	Group03	4.85437	5	[LOC117728096, LOC117728128, LOC117729272, hamp, hpxb]
GO:0030203	glycosaminoglycan metabolic process	GO_BiologicalProcess-Custom-GOA-ACAP-ARAP_15.03.2021_00h00	8.38552e-05	0.000503131	8.38552e-05	0.000251566	[5]	Group04	3.07692	6	[LOC117730483, LOC117731082, LOC117738903, LOC117739559, hspg2, pglyrp6]
GO:0006027	glycosaminoglycan catabolic process	GO_BiologicalProcess-Custom-GOA-ACAP-ARAP_15.03.2021_00h00	9.02835e-05	0.000451417	8.38552e-05	0.000251566	[6]	Group04	6.25	4	[LOC117738903, LOC117739559, hspg2, pglyrp6]
GO:0006956	complement activation	GO_BiologicalProcess-Custom-GOA-ACAP-ARAP_15.03.2021_00h00	6.22753e-20	1.86826e-18	6.22753e-20	5.60478e-19	[3, 4, 5, 6, 7]	Group05	17.0732	14	[LOC117729318, LOC117733431, LOC117739508, LOC117741201, LOC117741202, LOC117742524, LOC117745115, LOC117745441, c7b, c8a, c9, cfi, f2, serping1]
GO:0006957	complement activation, alternative pathway	GO_BiologicalProcess-Custom-GOA-ACAP-ARAP_15.03.2021_00h00	8.03091e-12	1.68649e-10	6.22753e-20	5.60478e-19	[4, 5, 6, 7, 8]	Group05	25	7	[LOC117729318, LOC117733431, LOC117742524, LOC117745115, c7b, c8a, c9]
GO:0006958	complement activation, classical pathway	GO_BiologicalProcess-Custom-GOA-ACAP-ARAP_15.03.2021_00h00	3.95431e-12	8.69948e-11	6.22753e-20	5.60478e-19	[4, 5, 6, 7, 8]	Group05	18.1818	8	[LOC117733431, LOC117745115, LOC117745441, c7b, c8a, c9, cfi, serping1]
GO:0030449	regulation of complement activation	GO_BiologicalProcess-Custom-GOA-ACAP-ARAP_15.03.2021_00h00	2.62724e-11	5.25447e-10	6.22753e-20	5.60478e-19	[4, 5, 6, 7, 8]	Group05	14.5455	8	[LOC117729318, LOC117733431, LOC117739508, LOC117741201, LOC117741202, LOC117745441, f2, serping1]
GO:0002438	acute inflammatory response to antigenic stimulus	GO_BiologicalProcess-Custom-GOA-ACAP-ARAP_15.03.2021_00h00	9.59336e-05	0.000383734	6.84595e-13	4.79217e-12	[4, 6]	Group06	6.15385	4	[LOC117733431, LOC117741201, LOC117741202, serpinc1]
GO:0002526	acute inflammatory response	GO_BiologicalProcess-Custom-GOA-ACAP-ARAP_15.03.2021_00h00	9.53552e-14	2.47923e-12	6.84595e-13	4.79217e-12	[5]	Group06	7.42857	13	[LOC117728775, LOC117728776, LOC117733431, LOC117741201, LOC117741202, LOC117751046, LOC117751252, LOC117751260, ahsg2, f2, hp, serpinc1, serpinf2b]
GO:0042056	chemoattractant activity	GO_BiologicalProcess-Custom-GOA-ACAP-ARAP_15.03.2021_00h00	1.76703e-07	2.82725e-06	6.84595e-13	4.79217e-12	[4, 5, 6, 7]	Group06	14.2857	5	[LOC117728775, LOC117728776, LOC117751046, LOC117751252, LOC117751260]
GO:0006953	acute-phase response	GO_BiologicalProcess-Custom-GOA-ACAP-ARAP_15.03.2021_00h00	6.48556e-17	1.81596e-15	6.84595e-13	4.79217e-12	[6]	Group06	20.7547	11	[LOC117728775, LOC117728776, LOC117741201, LOC117741202, LOC117751046, LOC117751252, LOC117751260, ahsg2, f2, hp, serpinf2b]
GO:0004867	serine-type endopeptidase inhibitor activity	GO_BiologicalProcess-Custom-GOA-ACAP-ARAP_15.03.2021_00h00	1.45643e-13	3.64107e-12	6.57858e-15	5.26286e-14	[8, 9, 10, 11, 12, 13, 14]	Group07	10.6796	11	[LOC117727442, LOC117730483, LOC117731082, LOC117736742, LOC117740601, LOC117741201, LOC117741202, serpinc1, serpind1, serpinf2b, serping1]
GO:0004857	enzyme inhibitor activity	GO_BiologicalProcess-Custom-GOA-ACAP-ARAP_15.03.2021_00h00	2.7552e-12	6.33695e-11	6.57858e-15	5.26286e-14	[5]	Group07	3.19716	18	[LOC117727442, LOC117729809, LOC117730483, LOC117731082, LOC117733431, LOC117736742, LOC117740572, LOC117740601, LOC117741201, LOC117741202, LOC117745115, ahsg2, kng1, serpinc1, serpind1, serpinf2b, serping1, si:ch211-262h13.5]
GO:0045861	negative regulation of proteolysis	GO_BiologicalProcess-Custom-GOA-ACAP-ARAP_15.03.2021_00h00	2.83879e-14	7.66472e-13	6.57858e-15	5.26286e-14	[5, 6, 7, 8]	Group07	3.81526	19	[LOC117727442, LOC117729809, LOC117730483, LOC117731082, LOC117733431, LOC117736742, LOC117740601, LOC117741201, LOC117741202, LOC117745115, ahsg2, f2, kng1, serpinc1, serpind1, serpinf2b, serping1, si:ch211-200p22.4, si:ch211-262h13.5]
GO:0052548	regulation of endopeptidase activity	GO_BiologicalProcess-Custom-GOA-ACAP-ARAP_15.03.2021_00h00	4.10374e-13	9.84898e-12	6.57858e-15	5.26286e-14	[6, 7, 8, 10, 11]	Group07	3.28152	19	[LOC117727442, LOC117729809, LOC117730483, LOC117731082, LOC117733431, LOC117736742, LOC117740601, LOC117741201, LOC117741202, LOC117745115, ahsg2, eif2ak3, kng1, serpinc1, serpind1, serpinf2b, serping1, si:ch211-200p22.4, si:ch211-262h13.5]
GO:0004252	serine-type endopeptidase activity	GO_BiologicalProcess-Custom-GOA-ACAP-ARAP_15.03.2021_00h00	1.0942e-19	3.17317e-18	6.57858e-15	5.26286e-14	[7, 8, 10, 11]	Group07	6.68896	20	[LOC117727442, LOC117730483, LOC117731082, LOC117736742, LOC117739179, LOC117740601, LOC117741201, LOC117741202, LOC117742524, LOC117744082, LOC117745441, cfi, f2, habp2, hp, plg, serpinc1, serpind1, serpinf2b, serping1]
GO:0002698	negative regulation of immune effector process	GO_BiologicalProcess-Custom-GOA-ACAP-ARAP_15.03.2021_00h00	4.98128e-06	6.47566e-05	3.18955e-25	3.18955e-24	[3, 4, 5]	Group08	3.84615	7	[LOC117738903, LOC117739508, LOC117741201, LOC117741202, appl1, pglyrp6, serping1]
GO:0002438	acute inflammatory response to antigenic stimulus	GO_BiologicalProcess-Custom-GOA-ACAP-ARAP_15.03.2021_00h00	9.59336e-05	0.000383734	3.18955e-25	3.18955e-24	[4, 6]	Group08	6.15385	4	[LOC117733431, LOC117741201, LOC117741202, serpinc1]
GO:0002526	acute inflammatory response	GO_BiologicalProcess-Custom-GOA-ACAP-ARAP_15.03.2021_00h00	9.53552e-14	2.47923e-12	3.18955e-25	3.18955e-24	[5]	Group08	7.42857	13	[LOC117728775, LOC117728776, LOC117733431, LOC117741201, LOC117741202, LOC117751046, LOC117751252, LOC117751260, ahsg2, f2, hp, serpinc1, serpinf2b]
GO:0006956	complement activation	GO_BiologicalProcess-Custom-GOA-ACAP-ARAP_15.03.2021_00h00	6.22753e-20	1.86826e-18	3.18955e-25	3.18955e-24	[3, 4, 5, 6, 7]	Group08	17.0732	14	[LOC117729318, LOC117733431, LOC117739508, LOC117741201, LOC117741202, LOC117742524, LOC117745115, LOC117745441, c7b, c8a, c9, cfi, f2, serping1]
GO:0001867	complement activation, lectin pathway	GO_BiologicalProcess-Custom-GOA-ACAP-ARAP_15.03.2021_00h00	4.39046e-05	0.000351237	3.18955e-25	3.18955e-24	[4, 5, 6, 7, 8]	Group08	15.7895	3	[LOC117741201, LOC117741202, serping1]
GO:0030449	regulation of complement activation	GO_BiologicalProcess-Custom-GOA-ACAP-ARAP_15.03.2021_00h00	2.62724e-11	5.25447e-10	3.18955e-25	3.18955e-24	[4, 5, 6, 7, 8]	Group08	14.5455	8	[LOC117729318, LOC117733431, LOC117739508, LOC117741201, LOC117741202, LOC117745441, f2, serping1]
GO:0045916	negative regulation of complement activation	GO_BiologicalProcess-Custom-GOA-ACAP-ARAP_15.03.2021_00h00	5.59164e-06	6.70997e-05	3.18955e-25	3.18955e-24	[4, 5, 6, 7, 8, 9]	Group08	12.5	4	[LOC117739508, LOC117741201, LOC117741202, serping1]
GO:0007596	blood coagulation	GO_BiologicalProcess-Custom-GOA-ACAP-ARAP_15.03.2021_00h00	2.98765e-11	5.67654e-10	1.67239e-11	1.00343e-10	[3, 5]	Group09	3.30579	16	[LOC117730179, LOC117733431, LOC117737727, LOC117739179, LOC117748063, abat, f2, fgb, fgg, gp1bb, habp2, plg, serpinc1, serpind1, serpinf2b, serping1]
GO:0072378	blood coagulation, fibrin clot formation	GO_BiologicalProcess-Custom-GOA-ACAP-ARAP_15.03.2021_00h00	2.51317e-09	4.27238e-08	1.67239e-11	1.00343e-10	[3, 4, 5, 6]	Group09	31.25	5	[LOC117737727, f2, fgb, fgg, serpinc1]
GO:0007597	blood coagulation, intrinsic pathway	GO_BiologicalProcess-Custom-GOA-ACAP-ARAP_15.03.2021_00h00	1.88641e-07	2.82962e-06	1.67239e-11	1.00343e-10	[3, 4, 5, 6, 7]	Group09	75	3	[LOC117737727, f2, serpinc1]
GO:0061041	regulation of wound healing	GO_BiologicalProcess-Custom-GOA-ACAP-ARAP_15.03.2021_00h00	4.82162e-07	6.75027e-06	1.67239e-11	1.00343e-10	[5, 6]	Group09	3.48837	9	[LOC117737727, abat, ccn4a, f2, fgg, plg, serpinc1, serpinf2b, serping1]
GO:0090303	positive regulation of wound healing	GO_BiologicalProcess-Custom-GOA-ACAP-ARAP_15.03.2021_00h00	7.48024e-05	0.000523617	1.67239e-11	1.00343e-10	[4, 5, 6, 7]	Group09	4.23729	5	[LOC117737727, ccn4a, f2, plg, serpinf2b]
GO:0031638	zymogen activation	GO_BiologicalProcess-Custom-GOA-ACAP-ARAP_15.03.2021_00h00	2.38927e-05	0.000262819	1.67239e-11	1.00343e-10	[6, 7]	Group09	5.37634	5	[LOC117737727, LOC117745441, fgg, hp, serpinf2b]
GO:0051918	negative regulation of fibrinolysis	GO_BiologicalProcess-Custom-GOA-ACAP-ARAP_15.03.2021_00h00	2.51017e-09	4.51831e-08	1.67239e-11	1.00343e-10	[2, 3, 4, 5, 6, 7, 8, 9, 10, 11]	Group09	66.6667	4	[LOC117737727, f2, plg, serpinf2b]
GO:0031639	plasminogen activation	GO_BiologicalProcess-Custom-GOA-ACAP-ARAP_15.03.2021_00h00	0.000392611	0.00117783	1.67239e-11	1.00343e-10	[7, 8]	Group09	7.69231	3	[LOC117737727, fgg, serpinf2b]

## Sheet: HK_10d_up
ID	Term	Ontology Source	Term PValue	Term PValue Corrected with Bonferroni step down	Group PValue	Group PValue Corrected with Bonferroni step down	GOLevels	GOGroups	% Associated Genes	Nr. Genes	Associated Genes Found
GO:0002685	regulation of leukocyte migration	GO_BiologicalProcess-Custom-GOA-ACAP-ARAP_15.03.2021_00h00	1.41715e-06	0.000666062	1.41715e-06	1.41715e-06	[3, 4, 5, 6, 7]	Group00	5.68182	20	[LOC117726048, LOC117729650, LOC117736465, LOC117736885, LOC117742580, LOC117742776, LOC117742914, LOC117745182, LOC117745960, LOC117746109, adam8a, ccl35.1, dusp1, ednraa, fut9a, il1rl1, slc8b1, st3gal4, stk10, vegfd]
GO:0050678	regulation of epithelial cell proliferation	GO_BiologicalProcess-Custom-GOA-ACAP-ARAP_15.03.2021_00h00	9.28101e-07	0.000440848	9.28101e-07	1.8562e-06	[4, 5]	Group01	4.39239	30	[LOC117727458, LOC117740723, LOC117742580, LOC117747623, LOC117748801, LOC117751377, aldh1a2, cdh13, cdkn1bb, ednraa, errfi1a, f3a, il10, il12ba, klf9, mef2ca, nlrc3l1, nr4a3, nupr1b, si:ch73-374l24.1, si:dkey-27i16.2, si:dkey-88e18.2, six4a, snai2, tgfa, tgm1l1, tnfaip3, vegfd, zfp36l1a, zgc:162730]
GO:0004866	endopeptidase inhibitor activity	GO_BiologicalProcess-Custom-GOA-ACAP-ARAP_15.03.2021_00h00	2.60795e-07	0.000127007	9.79439e-09	2.93832e-08	[7, 8, 9, 10, 11, 12, 13]	Group02	8.33333	15	[LOC117727442, LOC117729809, LOC117730067, LOC117740601, LOC117741202, ahsg2, bin1b, birc6, c4b, lxn, serpinc1, serpine1, serping1, tfpi2, timp2b]
GO:0030414	peptidase inhibitor activity	GO_BiologicalProcess-Custom-GOA-ACAP-ARAP_15.03.2021_00h00	9.79439e-09	4.97555e-06	9.79439e-09	2.93832e-08	[6, 7, 8, 9, 10, 11, 12]	Group02	9.18919	17	[LOC117727442, LOC117729809, LOC117730067, LOC117740601, LOC117741202, ahsg2, bin1b, birc6, c4b, lxn, ntd5, pi15a, serpinc1, serpine1, serping1, tfpi2, timp2b]
GO:0042127	regulation of cell population proliferation	GO_BiologicalProcess-Custom-GOA-ACAP-ARAP_15.03.2021_00h00	1.70082e-10	9.04837e-08	1.70082e-10	8.50411e-10	[3, 4]	Group03	3.19185	94	[LOC117725177, LOC117726048, LOC117727458, LOC117727772, LOC117728333, LOC117729712, LOC117730154, LOC117730849, LOC117731309, LOC117733297, LOC117736265, LOC117736465, LOC117740131, LOC117740723, LOC117741581, LOC117742580, LOC117742776, LOC117742914, LOC117742975, LOC117744389, LOC117744395, LOC117745182, LOC117745960, LOC117746109, LOC117747623, LOC117748777, LOC117748801, LOC117751377, ace2, …
GO:0008285	negative regulation of cell population proliferation	GO_BiologicalProcess-Custom-GOA-ACAP-ARAP_15.03.2021_00h00	7.17585e-09	3.68121e-06	1.70082e-10	8.50411e-10	[3, 4, 5]	Group03	3.90805	51	[LOC117725177, LOC117726048, LOC117727772, LOC117728333, LOC117729712, LOC117730154, LOC117733297, LOC117740131, LOC117740723, LOC117742776, LOC117742914, LOC117744395, LOC117745960, LOC117746109, LOC117747623, LOC117748777, LOC117748801, ace2, aldh1a2, atf5b, bcl6aa, blk, btg1, cdh13, cdkn1a, cdkn1bb, cebpb, cxcl19, cxcl8a, dusp1, fosl1a, il10, il12ba, inhbaa, irf1b, klf9, mef2ca, niban2a, nlrc3…
GO:0051240	positive regulation of multicellular organismal process	GO_BiologicalProcess-Custom-GOA-ACAP-ARAP_15.03.2021_00h00	1.44978e-10	7.7273e-08	3.00509e-12	2.40407e-11	[2, 3, 4]	Group04	3.25497	90	[LOC117727165, LOC117727217, LOC117727458, LOC117727875, LOC117728114, LOC117729153, LOC117730154, LOC117730596, LOC117730695, LOC117730828, LOC117730849, LOC117731349, LOC117733446, LOC117735837, LOC117736465, LOC117740131, LOC117740183, LOC117740723, LOC117742580, LOC117742776, LOC117742905, LOC117742914, LOC117742975, LOC117743861, LOC117744395, LOC117745182, LOC117745367, LOC117745559, LOC117…
GO:2000026	regulation of multicellular organismal development	GO_BiologicalProcess-Custom-GOA-ACAP-ARAP_15.03.2021_00h00	7.40231e-09	3.78998e-06	3.00509e-12	2.40407e-11	[3, 4]	Group04	3.06268	86	[LOC117725477, LOC117727458, LOC117728333, LOC117728722, LOC117729153, LOC117730154, LOC117730695, LOC117730849, LOC117731349, LOC117733446, LOC117735837, LOC117736265, LOC117736465, LOC117738903, LOC117740183, LOC117740488, LOC117742580, LOC117742905, LOC117744395, LOC117745182, LOC117745367, LOC117745559, LOC117747068, LOC117747623, LOC117747747, LOC117748801, LOC117749724, LOC117751377, adam8a…
GO:1903706	regulation of hemopoiesis	GO_BiologicalProcess-Custom-GOA-ACAP-ARAP_15.03.2021_00h00	5.59425e-08	2.80831e-05	3.00509e-12	2.40407e-11	[3, 4, 5, 6, 7, 8]	Group04	4.70085	33	[LOC117729153, LOC117730154, LOC117730695, LOC117736265, LOC117736465, LOC117738903, LOC117740488, LOC117745559, LOC117747623, adam8a, bcl6aa, ccl35.1, cebpb, ets1, il10, il12ba, il7r, inhbaa, irf4a, mef2ca, nfkbiaa, nfkbiab, nr4a3, pglyrp6, prdm1b, prdm1c, si:ch73-374l24.1, si:dkey-206d17.12, si:dkey-88e18.2, socs1a, tcima, zfp36l1a, zgc:162730]
GO:0009617	response to bacterium	GO_BiologicalProcess-Custom-GOA-ACAP-ARAP_15.03.2021_00h00	1.10165e-19	6.09215e-17	1.5333e-19	1.68664e-18	[3, 5]	Group05	6.41026	60	[LOC117727165, LOC117727458, LOC117727772, LOC117728096, LOC117728128, LOC117728251, LOC117728775, LOC117728776, LOC117728777, LOC117729650, LOC117730154, LOC117730553, LOC117734930, LOC117735837, LOC117736265, LOC117737366, LOC117738903, LOC117740131, LOC117740723, LOC117743861, LOC117744389, LOC117745559, LOC117747623, LOC117747747, LOC117751024, LOC117751046, LOC117751252, LOC117751260, bcl3, …
GO:0098542	defense response to other organism	GO_BiologicalProcess-Custom-GOA-ACAP-ARAP_15.03.2021_00h00	9.17404e-10	4.81637e-07	1.5333e-19	1.68664e-18	[3, 4, 5]	Group05	3.72781	63	[LOC117725122, LOC117727165, LOC117727793, LOC117727798, LOC117728096, LOC117728128, LOC117728251, LOC117729153, LOC117729317, LOC117729318, LOC117729650, LOC117730553, LOC117730849, LOC117735695, LOC117735697, LOC117735837, LOC117736465, LOC117736467, LOC117738903, LOC117741202, LOC117742524, LOC117742692, LOC117742975, LOC117744389, LOC117745559, LOC117747623, LOC117747836, adam8a, appl1, batf,…
GO:0042742	defense response to bacterium	GO_BiologicalProcess-Custom-GOA-ACAP-ARAP_15.03.2021_00h00	2.25049e-07	0.000110274	1.5333e-19	1.68664e-18	[4, 5, 6]	Group05	6.38978	20	[LOC117727165, LOC117728096, LOC117728128, LOC117728251, LOC117729650, LOC117730553, LOC117735837, LOC117738903, LOC117747623, bcl3, cebpb, hamp, hp, il10, il12ba, il7r, nkl.4, pglyrp6, si:ch73-86n18.1, si:dkey-88e18.2]
GO:0010941	regulation of cell death	GO_BiologicalProcess-Custom-GOA-ACAP-ARAP_15.03.2021_00h00	7.00747e-09	3.60184e-06	7.00747e-09	2.80299e-08	[3, 4]	Group06	3.02115	90	[LOC117725177, LOC117725426, LOC117728333, LOC117730519, LOC117730849, LOC117731389, LOC117735695, LOC117735697, LOC117735837, LOC117736265, LOC117736465, LOC117740131, LOC117740488, LOC117740723, LOC117742776, LOC117742914, LOC117742975, LOC117743861, LOC117744170, LOC117744395, LOC117744402, LOC117745182, LOC117745559, LOC117745875, LOC117748801, LOC117751310, adam8a, aldh1a2, atf5b, bcl3, bcl6…
GO:0010942	positive regulation of cell death	GO_BiologicalProcess-Custom-GOA-ACAP-ARAP_15.03.2021_00h00	8.65043e-08	4.30791e-05	7.00747e-09	2.80299e-08	[3, 4, 5]	Group06	3.81803	47	[LOC117725426, LOC117728333, LOC117730519, LOC117730849, LOC117731389, LOC117735695, LOC117735697, LOC117735837, LOC117740131, LOC117742975, LOC117744395, LOC117744402, LOC117745559, LOC117748801, adam8a, aldh1a2, bcl6aa, bin1b, blk, btg1, ccl35.1, ccn1, cdkn1a, dnmt3ba, dusp1, ect2, fosl1a, g0s2, gadd45ab, gadd45ga, hp, il10, il12ba, inhbaa, map3k5, mcl1b, mef2ca, net1, nr4a3, nupr1b, phlda2, ph…
GO:0043067	regulation of programmed cell death	GO_BiologicalProcess-Custom-GOA-ACAP-ARAP_15.03.2021_00h00	1.88642e-08	9.52641e-06	7.00747e-09	2.80299e-08	[4, 5]	Group06	3.04587	83	[LOC117725177, LOC117725426, LOC117728333, LOC117730849, LOC117731389, LOC117735695, LOC117735697, LOC117735837, LOC117736265, LOC117736465, LOC117740131, LOC117740488, LOC117740723, LOC117742975, LOC117743861, LOC117744170, LOC117744395, LOC117744402, LOC117745182, LOC117745559, LOC117745875, LOC117748801, LOC117751310, adam8a, aldh1a2, atf5b, bcl3, bcl6aa, bin1b, birc6, blk, btg1, ccl35.1, ccn1…
GO:0043068	positive regulation of programmed cell death	GO_BiologicalProcess-Custom-GOA-ACAP-ARAP_15.03.2021_00h00	2.08086e-07	0.00010217	7.00747e-09	2.80299e-08	[4, 5, 6]	Group06	3.82222	43	[LOC117725426, LOC117728333, LOC117730849, LOC117731389, LOC117735695, LOC117735697, LOC117735837, LOC117740131, LOC117744395, LOC117744402, LOC117745559, LOC117748801, adam8a, aldh1a2, bcl6aa, bin1b, blk, btg1, ccl35.1, ccn1, cdkn1a, dusp1, ect2, fosl1a, g0s2, gadd45ab, gadd45ga, il10, il12ba, inhbaa, map3k5, mcl1b, mef2ca, net1, nr4a3, nupr1b, phlda2, phlda3, sept4b, si:dkey-206d17.12, si:dkey-…
GO:0043065	positive regulation of apoptotic process	GO_BiologicalProcess-Custom-GOA-ACAP-ARAP_15.03.2021_00h00	1.64646e-06	0.000770545	7.00747e-09	2.80299e-08	[5, 6, 7]	Group06	3.68664	40	[LOC117725426, LOC117728333, LOC117730849, LOC117731389, LOC117735837, LOC117740131, LOC117744395, LOC117744402, LOC117745559, LOC117748801, adam8a, aldh1a2, bcl6aa, bin1b, blk, btg1, ccl35.1, ccn1, dusp1, ect2, fosl1a, g0s2, gadd45ab, gadd45ga, il10, il12ba, inhbaa, map3k5, mcl1b, mef2ca, net1, nr4a3, nupr1b, phlda2, phlda3, sept4b, si:dkey-206d17.12, si:dkey-27i16.2, si:dkey-88e18.2, tnfrsf1b]
GO:0051240	positive regulation of multicellular organismal process	GO_BiologicalProcess-Custom-GOA-ACAP-ARAP_15.03.2021_00h00	1.44978e-10	7.7273e-08	1.8431e-11	1.10586e-10	[2, 3, 4]	Group07	3.25497	90	[LOC117727165, LOC117727217, LOC117727458, LOC117727875, LOC117728114, LOC117729153, LOC117730154, LOC117730596, LOC117730695, LOC117730828, LOC117730849, LOC117731349, LOC117733446, LOC117735837, LOC117736465, LOC117740131, LOC117740183, LOC117740723, LOC117742580, LOC117742776, LOC117742905, LOC117742914, LOC117742975, LOC117743861, LOC117744395, LOC117745182, LOC117745367, LOC117745559, LOC117…
GO:0001816	cytokine production	GO_BiologicalProcess-Custom-GOA-ACAP-ARAP_15.03.2021_00h00	1.13342e-11	6.10912e-09	1.8431e-11	1.10586e-10	[2, 5]	Group07	4.11765	63	[LOC117727165, LOC117728114, LOC117729153, LOC117730154, LOC117730553, LOC117730828, LOC117730849, LOC117731309, LOC117731349, LOC117733446, LOC117734930, LOC117735837, LOC117736465, LOC117738903, LOC117739248, LOC117740131, LOC117741669, LOC117742776, LOC117742914, LOC117742975, LOC117744395, LOC117745182, LOC117745559, LOC117747068, LOC117747623, LOC117747836, adam8a, appl1, batf, bcl3, bcl6aa,…
GO:2000026	regulation of multicellular organismal development	GO_BiologicalProcess-Custom-GOA-ACAP-ARAP_15.03.2021_00h00	7.40231e-09	3.78998e-06	1.8431e-11	1.10586e-10	[3, 4]	Group07	3.06268	86	[LOC117725477, LOC117727458, LOC117728333, LOC117728722, LOC117729153, LOC117730154, LOC117730695, LOC117730849, LOC117731349, LOC117733446, LOC117735837, LOC117736265, LOC117736465, LOC117738903, LOC117740183, LOC117740488, LOC117742580, LOC117742905, LOC117744395, LOC117745182, LOC117745367, LOC117745559, LOC117747068, LOC117747623, LOC117747747, LOC117748801, LOC117749724, LOC117751377, adam8a…
GO:0001817	regulation of cytokine production	GO_BiologicalProcess-Custom-GOA-ACAP-ARAP_15.03.2021_00h00	1.67052e-11	8.9874e-09	1.8431e-11	1.10586e-10	[3, 4, 5, 6]	Group07	4.28677	58	[LOC117727165, LOC117728114, LOC117729153, LOC117730154, LOC117730553, LOC117730828, LOC117730849, LOC117731349, LOC117733446, LOC117734930, LOC117735837, LOC117736465, LOC117738903, LOC117740131, LOC117741669, LOC117742776, LOC117742914, LOC117742975, LOC117744395, LOC117745559, LOC117747068, LOC117747623, LOC117747836, adam8a, appl1, bcl3, bcl6aa, ccl35.1, ccn4a, cd226, cebpb, chia.1, ebi3, err…
GO:0001819	positive regulation of cytokine production	GO_BiologicalProcess-Custom-GOA-ACAP-ARAP_15.03.2021_00h00	2.91305e-09	1.51187e-06	1.8431e-11	1.10586e-10	[3, 4, 5, 6, 7]	Group07	4.81013	38	[LOC117727165, LOC117728114, LOC117729153, LOC117730154, LOC117730828, LOC117730849, LOC117731349, LOC117733446, LOC117735837, LOC117736465, LOC117740131, LOC117742776, LOC117742914, LOC117742975, LOC117744395, LOC117747623, LOC117747836, adam8a, appl1, bcl3, ccl35.1, cd226, cebpb, chia.1, ebi3, f3a, il10, il12ba, il1rl1, irf4a, kpna6, lrrfip1a, nr4a3, panx2, pde4ba, si:ch73-86n18.1, si:dkey-27i1…
GO:0010628	positive regulation of gene expression	GO_BiologicalProcess-Custom-GOA-ACAP-ARAP_15.03.2021_00h00	3.22623e-07	0.000156795	1.8431e-11	1.10586e-10	[4, 5, 6]	Group07	3.13102	65	[LOC117727165, LOC117727793, LOC117727798, LOC117728114, LOC117729153, LOC117729712, LOC117730154, LOC117730828, LOC117730849, LOC117731309, LOC117731349, LOC117733446, LOC117735837, LOC117736465, LOC117736885, LOC117737416, LOC117740131, LOC117740723, LOC117742776, LOC117742914, LOC117742975, LOC117743669, LOC117744395, LOC117744402, LOC117745559, LOC117747623, LOC117747747, LOC117747836, LOC117…
GO:0006952	defense response	GO_BiologicalProcess-Custom-GOA-ACAP-ARAP_15.03.2021_00h00	1.54171e-23	8.54109e-21	1.14521e-23	1.6033e-22	[3]	Group08	4.48235	113	[LOC117725122, LOC117725177, LOC117725477, LOC117727165, LOC117727793, LOC117727798, LOC117728096, LOC117728128, LOC117728251, LOC117728775, LOC117728776, LOC117728777, LOC117729153, LOC117729317, LOC117729318, LOC117729650, LOC117730553, LOC117730828, LOC117730849, LOC117735695, LOC117735697, LOC117735837, LOC117736465, LOC117736467, LOC117736885, LOC117737366, LOC117738903, LOC117739248, LOC117…
GO:0051707	response to other organism	GO_BiologicalProcess-Custom-GOA-ACAP-ARAP_15.03.2021_00h00	3.18925e-19	1.76046e-16	1.14521e-23	1.6033e-22	[2, 4]	Group08	4.31718	98	[LOC117725122, LOC117727165, LOC117727458, LOC117727772, LOC117727793, LOC117727798, LOC117728096, LOC117728128, LOC117728251, LOC117728775, LOC117728776, LOC117728777, LOC117729153, LOC117729317, LOC117729318, LOC117729650, LOC117730154, LOC117730553, LOC117730849, LOC117734930, LOC117735695, LOC117735697, LOC117735837, LOC117736265, LOC117736465, LOC117736467, LOC117737366, LOC117738903, LOC117…
GO:0032101	regulation of response to external stimulus	GO_BiologicalProcess-Custom-GOA-ACAP-ARAP_15.03.2021_00h00	1.07435e-09	5.62958e-07	1.14521e-23	1.6033e-22	[3, 4]	Group08	3.70153	63	[LOC117725122, LOC117726048, LOC117729712, LOC117736465, LOC117736598, LOC117736885, LOC117738903, LOC117740723, LOC117741202, LOC117742580, LOC117742692, LOC117742776, LOC117742914, LOC117745182, LOC117745559, LOC117747623, LOC117747747, LOC117749415, adam8a, ahsg2, appl1, bcl6aa, ccl35.1, ccn4a, cd226, cdh13, cebpb, cxcl19, cxcl8a, dusp1, ednraa, ets1, fgg, gpr184, il10, il12ba, il1rl1, nfkbiaa…
GO:0006954	inflammatory response	GO_BiologicalProcess-Custom-GOA-ACAP-ARAP_15.03.2021_00h00	1.35677e-23	7.53008e-21	1.14521e-23	1.6033e-22	[4]	Group08	6.27651	74	[LOC117725122, LOC117725177, LOC117725477, LOC117727165, LOC117728775, LOC117728776, LOC117728777, LOC117729650, LOC117730828, LOC117730849, LOC117735837, LOC117736465, LOC117736467, LOC117736885, LOC117737366, LOC117738903, LOC117739248, LOC117741202, LOC117742776, LOC117742914, LOC117744389, LOC117745182, LOC117745288, LOC117745559, LOC117745960, LOC117746109, LOC117747623, LOC117747747, LOC117…
GO:0009617	response to bacterium	GO_BiologicalProcess-Custom-GOA-ACAP-ARAP_15.03.2021_00h00	1.10165e-19	6.09215e-17	1.14521e-23	1.6033e-22	[3, 5]	Group08	6.41026	60	[LOC117727165, LOC117727458, LOC117727772, LOC117728096, LOC117728128, LOC117728251, LOC117728775, LOC117728776, LOC117728777, LOC117729650, LOC117730154, LOC117730553, LOC117734930, LOC117735837, LOC117736265, LOC117737366, LOC117738903, LOC117740131, LOC117740723, LOC117743861, LOC117744389, LOC117745559, LOC117747623, LOC117747747, LOC117751024, LOC117751046, LOC117751252, LOC117751260, bcl3, …
GO:0098542	defense response to other organism	GO_BiologicalProcess-Custom-GOA-ACAP-ARAP_15.03.2021_00h00	9.17404e-10	4.81637e-07	1.14521e-23	1.6033e-22	[3, 4, 5]	Group08	3.72781	63	[LOC117725122, LOC117727165, LOC117727793, LOC117727798, LOC117728096, LOC117728128, LOC117728251, LOC117729153, LOC117729317, LOC117729318, LOC117729650, LOC117730553, LOC117730849, LOC117735695, LOC117735697, LOC117735837, LOC117736465, LOC117736467, LOC117738903, LOC117741202, LOC117742524, LOC117742692, LOC117742975, LOC117744389, LOC117745559, LOC117747623, LOC117747836, adam8a, appl1, batf,…
GO:0031347	regulation of defense response	GO_BiologicalProcess-Custom-GOA-ACAP-ARAP_15.03.2021_00h00	2.02352e-08	1.01985e-05	1.14521e-23	1.6033e-22	[4, 5]	Group08	4.15058	43	[LOC117725122, LOC117738903, LOC117741202, LOC117742692, LOC117742776, LOC117742914, LOC117745559, LOC117747623, LOC117749415, adam8a, ahsg2, appl1, bcl6aa, ccl35.1, ccn4a, cd226, cebpb, cxcl19, cxcl8a, ednraa, ets1, gpr184, il10, il12ba, il1rl1, mef2ca, nfkbiaa, nfkbiab, nlrc3l1, nr1d2a, nr1d2b, nupr1b, pglyrp6, ptges, serping1, si:ch73-63e15.2, si:ch73-86n18.1, si:dkey-206d17.12, si:dkey-88e18.…
GO:0050727	regulation of inflammatory response	GO_BiologicalProcess-Custom-GOA-ACAP-ARAP_15.03.2021_00h00	1.80494e-08	9.133e-06	1.14521e-23	1.6033e-22	[4, 5, 6]	Group08	5.03937	32	[LOC117738903, LOC117742776, LOC117742914, LOC117747623, LOC117749415, adam8a, ahsg2, bcl6aa, ccl35.1, ccn4a, cebpb, cxcl19, cxcl8a, ednraa, ets1, gpr184, il10, il12ba, il1rl1, nfkbiaa, nfkbiab, nlrc3l1, nr1d2a, nr1d2b, nupr1b, pglyrp6, ptges, si:ch73-63e15.2, si:dkey-88e18.2, tnfaip3, tnfaip6, tnfrsf1b]
GO:0032496	response to lipopolysaccharide	GO_BiologicalProcess-Custom-GOA-ACAP-ARAP_15.03.2021_00h00	2.73559e-14	1.4991e-11	1.14521e-23	1.6033e-22	[4, 5, 7]	Group08	7.51566	36	[LOC117727772, LOC117729650, LOC117730154, LOC117730553, LOC117734930, LOC117735837, LOC117737366, LOC117740131, LOC117740723, LOC117743861, LOC117745559, LOC117747623, LOC117747747, ccl35.1, cebpb, cxcl19, cxcl8a, ednraa, gfi1aa, il10, il12ba, mef2ca, nfkbiaa, nfkbiab, pde4ba, prdm1b, prdm1c, si:ch211-212k18.7, si:ch73-374l24.1, si:ch73-63e15.2, si:dkey-206d17.12, si:dkey-88e18.2, tbxa2r, tnfaip…
GO:0051707	response to other organism	GO_BiologicalProcess-Custom-GOA-ACAP-ARAP_15.03.2021_00h00	3.18925e-19	1.76046e-16	6.84996e-12	4.79497e-11	[2, 4]	Group09	4.31718	98	[LOC117725122, LOC117727165, LOC117727458, LOC117727772, LOC117727793, LOC117727798, LOC117728096, LOC117728128, LOC117728251, LOC117728775, LOC117728776, LOC117728777, LOC117729153, LOC117729317, LOC117729318, LOC117729650, LOC117730154, LOC117730553, LOC117730849, LOC117734930, LOC117735695, LOC117735697, LOC117735837, LOC117736265, LOC117736465, LOC117736467, LOC117737366, LOC117738903, LOC117…
GO:0009617	response to bacterium	GO_BiologicalProcess-Custom-GOA-ACAP-ARAP_15.03.2021_00h00	1.10165e-19	6.09215e-17	6.84996e-12	4.79497e-11	[3, 5]	Group09	6.41026	60	[LOC117727165, LOC117727458, LOC117727772, LOC117728096, LOC117728128, LOC117728251, LOC117728775, LOC117728776, LOC117728777, LOC117729650, LOC117730154, LOC117730553, LOC117734930, LOC117735837, LOC117736265, LOC117737366, LOC117738903, LOC117740131, LOC117740723, LOC117743861, LOC117744389, LOC117745559, LOC117747623, LOC117747747, LOC117751024, LOC117751046, LOC117751252, LOC117751260, bcl3, …
GO:0033993	response to lipid	GO_BiologicalProcess-Custom-GOA-ACAP-ARAP_15.03.2021_00h00	4.31177e-09	2.22919e-06	6.84996e-12	4.79497e-11	[4]	Group09	3.70138	59	[LOC117727772, LOC117727875, LOC117728100, LOC117729650, LOC117730154, LOC117730553, LOC117734930, LOC117735837, LOC117737366, LOC117740131, LOC117740723, LOC117741202, LOC117743861, LOC117744402, LOC117745559, LOC117747623, LOC117747747, LOC117748777, aldh1a2, ccl35.1, cebpb, cxcl19, cxcl8a, dnmt3ba, dusp1, ednraa, errfi1a, ets1, fosb, fosl1a, fosl2, gfi1aa, gnai1, il10, il12ba, inhbaa, klf9, mb…
GO:1901701	cellular response to oxygen-containing compound	GO_BiologicalProcess-Custom-GOA-ACAP-ARAP_15.03.2021_00h00	8.86864e-07	0.000423034	6.84996e-12	4.79497e-11	[4]	Group09	3.04288	66	[LOC117727217, LOC117727772, LOC117728100, LOC117730154, LOC117730553, LOC117730596, LOC117734930, LOC117735837, LOC117737366, LOC117740131, LOC117742975, LOC117743861, LOC117744395, LOC117744402, LOC117745559, LOC117747068, LOC117747623, LOC117747747, LOC117748777, LOC117749765, aldh1a2, appl1, ccl35.1, cebpb, cxcl19, cxcl8a, dnmt3ba, ect2, errfi1a, ets1, gfi1aa, gnai1, gpr37a, il10, il12ba, inh…
GO:0042742	defense response to bacterium	GO_BiologicalProcess-Custom-GOA-ACAP-ARAP_15.03.2021_00h00	2.25049e-07	0.000110274	6.84996e-12	4.79497e-11	[4, 5, 6]	Group09	6.38978	20	[LOC117727165, LOC117728096, LOC117728128, LOC117728251, LOC117729650, LOC117730553, LOC117735837, LOC117738903, LOC117747623, bcl3, cebpb, hamp, hp, il10, il12ba, il7r, nkl.4, pglyrp6, si:ch73-86n18.1, si:dkey-88e18.2]
GO:0071396	cellular response to lipid	GO_BiologicalProcess-Custom-GOA-ACAP-ARAP_15.03.2021_00h00	4.80829e-10	2.53397e-07	6.84996e-12	4.79497e-11	[5]	Group09	4.57317	45	[LOC117727772, LOC117727875, LOC117728100, LOC117730154, LOC117730553, LOC117734930, LOC117737366, LOC117740131, LOC117743861, LOC117745559, LOC117747623, LOC117747747, LOC117748777, aldh1a2, ccl35.1, cebpb, cxcl19, cxcl8a, errfi1a, gfi1aa, gnai1, il10, il12ba, inhbaa, klf9, mef2ca, nfkbiaa, nfkbiab, nr4a3, pde4ba, pim1, prdm1b, prdm1c, si:ch211-212k18.7, si:ch73-374l24.1, si:ch73-63e15.2, si:dke…
GO:0032496	response to lipopolysaccharide	GO_BiologicalProcess-Custom-GOA-ACAP-ARAP_15.03.2021_00h00	2.73559e-14	1.4991e-11	6.84996e-12	4.79497e-11	[4, 5, 7]	Group09	7.51566	36	[LOC117727772, LOC117729650, LOC117730154, LOC117730553, LOC117734930, LOC117735837, LOC117737366, LOC117740131, LOC117740723, LOC117743861, LOC117745559, LOC117747623, LOC117747747, ccl35.1, cebpb, cxcl19, cxcl8a, ednraa, gfi1aa, il10, il12ba, mef2ca, nfkbiaa, nfkbiab, pde4ba, prdm1b, prdm1c, si:ch211-212k18.7, si:ch73-374l24.1, si:ch73-63e15.2, si:dkey-206d17.12, si:dkey-88e18.2, tbxa2r, tnfaip…
GO:1903706	regulation of hemopoiesis	GO_BiologicalProcess-Custom-GOA-ACAP-ARAP_15.03.2021_00h00	5.59425e-08	2.80831e-05	6.84996e-12	4.79497e-11	[3, 4, 5, 6, 7, 8]	Group09	4.70085	33	[LOC117729153, LOC117730154, LOC117730695, LOC117736265, LOC117736465, LOC117738903, LOC117740488, LOC117745559, LOC117747623, adam8a, bcl6aa, ccl35.1, cebpb, ets1, il10, il12ba, il7r, inhbaa, irf4a, mef2ca, nfkbiaa, nfkbiab, nr4a3, pglyrp6, prdm1b, prdm1c, si:ch73-374l24.1, si:dkey-206d17.12, si:dkey-88e18.2, socs1a, tcima, zfp36l1a, zgc:162730]
GO:0031663	lipopolysaccharide-mediated signaling pathway	GO_BiologicalProcess-Custom-GOA-ACAP-ARAP_15.03.2021_00h00	1.44519e-06	0.000677794	6.84996e-12	4.79497e-11	[4, 5, 6, 7, 9]	Group09	13.2353	9	[LOC117730553, LOC117743861, ccl35.1, nfkbiaa, nfkbiab, prdm1b, prdm1c, si:ch73-374l24.1, tnfaip3]
GO:0071222	cellular response to lipopolysaccharide	GO_BiologicalProcess-Custom-GOA-ACAP-ARAP_15.03.2021_00h00	1.15454e-16	6.36153e-14	6.84996e-12	4.79497e-11	[5, 6, 8]	Group09	10.2894	32	[LOC117727772, LOC117730154, LOC117730553, LOC117734930, LOC117737366, LOC117740131, LOC117743861, LOC117745559, LOC117747623, LOC117747747, ccl35.1, cebpb, cxcl19, cxcl8a, gfi1aa, il10, il12ba, mef2ca, nfkbiaa, nfkbiab, pde4ba, prdm1b, prdm1c, si:ch211-212k18.7, si:ch73-374l24.1, si:ch73-63e15.2, si:dkey-206d17.12, si:dkey-88e18.2, tbxa2r, tnfaip3, tnfrsf1b, tnip2]
GO:0045321	leukocyte activation	GO_BiologicalProcess-Custom-GOA-ACAP-ARAP_15.03.2021_00h00	1.1181e-12	6.07128e-10	2.0626e-13	1.85634e-12	[2, 3]	Group10	3.95088	74	[LOC117725341, LOC117727458, LOC117727772, LOC117729153, LOC117730154, LOC117730553, LOC117730849, LOC117731309, LOC117735695, LOC117735697, LOC117735837, LOC117736265, LOC117736465, LOC117736610, LOC117736885, LOC117737366, LOC117738903, LOC117739248, LOC117740131, LOC117740488, LOC117740723, LOC117741581, LOC117742692, LOC117742776, LOC117742914, LOC117742975, LOC117743861, LOC117745559, LOC117…
GO:0051240	positive regulation of multicellular organismal process	GO_BiologicalProcess-Custom-GOA-ACAP-ARAP_15.03.2021_00h00	1.44978e-10	7.7273e-08	2.0626e-13	1.85634e-12	[2, 3, 4]	Group10	3.25497	90	[LOC117727165, LOC117727217, LOC117727458, LOC117727875, LOC117728114, LOC117729153, LOC117730154, LOC117730596, LOC117730695, LOC117730828, LOC117730849, LOC117731349, LOC117733446, LOC117735837, LOC117736465, LOC117740131, LOC117740183, LOC117740723, LOC117742580, LOC117742776, LOC117742905, LOC117742914, LOC117742975, LOC117743861, LOC117744395, LOC117745182, LOC117745367, LOC117745559, LOC117…
GO:0001816	cytokine production	GO_BiologicalProcess-Custom-GOA-ACAP-ARAP_15.03.2021_00h00	1.13342e-11	6.10912e-09	2.0626e-13	1.85634e-12	[2, 5]	Group10	4.11765	63	[LOC117727165, LOC117728114, LOC117729153, LOC117730154, LOC117730553, LOC117730828, LOC117730849, LOC117731309, LOC117731349, LOC117733446, LOC117734930, LOC117735837, LOC117736465, LOC117738903, LOC117739248, LOC117740131, LOC117741669, LOC117742776, LOC117742914, LOC117742975, LOC117744395, LOC117745182, LOC117745559, LOC117747068, LOC117747623, LOC117747836, adam8a, appl1, batf, bcl3, bcl6aa,…
GO:0046649	lymphocyte activation	GO_BiologicalProcess-Custom-GOA-ACAP-ARAP_15.03.2021_00h00	1.21462e-10	6.51034e-08	2.0626e-13	1.85634e-12	[3, 4]	Group10	4.15739	56	[LOC117727772, LOC117729153, LOC117730154, LOC117730849, LOC117731309, LOC117735695, LOC117735697, LOC117735837, LOC117736265, LOC117736465, LOC117736885, LOC117738903, LOC117739248, LOC117740131, LOC117740488, LOC117740723, LOC117741581, LOC117742975, LOC117745559, LOC117745960, LOC117746109, LOC117747623, LOC117747836, adam8a, batf, bcl3, bcl6aa, blk, cdkn1a, cebpb, ebi3, il10, il12ba, il12rb2l…
GO:0050776	regulation of immune response	GO_BiologicalProcess-Custom-GOA-ACAP-ARAP_15.03.2021_00h00	5.31835e-10	2.79745e-07	2.0626e-13	1.85634e-12	[3, 4]	Group10	3.96384	57	[LOC117729153, LOC117729317, LOC117729318, LOC117730154, LOC117730849, LOC117731309, LOC117731722, LOC117735837, LOC117736465, LOC117738903, LOC117740131, LOC117741202, LOC117741581, LOC117741669, LOC117741875, LOC117742524, LOC117742692, LOC117742776, LOC117742914, LOC117745559, LOC117745960, LOC117746109, LOC117747623, adam8a, appl1, bcl6aa, blk, c4b, c6, c7b, c8a, c9, cd226, cfi, il10, il12ba,…
GO:0050865	regulation of cell activation	GO_BiologicalProcess-Custom-GOA-ACAP-ARAP_15.03.2021_00h00	9.13492e-14	4.97853e-11	2.0626e-13	1.85634e-12	[3, 4]	Group10	5.20118	53	[LOC117726048, LOC117727772, LOC117729153, LOC117729650, LOC117730154, LOC117730553, LOC117730849, LOC117731309, LOC117736265, LOC117736465, LOC117738903, LOC117740131, LOC117740488, LOC117740723, LOC117741581, LOC117742692, LOC117742776, LOC117742914, LOC117745559, LOC117745960, LOC117746109, LOC117747623, adam8a, bcl6aa, blk, cd226, cdkn1a, cebpb, ebi3, il10, il12ba, il12rb2l, il13ra2, il7r, in…
GO:0002694	regulation of leukocyte activation	GO_BiologicalProcess-Custom-GOA-ACAP-ARAP_15.03.2021_00h00	2.24527e-13	1.22142e-10	2.0626e-13	1.85634e-12	[3, 4, 5]	Group10	5.30786	50	[LOC117727772, LOC117729153, LOC117730154, LOC117730553, LOC117730849, LOC117731309, LOC117736265, LOC117736465, LOC117738903, LOC117740131, LOC117740488, LOC117740723, LOC117741581, LOC117742692, LOC117742776, LOC117742914, LOC117745559, LOC117745960, LOC117746109, LOC117747623, adam8a, bcl6aa, blk, cd226, cdkn1a, cebpb, ebi3, il10, il12ba, il12rb2l, il13ra2, il7r, inhbaa, irf4a, mef2ca, mertka,…
GO:0001817	regulation of cytokine production	GO_BiologicalProcess-Custom-GOA-ACAP-ARAP_15.03.2021_00h00	1.67052e-11	8.9874e-09	2.0626e-13	1.85634e-12	[3, 4, 5, 6]	Group10	4.28677	58	[LOC117727165, LOC117728114, LOC117729153, LOC117730154, LOC117730553, LOC117730828, LOC117730849, LOC117731349, LOC117733446, LOC117734930, LOC117735837, LOC117736465, LOC117738903, LOC117740131, LOC117741669, LOC117742776, LOC117742914, LOC117742975, LOC117744395, LOC117745559, LOC117747068, LOC117747623, LOC117747836, adam8a, appl1, bcl3, bcl6aa, ccl35.1, ccn4a, cd226, cebpb, chia.1, ebi3, err…
GO:0002285	lymphocyte activation involved in immune response	GO_BiologicalProcess-Custom-GOA-ACAP-ARAP_15.03.2021_00h00	2.49149e-07	0.000121585	2.0626e-13	1.85634e-12	[4, 5]	Group10	6.34921	20	[LOC117729153, LOC117730154, LOC117730849, LOC117736465, LOC117738903, LOC117739248, LOC117745559, LOC117747623, LOC117747836, batf, bcl3, bcl6aa, il10, il12ba, irf4a, pglyrp6, si:ch73-86n18.1, si:dkey-206d17.12, si:dkey-88e18.2, tnfaip3]
GO:0001819	positive regulation of cytokine production	GO_BiologicalProcess-Custom-GOA-ACAP-ARAP_15.03.2021_00h00	2.91305e-09	1.51187e-06	2.0626e-13	1.85634e-12	[3, 4, 5, 6, 7]	Group10	4.81013	38	[LOC117727165, LOC117728114, LOC117729153, LOC117730154, LOC117730828, LOC117730849, LOC117731349, LOC117733446, LOC117735837, LOC117736465, LOC117740131, LOC117742776, LOC117742914, LOC117742975, LOC117744395, LOC117747623, LOC117747836, adam8a, appl1, bcl3, ccl35.1, cd226, cebpb, chia.1, ebi3, f3a, il10, il12ba, il1rl1, irf4a, kpna6, lrrfip1a, nr4a3, panx2, pde4ba, si:ch73-86n18.1, si:dkey-27i1…
GO:0010628	positive regulation of gene expression	GO_BiologicalProcess-Custom-GOA-ACAP-ARAP_15.03.2021_00h00	3.22623e-07	0.000156795	2.0626e-13	1.85634e-12	[4, 5, 6]	Group10	3.13102	65	[LOC117727165, LOC117727793, LOC117727798, LOC117728114, LOC117729153, LOC117729712, LOC117730154, LOC117730828, LOC117730849, LOC117731309, LOC117731349, LOC117733446, LOC117735837, LOC117736465, LOC117736885, LOC117737416, LOC117740131, LOC117740723, LOC117742776, LOC117742914, LOC117742975, LOC117743669, LOC117744395, LOC117744402, LOC117745559, LOC117747623, LOC117747747, LOC117747836, LOC117…
GO:0002521	leukocyte differentiation	GO_BiologicalProcess-Custom-GOA-ACAP-ARAP_15.03.2021_00h00	3.72711e-07	0.000180765	2.0626e-13	1.85634e-12	[4, 5, 6, 7, 8]	Group10	3.97959	39	[LOC117729153, LOC117730154, LOC117736265, LOC117736465, LOC117738903, LOC117739248, LOC117740488, LOC117742975, LOC117745559, LOC117747623, LOC117747836, adam8a, batf, bcl3, bcl6aa, blk, ccl35.1, ccn4a, cebpb, il10, il12ba, il7r, inhbaa, irf4a, mef2ca, mertka, pglyrp6, pir, prdm1b, prdm1c, si:ch73-374l24.1, si:ch73-63e15.2, si:ch73-86n18.1, si:dkey-206d17.12, si:dkey-88e18.2, socs1a, tnfaip3, zf…
GO:0030098	lymphocyte differentiation	GO_BiologicalProcess-Custom-GOA-ACAP-ARAP_15.03.2021_00h00	4.41005e-07	0.000213447	2.0626e-13	1.85634e-12	[4, 5, 6, 7, 8, 9, 10]	Group10	4.46043	31	[LOC117729153, LOC117730154, LOC117736265, LOC117736465, LOC117738903, LOC117739248, LOC117740488, LOC117742975, LOC117745559, LOC117747623, LOC117747836, adam8a, batf, bcl3, bcl6aa, il10, il12ba, il7r, inhbaa, irf4a, mertka, pglyrp6, prdm1b, prdm1c, si:ch73-86n18.1, si:dkey-206d17.12, si:dkey-88e18.2, socs1a, tnfaip3, zfp36l1a, zgc:162730]
GO:1903131	mononuclear cell differentiation	GO_BiologicalProcess-Custom-GOA-ACAP-ARAP_15.03.2021_00h00	2.81478e-08	1.41583e-05	2.0626e-13	1.85634e-12	[5, 6, 7, 8, 9]	Group10	4.65426	35	[LOC117729153, LOC117730154, LOC117736265, LOC117736465, LOC117738903, LOC117739248, LOC117740488, LOC117742975, LOC117745559, LOC117747623, LOC117747836, adam8a, batf, bcl3, bcl6aa, blk, cebpb, il10, il12ba, il7r, inhbaa, irf4a, mef2ca, mertka, pglyrp6, pir, prdm1b, prdm1c, si:ch73-86n18.1, si:dkey-206d17.12, si:dkey-88e18.2, socs1a, tnfaip3, zfp36l1a, zgc:162730]
GO:0002682	regulation of immune system process	GO_BiologicalProcess-Custom-GOA-ACAP-ARAP_15.03.2021_00h00	5.66071e-15	3.10773e-12	5.43065e-23	7.05985e-22	[2, 3]	Group11	3.81493	94	[LOC117725122, LOC117726048, LOC117727772, LOC117729153, LOC117729317, LOC117729318, LOC117729650, LOC117730154, LOC117730553, LOC117730695, LOC117730849, LOC117731309, LOC117731722, LOC117735837, LOC117736265, LOC117736465, LOC117736885, LOC117738903, LOC117740131, LOC117740488, LOC117740723, LOC117741202, LOC117741581, LOC117741669, LOC117741875, LOC117742524, LOC117742580, LOC117742692, LOC117…
GO:0002250	adaptive immune response	GO_BiologicalProcess-Custom-GOA-ACAP-ARAP_15.03.2021_00h00	2.37464e-10	1.25618e-07	5.43065e-23	7.05985e-22	[3]	Group11	4.90082	42	[LOC117729153, LOC117730154, LOC117730849, LOC117735695, LOC117735697, LOC117735837, LOC117736465, LOC117739248, LOC117740131, LOC117742692, LOC117745559, LOC117747623, LOC117747836, batf, bcl3, bcl6aa, c4b, c6, c7b, c8a, c9, cd226, cfi, ebi3, il10, il12ba, il13ra2, il1rl1, il7r, irf4a, mef2ca, ntn1a, prdm1b, prdm1c, samsn1a, serping1, si:ch211-25d12.7, si:dkey-206d17.12, si:dkey-88e18.2, tnfaip3…
GO:0002684	positive regulation of immune system process	GO_BiologicalProcess-Custom-GOA-ACAP-ARAP_15.03.2021_00h00	1.95258e-10	1.03487e-07	5.43065e-23	7.05985e-22	[2, 3, 4]	Group11	3.91276	61	[LOC117727772, LOC117729317, LOC117729318, LOC117729650, LOC117730154, LOC117730849, LOC117731309, LOC117735837, LOC117736465, LOC117736885, LOC117740131, LOC117740723, LOC117741202, LOC117741581, LOC117741669, LOC117742524, LOC117742580, LOC117742692, LOC117745559, LOC117745960, LOC117746109, LOC117747623, adam8a, appl1, bcl6aa, blk, c4b, c6, c7b, c8a, c9, ccl35.1, cd226, cdkn1a, cfi, ebi3, ednr…
GO:0006952	defense response	GO_BiologicalProcess-Custom-GOA-ACAP-ARAP_15.03.2021_00h00	1.54171e-23	8.54109e-21	5.43065e-23	7.05985e-22	[3]	Group11	4.48235	113	[LOC117725122, LOC117725177, LOC117725477, LOC117727165, LOC117727793, LOC117727798, LOC117728096, LOC117728128, LOC117728251, LOC117728775, LOC117728776, LOC117728777, LOC117729153, LOC117729317, LOC117729318, LOC117729650, LOC117730553, LOC117730828, LOC117730849, LOC117735695, LOC117735697, LOC117735837, LOC117736465, LOC117736467, LOC117736885, LOC117737366, LOC117738903, LOC117739248, LOC117…
GO:0006959	humoral immune response	GO_BiologicalProcess-Custom-GOA-ACAP-ARAP_15.03.2021_00h00	1.80176e-15	9.90969e-13	5.43065e-23	7.05985e-22	[3]	Group11	12.093	26	[LOC117725122, LOC117729317, LOC117729318, LOC117730553, LOC117736465, LOC117736467, LOC117737366, LOC117741202, LOC117741581, LOC117742524, LOC117747747, bcl3, c4b, c6, c7b, c8a, c9, cfi, cxcl19, cxcl8a, ebi3, mef2ca, nkl.4, serping1, si:dkey-27i16.2, tnfrsf21]
GO:0051707	response to other organism	GO_BiologicalProcess-Custom-GOA-ACAP-ARAP_15.03.2021_00h00	3.18925e-19	1.76046e-16	5.43065e-23	7.05985e-22	[2, 4]	Group11	4.31718	98	[LOC117725122, LOC117727165, LOC117727458, LOC117727772, LOC117727793, LOC117727798, LOC117728096, LOC117728128, LOC117728251, LOC117728775, LOC117728776, LOC117728777, LOC117729153, LOC117729317, LOC117729318, LOC117729650, LOC117730154, LOC117730553, LOC117730849, LOC117734930, LOC117735695, LOC117735697, LOC117735837, LOC117736265, LOC117736465, LOC117736467, LOC117737366, LOC117738903, LOC117…
GO:0002697	regulation of immune effector process	GO_BiologicalProcess-Custom-GOA-ACAP-ARAP_15.03.2021_00h00	8.02514e-08	4.00454e-05	5.43065e-23	7.05985e-22	[3, 4]	Group11	4.62833	33	[LOC117725122, LOC117729153, LOC117729317, LOC117729318, LOC117730154, LOC117730849, LOC117735837, LOC117736465, LOC117738903, LOC117741202, LOC117742692, LOC117745559, LOC117745960, LOC117746109, LOC117747623, appl1, bcl6aa, blk, c4b, cd226, il10, il12ba, il13ra2, il1rl1, il7r, irf4a, nr4a3, pglyrp6, serping1, si:dkey-206d17.12, si:dkey-88e18.2, tnfaip3, tnfrsf1b]
GO:0050776	regulation of immune response	GO_BiologicalProcess-Custom-GOA-ACAP-ARAP_15.03.2021_00h00	5.31835e-10	2.79745e-07	5.43065e-23	7.05985e-22	[3, 4]	Group11	3.96384	57	[LOC117729153, LOC117729317, LOC117729318, LOC117730154, LOC117730849, LOC117731309, LOC117731722, LOC117735837, LOC117736465, LOC117738903, LOC117740131, LOC117741202, LOC117741581, LOC117741669, LOC117741875, LOC117742524, LOC117742692, LOC117742776, LOC117742914, LOC117745559, LOC117745960, LOC117746109, LOC117747623, adam8a, appl1, bcl6aa, blk, c4b, c6, c7b, c8a, c9, cd226, cfi, il10, il12ba,…
GO:0002449	lymphocyte mediated immunity	GO_BiologicalProcess-Custom-GOA-ACAP-ARAP_15.03.2021_00h00	1.40705e-06	0.000662722	5.43065e-23	7.05985e-22	[4]	Group11	4.96894	24	[LOC117730849, LOC117735695, LOC117735697, LOC117735837, LOC117742692, LOC117747623, batf, bcl3, bcl6aa, c4b, c6, c7b, c8a, c9, cd226, cfi, il12ba, il13ra2, il1rl1, il7r, ntn1a, serping1, si:dkey-88e18.2, tnfrsf1b]
GO:0002460	adaptive immune response based on somatic recombination of immune receptors built from immunoglobulin superfamily domains	GO_BiologicalProcess-Custom-GOA-ACAP-ARAP_15.03.2021_00h00	5.38265e-14	2.94431e-11	5.43065e-23	7.05985e-22	[4]	Group11	7.15667	37	[LOC117729153, LOC117730154, LOC117730849, LOC117735695, LOC117735697, LOC117735837, LOC117736465, LOC117739248, LOC117740131, LOC117742692, LOC117745559, LOC117747623, LOC117747836, batf, bcl3, bcl6aa, c4b, c6, c7b, c8a, c9, cd226, cfi, ebi3, il10, il12ba, il13ra2, il1rl1, il7r, irf4a, mef2ca, ntn1a, serping1, si:dkey-206d17.12, si:dkey-88e18.2, tnfaip3, tnfrsf1b]
GO:0050778	positive regulation of immune response	GO_BiologicalProcess-Custom-GOA-ACAP-ARAP_15.03.2021_00h00	6.28594e-07	0.000302354	5.43065e-23	7.05985e-22	[3, 4, 5]	Group11	3.8059	40	[LOC117729317, LOC117729318, LOC117730154, LOC117730849, LOC117731309, LOC117735837, LOC117736465, LOC117740131, LOC117741202, LOC117741581, LOC117741669, LOC117742524, LOC117742692, LOC117745559, LOC117745960, LOC117746109, LOC117747623, adam8a, appl1, blk, c4b, c6, c7b, c8a, c9, cd226, cfi, il10, il12ba, il1rl1, mef2ca, nr4a3, pde4ba, serping1, si:ch211-25d12.7, si:ch73-86n18.1, si:dkey-206d17.…
GO:0098542	defense response to other organism	GO_BiologicalProcess-Custom-GOA-ACAP-ARAP_15.03.2021_00h00	9.17404e-10	4.81637e-07	5.43065e-23	7.05985e-22	[3, 4, 5]	Group11	3.72781	63	[LOC117725122, LOC117727165, LOC117727793, LOC117727798, LOC117728096, LOC117728128, LOC117728251, LOC117729153, LOC117729317, LOC117729318, LOC117729650, LOC117730553, LOC117730849, LOC117735695, LOC117735697, LOC117735837, LOC117736465, LOC117736467, LOC117738903, LOC117741202, LOC117742524, LOC117742692, LOC117742975, LOC117744389, LOC117745559, LOC117747623, LOC117747836, adam8a, appl1, batf,…
GO:0006956	complement activation	GO_BiologicalProcess-Custom-GOA-ACAP-ARAP_15.03.2021_00h00	8.03792e-09	4.09934e-06	5.43065e-23	7.05985e-22	[3, 4, 5, 6, 7]	Group11	14.6341	12	[LOC117729317, LOC117729318, LOC117741202, LOC117742524, c4b, c6, c7b, c8a, c9, cfi, serping1, si:dkey-27i16.2]
GO:0042742	defense response to bacterium	GO_BiologicalProcess-Custom-GOA-ACAP-ARAP_15.03.2021_00h00	2.25049e-07	0.000110274	5.43065e-23	7.05985e-22	[4, 5, 6]	Group11	6.38978	20	[LOC117727165, LOC117728096, LOC117728128, LOC117728251, LOC117729650, LOC117730553, LOC117735837, LOC117738903, LOC117747623, bcl3, cebpb, hamp, hp, il10, il12ba, il7r, nkl.4, pglyrp6, si:ch73-86n18.1, si:dkey-88e18.2]
GO:0006959	humoral immune response	GO_BiologicalProcess-Custom-GOA-ACAP-ARAP_15.03.2021_00h00	1.80176e-15	9.90969e-13	2.68928e-20	3.22714e-19	[3]	Group12	12.093	26	[LOC117725122, LOC117729317, LOC117729318, LOC117730553, LOC117736465, LOC117736467, LOC117737366, LOC117741202, LOC117741581, LOC117742524, LOC117747747, bcl3, c4b, c6, c7b, c8a, c9, cfi, cxcl19, cxcl8a, ebi3, mef2ca, nkl.4, serping1, si:dkey-27i16.2, tnfrsf21]
GO:0019730	antimicrobial humoral response	GO_BiologicalProcess-Custom-GOA-ACAP-ARAP_15.03.2021_00h00	1.90436e-07	9.36945e-05	2.68928e-20	3.22714e-19	[3, 4, 5]	Group12	16.6667	9	[LOC117730553, LOC117736465, LOC117736467, LOC117737366, LOC117747747, bcl3, cxcl19, cxcl8a, nkl.4]
GO:0034097	response to cytokine	GO_BiologicalProcess-Custom-GOA-ACAP-ARAP_15.03.2021_00h00	6.52424e-11	3.50351e-08	2.68928e-20	3.22714e-19	[4]	Group12	3.8687	66	[LOC117725122, LOC117727793, LOC117727798, LOC117728775, LOC117728776, LOC117728777, LOC117729153, LOC117730154, LOC117730728, LOC117730849, LOC117733297, LOC117736465, LOC117736467, LOC117737366, LOC117739248, LOC117740131, LOC117742580, LOC117742975, LOC117744402, LOC117745182, LOC117745559, LOC117745875, LOC117746112, LOC117747068, LOC117747747, LOC117750224, LOC117751046, LOC117751252, LOC117…
GO:0050778	positive regulation of immune response	GO_BiologicalProcess-Custom-GOA-ACAP-ARAP_15.03.2021_00h00	6.28594e-07	0.000302354	2.68928e-20	3.22714e-19	[3, 4, 5]	Group12	3.8059	40	[LOC117729317, LOC117729318, LOC117730154, LOC117730849, LOC117731309, LOC117735837, LOC117736465, LOC117740131, LOC117741202, LOC117741581, LOC117741669, LOC117742524, LOC117742692, LOC117745559, LOC117745960, LOC117746109, LOC117747623, adam8a, appl1, blk, c4b, c6, c7b, c8a, c9, cd226, cfi, il10, il12ba, il1rl1, mef2ca, nr4a3, pde4ba, serping1, si:ch211-25d12.7, si:ch73-86n18.1, si:dkey-206d17.…
GO:0050918	positive chemotaxis	GO_BiologicalProcess-Custom-GOA-ACAP-ARAP_15.03.2021_00h00	6.99973e-08	3.50687e-05	2.68928e-20	3.22714e-19	[4, 5]	Group12	12.1212	12	[LOC117728775, LOC117728776, LOC117728777, LOC117740723, LOC117742580, LOC117747747, LOC117751046, LOC117751252, LOC117751260, ccl35.1, cdh13, vegfd]
GO:0060326	cell chemotaxis	GO_BiologicalProcess-Custom-GOA-ACAP-ARAP_15.03.2021_00h00	4.57669e-07	0.000221054	2.68928e-20	3.22714e-19	[4, 5]	Group12	5	26	[LOC117728775, LOC117728776, LOC117728777, LOC117736465, LOC117736467, LOC117736885, LOC117737366, LOC117742580, LOC117744389, LOC117745182, LOC117746112, LOC117747747, LOC117751046, LOC117751252, LOC117751260, adam8a, ccl35.1, ch25h, cxcl19, cxcl8a, dusp1, ednraa, pde4ba, plekhg5b, slc8b1, vegfd]
GO:0002526	acute inflammatory response	GO_BiologicalProcess-Custom-GOA-ACAP-ARAP_15.03.2021_00h00	9.37808e-12	5.06417e-09	2.68928e-20	3.22714e-19	[5]	Group12	11.4286	20	[LOC117725177, LOC117728775, LOC117728776, LOC117728777, LOC117736885, LOC117739248, LOC117741202, LOC117745288, LOC117747623, LOC117751046, LOC117751252, LOC117751260, adam8a, ahsg2, cebpb, f3a, hp, nupr1b, ptges, serpinc1]
GO:0006956	complement activation	GO_BiologicalProcess-Custom-GOA-ACAP-ARAP_15.03.2021_00h00	8.03792e-09	4.09934e-06	2.68928e-20	3.22714e-19	[3, 4, 5, 6, 7]	Group12	14.6341	12	[LOC117729317, LOC117729318, LOC117741202, LOC117742524, c4b, c6, c7b, c8a, c9, cfi, serping1, si:dkey-27i16.2]
GO:0030546	signaling receptor activator activity	GO_BiologicalProcess-Custom-GOA-ACAP-ARAP_15.03.2021_00h00	7.01335e-12	3.79422e-09	2.68928e-20	3.22714e-19	[5]	Group12	5.94679	38	[LOC117728096, LOC117728128, LOC117728251, LOC117728775, LOC117728776, LOC117728777, LOC117736465, LOC117736467, LOC117736885, LOC117737366, LOC117739248, LOC117739425, LOC117740183, LOC117740723, LOC117742580, LOC117743861, LOC117744389, LOC117747747, LOC117748801, LOC117751046, LOC117751252, LOC117751260, ccl35.1, cxcl19, cxcl8a, ebi3, hamp, il10, il11a, il12ba, inhbaa, nppc, ntn1a, pnocb, rln1…
GO:0070555	response to interleukin-1	GO_BiologicalProcess-Custom-GOA-ACAP-ARAP_15.03.2021_00h00	3.62968e-10	1.91647e-07	2.68928e-20	3.22714e-19	[5]	Group12	9.34579	20	[LOC117728775, LOC117728776, LOC117728777, LOC117730849, LOC117736465, LOC117736467, LOC117742975, LOC117745559, LOC117747068, LOC117747747, LOC117751046, LOC117751252, LOC117751260, ccl35.1, cebpb, ets1, il1rl1, nfkbiaa, si:dkey-206d17.12, tnip2]
GO:0071345	cellular response to cytokine stimulus	GO_BiologicalProcess-Custom-GOA-ACAP-ARAP_15.03.2021_00h00	1.26985e-09	6.6413e-07	2.68928e-20	3.22714e-19	[5]	Group12	3.80645	59	[LOC117725122, LOC117727793, LOC117727798, LOC117728775, LOC117728776, LOC117728777, LOC117729153, LOC117730154, LOC117730728, LOC117730849, LOC117733297, LOC117736465, LOC117736467, LOC117737366, LOC117739248, LOC117742580, LOC117742975, LOC117744402, LOC117745182, LOC117745559, LOC117745875, LOC117746112, LOC117747068, LOC117747747, LOC117750224, LOC117751046, LOC117751252, LOC117751260, appl1,…
GO:0005125	cytokine activity	GO_BiologicalProcess-Custom-GOA-ACAP-ARAP_15.03.2021_00h00	1.41342e-10	7.54765e-08	2.68928e-20	3.22714e-19	[4, 5, 6, 7]	Group12	9.85222	20	[LOC117736465, LOC117736467, LOC117736885, LOC117737366, LOC117739248, LOC117739425, LOC117740183, LOC117744389, LOC117747747, LOC117748801, ccl35.1, cxcl19, cxcl8a, ebi3, il10, il11a, il12ba, inhbaa, ntn1a, si:dkey-88e18.2]
GO:0042056	chemoattractant activity	GO_BiologicalProcess-Custom-GOA-ACAP-ARAP_15.03.2021_00h00	1.38236e-10	7.39565e-08	2.68928e-20	3.22714e-19	[4, 5, 6, 7]	Group12	28.5714	10	[LOC117728775, LOC117728776, LOC117728777, LOC117740723, LOC117742580, LOC117751046, LOC117751252, LOC117751260, ccl35.1, vegfd]
GO:0006953	acute-phase response	GO_BiologicalProcess-Custom-GOA-ACAP-ARAP_15.03.2021_00h00	9.05369e-14	4.94331e-11	2.68928e-20	3.22714e-19	[6]	Group12	26.4151	14	[LOC117728775, LOC117728776, LOC117728777, LOC117736885, LOC117739248, LOC117741202, LOC117745288, LOC117751046, LOC117751252, LOC117751260, ahsg2, cebpb, hp, ptges]
GO:1990869	cellular response to chemokine	GO_BiologicalProcess-Custom-GOA-ACAP-ARAP_15.03.2021_00h00	9.13726e-07	0.000434934	2.68928e-20	3.22714e-19	[6]	Group12	9.6	12	[LOC117736465, LOC117736467, LOC117737366, LOC117745182, LOC117745559, LOC117746112, LOC117747747, ccl35.1, cxcl19, cxcl8a, dusp1, si:dkey-206d17.12]
GO:0008009	chemokine activity	GO_BiologicalProcess-Custom-GOA-ACAP-ARAP_15.03.2021_00h00	5.20077e-09	2.6836e-06	2.68928e-20	3.22714e-19	[5, 6, 7, 8]	Group12	30.7692	8	[LOC117736465, LOC117736467, LOC117737366, LOC117744389, LOC117747747, ccl35.1, cxcl19, cxcl8a]
GO:0043367	CD4-positive, alpha-beta T cell differentiation	GO_BiologicalProcess-Custom-GOA-ACAP-ARAP_15.03.2021_00h00	8.65395e-07	0.000413659	7.63132e-15	7.63132e-14	[7, 8, 9, 10, 11, 12, 13]	Group13	8.13953	14	[LOC117729153, LOC117730154, LOC117736465, LOC117739248, LOC117745559, LOC117747623, LOC117747836, batf, bcl3, il12ba, irf4a, si:dkey-206d17.12, si:dkey-88e18.2, socs1a]
GO:0010533	regulation of activation of Janus kinase activity	GO_BiologicalProcess-Custom-GOA-ACAP-ARAP_15.03.2021_00h00	1.26958e-07	6.28445e-05	7.63132e-15	7.63132e-14	[7, 8, 9, 10, 11, 12, 13, 14]	Group13	55.5556	5	[LOC117745960, LOC117746109, il12ba, si:dkey-88e18.2, socs1a]
GO:0002682	regulation of immune system process	GO_BiologicalProcess-Custom-GOA-ACAP-ARAP_15.03.2021_00h00	5.66071e-15	3.10773e-12	7.63132e-15	7.63132e-14	[2, 3]	Group13	3.81493	94	[LOC117725122, LOC117726048, LOC117727772, LOC117729153, LOC117729317, LOC117729318, LOC117729650, LOC117730154, LOC117730553, LOC117730695, LOC117730849, LOC117731309, LOC117731722, LOC117735837, LOC117736265, LOC117736465, LOC117736885, LOC117738903, LOC117740131, LOC117740488, LOC117740723, LOC117741202, LOC117741581, LOC117741669, LOC117741875, LOC117742524, LOC117742580, LOC117742692, LOC117…
GO:0045321	leukocyte activation	GO_BiologicalProcess-Custom-GOA-ACAP-ARAP_15.03.2021_00h00	1.1181e-12	6.07128e-10	7.63132e-15	7.63132e-14	[2, 3]	Group13	3.95088	74	[LOC117725341, LOC117727458, LOC117727772, LOC117729153, LOC117730154, LOC117730553, LOC117730849, LOC117731309, LOC117735695, LOC117735697, LOC117735837, LOC117736265, LOC117736465, LOC117736610, LOC117736885, LOC117737366, LOC117738903, LOC117739248, LOC117740131, LOC117740488, LOC117740723, LOC117741581, LOC117742692, LOC117742776, LOC117742914, LOC117742975, LOC117743861, LOC117745559, LOC117…
GO:0002250	adaptive immune response	GO_BiologicalProcess-Custom-GOA-ACAP-ARAP_15.03.2021_00h00	2.37464e-10	1.25618e-07	7.63132e-15	7.63132e-14	[3]	Group13	4.90082	42	[LOC117729153, LOC117730154, LOC117730849, LOC117735695, LOC117735697, LOC117735837, LOC117736465, LOC117739248, LOC117740131, LOC117742692, LOC117745559, LOC117747623, LOC117747836, batf, bcl3, bcl6aa, c4b, c6, c7b, c8a, c9, cd226, cfi, ebi3, il10, il12ba, il13ra2, il1rl1, il7r, irf4a, mef2ca, ntn1a, prdm1b, prdm1c, samsn1a, serping1, si:ch211-25d12.7, si:dkey-206d17.12, si:dkey-88e18.2, tnfaip3…
GO:0002263	cell activation involved in immune response	GO_BiologicalProcess-Custom-GOA-ACAP-ARAP_15.03.2021_00h00	1.49545e-07	7.38754e-05	7.63132e-15	7.63132e-14	[3]	Group13	4.42133	34	[LOC117725341, LOC117727458, LOC117729153, LOC117730154, LOC117730553, LOC117730849, LOC117736465, LOC117736610, LOC117738903, LOC117739248, LOC117743861, LOC117745559, LOC117745960, LOC117746109, LOC117747623, LOC117747836, batf, bcl3, bcl6aa, blk, ccl35.1, il10, il12ba, il13ra2, irf4a, nr4a3, pglyrp6, ptx3a, si:ch73-63e15.2, si:ch73-86n18.1, si:dkey-206d17.12, si:dkey-88e18.2, tcima, tnfaip3]
GO:0002683	negative regulation of immune system process	GO_BiologicalProcess-Custom-GOA-ACAP-ARAP_15.03.2021_00h00	1.49888e-09	7.82418e-07	7.63132e-15	7.63132e-14	[2, 3, 4]	Group13	4.92866	38	[LOC117727772, LOC117730154, LOC117730553, LOC117731722, LOC117738903, LOC117740131, LOC117741202, LOC117742776, LOC117742914, LOC117745559, LOC117745960, LOC117746109, LOC117747623, appl1, bcl6aa, blk, ccl35.1, cebpb, dusp1, il10, il12ba, il13ra2, il7r, inhbaa, mertka, nlrc3l1, pglyrp6, prdm1b, prdm1c, samsn1a, serping1, si:ch211-212k18.7, si:ch211-25d12.7, si:dkey-206d17.12, si:dkey-88e18.2, so…
GO:0002684	positive regulation of immune system process	GO_BiologicalProcess-Custom-GOA-ACAP-ARAP_15.03.2021_00h00	1.95258e-10	1.03487e-07	7.63132e-15	7.63132e-14	[2, 3, 4]	Group13	3.91276	61	[LOC117727772, LOC117729317, LOC117729318, LOC117729650, LOC117730154, LOC117730849, LOC117731309, LOC117735837, LOC117736465, LOC117736885, LOC117740131, LOC117740723, LOC117741202, LOC117741581, LOC117741669, LOC117742524, LOC117742580, LOC117742692, LOC117745559, LOC117745960, LOC117746109, LOC117747623, adam8a, appl1, bcl6aa, blk, c4b, c6, c7b, c8a, c9, ccl35.1, cd226, cdkn1a, cfi, ebi3, ednr…
GO:0001816	cytokine production	GO_BiologicalProcess-Custom-GOA-ACAP-ARAP_15.03.2021_00h00	1.13342e-11	6.10912e-09	7.63132e-15	7.63132e-14	[2, 5]	Group13	4.11765	63	[LOC117727165, LOC117728114, LOC117729153, LOC117730154, LOC117730553, LOC117730828, LOC117730849, LOC117731309, LOC117731349, LOC117733446, LOC117734930, LOC117735837, LOC117736465, LOC117738903, LOC117739248, LOC117740131, LOC117741669, LOC117742776, LOC117742914, LOC117742975, LOC117744395, LOC117745182, LOC117745559, LOC117747068, LOC117747623, LOC117747836, adam8a, appl1, batf, bcl3, bcl6aa,…
GO:0002697	regulation of immune effector process	GO_BiologicalProcess-Custom-GOA-ACAP-ARAP_15.03.2021_00h00	8.02514e-08	4.00454e-05	7.63132e-15	7.63132e-14	[3, 4]	Group13	4.62833	33	[LOC117725122, LOC117729153, LOC117729317, LOC117729318, LOC117730154, LOC117730849, LOC117735837, LOC117736465, LOC117738903, LOC117741202, LOC117742692, LOC117745559, LOC117745960, LOC117746109, LOC117747623, appl1, bcl6aa, blk, c4b, cd226, il10, il12ba, il13ra2, il1rl1, il7r, irf4a, nr4a3, pglyrp6, serping1, si:dkey-206d17.12, si:dkey-88e18.2, tnfaip3, tnfrsf1b]
GO:0046649	lymphocyte activation	GO_BiologicalProcess-Custom-GOA-ACAP-ARAP_15.03.2021_00h00	1.21462e-10	6.51034e-08	7.63132e-15	7.63132e-14	[3, 4]	Group13	4.15739	56	[LOC117727772, LOC117729153, LOC117730154, LOC117730849, LOC117731309, LOC117735695, LOC117735697, LOC117735837, LOC117736265, LOC117736465, LOC117736885, LOC117738903, LOC117739248, LOC117740131, LOC117740488, LOC117740723, LOC117741581, LOC117742975, LOC117745559, LOC117745960, LOC117746109, LOC117747623, LOC117747836, adam8a, batf, bcl3, bcl6aa, blk, cdkn1a, cebpb, ebi3, il10, il12ba, il12rb2l…
GO:0050776	regulation of immune response	GO_BiologicalProcess-Custom-GOA-ACAP-ARAP_15.03.2021_00h00	5.31835e-10	2.79745e-07	7.63132e-15	7.63132e-14	[3, 4]	Group13	3.96384	57	[LOC117729153, LOC117729317, LOC117729318, LOC117730154, LOC117730849, LOC117731309, LOC117731722, LOC117735837, LOC117736465, LOC117738903, LOC117740131, LOC117741202, LOC117741581, LOC117741669, LOC117741875, LOC117742524, LOC117742692, LOC117742776, LOC117742914, LOC117745559, LOC117745960, LOC117746109, LOC117747623, adam8a, appl1, bcl6aa, blk, c4b, c6, c7b, c8a, c9, cd226, cfi, il10, il12ba,…
GO:0050865	regulation of cell activation	GO_BiologicalProcess-Custom-GOA-ACAP-ARAP_15.03.2021_00h00	9.13492e-14	4.97853e-11	7.63132e-15	7.63132e-14	[3, 4]	Group13	5.20118	53	[LOC117726048, LOC117727772, LOC117729153, LOC117729650, LOC117730154, LOC117730553, LOC117730849, LOC117731309, LOC117736265, LOC117736465, LOC117738903, LOC117740131, LOC117740488, LOC117740723, LOC117741581, LOC117742692, LOC117742776, LOC117742914, LOC117745559, LOC117745960, LOC117746109, LOC117747623, adam8a, bcl6aa, blk, cd226, cdkn1a, cebpb, ebi3, il10, il12ba, il12rb2l, il13ra2, il7r, in…
GO:2000026	regulation of multicellular organismal development	GO_BiologicalProcess-Custom-GOA-ACAP-ARAP_15.03.2021_00h00	7.40231e-09	3.78998e-06	7.63132e-15	7.63132e-14	[3, 4]	Group13	3.06268	86	[LOC117725477, LOC117727458, LOC117728333, LOC117728722, LOC117729153, LOC117730154, LOC117730695, LOC117730849, LOC117731349, LOC117733446, LOC117735837, LOC117736265, LOC117736465, LOC117738903, LOC117740183, LOC117740488, LOC117742580, LOC117742905, LOC117744395, LOC117745182, LOC117745367, LOC117745559, LOC117747068, LOC117747623, LOC117747747, LOC117748801, LOC117749724, LOC117751377, adam8a…
GO:0002449	lymphocyte mediated immunity	GO_BiologicalProcess-Custom-GOA-ACAP-ARAP_15.03.2021_00h00	1.40705e-06	0.000662722	7.63132e-15	7.63132e-14	[4]	Group13	4.96894	24	[LOC117730849, LOC117735695, LOC117735697, LOC117735837, LOC117742692, LOC117747623, batf, bcl3, bcl6aa, c4b, c6, c7b, c8a, c9, cd226, cfi, il12ba, il13ra2, il1rl1, il7r, ntn1a, serping1, si:dkey-88e18.2, tnfrsf1b]
GO:0002460	adaptive immune response based on somatic recombination of immune receptors built from immunoglobulin superfamily domains	GO_BiologicalProcess-Custom-GOA-ACAP-ARAP_15.03.2021_00h00	5.38265e-14	2.94431e-11	7.63132e-15	7.63132e-14	[4]	Group13	7.15667	37	[LOC117729153, LOC117730154, LOC117730849, LOC117735695, LOC117735697, LOC117735837, LOC117736465, LOC117739248, LOC117740131, LOC117742692, LOC117745559, LOC117747623, LOC117747836, batf, bcl3, bcl6aa, c4b, c6, c7b, c8a, c9, cd226, cfi, ebi3, il10, il12ba, il13ra2, il1rl1, il7r, irf4a, mef2ca, ntn1a, serping1, si:dkey-206d17.12, si:dkey-88e18.2, tnfaip3, tnfrsf1b]
GO:0002694	regulation of leukocyte activation	GO_BiologicalProcess-Custom-GOA-ACAP-ARAP_15.03.2021_00h00	2.24527e-13	1.22142e-10	7.63132e-15	7.63132e-14	[3, 4, 5]	Group13	5.30786	50	[LOC117727772, LOC117729153, LOC117730154, LOC117730553, LOC117730849, LOC117731309, LOC117736265, LOC117736465, LOC117738903, LOC117740131, LOC117740488, LOC117740723, LOC117741581, LOC117742692, LOC117742776, LOC117742914, LOC117745559, LOC117745960, LOC117746109, LOC117747623, adam8a, bcl6aa, blk, cd226, cdkn1a, cebpb, ebi3, il10, il12ba, il12rb2l, il13ra2, il7r, inhbaa, irf4a, mef2ca, mertka,…
GO:0002698	negative regulation of immune effector process	GO_BiologicalProcess-Custom-GOA-ACAP-ARAP_15.03.2021_00h00	1.70028e-06	0.000794029	7.63132e-15	7.63132e-14	[3, 4, 5]	Group13	7.69231	14	[LOC117738903, LOC117741202, LOC117745559, LOC117745960, LOC117746109, appl1, bcl6aa, il10, il13ra2, il7r, pglyrp6, serping1, si:dkey-206d17.12, tnfaip3]
GO:0050777	negative regulation of immune response	GO_BiologicalProcess-Custom-GOA-ACAP-ARAP_15.03.2021_00h00	1.02238e-06	0.000484606	7.63132e-15	7.63132e-14	[3, 4, 5]	Group13	6.05096	19	[LOC117731722, LOC117738903, LOC117741202, LOC117745559, LOC117745960, LOC117746109, LOC117747623, bcl6aa, il10, il12ba, il13ra2, il7r, nlrc3l1, pglyrp6, samsn1a, serping1, si:dkey-206d17.12, si:dkey-88e18.2, tnfaip3]
GO:0050778	positive regulation of immune response	GO_BiologicalProcess-Custom-GOA-ACAP-ARAP_15.03.2021_00h00	6.28594e-07	0.000302354	7.63132e-15	7.63132e-14	[3, 4, 5]	Group13	3.8059	40	[LOC117729317, LOC117729318, LOC117730154, LOC117730849, LOC117731309, LOC117735837, LOC117736465, LOC117740131, LOC117741202, LOC117741581, LOC117741669, LOC117742524, LOC117742692, LOC117745559, LOC117745960, LOC117746109, LOC117747623, adam8a, appl1, blk, c4b, c6, c7b, c8a, c9, cd226, cfi, il10, il12ba, il1rl1, mef2ca, nr4a3, pde4ba, serping1, si:ch211-25d12.7, si:ch73-86n18.1, si:dkey-206d17.…
GO:0050866	negative regulation of cell activation	GO_BiologicalProcess-Custom-GOA-ACAP-ARAP_15.03.2021_00h00	1.71569e-10	9.11033e-08	7.63132e-15	7.63132e-14	[3, 4, 5]	Group13	7.36544	26	[LOC117726048, LOC117727772, LOC117730154, LOC117730553, LOC117738903, LOC117740131, LOC117742776, LOC117742914, LOC117745559, LOC117745960, LOC117746109, bcl6aa, blk, cebpb, il10, il13ra2, inhbaa, mertka, pglyrp6, prdm1b, prdm1c, samsn1a, si:dkey-206d17.12, socs1a, tnfaip3, tnfrsf21]
GO:0098542	defense response to other organism	GO_BiologicalProcess-Custom-GOA-ACAP-ARAP_15.03.2021_00h00	9.17404e-10	4.81637e-07	7.63132e-15	7.63132e-14	[3, 4, 5]	Group13	3.72781	63	[LOC117725122, LOC117727165, LOC117727793, LOC117727798, LOC117728096, LOC117728128, LOC117728251, LOC117729153, LOC117729317, LOC117729318, LOC117729650, LOC117730553, LOC117730849, LOC117735695, LOC117735697, LOC117735837, LOC117736465, LOC117736467, LOC117738903, LOC117741202, LOC117742524, LOC117742692, LOC117742975, LOC117744389, LOC117745559, LOC117747623, LOC117747836, adam8a, appl1, batf,…
GO:0001817	regulation of cytokine production	GO_BiologicalProcess-Custom-GOA-ACAP-ARAP_15.03.2021_00h00	1.67052e-11	8.9874e-09	7.63132e-15	7.63132e-14	[3, 4, 5, 6]	Group13	4.28677	58	[LOC117727165, LOC117728114, LOC117729153, LOC117730154, LOC117730553, LOC117730828, LOC117730849, LOC117731349, LOC117733446, LOC117734930, LOC117735837, LOC117736465, LOC117738903, LOC117740131, LOC117741669, LOC117742776, LOC117742914, LOC117742975, LOC117744395, LOC117745559, LOC117747068, LOC117747623, LOC117747836, adam8a, appl1, bcl3, bcl6aa, ccl35.1, ccn4a, cd226, cebpb, chia.1, ebi3, err…
GO:0002285	lymphocyte activation involved in immune response	GO_BiologicalProcess-Custom-GOA-ACAP-ARAP_15.03.2021_00h00	2.49149e-07	0.000121585	7.63132e-15	7.63132e-14	[4, 5]	Group13	6.34921	20	[LOC117729153, LOC117730154, LOC117730849, LOC117736465, LOC117738903, LOC117739248, LOC117745559, LOC117747623, LOC117747836, batf, bcl3, bcl6aa, il10, il12ba, irf4a, pglyrp6, si:ch73-86n18.1, si:dkey-206d17.12, si:dkey-88e18.2, tnfaip3]
GO:0022407	regulation of cell-cell adhesion	GO_BiologicalProcess-Custom-GOA-ACAP-ARAP_15.03.2021_00h00	7.22571e-07	0.000346834	7.63132e-15	7.63132e-14	[4, 5]	Group13	4.19847	33	[LOC117726048, LOC117727772, LOC117729650, LOC117730154, LOC117736465, LOC117740131, LOC117741581, LOC117743669, LOC117745559, LOC117745960, LOC117746109, LOC117747623, adam8a, blk, cebpb, ebi3, ets1, fgg, fut9a, il10, il12ba, il12rb2l, il7r, nfat5b, nr4a3, si:ch73-374l24.1, si:dkey-206d17.12, si:dkey-27i16.2, si:dkey-88e18.2, socs1a, st3gal4, tnfaip3, tnfrsf21]
GO:0042110	T cell activation	GO_BiologicalProcess-Custom-GOA-ACAP-ARAP_15.03.2021_00h00	5.41937e-07	0.000261213	7.63132e-15	7.63132e-14	[4, 5]	Group13	3.97906	38	[LOC117727772, LOC117729153, LOC117730154, LOC117735837, LOC117736465, LOC117736885, LOC117739248, LOC117740131, LOC117740488, LOC117741581, LOC117742975, LOC117745559, LOC117745960, LOC117746109, LOC117747623, LOC117747836, adam8a, batf, bcl3, bcl6aa, cebpb, ebi3, il12ba, il12rb2l, il7r, irf4a, nlrc3l1, prdm1b, prdm1c, si:ch211-25d12.7, si:ch73-86n18.1, si:dkey-206d17.12, si:dkey-88e18.2, socs1a…
GO:0046651	lymphocyte proliferation	GO_BiologicalProcess-Custom-GOA-ACAP-ARAP_15.03.2021_00h00	2.18964e-09	1.13861e-06	7.63132e-15	7.63132e-14	[4, 5]	Group13	5.95483	29	[LOC117727772, LOC117730154, LOC117730849, LOC117731309, LOC117735837, LOC117736265, LOC117736465, LOC117736885, LOC117740131, LOC117740723, LOC117741581, LOC117745960, LOC117746109, bcl6aa, blk, cdkn1a, cebpb, ebi3, il10, il12ba, il12rb2l, il7r, mef2ca, ntn1a, prdm1b, prdm1c, si:dkey-88e18.2, tnfrsf1b, tnfrsf21]
GO:0042832	defense response to protozoan	GO_BiologicalProcess-Custom-GOA-ACAP-ARAP_15.03.2021_00h00	1.09988e-07	5.46642e-05	7.63132e-15	7.63132e-14	[4, 5, 6]	Group13	21.6216	8	[LOC117729153, LOC117730849, batf, bcl3, il10, il12ba, irf4a, si:dkey-88e18.2]
GO:0051249	regulation of lymphocyte activation	GO_BiologicalProcess-Custom-GOA-ACAP-ARAP_15.03.2021_00h00	4.7375e-12	2.56772e-09	7.63132e-15	7.63132e-14	[4, 5, 6]	Group13	5.45685	43	[LOC117727772, LOC117729153, LOC117730154, LOC117730849, LOC117731309, LOC117736265, LOC117736465, LOC117738903, LOC117740131, LOC117740488, LOC117740723, LOC117741581, LOC117745559, LOC117745960, LOC117746109, LOC117747623, adam8a, bcl6aa, blk, cdkn1a, cebpb, ebi3, il10, il12ba, il12rb2l, il7r, inhbaa, irf4a, mef2ca, mertka, pglyrp6, prdm1b, prdm1c, samsn1a, si:dkey-206d17.12, si:dkey-88e18.2, s…
GO:0071396	cellular response to lipid	GO_BiologicalProcess-Custom-GOA-ACAP-ARAP_15.03.2021_00h00	4.80829e-10	2.53397e-07	7.63132e-15	7.63132e-14	[5]	Group13	4.57317	45	[LOC117727772, LOC117727875, LOC117728100, LOC117730154, LOC117730553, LOC117734930, LOC117737366, LOC117740131, LOC117743861, LOC117745559, LOC117747623, LOC117747747, LOC117748777, aldh1a2, ccl35.1, cebpb, cxcl19, cxcl8a, errfi1a, gfi1aa, gnai1, il10, il12ba, inhbaa, klf9, mef2ca, nfkbiaa, nfkbiab, nr4a3, pde4ba, pim1, prdm1b, prdm1c, si:ch211-212k18.7, si:ch73-374l24.1, si:ch73-63e15.2, si:dke…
GO:0032649	regulation of interferon-gamma production	GO_BiologicalProcess-Custom-GOA-ACAP-ARAP_15.03.2021_00h00	1.22034e-06	0.000577222	7.63132e-15	7.63132e-14	[4, 5, 6, 7]	Group13	7.9096	14	[LOC117738903, LOC117740131, LOC117745559, bcl3, cd226, ebi3, il10, il12ba, il1rl1, inhbaa, pde4ba, pglyrp6, si:dkey-206d17.12, si:dkey-88e18.2]
GO:0042100	B cell proliferation	GO_BiologicalProcess-Custom-GOA-ACAP-ARAP_15.03.2021_00h00	2.60795e-07	0.000127007	7.63132e-15	7.63132e-14	[5, 6]	Group13	8.33333	15	[LOC117730849, LOC117731309, LOC117736265, LOC117745960, LOC117746109, bcl6aa, blk, cdkn1a, il10, il7r, mef2ca, ntn1a, prdm1b, prdm1c, tnfrsf21]
GO:0046631	alpha-beta T cell activation	GO_BiologicalProcess-Custom-GOA-ACAP-ARAP_15.03.2021_00h00	9.68731e-09	4.93084e-06	7.63132e-15	7.63132e-14	[5, 6]	Group13	7.05128	22	[LOC117727772, LOC117729153, LOC117730154, LOC117736465, LOC117739248, LOC117740131, LOC117745559, LOC117745960, LOC117746109, LOC117747623, LOC117747836, batf, bcl3, cebpb, ebi3, il12ba, irf4a, prdm1b, prdm1c, si:dkey-206d17.12, si:dkey-88e18.2, socs1a]
GO:0051250	negative regulation of lymphocyte activation	GO_BiologicalProcess-Custom-GOA-ACAP-ARAP_15.03.2021_00h00	1.54864e-09	8.06839e-07	7.63132e-15	7.63132e-14	[4, 5, 6, 7]	Group13	8.17121	21	[LOC117727772, LOC117730154, LOC117738903, LOC117740131, LOC117745559, LOC117745960, LOC117746109, bcl6aa, blk, cebpb, il10, inhbaa, mertka, pglyrp6, prdm1b, prdm1c, samsn1a, si:dkey-206d17.12, socs1a, tnfaip3, tnfrsf21]
GO:1903706	regulation of hemopoiesis	GO_BiologicalProcess-Custom-GOA-ACAP-ARAP_15.03.2021_00h00	5.59425e-08	2.80831e-05	7.63132e-15	7.63132e-14	[3, 4, 5, 6, 7, 8]	Group13	4.70085	33	[LOC117729153, LOC117730154, LOC117730695, LOC117736265, LOC117736465, LOC117738903, LOC117740488, LOC117745559, LOC117747623, adam8a, bcl6aa, ccl35.1, cebpb, ets1, il10, il12ba, il7r, inhbaa, irf4a, mef2ca, nfkbiaa, nfkbiab, nr4a3, pglyrp6, prdm1b, prdm1c, si:ch73-374l24.1, si:dkey-206d17.12, si:dkey-88e18.2, socs1a, tcima, zfp36l1a, zgc:162730]
GO:0002521	leukocyte differentiation	GO_BiologicalProcess-Custom-GOA-ACAP-ARAP_15.03.2021_00h00	3.72711e-07	0.000180765	7.63132e-15	7.63132e-14	[4, 5, 6, 7, 8]	Group13	3.97959	39	[LOC117729153, LOC117730154, LOC117736265, LOC117736465, LOC117738903, LOC117739248, LOC117740488, LOC117742975, LOC117745559, LOC117747623, LOC117747836, adam8a, batf, bcl3, bcl6aa, blk, ccl35.1, ccn4a, cebpb, il10, il12ba, il7r, inhbaa, irf4a, mef2ca, mertka, pglyrp6, pir, prdm1b, prdm1c, si:ch73-374l24.1, si:ch73-63e15.2, si:ch73-86n18.1, si:dkey-206d17.12, si:dkey-88e18.2, socs1a, tnfaip3, zf…
GO:0050670	regulation of lymphocyte proliferation	GO_BiologicalProcess-Custom-GOA-ACAP-ARAP_15.03.2021_00h00	5.94604e-09	3.06221e-06	7.63132e-15	7.63132e-14	[5, 6, 7]	Group13	6.4433	25	[LOC117727772, LOC117730154, LOC117730849, LOC117731309, LOC117736265, LOC117736465, LOC117740131, LOC117740723, LOC117741581, LOC117745960, LOC117746109, bcl6aa, blk, cdkn1a, cebpb, ebi3, il10, il12ba, il12rb2l, mef2ca, prdm1b, prdm1c, si:dkey-88e18.2, tnfrsf1b, tnfrsf21]
GO:0050863	regulation of T cell activation	GO_BiologicalProcess-Custom-GOA-ACAP-ARAP_15.03.2021_00h00	1.30323e-06	0.000615126	7.63132e-15	7.63132e-14	[5, 6, 7]	Group13	4.72727	26	[LOC117727772, LOC117729153, LOC117730154, LOC117736465, LOC117740131, LOC117740488, LOC117741581, LOC117745559, LOC117745960, LOC117746109, LOC117747623, adam8a, bcl6aa, cebpb, ebi3, il12ba, il12rb2l, il7r, irf4a, prdm1b, prdm1c, si:dkey-206d17.12, si:dkey-88e18.2, socs1a, tnfrsf1b, tnfrsf21]
GO:0050864	regulation of B cell activation	GO_BiologicalProcess-Custom-GOA-ACAP-ARAP_15.03.2021_00h00	2.35223e-07	0.000115024	7.63132e-15	7.63132e-14	[5, 6, 7]	Group13	6.66667	19	[LOC117730849, LOC117731309, LOC117736265, LOC117745960, LOC117746109, bcl6aa, blk, cdkn1a, il10, inhbaa, mef2ca, prdm1b, prdm1c, samsn1a, tnfaip3, tnfrsf21, tnip2, zfp36l1a, zgc:162730]
GO:0035710	CD4-positive, alpha-beta T cell activation	GO_BiologicalProcess-Custom-GOA-ACAP-ARAP_15.03.2021_00h00	1.5967e-07	7.87174e-05	7.63132e-15	7.63132e-14	[6, 7]	Group13	8.08081	16	[LOC117729153, LOC117730154, LOC117736465, LOC117739248, LOC117740131, LOC117745559, LOC117747623, LOC117747836, batf, bcl3, cebpb, il12ba, irf4a, si:dkey-206d17.12, si:dkey-88e18.2, socs1a]
GO:0050869	negative regulation of B cell activation	GO_BiologicalProcess-Custom-GOA-ACAP-ARAP_15.03.2021_00h00	1.34154e-08	6.80159e-06	7.63132e-15	7.63132e-14	[5, 6, 7, 8]	Group13	15.942	11	[LOC117745960, LOC117746109, bcl6aa, blk, il10, inhbaa, prdm1b, prdm1c, samsn1a, tnfaip3, tnfrsf21]
GO:1902105	regulation of leukocyte differentiation	GO_BiologicalProcess-Custom-GOA-ACAP-ARAP_15.03.2021_00h00	1.25163e-07	6.20807e-05	7.63132e-15	7.63132e-14	[4, 5, 6, 7, 8, 9]	Group13	5.34979	26	[LOC117729153, LOC117730154, LOC117736265, LOC117736465, LOC117738903, LOC117740488, LOC117745559, LOC117747623, adam8a, bcl6aa, ccl35.1, cebpb, il10, il12ba, il7r, inhbaa, irf4a, pglyrp6, prdm1b, prdm1c, si:ch73-374l24.1, si:dkey-206d17.12, si:dkey-88e18.2, socs1a, zfp36l1a, zgc:162730]
GO:0030098	lymphocyte differentiation	GO_BiologicalProcess-Custom-GOA-ACAP-ARAP_15.03.2021_00h00	4.41005e-07	0.000213447	7.63132e-15	7.63132e-14	[4, 5, 6, 7, 8, 9, 10]	Group13	4.46043	31	[LOC117729153, LOC117730154, LOC117736265, LOC117736465, LOC117738903, LOC117739248, LOC117740488, LOC117742975, LOC117745559, LOC117747623, LOC117747836, adam8a, batf, bcl3, bcl6aa, il10, il12ba, il7r, inhbaa, irf4a, mertka, pglyrp6, prdm1b, prdm1c, si:ch73-86n18.1, si:dkey-206d17.12, si:dkey-88e18.2, socs1a, tnfaip3, zfp36l1a, zgc:162730]
GO:0030888	regulation of B cell proliferation	GO_BiologicalProcess-Custom-GOA-ACAP-ARAP_15.03.2021_00h00	7.68133e-07	0.000367936	7.63132e-15	7.63132e-14	[6, 7, 8]	Group13	8.90411	13	[LOC117730849, LOC117731309, LOC117736265, LOC117745960, LOC117746109, bcl6aa, blk, cdkn1a, il10, mef2ca, prdm1b, prdm1c, tnfrsf21]
GO:0046634	regulation of alpha-beta T cell activation	GO_BiologicalProcess-Custom-GOA-ACAP-ARAP_15.03.2021_00h00	7.6551e-09	3.91176e-06	7.63132e-15	7.63132e-14	[6, 7, 8]	Group13	9.34066	17	[LOC117727772, LOC117729153, LOC117730154, LOC117736465, LOC117740131, LOC117745559, LOC117745960, LOC117746109, LOC117747623, ebi3, il12ba, irf4a, prdm1b, prdm1c, si:dkey-206d17.12, si:dkey-88e18.2, socs1a]
GO:1903131	mononuclear cell differentiation	GO_BiologicalProcess-Custom-GOA-ACAP-ARAP_15.03.2021_00h00	2.81478e-08	1.41583e-05	7.63132e-15	7.63132e-14	[5, 6, 7, 8, 9]	Group13	4.65426	35	[LOC117729153, LOC117730154, LOC117736265, LOC117736465, LOC117738903, LOC117739248, LOC117740488, LOC117742975, LOC117745559, LOC117747623, LOC117747836, adam8a, batf, bcl3, bcl6aa, blk, cebpb, il10, il12ba, il7r, inhbaa, irf4a, mef2ca, mertka, pglyrp6, pir, prdm1b, prdm1c, si:ch73-86n18.1, si:dkey-206d17.12, si:dkey-88e18.2, socs1a, tnfaip3, zfp36l1a, zgc:162730]
GO:0045619	regulation of lymphocyte differentiation	GO_BiologicalProcess-Custom-GOA-ACAP-ARAP_15.03.2021_00h00	7.56697e-08	3.78348e-05	7.63132e-15	7.63132e-14	[5, 6, 7, 8, 9, 10, 11]	Group13	6.54206	21	[LOC117729153, LOC117730154, LOC117736265, LOC117736465, LOC117738903, LOC117740488, LOC117745559, LOC117747623, adam8a, bcl6aa, il10, il7r, inhbaa, irf4a, pglyrp6, prdm1b, prdm1c, si:dkey-206d17.12, socs1a, zfp36l1a, zgc:162730]
GO:0002292	T cell differentiation involved in immune response	GO_BiologicalProcess-Custom-GOA-ACAP-ARAP_15.03.2021_00h00	3.61696e-09	1.87359e-06	7.63132e-15	7.63132e-14	[6, 7, 8, 9, 10, 11, 12]	Group13	11.4504	15	[LOC117729153, LOC117730154, LOC117736465, LOC117739248, LOC117745559, LOC117747623, LOC117747836, batf, bcl3, bcl6aa, il12ba, irf4a, si:ch73-86n18.1, si:dkey-206d17.12, si:dkey-88e18.2]

## Sheet: HK_10d_down
ID	Term	Ontology Source	Term PValue	Term PValue Corrected with Bonferroni step down	Group PValue	Group PValue Corrected with Bonferroni step down	GOLevels	GOGroups	% Associated Genes	Nr. Genes	Associated Genes Found
GO:0015701	bicarbonate transport	GO_BiologicalProcess-Custom-GOA-ACAP-ARAP_15.03.2021_00h00	5.16815e-08	6.48603e-05	5.16815e-08	2.06726e-07	[8]	Group00	22.9508	14	[LOC117733277, LOC117733491, LOC117738688, LOC117740816, LOC117745557, ca4a, ca4c, ca7, slc26a1, slc26a6, slc26a6l, slc4a11, slc4a4a, slc4a5b]
GO:0006857	oligopeptide transport	GO_BiologicalProcess-Custom-GOA-ACAP-ARAP_15.03.2021_00h00	3.12536e-08	3.92858e-05	3.12536e-08	1.56268e-07	[7, 8]	Group01	42.8571	9	[LOC117733277, LOC117733491, abcc6a, cdh17, slc13a3, slc15a2, slc26a6, slc26a6l, slc9a3r1a]
GO:0019585	glucuronate metabolic process	GO_BiologicalProcess-Custom-GOA-ACAP-ARAP_15.03.2021_00h00	8.11123e-08	0.000101553	8.11123e-08	1.62225e-07	[8]	Group02	39.1304	9	[LOC117732098, LOC117732491, LOC117733111, LOC117735868, LOC117736779, LOC117750916, cryl1, ugt5d1, ugt5g1]
GO:0090416	nicotinate transmembrane transporter activity	GO_BiologicalProcess-Custom-GOA-ACAP-ARAP_15.03.2021_00h00	7.86395e-08	9.85353e-05	7.86395e-08	2.35918e-07	[6, 7, 9, 11, 12]	Group03	100	5	[LOC117741935, LOC117746300, LOC117747078, LOC117747079, slc22a13b]
GO:0006575	cellular modified amino acid metabolic process	GO_BiologicalProcess-Custom-GOA-ACAP-ARAP_15.03.2021_00h00	1.06479e-08	1.34589e-05	1.06479e-08	6.38872e-08	[3, 4]	Group04	11.5254	34	[LOC117726118, LOC117729520, LOC117735983, LOC117736814, LOC117736816, LOC117739449, LOC117742784, aldh1l1, aldh9a1a.1, aldh9a1b, ckba, clic5a, cpt1b, crym, dpep1, folr, ftcd, ggt1b, gnmt, gsr, gsta.1, gstt1a, gstz1, iyd, naalad2, oplah, pax8, pipox, sardh, si:ch211-117c9.5, si:ch211-117n7.7, slc16a2, slc22a21, slco4a1]
GO:0008236	serine-type peptidase activity	GO_BiologicalProcess-Custom-GOA-ACAP-ARAP_15.03.2021_00h00	1.49942e-07	0.000187427	1.49942e-07	1.49942e-07	[6, 7, 9, 10]	Group05	10.1744	35	[LOC117726062, LOC117729564, LOC117730816, LOC117733272, LOC117733610, LOC117733755, LOC117735932, LOC117737477, LOC117741448, LOC117744449, LOC117745191, LOC117745192, LOC117745193, LOC117745194, LOC117746457, LOC117747731, LOC117747860, LOC117750045, LOC117750053, LOC117750223, aplp2, col28a2a, ela3l, lonp2, prepl, proca, serpinb1, si:ch211-122f10.4, si:dkey-69o16.5, st14a, tmprss13a, tmprss2, …
GO:0004252	serine-type endopeptidase activity	GO_BiologicalProcess-Custom-GOA-ACAP-ARAP_15.03.2021_00h00	5.02479e-07	0.000625587	1.49942e-07	1.49942e-07	[7, 8, 10, 11]	Group05	10.3679	31	[LOC117726062, LOC117729564, LOC117730816, LOC117733272, LOC117733610, LOC117733755, LOC117735932, LOC117737477, LOC117741448, LOC117744449, LOC117745191, LOC117745192, LOC117745193, LOC117745194, LOC117747731, LOC117747860, LOC117750045, LOC117750053, aplp2, col28a2a, ela3l, lonp2, prepl, proca, serpinb1, st14a, tmprss13a, tmprss2, tmprss4a, tmprss9, zgc:92313]
GO:0048518	positive regulation of biological process	GO_BiologicalProcess-Custom-GOA-ACAP-ARAP_15.03.2021_00h00	3.1569e-07	0.000393982	1.71663e-18	1.54497e-17	[1, 2, 3]	Group06	3.12258	403	[LOC117726118, LOC117726171, LOC117726183, LOC117726219, LOC117726506, LOC117726950, LOC117727444, LOC117727571, LOC117727652, LOC117727721, LOC117728060, LOC117728826, LOC117729021, LOC117729136, LOC117729520, LOC117729621, LOC117729940, LOC117729971, LOC117730019, LOC117730105, LOC117730434, LOC117730501, LOC117730519, LOC117731060, LOC117731243, LOC117731865, LOC117732380, LOC117732493, LOC117…
GO:0050794	regulation of cellular process	GO_BiologicalProcess-Custom-GOA-ACAP-ARAP_15.03.2021_00h00	5.57081e-18	7.23648e-15	1.71663e-18	1.54497e-17	[2, 3]	Group06	3.12078	694	[LOC117725905, LOC117726118, LOC117726171, LOC117726183, LOC117726219, LOC117726225, LOC117726239, LOC117726506, LOC117726950, LOC117727444, LOC117727464, LOC117727483, LOC117727571, LOC117727652, LOC117727721, LOC117727751, LOC117727844, LOC117727889, LOC117727941, LOC117728060, LOC117728080, LOC117728110, LOC117728313, LOC117728826, LOC117729021, LOC117729136, LOC117729166, LOC117729486, LOC117…
GO:0048522	positive regulation of cellular process	GO_BiologicalProcess-Custom-GOA-ACAP-ARAP_15.03.2021_00h00	4.17357e-07	0.000520027	1.71663e-18	1.54497e-17	[2, 3, 4]	Group06	3.08637	367	[LOC117726118, LOC117726171, LOC117726183, LOC117726219, LOC117726950, LOC117727444, LOC117727571, LOC117727652, LOC117727721, LOC117728060, LOC117728826, LOC117729021, LOC117729136, LOC117729520, LOC117729621, LOC117729940, LOC117729971, LOC117730019, LOC117730519, LOC117731060, LOC117731243, LOC117731865, LOC117732380, LOC117732493, LOC117732878, LOC117733151, LOC117733277, LOC117733281, LOC117…
GO:0003341	cilium movement	GO_BiologicalProcess-Custom-GOA-ACAP-ARAP_15.03.2021_00h00	1.11264e-25	1.45199e-22	7.25848e-24	7.98433e-23	[4]	Group07	22.1757	53	[LOC117736305, LOC117740093, LOC117740628, LOC117742825, LOC117744153, LOC117745785, LOC117747914, LOC117747917, LOC117748405, LOC117748529, aqp4, armc4, ccdc114, ccdc151, ccdc40, celsr2, cfap100, cfap157, cfap206, cfap221, cfap43, cfap61, cfap65, cfap70, cfap91, dnaaf4, dnaaf6, dnah1, dnah12, dnah5, dnah5l, dnah7, dnai1.2, drc1, efcab1, enkur, foxj1a, gas8, hydin, iqcg, nme5, rsph9, slc9a3r1a, s…
GO:0001578	microtubule bundle formation	GO_BiologicalProcess-Custom-GOA-ACAP-ARAP_15.03.2021_00h00	2.5259e-17	3.2761e-14	7.25848e-24	7.98433e-23	[4, 7]	Group07	17.8423	43	[LOC117740093, LOC117740628, LOC117741537, LOC117743160, LOC117744153, LOC117746272, LOC117748405, armc4, ccdc114, ccdc151, ccdc40, cfap100, cfap157, cfap206, cfap65, cfap74, chp1, dnaaf1, dnaaf2, dnaaf4, dnaaf6, dnah1, dnah12, dnah5, dnah5l, dnah7, dnai1.2, drc1, dzip1, gas8, hydin, iqcg, lrguk, pih1d2, rsph9, spag17, spag6, spef1, spef2, tppp3, ttc12, wdr63, zmynd10]
GO:0035082	axoneme assembly	GO_BiologicalProcess-Custom-GOA-ACAP-ARAP_15.03.2021_00h00	1.38546e-25	1.80664e-22	7.25848e-24	7.98433e-23	[5, 7, 8]	Group07	31.9672	39	[LOC117740093, LOC117740628, LOC117743160, LOC117744153, LOC117748405, armc4, ccdc114, ccdc151, ccdc40, cfap100, cfap157, cfap206, cfap65, cfap74, dnaaf1, dnaaf2, dnaaf4, dnaaf6, dnah1, dnah12, dnah5, dnah5l, dnah7, dnai1.2, drc1, dzip1, gas8, hydin, iqcg, lrguk, pih1d2, rsph9, spag17, spag6, spef1, spef2, ttc12, wdr63, zmynd10]
GO:0070286	axonemal dynein complex assembly	GO_BiologicalProcess-Custom-GOA-ACAP-ARAP_15.03.2021_00h00	7.29457e-15	9.4173e-12	7.25848e-24	7.98433e-23	[6, 7, 8, 9]	Group07	35.7143	20	[LOC117748405, armc4, ccdc114, ccdc151, ccdc40, cfap100, dnaaf2, dnaaf4, dnaaf6, dnah1, dnah12, dnah5, dnah5l, dnah7, dnai1.2, drc1, pih1d2, ttc12, wdr63, zmynd10]
GO:0036158	outer dynein arm assembly	GO_BiologicalProcess-Custom-GOA-ACAP-ARAP_15.03.2021_00h00	1.89302e-07	0.000236438	7.25848e-24	7.98433e-23	[7, 8, 9, 10]	Group07	36	9	[armc4, ccdc114, ccdc151, dnaaf4, dnaaf6, dnah5, dnah5l, dnai1.2, zmynd10]
GO:0036159	inner dynein arm assembly	GO_BiologicalProcess-Custom-GOA-ACAP-ARAP_15.03.2021_00h00	4.17166e-08	5.23961e-05	7.25848e-24	7.98433e-23	[7, 8, 9, 10]	Group07	50	8	[cfap100, dnaaf4, dnaaf6, dnah1, dnah12, dnah7, wdr63, zmynd10]
GO:0007018	microtubule-based movement	GO_BiologicalProcess-Custom-GOA-ACAP-ARAP_15.03.2021_00h00	1.62889e-12	2.08661e-09	1.76041e-12	1.40833e-11	[3]	Group08	9.55585	71	[LOC117726233, LOC117727444, LOC117728060, LOC117736305, LOC117740093, LOC117740628, LOC117742825, LOC117744153, LOC117745785, LOC117747914, LOC117747917, LOC117748405, LOC117748529, LOC117749005, aqp4, armc4, ccdc114, ccdc151, ccdc40, celsr2, cfap100, cfap157, cfap206, cfap221, cfap43, cfap61, cfap65, cfap70, cfap91, dnaaf4, dnaaf6, dnah1, dnah10, dnah12, dnah2, dnah5, dnah5l, dnah6, dnah7, dnai…
GO:0003341	cilium movement	GO_BiologicalProcess-Custom-GOA-ACAP-ARAP_15.03.2021_00h00	1.11264e-25	1.45199e-22	1.76041e-12	1.40833e-11	[4]	Group08	22.1757	53	[LOC117736305, LOC117740093, LOC117740628, LOC117742825, LOC117744153, LOC117745785, LOC117747914, LOC117747917, LOC117748405, LOC117748529, aqp4, armc4, ccdc114, ccdc151, ccdc40, celsr2, cfap100, cfap157, cfap206, cfap221, cfap43, cfap61, cfap65, cfap70, cfap91, dnaaf4, dnaaf6, dnah1, dnah12, dnah5, dnah5l, dnah7, dnai1.2, drc1, efcab1, enkur, foxj1a, gas8, hydin, iqcg, nme5, rsph9, slc9a3r1a, s…
GO:0006858	extracellular transport	GO_BiologicalProcess-Custom-GOA-ACAP-ARAP_15.03.2021_00h00	2.59316e-08	3.26738e-05	1.76041e-12	1.40833e-11	[4]	Group08	19.5402	17	[LOC117736305, LOC117740628, aqp4, arrdc1a, ccdc40, cfap43, dnah1, dnah5, dnah5l, dnai1.2, foxj1a, gas8, nme5, slc9a3r1a, spag17, spag6, spef2]
GO:0060285	cilium-dependent cell motility	GO_BiologicalProcess-Custom-GOA-ACAP-ARAP_15.03.2021_00h00	1.72752e-18	2.24578e-15	1.76041e-12	1.40833e-11	[4, 5]	Group08	23.0769	36	[LOC117740093, LOC117740628, LOC117742825, LOC117744153, LOC117745785, LOC117747914, LOC117747917, cfap157, cfap206, cfap65, dnaaf2, dnaaf6, dnah1, dnah12, dnah5, dnah5l, dnah6, dnah7, dnai1.2, drc1, efcab1, efhc1, efhc2, enkur, foxj1a, gas8, iqcg, rsph9, spag6, spef2, tcte1, tekt1, tekt3, tekt4, ttc12, wdr63]
GO:0030031	cell projection assembly	GO_BiologicalProcess-Custom-GOA-ACAP-ARAP_15.03.2021_00h00	1.20702e-12	1.5474e-09	1.76041e-12	1.40833e-11	[5]	Group08	7.65615	114	[LOC117725234, LOC117727444, LOC117728826, LOC117734584, LOC117736305, LOC117736769, LOC117737996, LOC117739526, LOC117740093, LOC117740624, LOC117740628, LOC117741205, LOC117741537, LOC117742825, LOC117743160, LOC117744153, LOC117745529, LOC117745772, LOC117745923, LOC117746231, LOC117746925, LOC117747914, LOC117748405, LOC117748620, LOC117749177, agrn, arid1b, armc4, atp8b3, catip, ccdc114, ccd…
GO:0030317	flagellated sperm motility	GO_BiologicalProcess-Custom-GOA-ACAP-ARAP_15.03.2021_00h00	2.15696e-10	2.74581e-07	1.76041e-12	1.40833e-11	[3, 4, 5, 6, 7]	Group08	19.6429	22	[LOC117740093, LOC117740628, LOC117745785, LOC117747914, LOC117747917, cfap157, cfap206, cfap65, dnaaf6, dnah1, dnah5, dnah5l, dnai1.2, efcab1, enkur, gas8, iqcg, spag6, spef2, tcte1, tekt3, ttc12]
GO:0001578	microtubule bundle formation	GO_BiologicalProcess-Custom-GOA-ACAP-ARAP_15.03.2021_00h00	2.5259e-17	3.2761e-14	1.76041e-12	1.40833e-11	[4, 7]	Group08	17.8423	43	[LOC117740093, LOC117740628, LOC117741537, LOC117743160, LOC117744153, LOC117746272, LOC117748405, armc4, ccdc114, ccdc151, ccdc40, cfap100, cfap157, cfap206, cfap65, cfap74, chp1, dnaaf1, dnaaf2, dnaaf4, dnaaf6, dnah1, dnah12, dnah5, dnah5l, dnah7, dnai1.2, drc1, dzip1, gas8, hydin, iqcg, lrguk, pih1d2, rsph9, spag17, spag6, spef1, spef2, tppp3, ttc12, wdr63, zmynd10]
GO:0044782	cilium organization	GO_BiologicalProcess-Custom-GOA-ACAP-ARAP_15.03.2021_00h00	4.95047e-17	6.41085e-14	1.76041e-12	1.40833e-11	[5, 6]	Group08	10.011	91	[LOC117725234, LOC117727444, LOC117734584, LOC117736305, LOC117736769, LOC117740093, LOC117740628, LOC117741537, LOC117742825, LOC117743160, LOC117744153, LOC117745529, LOC117745772, LOC117746231, LOC117748405, LOC117748620, armc4, catip, ccdc114, ccdc151, ccdc40, celsr2, cep162, cfap100, cfap126, cfap157, cfap161, cfap206, cfap221, cfap61, cfap65, cfap70, cfap74, cobl, crocc2, dcdc2b, dnaaf1, dn…
GO:0060294	cilium movement involved in cell motility	GO_BiologicalProcess-Custom-GOA-ACAP-ARAP_15.03.2021_00h00	2.65317e-14	3.41463e-11	1.76041e-12	1.40833e-11	[5, 6]	Group08	21.4815	29	[LOC117740093, LOC117740628, LOC117742825, LOC117744153, LOC117745785, LOC117747914, LOC117747917, cfap157, cfap206, cfap65, dnaaf6, dnah1, dnah5, dnah5l, dnai1.2, efcab1, enkur, foxj1a, gas8, iqcg, rsph9, spag6, spef2, tcte1, tekt1, tekt3, tekt4, ttc12, wdr63]
GO:0007288	sperm axoneme assembly	GO_BiologicalProcess-Custom-GOA-ACAP-ARAP_15.03.2021_00h00	9.09633e-08	0.000113795	1.76041e-12	1.40833e-11	[3, 4, 5, 6, 7, 8, 9, 10]	Group08	33.3333	10	[LOC117740093, LOC117740628, cfap157, cfap206, cfap65, dnah1, iqcg, spag6, spef2, ttc12]
GO:0060271	cilium assembly	GO_BiologicalProcess-Custom-GOA-ACAP-ARAP_15.03.2021_00h00	6.32318e-15	8.16955e-12	1.76041e-12	1.40833e-11	[6, 7]	Group08	9.72222	84	[LOC117725234, LOC117727444, LOC117734584, LOC117736305, LOC117736769, LOC117740093, LOC117740628, LOC117741537, LOC117742825, LOC117743160, LOC117744153, LOC117745529, LOC117745772, LOC117746231, LOC117748405, LOC117748620, armc4, catip, ccdc114, ccdc151, ccdc40, celsr2, cep162, cfap100, cfap157, cfap161, cfap206, cfap221, cfap65, cfap70, cfap74, cobl, crocc2, dcdc2b, dnaaf1, dnaaf2, dnaaf4, dna…
GO:0035082	axoneme assembly	GO_BiologicalProcess-Custom-GOA-ACAP-ARAP_15.03.2021_00h00	1.38546e-25	1.80664e-22	1.76041e-12	1.40833e-11	[5, 7, 8]	Group08	31.9672	39	[LOC117740093, LOC117740628, LOC117743160, LOC117744153, LOC117748405, armc4, ccdc114, ccdc151, ccdc40, cfap100, cfap157, cfap206, cfap65, cfap74, dnaaf1, dnaaf2, dnaaf4, dnaaf6, dnah1, dnah12, dnah5, dnah5l, dnah7, dnai1.2, drc1, dzip1, gas8, hydin, iqcg, lrguk, pih1d2, rsph9, spag17, spag6, spef1, spef2, ttc12, wdr63, zmynd10]
GO:0070286	axonemal dynein complex assembly	GO_BiologicalProcess-Custom-GOA-ACAP-ARAP_15.03.2021_00h00	7.29457e-15	9.4173e-12	1.76041e-12	1.40833e-11	[6, 7, 8, 9]	Group08	35.7143	20	[LOC117748405, armc4, ccdc114, ccdc151, ccdc40, cfap100, dnaaf2, dnaaf4, dnaaf6, dnah1, dnah12, dnah5, dnah5l, dnah7, dnai1.2, drc1, pih1d2, ttc12, wdr63, zmynd10]
GO:0006082	organic acid metabolic process	GO_BiologicalProcess-Custom-GOA-ACAP-ARAP_15.03.2021_00h00	1.35132e-23	1.76077e-20	2.16669e-22	2.16669e-21	[3]	Group09	9.12387	151	[LOC117725997, LOC117726047, LOC117727071, LOC117727929, LOC117728080, LOC117729166, LOC117729174, LOC117729520, LOC117729563, LOC117730007, LOC117730019, LOC117730964, LOC117731715, LOC117731867, LOC117731908, LOC117732098, LOC117732258, LOC117732349, LOC117732491, LOC117732498, LOC117732636, LOC117732984, LOC117733111, LOC117733688, LOC117733736, LOC117734528, LOC117734812, LOC117735868, LOC117…
GO:0044282	small molecule catabolic process	GO_BiologicalProcess-Custom-GOA-ACAP-ARAP_15.03.2021_00h00	5.51472e-11	7.03126e-08	2.16669e-22	2.16669e-21	[3]	Group09	9.40298	63	[LOC117725997, LOC117726047, LOC117727071, LOC117727929, LOC117727976, LOC117729563, LOC117732258, LOC117732498, LOC117732984, LOC117736814, LOC117736837, LOC117740329, LOC117746874, LOC117750754, acad11, adhfe1, agxt2, agxtb, aldh1l1, aldh5a1, aldh8a1, amdhd1, arg1, asrgl1, cpt1b, cryl1, ddah1, ddo, dpys, ech1, echs1, ehhadh, fah, ftcd, gcshb, gls2b, gpt2l, gstz1, haao, hacl1, hal, hao1, hoga1, …
GO:0043436	oxoacid metabolic process	GO_BiologicalProcess-Custom-GOA-ACAP-ARAP_15.03.2021_00h00	3.999e-23	5.2067e-20	2.16669e-22	2.16669e-21	[4]	Group09	9.18176	147	[LOC117725997, LOC117726047, LOC117727071, LOC117727929, LOC117728080, LOC117729166, LOC117729174, LOC117729520, LOC117729563, LOC117730007, LOC117730019, LOC117730964, LOC117731715, LOC117731867, LOC117731908, LOC117732098, LOC117732258, LOC117732349, LOC117732491, LOC117732498, LOC117732636, LOC117732984, LOC117733111, LOC117733688, LOC117733736, LOC117734528, LOC117734812, LOC117735868, LOC117…
GO:0006520	cellular amino acid metabolic process	GO_BiologicalProcess-Custom-GOA-ACAP-ARAP_15.03.2021_00h00	1.04621e-11	1.33705e-08	2.16669e-22	2.16669e-21	[3, 4, 6]	Group09	10.8163	53	[LOC117729520, LOC117729563, LOC117730007, LOC117730964, LOC117732984, LOC117733688, LOC117735983, LOC117736257, LOC117736816, LOC117746874, adhfe1, agmat, agxt2, agxtb, aldh5a1, aldh8a1, amdhd1, arg1, asrgl1, atcaya, ddah1, ddo, dglucy, dpep1, dpys, fah, ftcd, gcshb, ggt1b, gls2b, glud1b, gnmt, got1l1, gpt2l, gstz1, haao, hal, iyd, nit2, noxred1, nr1h4, pah, pcbd1, pipox, rars2, rida, sardh, sds…
GO:0019752	carboxylic acid metabolic process	GO_BiologicalProcess-Custom-GOA-ACAP-ARAP_15.03.2021_00h00	2.66592e-21	3.46836e-18	2.16669e-22	2.16669e-21	[5]	Group09	8.96947	141	[LOC117725997, LOC117726047, LOC117727071, LOC117727929, LOC117728080, LOC117729166, LOC117729174, LOC117729520, LOC117729563, LOC117730007, LOC117730019, LOC117730964, LOC117731715, LOC117731867, LOC117731908, LOC117732098, LOC117732258, LOC117732349, LOC117732491, LOC117732498, LOC117732636, LOC117732984, LOC117733111, LOC117733688, LOC117733736, LOC117734528, LOC117734812, LOC117735868, LOC117…
GO:0006631	fatty acid metabolic process	GO_BiologicalProcess-Custom-GOA-ACAP-ARAP_15.03.2021_00h00	3.42483e-07	0.000427076	2.16669e-22	2.16669e-21	[4, 5, 7]	Group09	8.11232	52	[LOC117726047, LOC117727071, LOC117727929, LOC117728080, LOC117729166, LOC117729174, LOC117730019, LOC117730964, LOC117731715, LOC117731867, LOC117731908, LOC117732258, LOC117732636, LOC117733688, LOC117733736, LOC117734528, LOC117734812, LOC117736814, LOC117740588, LOC117741215, LOC117741935, LOC117743225, LOC117746053, LOC117746300, LOC117747078, LOC117747079, LOC117750754, acad11, acot11a, acs…
GO:1901605	alpha-amino acid metabolic process	GO_BiologicalProcess-Custom-GOA-ACAP-ARAP_15.03.2021_00h00	9.19379e-15	1.18508e-11	2.16669e-22	2.16669e-21	[4, 5, 7]	Group09	14.1566	47	[LOC117729520, LOC117729563, LOC117730007, LOC117730964, LOC117732984, LOC117735983, LOC117736257, LOC117736816, LOC117746874, adhfe1, agmat, agxt2, agxtb, aldh5a1, aldh8a1, amdhd1, arg1, asrgl1, atcaya, ddah1, ddo, dglucy, dpep1, fah, ftcd, gcshb, ggt1b, gls2b, glud1b, gnmt, got1l1, gpt2l, gstz1, haao, hal, iyd, nit2, noxred1, nr1h4, pah, pcbd1, pipox, rida, sardh, sdsl, si:dkey-103j14.5, uroc1]
GO:0009063	cellular amino acid catabolic process	GO_BiologicalProcess-Custom-GOA-ACAP-ARAP_15.03.2021_00h00	6.54337e-12	8.37552e-09	2.16669e-22	2.16669e-21	[4, 5, 6, 7]	Group09	17.4699	29	[LOC117729563, LOC117732984, LOC117746874, adhfe1, agxt2, agxtb, aldh5a1, aldh8a1, amdhd1, arg1, asrgl1, ddah1, ddo, fah, ftcd, gcshb, gls2b, gpt2l, gstz1, haao, hal, pah, pipox, rida, sardh, sdsl, si:dkey-103j14.5, uroc1, zgc:85777]
GO:0046395	carboxylic acid catabolic process	GO_BiologicalProcess-Custom-GOA-ACAP-ARAP_15.03.2021_00h00	3.52476e-14	4.52932e-11	2.16669e-22	2.16669e-21	[5, 6]	Group09	12.8463	51	[LOC117725997, LOC117726047, LOC117727071, LOC117727929, LOC117729563, LOC117732258, LOC117732498, LOC117732984, LOC117736814, LOC117736837, LOC117746874, acad11, adhfe1, agxt2, agxtb, aldh1l1, aldh5a1, aldh8a1, amdhd1, arg1, asrgl1, cpt1b, cryl1, ddah1, ddo, ech1, echs1, ehhadh, fah, ftcd, gcshb, gls2b, gpt2l, gstz1, haao, hacl1, hal, hao1, hoga1, ldhd, nagk, pah, pck2, pipox, rida, sardh, sdsl,…
GO:0032787	monocarboxylic acid metabolic process	GO_BiologicalProcess-Custom-GOA-ACAP-ARAP_15.03.2021_00h00	8.51347e-15	1.09824e-11	2.16669e-22	2.16669e-21	[6]	Group09	9.15423	92	[LOC117725997, LOC117726047, LOC117727071, LOC117727929, LOC117728080, LOC117729166, LOC117729174, LOC117730019, LOC117730964, LOC117731715, LOC117731867, LOC117731908, LOC117732098, LOC117732258, LOC117732349, LOC117732491, LOC117732498, LOC117732636, LOC117733111, LOC117733688, LOC117733736, LOC117734528, LOC117734812, LOC117735868, LOC117736779, LOC117736814, LOC117736837, LOC117740493, LOC117…
GO:0043648	dicarboxylic acid metabolic process	GO_BiologicalProcess-Custom-GOA-ACAP-ARAP_15.03.2021_00h00	1.26592e-08	1.59886e-05	2.16669e-22	2.16669e-21	[6]	Group09	14.8148	24	[LOC117726047, LOC117729563, LOC117732984, acmsd, adhfe1, aldh1l1, aldh5a1, amdhd1, atcaya, ddo, dglucy, folr, ftcd, ggt1b, gls2b, gnmt, got1l1, gpt2l, haao, hal, nit2, nr1h4, pck2, uroc1]
GO:0009064	glutamine family amino acid metabolic process	GO_BiologicalProcess-Custom-GOA-ACAP-ARAP_15.03.2021_00h00	4.78508e-09	6.06748e-06	2.16669e-22	2.16669e-21	[5, 6, 8]	Group09	16.7939	22	[LOC117732984, adhfe1, agmat, aldh5a1, amdhd1, arg1, asrgl1, atcaya, ddah1, dglucy, fah, ftcd, ggt1b, gls2b, glud1b, got1l1, hal, nit2, noxred1, nr1h4, si:dkey-103j14.5, uroc1]
GO:1901606	alpha-amino acid catabolic process	GO_BiologicalProcess-Custom-GOA-ACAP-ARAP_15.03.2021_00h00	2.16535e-08	2.73051e-05	2.16669e-22	2.16669e-21	[5, 6, 8]	Group09	14.9351	23	[LOC117729563, LOC117732984, LOC117746874, adhfe1, agxt2, agxtb, aldh8a1, arg1, asrgl1, ddah1, ddo, fah, gcshb, gls2b, gpt2l, gstz1, haao, pah, pipox, rida, sardh, sdsl, si:dkey-103j14.5]
GO:0006536	glutamate metabolic process	GO_BiologicalProcess-Custom-GOA-ACAP-ARAP_15.03.2021_00h00	5.18058e-08	6.49645e-05	2.16669e-22	2.16669e-21	[6, 7, 9]	Group09	25	13	[LOC117732984, adhfe1, aldh5a1, amdhd1, atcaya, dglucy, ftcd, ggt1b, gls2b, got1l1, hal, nr1h4, uroc1]
GO:0055085	transmembrane transport	GO_BiologicalProcess-Custom-GOA-ACAP-ARAP_15.03.2021_00h00	3.65657e-09	4.64384e-06	1.76751e-09	1.23726e-08	[2, 4]	Group10	5.76241	195	[LOC117725910, LOC117726118, LOC117726250, LOC117727071, LOC117727721, LOC117727938, LOC117727945, LOC117728190, LOC117728313, LOC117729925, LOC117729940, LOC117730105, LOC117730519, LOC117732017, LOC117732258, LOC117733277, LOC117733491, LOC117733595, LOC117733657, LOC117733679, LOC117733688, LOC117734042, LOC117734458, LOC117734699, LOC117735234, LOC117736696, LOC117737923, LOC117738688, LOC117…
GO:0022857	transmembrane transporter activity	GO_BiologicalProcess-Custom-GOA-ACAP-ARAP_15.03.2021_00h00	2.1312e-11	2.72154e-08	1.76751e-09	1.23726e-08	[3, 5]	Group10	6.2785	179	[LOC117725910, LOC117726118, LOC117726250, LOC117727071, LOC117727721, LOC117727938, LOC117727945, LOC117728190, LOC117728313, LOC117729925, LOC117729940, LOC117730105, LOC117730519, LOC117732017, LOC117732258, LOC117733277, LOC117733491, LOC117733679, LOC117733688, LOC117734042, LOC117734458, LOC117734699, LOC117735234, LOC117736696, LOC117737923, LOC117738688, LOC117738754, LOC117738943, LOC117…
GO:0034220	ion transmembrane transport	GO_BiologicalProcess-Custom-GOA-ACAP-ARAP_15.03.2021_00h00	1.55212e-08	1.95878e-05	1.76751e-09	1.23726e-08	[3, 5]	Group10	5.79854	175	[LOC117725910, LOC117726118, LOC117726250, LOC117727071, LOC117727721, LOC117727945, LOC117728190, LOC117728313, LOC117729925, LOC117729940, LOC117730105, LOC117730519, LOC117732017, LOC117732258, LOC117733277, LOC117733491, LOC117733657, LOC117733688, LOC117734042, LOC117734699, LOC117735234, LOC117737923, LOC117738688, LOC117738754, LOC117738943, LOC117738978, LOC117739184, LOC117739187, LOC117…
GO:0015075	ion transmembrane transporter activity	GO_BiologicalProcess-Custom-GOA-ACAP-ARAP_15.03.2021_00h00	1.39146e-09	1.76993e-06	1.76751e-09	1.23726e-08	[4, 6]	Group10	6.20525	156	[LOC117725910, LOC117726118, LOC117726250, LOC117727071, LOC117727721, LOC117727945, LOC117728190, LOC117728313, LOC117729925, LOC117729940, LOC117730105, LOC117730519, LOC117732017, LOC117732258, LOC117733277, LOC117733491, LOC117734042, LOC117734699, LOC117735234, LOC117737923, LOC117738688, LOC117738754, LOC117738943, LOC117738978, LOC117739184, LOC117739187, LOC117740608, LOC117740816, LOC117…
GO:0015318	inorganic molecular entity transmembrane transporter activity	GO_BiologicalProcess-Custom-GOA-ACAP-ARAP_15.03.2021_00h00	2.61158e-08	3.28798e-05	1.76751e-09	1.23726e-08	[4, 6]	Group10	6.10022	140	[LOC117725910, LOC117726118, LOC117726250, LOC117727071, LOC117727721, LOC117727945, LOC117728190, LOC117728313, LOC117729925, LOC117729940, LOC117730105, LOC117730519, LOC117732017, LOC117732258, LOC117733277, LOC117733491, LOC117734042, LOC117735234, LOC117737923, LOC117738688, LOC117738754, LOC117738943, LOC117738978, LOC117739184, LOC117739187, LOC117740608, LOC117740816, LOC117741280, LOC117…
GO:0022804	active transmembrane transporter activity	GO_BiologicalProcess-Custom-GOA-ACAP-ARAP_15.03.2021_00h00	4.79001e-17	6.20785e-14	1.76751e-09	1.23726e-08	[4, 6]	Group10	10.5867	83	[LOC117725910, LOC117726118, LOC117726250, LOC117727721, LOC117727945, LOC117730519, LOC117732017, LOC117733277, LOC117733491, LOC117733679, LOC117738688, LOC117738754, LOC117738943, LOC117738978, LOC117739184, LOC117739187, LOC117740608, LOC117740816, LOC117741280, LOC117742771, LOC117742784, LOC117745557, LOC117745783, LOC117746181, LOC117746231, LOC117747635, LOC117747917, LOC117751674, abca12…
GO:0098656	anion transmembrane transport	GO_BiologicalProcess-Custom-GOA-ACAP-ARAP_15.03.2021_00h00	1.34359e-14	1.73055e-11	1.76751e-09	1.23726e-08	[4, 6]	Group10	8.23105	114	[LOC117725910, LOC117726118, LOC117726250, LOC117727071, LOC117727945, LOC117728313, LOC117730519, LOC117732017, LOC117732258, LOC117733277, LOC117733491, LOC117733657, LOC117734699, LOC117737923, LOC117738688, LOC117738754, LOC117738943, LOC117738978, LOC117739184, LOC117739187, LOC117739224, LOC117740816, LOC117741280, LOC117741935, LOC117742534, LOC117742684, LOC117742723, LOC117742771, LOC117…
GO:0006814	sodium ion transport	GO_BiologicalProcess-Custom-GOA-ACAP-ARAP_15.03.2021_00h00	2.17235e-09	2.76105e-06	1.76751e-09	1.23726e-08	[6]	Group10	8.95062	58	[LOC117725910, LOC117727721, LOC117727945, LOC117730519, LOC117732017, LOC117738688, LOC117738754, LOC117738943, LOC117738978, LOC117739184, LOC117739187, LOC117740608, LOC117740816, LOC117741280, LOC117741609, LOC117742771, LOC117742784, LOC117745557, LOC117745783, LOC117747917, LOC117748933, LOC117751674, atp1b1b, atp1b4, chp1, ptpn3, sgk2a, si:ch211-117c9.5, si:ch211-225b11.1, si:ch211-283g2.1…
GO:0008509	anion transmembrane transporter activity	GO_BiologicalProcess-Custom-GOA-ACAP-ARAP_15.03.2021_00h00	1.47052e-17	1.90874e-14	1.76751e-09	1.23726e-08	[5, 7]	Group10	9.61905	101	[LOC117725910, LOC117726118, LOC117726250, LOC117727071, LOC117727945, LOC117728313, LOC117730519, LOC117732017, LOC117732258, LOC117733277, LOC117733491, LOC117734699, LOC117737923, LOC117738688, LOC117738754, LOC117738943, LOC117738978, LOC117739184, LOC117739187, LOC117740816, LOC117741280, LOC117741935, LOC117742534, LOC117742684, LOC117742723, LOC117742771, LOC117742784, LOC117743195, LOC117…
GO:0015291	secondary active transmembrane transporter activity	GO_BiologicalProcess-Custom-GOA-ACAP-ARAP_15.03.2021_00h00	6.79844e-16	8.79718e-13	1.76751e-09	1.23726e-08	[5, 7]	Group10	10.9445	73	[LOC117725910, LOC117726118, LOC117726250, LOC117727721, LOC117727945, LOC117730519, LOC117732017, LOC117733277, LOC117733491, LOC117733679, LOC117738688, LOC117738754, LOC117738943, LOC117738978, LOC117739184, LOC117739187, LOC117740816, LOC117741280, LOC117742771, LOC117742784, LOC117745557, LOC117745783, LOC117746181, LOC117747917, LOC117751674, cdh17, chp1, si:ch211-117c9.5, si:ch211-225b11.1…
GO:0022853	active ion transmembrane transporter activity	GO_BiologicalProcess-Custom-GOA-ACAP-ARAP_15.03.2021_00h00	4.38195e-11	5.59136e-08	1.76751e-09	1.23726e-08	[5, 7]	Group10	10.4126	53	[LOC117725910, LOC117726118, LOC117726250, LOC117727721, LOC117727945, LOC117730519, LOC117732017, LOC117733277, LOC117733491, LOC117738688, LOC117740608, LOC117740816, LOC117741280, LOC117742771, LOC117745557, LOC117746181, LOC117747917, LOC117751674, abca12, atp1b1b, atp7b, cdh17, chp1, si:ch211-117c9.5, si:ch211-225b11.1, si:ch211-283g2.1, si:dkey-106n21.1, slc10a1, slc12a1, slc12a3, slc13a3, …
GO:0008514	organic anion transmembrane transporter activity	GO_BiologicalProcess-Custom-GOA-ACAP-ARAP_15.03.2021_00h00	9.82258e-13	1.26122e-09	1.76751e-09	1.23726e-08	[6, 8]	Group10	12.3077	48	[LOC117726118, LOC117726250, LOC117727945, LOC117730519, LOC117733277, LOC117733491, LOC117734699, LOC117737923, LOC117738688, LOC117740816, LOC117741280, LOC117741935, LOC117742771, LOC117745557, LOC117746300, LOC117747078, LOC117747079, LOC117749927, LOC117751542, abcc2, abcc6a, oatx, sfxn1, si:ch211-117c9.5, si:ch211-225b11.1, si:ch73-196l6.5, si:dkey-106n21.1, slc13a3, slc16a12b, slc1a3a, slc…
GO:0015293	symporter activity	GO_BiologicalProcess-Custom-GOA-ACAP-ARAP_15.03.2021_00h00	3.25678e-15	4.21102e-12	1.76751e-09	1.23726e-08	[6, 8]	Group10	13.0435	54	[LOC117725910, LOC117726250, LOC117727945, LOC117730519, LOC117732017, LOC117738688, LOC117738754, LOC117738943, LOC117738978, LOC117739184, LOC117739187, LOC117740816, LOC117741280, LOC117742771, LOC117742784, LOC117745557, LOC117745783, LOC117746181, LOC117751674, si:ch211-117c9.5, si:ch211-225b11.1, si:ch211-283g2.1, si:dkey-106n21.1, slc10a1, slc12a1, slc12a3, slc13a3, slc15a2, slc16a12b, slc…
GO:0015711	organic anion transport	GO_BiologicalProcess-Custom-GOA-ACAP-ARAP_15.03.2021_00h00	2.83295e-14	3.64317e-11	1.76751e-09	1.23726e-08	[7]	Group10	9.94764	76	[LOC117726118, LOC117726250, LOC117727071, LOC117727945, LOC117730519, LOC117732258, LOC117733277, LOC117733491, LOC117733610, LOC117734699, LOC117737923, LOC117738688, LOC117740588, LOC117740816, LOC117741280, LOC117741935, LOC117742771, LOC117743058, LOC117745557, LOC117746231, LOC117746300, LOC117747078, LOC117747079, LOC117749927, LOC117751542, LOC117751674, abcc2, abcc6a, aqp8b, atp8b3, ca4a…
GO:0015849	organic acid transport	GO_BiologicalProcess-Custom-GOA-ACAP-ARAP_15.03.2021_00h00	6.72636e-09	8.5223e-06	1.76751e-09	1.23726e-08	[7]	Group10	8.43537	62	[LOC117726118, LOC117726250, LOC117727071, LOC117727945, LOC117730519, LOC117732258, LOC117733277, LOC117733491, LOC117737923, LOC117738754, LOC117738943, LOC117738978, LOC117739184, LOC117739187, LOC117740588, LOC117741280, LOC117741935, LOC117742771, LOC117743058, LOC117745783, LOC117746300, LOC117747078, LOC117747079, LOC117749927, LOC117751542, LOC117751674, abcc2, aqp8b, atp8b3, cltrn, cpt1b…
GO:0035725	sodium ion transmembrane transport	GO_BiologicalProcess-Custom-GOA-ACAP-ARAP_15.03.2021_00h00	2.75802e-08	3.46959e-05	1.76751e-09	1.23726e-08	[6, 7, 8]	Group10	9.04159	50	[LOC117725910, LOC117727721, LOC117727945, LOC117730519, LOC117732017, LOC117738688, LOC117738754, LOC117738943, LOC117738978, LOC117739184, LOC117739187, LOC117740608, LOC117740816, LOC117741280, LOC117741609, LOC117742771, LOC117745557, LOC117745783, LOC117747917, LOC117748933, LOC117751674, atp1b1b, chp1, ptpn3, sgk2a, si:ch211-117c9.5, si:ch211-225b11.1, si:ch211-283g2.1, si:dkey-106n21.1, sl…
GO:0015294	solute:cation symporter activity	GO_BiologicalProcess-Custom-GOA-ACAP-ARAP_15.03.2021_00h00	8.14687e-09	1.03058e-05	1.76751e-09	1.23726e-08	[6, 7, 8, 9]	Group10	12.7119	30	[LOC117725910, LOC117727945, LOC117730519, LOC117732017, LOC117738688, LOC117740816, LOC117741280, LOC117742771, LOC117745557, LOC117746181, LOC117751674, si:ch211-117c9.5, si:ch211-225b11.1, si:ch211-283g2.1, si:dkey-106n21.1, slc10a1, slc12a1, slc12a3, slc13a3, slc1a3a, slc28a1, slc2a9l1, slc34a1b, slc4a4a, slc4a5b, slc5a1, slc5a10, slc5a3b, slc5a9, slc6a1b]
GO:1905039	carboxylic acid transmembrane transport	GO_BiologicalProcess-Custom-GOA-ACAP-ARAP_15.03.2021_00h00	8.92439e-12	1.14143e-08	1.76751e-09	1.23726e-08	[6, 8, 9]	Group10	10.7356	54	[LOC117726118, LOC117726250, LOC117727071, LOC117727945, LOC117730519, LOC117732258, LOC117733277, LOC117733491, LOC117737923, LOC117738754, LOC117738943, LOC117738978, LOC117739184, LOC117739187, LOC117741280, LOC117741935, LOC117742771, LOC117745783, LOC117746300, LOC117747078, LOC117747079, LOC117749927, LOC117751542, LOC117751674, cltrn, cpt1b, folr, lrp2a, mpc1, sfxn1, si:ch211-225b11.1, si:…
GO:0046943	carboxylic acid transmembrane transporter activity	GO_BiologicalProcess-Custom-GOA-ACAP-ARAP_15.03.2021_00h00	1.03268e-12	1.32493e-09	1.76751e-09	1.23726e-08	[5, 7, 9, 10]	Group10	12.6722	46	[LOC117726118, LOC117726250, LOC117727071, LOC117727945, LOC117730519, LOC117732258, LOC117733277, LOC117733491, LOC117737923, LOC117738754, LOC117738943, LOC117738978, LOC117739184, LOC117739187, LOC117741280, LOC117741935, LOC117742771, LOC117745783, LOC117746300, LOC117747078, LOC117747079, LOC117749927, LOC117751542, LOC117751674, sfxn1, si:ch211-225b11.1, si:dkey-106n21.1, slc10a1, slc13a3, …
GO:0046942	carboxylic acid transport	GO_BiologicalProcess-Custom-GOA-ACAP-ARAP_15.03.2021_00h00	7.24288e-09	9.16948e-06	1.76751e-09	1.23726e-08	[8]	Group10	8.8853	55	[LOC117726118, LOC117726250, LOC117727071, LOC117727945, LOC117730519, LOC117732258, LOC117733277, LOC117733491, LOC117737923, LOC117740588, LOC117741280, LOC117741935, LOC117742771, LOC117743058, LOC117746231, LOC117746300, LOC117747078, LOC117747079, LOC117749927, LOC117751542, LOC117751674, abcc2, aqp8b, atp8b3, cltrn, folr, gipc2, lrp2a, mpc1, nr1h4, sfxn1, si:ch211-117c9.5, si:ch211-225b11.1…
GO:0008028	monocarboxylic acid transmembrane transporter activity	GO_BiologicalProcess-Custom-GOA-ACAP-ARAP_15.03.2021_00h00	3.81643e-09	4.84305e-06	1.76751e-09	1.23726e-08	[6, 8, 10, 11]	Group10	14.6893	26	[LOC117726118, LOC117726250, LOC117727071, LOC117730519, LOC117732258, LOC117733277, LOC117733491, LOC117741280, LOC117741935, LOC117746300, LOC117747078, LOC117747079, LOC117751674, si:ch211-225b11.1, slc10a1, slc16a12b, slc16a4, slc16a5a, slc1a3a, slc22a13b, slc25a22a, slc26a6, slc26a6l, slc5a8l, slc6a1b, slc9a3r1a]
GO:0015370	solute:sodium symporter activity	GO_BiologicalProcess-Custom-GOA-ACAP-ARAP_15.03.2021_00h00	1.22112e-10	1.55571e-07	1.76751e-09	1.23726e-08	[7, 8, 9, 10, 11]	Group10	16.5644	27	[LOC117725910, LOC117727945, LOC117730519, LOC117732017, LOC117738688, LOC117740816, LOC117741280, LOC117742771, LOC117745557, LOC117751674, si:ch211-117c9.5, si:ch211-225b11.1, si:ch211-283g2.1, si:dkey-106n21.1, slc10a1, slc12a1, slc13a3, slc1a3a, slc28a1, slc34a1b, slc4a4a, slc4a5b, slc5a1, slc5a10, slc5a3b, slc5a9, slc6a1b]

## Sheet: SL-3d_up
ID	Term	Ontology Source	Term PValue	Term PValue Corrected with Bonferroni step down	Group PValue	Group PValue Corrected with Bonferroni step down	GOLevels	GOGroups	% Associated Genes	Nr. Genes	Associated Genes Found
GO:0030198	extracellular matrix organization	GO_BiologicalProcess-Custom-GOA-ACAP-ARAP_15.03.2021_00h00	1.8607e-07	1.93512e-05	1.8607e-07	2.04676e-06	[5]	Group00	3.97924	23	[LOC117728806, LOC117740502, LOC117740992, LOC117746315, LOC117748002, LOC117748579, LOC117749819, LOC117750337, adamts1, agrn, col2a1b, fgg, fkbp10a, flrt2, hspg2, mmp13b, olfml2bb, paplna, plg, ptx3a, reck, si:ch211-196i2.1, si:dkeyp-44a8.4]
GO:2000651	positive regulation of sodium ion transmembrane transporter activity	GO_BiologicalProcess-Custom-GOA-ACAP-ARAP_15.03.2021_00h00	0.000282112	0.0231332	0.000282112	0.000564225	[5, 6, 7, 8, 9, 10, 11, 12]	Group01	9.61539	5	[LOC117733922, LOC117748933, si:dkey-151g10.3, slc9a1a, wnk1b]
GO:0031290	retinal ganglion cell axon guidance	GO_BiologicalProcess-Custom-GOA-ACAP-ARAP_15.03.2021_00h00	0.000275378	0.0231317	0.000275378	0.00110151	[5, 6, 7, 8, 9, 10, 11, 12, 13, 14]	Group02	7.5	6	[disp1, ptch2, si:ch211-186j3.6, si:dkey-22o22.2, si:dkey-237h12.3, tenm3]
GO:0042476	odontogenesis	GO_BiologicalProcess-Custom-GOA-ACAP-ARAP_15.03.2021_00h00	4.287e-05	0.0038583	4.287e-05	0.00025722	[4, 5, 6, 7]	Group03	5.46448	10	[LOC117729557, LOC117732641, LOC117733017, LOC117740502, LOC117740992, bcl11bb, csf3r, ednraa, ngfra, relt]
GO:0110110	positive regulation of animal organ morphogenesis	GO_BiologicalProcess-Custom-GOA-ACAP-ARAP_15.03.2021_00h00	0.000603326	0.0476628	0.000603326	0.000603326	[3, 4, 5, 6, 7, 8]	Group04	11.4286	4	[LOC117742532, ednraa, ngfra, wnt11]
GO:1990791	dorsal root ganglion development	GO_BiologicalProcess-Custom-GOA-ACAP-ARAP_15.03.2021_00h00	0.000279736	0.0232181	0.000279736	0.000839207	[5, 6, 7]	Group05	25	3	[LOC117746116, adgra2, reck]
GO:0008237	metallopeptidase activity	GO_BiologicalProcess-Custom-GOA-ACAP-ARAP_15.03.2021_00h00	0.000160111	0.0137695	0.000160111	0.000800554	[6, 7, 9, 10]	Group06	3.5443	14	[LOC117728806, LOC117729809, LOC117740992, LOC117749819, LOC117750224, LOC117751527, adam8a, adamts1, cpxm2, mmp13b, paplna, reck, stambpl1, tll1]
GO:0004222	metalloendopeptidase activity	GO_BiologicalProcess-Custom-GOA-ACAP-ARAP_15.03.2021_00h00	9.87494e-05	0.0085912	0.000160111	0.000800554	[7, 8, 10, 11]	Group06	4.52675	11	[LOC117728806, LOC117729809, LOC117740992, LOC117749819, LOC117750224, adam8a, adamts1, mmp13b, paplna, reck, tll1]
GO:0004866	endopeptidase inhibitor activity	GO_BiologicalProcess-Custom-GOA-ACAP-ARAP_15.03.2021_00h00	0.000201401	0.0171191	6.1665e-06	5.54985e-05	[7, 8, 9, 10, 11, 12, 13]	Group07	5	9	[LOC117727442, LOC117729809, LOC117736742, LOC117740601, LOC117741202, appb, paplna, reck, serpinc1]
GO:0008236	serine-type peptidase activity	GO_BiologicalProcess-Custom-GOA-ACAP-ARAP_15.03.2021_00h00	1.9361e-06	0.00019361	6.1665e-06	5.54985e-05	[6, 7, 9, 10]	Group07	4.65116	16	[LOC117727442, LOC117729490, LOC117736742, LOC117739179, LOC117740601, LOC117741202, LOC117742524, appb, f10, hp, paplna, pcsk1, plg, reck, reln, serpinc1]
GO:0042330	taxis	GO_BiologicalProcess-Custom-GOA-ACAP-ARAP_15.03.2021_00h00	6.95554e-12	7.44243e-10	6.95554e-12	9.0422e-11	[2, 3]	Group08	3.41151	48	[LOC117728775, LOC117728776, LOC117729557, LOC117736173, LOC117736467, LOC117736885, LOC117742532, LOC117745587, LOC117746116, LOC117748579, LOC117748933, LOC117751046, LOC117751252, LOC117751260, adam8a, bcl11bb, csf3r, disp1, dpysl3, ednraa, ep300b, flrt2, flt4, igfals, itga9, mapk1, ncam1a, nfasca, ngfra, ntn2, plxnb1b, plxnb3, ptch1, ptch2, reln, sema3aa, sema3bl, sema5a, sema6bb, sema6dl, si…
GO:0007411	axon guidance	GO_BiologicalProcess-Custom-GOA-ACAP-ARAP_15.03.2021_00h00	4.71481e-09	4.99769e-07	6.95554e-12	9.0422e-11	[4, 5, 6, 7, 8, 9, 10, 11, 12, 13]	Group08	3.86598	30	[LOC117729557, LOC117742532, LOC117745587, LOC117746116, LOC117748933, bcl11bb, disp1, dpysl3, flrt2, flt4, igfals, ncam1a, nfasca, ngfra, ntn2, plxnb1b, plxnb3, ptch1, ptch2, reln, sema3aa, sema3bl, sema5a, sema6bb, sema6dl, si:ch211-186j3.6, si:dkey-22o22.2, si:dkey-237h12.3, tenm3, unc5a]
GO:0006959	humoral immune response	GO_BiologicalProcess-Custom-GOA-ACAP-ARAP_15.03.2021_00h00	6.03185e-06	0.000573026	9.89349e-07	9.89349e-06	[3]	Group09	5.5814	12	[LOC117729318, LOC117729343, LOC117732036, LOC117736467, LOC117738029, LOC117741202, LOC117742524, LOC117746362, c6, c7b, c9, ebi3]
GO:0002253	activation of immune response	GO_BiologicalProcess-Custom-GOA-ACAP-ARAP_15.03.2021_00h00	3.05078e-06	0.000298976	9.89349e-07	9.89349e-06	[2, 4, 5, 6]	Group09	3.37739	23	[LOC117729318, LOC117729343, LOC117738029, LOC117741202, LOC117742524, LOC117743711, LOC117745930, LOC117746362, LOC117747740, LOC117749502, LOC117750218, appl1, asgrl2, c6, c7b, c9, ep300b, hck, mapk1, pld2, plekhh3, sting1, wnk1b]
GO:0006956	complement activation	GO_BiologicalProcess-Custom-GOA-ACAP-ARAP_15.03.2021_00h00	3.82315e-06	0.000370846	9.89349e-07	9.89349e-06	[3, 4, 5, 6, 7]	Group09	9.7561	8	[LOC117729318, LOC117729343, LOC117741202, LOC117742524, LOC117746362, c6, c7b, c9]
GO:0006957	complement activation, alternative pathway	GO_BiologicalProcess-Custom-GOA-ACAP-ARAP_15.03.2021_00h00	5.61726e-07	5.78578e-05	9.89349e-07	9.89349e-06	[4, 5, 6, 7, 8]	Group09	21.4286	6	[LOC117729318, LOC117729343, LOC117742524, LOC117746362, c7b, c9]
GO:0048018	receptor ligand activity	GO_BiologicalProcess-Custom-GOA-ACAP-ARAP_15.03.2021_00h00	3.37956e-05	0.0030754	3.34786e-05	0.00023435	[3, 4, 5, 6]	Group10	3.16456	20	[LOC117728096, LOC117728128, LOC117728775, LOC117728776, LOC117736173, LOC117736467, LOC117736885, LOC117751046, LOC117751252, LOC117751260, adm2a, ebi3, flrt2, hamp, sema3aa, sema3bl, sema5a, sema6bb, sema6dl, wnt11]
GO:0050918	positive chemotaxis	GO_BiologicalProcess-Custom-GOA-ACAP-ARAP_15.03.2021_00h00	1.71882e-06	0.000173601	3.34786e-05	0.00023435	[4, 5]	Group10	9.09091	9	[LOC117728775, LOC117728776, LOC117736173, LOC117751046, LOC117751252, LOC117751260, plxnb3, sema5a, wnt11]
GO:0042056	chemoattractant activity	GO_BiologicalProcess-Custom-GOA-ACAP-ARAP_15.03.2021_00h00	2.26602e-06	0.000224336	3.34786e-05	0.00023435	[4, 5, 6, 7]	Group10	17.1429	6	[LOC117728775, LOC117728776, LOC117751046, LOC117751252, LOC117751260, wnt11]
GO:0045499	chemorepellent activity	GO_BiologicalProcess-Custom-GOA-ACAP-ARAP_15.03.2021_00h00	0.000358884	0.0290696	3.34786e-05	0.00023435	[4, 5, 6, 7]	Group10	7.14286	6	[flrt2, sema3aa, sema3bl, sema5a, sema6bb, sema6dl]
GO:0048841	regulation of axon extension involved in axon guidance	GO_BiologicalProcess-Custom-GOA-ACAP-ARAP_15.03.2021_00h00	6.79635e-05	0.00604875	2.50902e-09	3.01082e-08	[5, 6, 7, 8, 9, 10, 11, 12, 13, 14, 15]	Group11	7.77778	7	[sema3aa, sema3bl, sema5a, sema6bb, sema6dl, si:ch211-186j3.6, si:dkey-22o22.2]
GO:0048018	receptor ligand activity	GO_BiologicalProcess-Custom-GOA-ACAP-ARAP_15.03.2021_00h00	3.37956e-05	0.0030754	2.50902e-09	3.01082e-08	[3, 4, 5, 6]	Group11	3.16456	20	[LOC117728096, LOC117728128, LOC117728775, LOC117728776, LOC117736173, LOC117736467, LOC117736885, LOC117751046, LOC117751252, LOC117751260, adm2a, ebi3, flrt2, hamp, sema3aa, sema3bl, sema5a, sema6bb, sema6dl, wnt11]
GO:0050919	negative chemotaxis	GO_BiologicalProcess-Custom-GOA-ACAP-ARAP_15.03.2021_00h00	8.75285e-07	8.9279e-05	2.50902e-09	3.01082e-08	[4, 5]	Group11	8.47458	10	[LOC117742532, LOC117746116, LOC117748579, flrt2, igfals, sema3aa, sema3bl, sema5a, sema6bb, sema6dl]
GO:0071526	semaphorin-plexin signaling pathway	GO_BiologicalProcess-Custom-GOA-ACAP-ARAP_15.03.2021_00h00	7.37514e-06	0.000693263	2.50902e-09	3.01082e-08	[4, 5, 6]	Group11	7.62712	9	[LOC117746116, ncam1a, plxnb1b, plxnb3, sema3aa, sema3bl, sema5a, sema6bb, sema6dl]
GO:0045499	chemorepellent activity	GO_BiologicalProcess-Custom-GOA-ACAP-ARAP_15.03.2021_00h00	0.000358884	0.0290696	2.50902e-09	3.01082e-08	[4, 5, 6, 7]	Group11	7.14286	6	[flrt2, sema3aa, sema3bl, sema5a, sema6bb, sema6dl]
GO:0014033	neural crest cell differentiation	GO_BiologicalProcess-Custom-GOA-ACAP-ARAP_15.03.2021_00h00	0.000432819	0.0346255	2.50902e-09	3.01082e-08	[5, 6, 7, 8]	Group11	4.11523	10	[LOC117729557, LOC117745587, LOC117746116, ednraa, mapk1, sema3aa, sema3bl, sema5a, sema6bb, sema6dl]
GO:0048846	axon extension involved in axon guidance	GO_BiologicalProcess-Custom-GOA-ACAP-ARAP_15.03.2021_00h00	1.55833e-05	0.00144925	2.50902e-09	3.01082e-08	[5, 6, 7, 8, 9, 10, 11, 12, 13, 14]	Group11	8.08081	8	[LOC117746116, sema3aa, sema3bl, sema5a, sema6bb, sema6dl, si:ch211-186j3.6, si:dkey-22o22.2]
GO:0048018	receptor ligand activity	GO_BiologicalProcess-Custom-GOA-ACAP-ARAP_15.03.2021_00h00	3.37956e-05	0.0030754	6.67414e-06	5.33931e-05	[3, 4, 5, 6]	Group12	3.16456	20	[LOC117728096, LOC117728128, LOC117728775, LOC117728776, LOC117736173, LOC117736467, LOC117736885, LOC117751046, LOC117751252, LOC117751260, adm2a, ebi3, flrt2, hamp, sema3aa, sema3bl, sema5a, sema6bb, sema6dl, wnt11]
GO:0050918	positive chemotaxis	GO_BiologicalProcess-Custom-GOA-ACAP-ARAP_15.03.2021_00h00	1.71882e-06	0.000173601	6.67414e-06	5.33931e-05	[4, 5]	Group12	9.09091	9	[LOC117728775, LOC117728776, LOC117736173, LOC117751046, LOC117751252, LOC117751260, plxnb3, sema5a, wnt11]
GO:0060326	cell chemotaxis	GO_BiologicalProcess-Custom-GOA-ACAP-ARAP_15.03.2021_00h00	8.8033e-05	0.00774691	6.67414e-06	5.33931e-05	[4, 5]	Group12	3.26923	17	[LOC117728775, LOC117728776, LOC117736173, LOC117736467, LOC117736885, LOC117751046, LOC117751252, LOC117751260, adam8a, csf3r, ednraa, itga9, mapk1, plxnb3, sema5a, tiam1b, wnk1b]
GO:0002526	acute inflammatory response	GO_BiologicalProcess-Custom-GOA-ACAP-ARAP_15.03.2021_00h00	4.76403e-06	0.000457347	6.67414e-06	5.33931e-05	[5]	Group12	6.28571	11	[LOC117728775, LOC117728776, LOC117736885, LOC117741202, LOC117747740, LOC117751046, LOC117751252, LOC117751260, adam8a, hp, serpinc1]
GO:0070555	response to interleukin-1	GO_BiologicalProcess-Custom-GOA-ACAP-ARAP_15.03.2021_00h00	3.1457e-05	0.00289404	6.67414e-06	5.33931e-05	[5]	Group12	5.14019	11	[LOC117728775, LOC117728776, LOC117728806, LOC117736173, LOC117736467, LOC117740228, LOC117745930, LOC117751046, LOC117751252, LOC117751260, hdac4]
GO:0042056	chemoattractant activity	GO_BiologicalProcess-Custom-GOA-ACAP-ARAP_15.03.2021_00h00	2.26602e-06	0.000224336	6.67414e-06	5.33931e-05	[4, 5, 6, 7]	Group12	17.1429	6	[LOC117728775, LOC117728776, LOC117751046, LOC117751252, LOC117751260, wnt11]
GO:0006953	acute-phase response	GO_BiologicalProcess-Custom-GOA-ACAP-ARAP_15.03.2021_00h00	6.90281e-09	7.24795e-07	6.67414e-06	5.33931e-05	[6]	Group12	16.9811	9	[LOC117728775, LOC117728776, LOC117736885, LOC117741202, LOC117747740, LOC117751046, LOC117751252, LOC117751260, hp]

## Sheet: SL_3d_down
ID	Term	Ontology Source	Term PValue	Term PValue Corrected with Bonferroni step down	Group PValue	Group PValue Corrected with Bonferroni step down	GOLevels	GOGroups	% Associated Genes	Nr. Genes	Associated Genes Found
GO:0002181	cytoplasmic translation	GO_BiologicalProcess-Custom-GOA-ACAP-ARAP_15.03.2021_00h00	0.000357888	0.0125261	0.000357888	0.00143155	[6, 7, 8]	Group0	5.92105	9	[LOC117734554, rpl22l1, rpl39, rplp1, rplp2, rplp2l, rps21, rps28, rps29]
GO:0005344	oxygen carrier activity	GO_BiologicalProcess-Custom-GOA-ACAP-ARAP_15.03.2021_00h00	3.5057e-08	1.47239e-06	3.5057e-08	2.10342e-07	[6]	Group1	22.2222	8	[LOC117734742, LOC117735441, LOC117735579, LOC117735582, LOC117735583, LOC117735584, LOC117735586, LOC117735588]
GO:0060468	prevention of polyspermy	GO_BiologicalProcess-Custom-GOA-ACAP-ARAP_15.03.2021_00h00	0.00141476	0.0424428	0.00141476	0.00282952	[2, 3, 4, 5, 6, 7, 8]	Group2	18.75	3	[LOC117727741, LOC117730885, LOC117731115]
GO:0006412	translation	GO_BiologicalProcess-Custom-GOA-ACAP-ARAP_15.03.2021_00h00	9.23566e-12	3.97133e-10	9.23566e-12	6.46496e-11	[5, 6, 7]	Group3	4.24809	50	[LOC117728764, LOC117732556, LOC117733394, LOC117734216, LOC117734554, LOC117734738, LOC117734936, LOC117735809, LOC117736201, LOC117737617, LOC117740961, LOC117746451, dars2, eif4enif1, larp4ab, lto1, mapkapk5, mrps6, ngrn, pum2, qars1, rpl10a, rpl22l1, rpl23a, rpl27a, rpl29, rpl32, rpl35a, rpl36, rpl36a, rpl37a, rpl39, rplp1, rplp2, rplp2l, rps14, rps2, rps20, rps21, rps27.1, rps27a, rps28, rps…
GO:0010898	positive regulation of triglyceride catabolic process	GO_BiologicalProcess-Custom-GOA-ACAP-ARAP_15.03.2021_00h00	0.000579948	0.0185583	0.000579948	0.00173984	[5, 6, 7, 8, 9, 10]	Group4	25	3	[LOC117739244, LOC117739275, pnpla2]
GO:0006614	SRP-dependent cotranslational protein targeting to membrane	GO_BiologicalProcess-Custom-GOA-ACAP-ARAP_15.03.2021_00h00	2.43308e-05	0.00087591	1.51068e-05	7.55341e-05	[7, 8, 9, 10, 11, 12, 13]	Group5	14.6341	6	[rpl23a, rpl37a, rpl39, rps14, rps20, rps27.1]
GO:0042255	ribosome assembly	GO_BiologicalProcess-Custom-GOA-ACAP-ARAP_15.03.2021_00h00	0.000427963	0.0141228	1.51068e-05	7.55341e-05	[6]	Group5	8.82353	6	[LOC117733394, rpl23a, rps14, rps27.1, rps28, rsl24d1]
GO:2000241	regulation of reproductive process	GO_BiologicalProcess-Custom-GOA-ACAP-ARAP_15.03.2021_00h00	1.52262e-05	0.000578596	0.00169202	0.00169202	[2, 3]	Group6	5.06329	16	[LOC117727741, LOC117728248, LOC117728259, LOC117730885, LOC117731115, LOC117733140, LOC117734869, LOC117734870, LOC117734883, LOC117735085, LOC117745195, LOC117746218, LOC117746707, LOC117751085, nupr1b, si:ch211-195b11.3]
GO:2000243	positive regulation of reproductive process	GO_BiologicalProcess-Custom-GOA-ACAP-ARAP_15.03.2021_00h00	0.000403312	0.0137126	0.00169202	0.00169202	[2, 3, 4]	Group6	5.31915	10	[LOC117728248, LOC117728259, LOC117733140, LOC117734869, LOC117734870, LOC117734883, LOC117735085, LOC117745195, LOC117746218, LOC117746707]
GO:0007338	single fertilization	GO_BiologicalProcess-Custom-GOA-ACAP-ARAP_15.03.2021_00h00	2.21259e-05	0.000818658	0.00169202	0.00169202	[3, 4, 5, 6]	Group6	5.46875	14	[LOC117726048, LOC117727741, LOC117728248, LOC117728259, LOC117730885, LOC117731115, LOC117734869, LOC117734870, LOC117734883, LOC117735085, LOC117745195, LOC117746218, LOC117746707, si:ch211-195b11.3]
GO:0007340	acrosome reaction	GO_BiologicalProcess-Custom-GOA-ACAP-ARAP_15.03.2021_00h00	6.86015e-06	0.000267546	0.00169202	0.00169202	[2, 3, 4, 5, 6, 7]	Group6	8.62069	10	[LOC117728248, LOC117728259, LOC117734869, LOC117734870, LOC117734883, LOC117735085, LOC117745195, LOC117746218, LOC117746707, si:ch211-195b11.3]
GO:0035803	egg coat formation	GO_BiologicalProcess-Custom-GOA-ACAP-ARAP_15.03.2021_00h00	9.6222e-07	3.84888e-05	0.00169202	0.00169202	[3, 4, 5, 6, 7, 8]	Group6	14.8148	8	[LOC117728248, LOC117728259, LOC117734869, LOC117734870, LOC117734883, LOC117735085, LOC117745195, LOC117746707]
GO:0048477	oogenesis	GO_BiologicalProcess-Custom-GOA-ACAP-ARAP_15.03.2021_00h00	0.000984205	0.0305104	0.00169202	0.00169202	[4, 5, 6, 7]	Group6	4.73934	10	[LOC117728248, LOC117728259, LOC117734869, LOC117734870, LOC117734883, LOC117735085, LOC117745195, LOC117746707, LOC117751085, ercc1]
GO:0060046	regulation of acrosome reaction	GO_BiologicalProcess-Custom-GOA-ACAP-ARAP_15.03.2021_00h00	5.19982e-08	2.13193e-06	0.00169202	0.00169202	[3, 4, 5, 6, 7, 8]	Group6	14.4928	10	[LOC117728248, LOC117728259, LOC117734869, LOC117734870, LOC117734883, LOC117735085, LOC117745195, LOC117746218, LOC117746707, si:ch211-195b11.3]

## Sheet: SL-10d_up
ID	Term	Ontology Source	Term PValue	Term PValue Corrected with Bonferroni step down	Group PValue	Group PValue Corrected with Bonferroni step down	GOLevels	GOGroups	% Associated Genes	Nr. Genes	Associated Genes Found
GO:0045444	fat cell differentiation	GO_BiologicalProcess-Custom-GOA-ACAP-ARAP_15.03.2021_00h00	4.22524e-07	0.000856878	4.22524e-07	4.22524e-07	[4]	Group00	9.55711	41	[LOC117727458, LOC117727652, LOC117727738, LOC117728068, LOC117728631, LOC117731826, LOC117733206, LOC117735243, LOC117740723, LOC117745292, LOC117745303, LOC117745559, LOC117745790, LOC117748775, LOC117749027, arl4aa, atf5b, bmp16, cebpb, cebpd, ddit3, dysf, ero1a, fpr1, gata2a, inhbb, klf4, nr4a2a, nr4a3, pias1b, pim1, ppargc1a, sh3pxd2b, si:dkey-206d17.12, snai2, socs1a, socs1b, tlcd3a, trib3,…
GO:0030198	extracellular matrix organization	GO_BiologicalProcess-Custom-GOA-ACAP-ARAP_15.03.2021_00h00	1.18235e-11	2.46994e-08	1.18235e-11	1.30059e-10	[5]	Group01	10.5536	61	[LOC117727701, LOC117729131, LOC117730784, LOC117732005, LOC117732852, LOC117734681, LOC117739425, LOC117740183, LOC117740502, LOC117740653, LOC117740992, LOC117741170, LOC117741495, LOC117745311, LOC117745377, LOC117746046, LOC117746094, LOC117747738, LOC117748002, LOC117748154, LOC117748579, LOC117748666, LOC117748807, LOC117749873, adamts1, aebp1, agrn, angptl7, apbb2b, bcl3, bmp16, bmp1a, cap…
GO:0030203	glycosaminoglycan metabolic process	GO_BiologicalProcess-Custom-GOA-ACAP-ARAP_15.03.2021_00h00	2.66517e-08	5.47426e-05	2.66517e-08	1.33258e-07	[5]	Group02	13.8462	27	[LOC117729199, LOC117732566, LOC117733569, LOC117738903, LOC117740311, LOC117741384, LOC117745311, LOC117748807, agrn, angpt1, b3gat3, b3gnt2b, chst11, chsy3, cspg4, dse, has1, has2, lyve1a, pglyrp5, pglyrp6, pim1, slc9a1a, st3gal2, stab2, ugdh, wu:fb13g09]
GO:0006959	humoral immune response	GO_BiologicalProcess-Custom-GOA-ACAP-ARAP_15.03.2021_00h00	9.34316e-10	1.9359e-06	9.34316e-10	7.47452e-09	[3]	Group03	14.4186	31	[LOC117729318, LOC117729343, LOC117730553, LOC117734652, LOC117736465, LOC117736467, LOC117737008, LOC117737366, LOC117739534, LOC117741201, LOC117741202, LOC117742524, LOC117745115, LOC117745200, LOC117746362, LOC117746368, LOC117747747, bcl3, c5, c6, c7b, c8a, c9, cxcl19, cxcl8a, ebi3, il17a/f3, nkl.4, pglyrp5, rgcc, tfa]
GO:0006957	complement activation, alternative pathway	GO_BiologicalProcess-Custom-GOA-ACAP-ARAP_15.03.2021_00h00	7.73179e-08	0.000158193	9.34316e-10	7.47452e-09	[4, 5, 6, 7, 8]	Group03	35.7143	10	[LOC117729318, LOC117729343, LOC117734652, LOC117742524, LOC117745115, LOC117746362, c5, c7b, c8a, c9]
GO:0042325	regulation of phosphorylation	GO_BiologicalProcess-Custom-GOA-ACAP-ARAP_15.03.2021_00h00	1.71681e-07	0.000349542	1.71681e-07	3.43361e-07	[6, 7]	Group04	6.06282	166	[LOC117725177, LOC117725426, LOC117727302, LOC117727562, LOC117727772, LOC117728706, LOC117729712, LOC117730054, LOC117730577, LOC117730849, LOC117732295, LOC117732827, LOC117732975, LOC117734681, LOC117735046, LOC117735462, LOC117736126, LOC117736299, LOC117736465, LOC117736885, LOC117739149, LOC117740329, LOC117740723, LOC117740833, LOC117740930, LOC117741292, LOC117741504, LOC117742265, LOC117…
GO:0001932	regulation of protein phosphorylation	GO_BiologicalProcess-Custom-GOA-ACAP-ARAP_15.03.2021_00h00	4.71371e-07	0.000954526	1.71681e-07	3.43361e-07	[6, 7, 8]	Group04	6.1422	146	[LOC117725177, LOC117725426, LOC117727302, LOC117727562, LOC117727772, LOC117728706, LOC117729712, LOC117730054, LOC117730577, LOC117730849, LOC117732295, LOC117732827, LOC117732975, LOC117734681, LOC117735046, LOC117735462, LOC117736126, LOC117736299, LOC117736465, LOC117736885, LOC117739149, LOC117740329, LOC117740723, LOC117740833, LOC117740930, LOC117741292, LOC117742265, LOC117742580, LOC117…
GO:0098609	cell-cell adhesion	GO_BiologicalProcess-Custom-GOA-ACAP-ARAP_15.03.2021_00h00	1.65114e-07	0.000336502	3.20281e-09	2.24197e-08	[3]	Group05	6.6628	115	[LOC117725261, LOC117727772, LOC117728068, LOC117729269, LOC117729343, LOC117729436, LOC117729557, LOC117729650, LOC117729712, LOC117730179, LOC117730323, LOC117730638, LOC117732459, LOC117732975, LOC117734681, LOC117736465, LOC117737241, LOC117738582, LOC117740131, LOC117740653, LOC117741292, LOC117742381, LOC117742738, LOC117742868, LOC117742914, LOC117743881, LOC117744319, LOC117745200, LOC117…
GO:0030155	regulation of cell adhesion	GO_BiologicalProcess-Custom-GOA-ACAP-ARAP_15.03.2021_00h00	1.68453e-07	0.000343139	3.20281e-09	2.24197e-08	[3, 4]	Group05	6.89655	102	[LOC117727562, LOC117727772, LOC117727973, LOC117729650, LOC117730179, LOC117730323, LOC117730638, LOC117731722, LOC117732975, LOC117733177, LOC117733206, LOC117734407, LOC117734681, LOC117735462, LOC117736465, LOC117740131, LOC117740502, LOC117743881, LOC117745182, LOC117745200, LOC117745203, LOC117745559, LOC117745930, LOC117746094, LOC117747623, LOC117747747, LOC117748002, LOC117748435, LOC117…
GO:0003013	circulatory system process	GO_BiologicalProcess-Custom-GOA-ACAP-ARAP_15.03.2021_00h00	1.62802e-07	0.000331953	1.62802e-07	4.88405e-07	[3]	Group06	7.34266	84	[LOC117725177, LOC117725178, LOC117727562, LOC117729735, LOC117731817, LOC117732538, LOC117732641, LOC117735462, LOC117737526, LOC117740051, LOC117742059, LOC117742431, LOC117742554, LOC117742580, LOC117744042, LOC117745311, LOC117745559, LOC117746141, LOC117748420, LOC117748742, LOC117750187, LOC117751310, LOC117751706, abcc9, abr, acta1a, acta2, acvrl1, adm2a, adora2aa, agt, akap12b, angpt1, ap…
GO:0008015	blood circulation	GO_BiologicalProcess-Custom-GOA-ACAP-ARAP_15.03.2021_00h00	1.96789e-07	0.000400466	1.62802e-07	4.88405e-07	[4]	Group06	7.61523	76	[LOC117725177, LOC117725178, LOC117727562, LOC117729735, LOC117732538, LOC117732641, LOC117735462, LOC117737526, LOC117740051, LOC117742059, LOC117742431, LOC117742554, LOC117742580, LOC117744042, LOC117745311, LOC117745559, LOC117746141, LOC117748420, LOC117748742, LOC117750187, LOC117751310, abcc9, abr, acta1a, acta2, acvrl1, adm2a, adora2aa, agt, akap12b, angpt1, apln, atp2a2b, cacna1g, cacna1…
GO:0010941	regulation of cell death	GO_BiologicalProcess-Custom-GOA-ACAP-ARAP_15.03.2021_00h00	1.95269e-08	4.01668e-05	1.95269e-08	1.17161e-07	[3, 4]	Group07	6.10943	182	[LOC117725177, LOC117725426, LOC117725476, LOC117726018, LOC117726169, LOC117726364, LOC117727493, LOC117727973, LOC117728068, LOC117728631, LOC117728706, LOC117730054, LOC117730323, LOC117730577, LOC117730849, LOC117732538, LOC117732827, LOC117733569, LOC117734603, LOC117734681, LOC117734778, LOC117734877, LOC117736299, LOC117736465, LOC117737330, LOC117737526, LOC117737601, LOC117737725, LOC117…
GO:0043067	regulation of programmed cell death	GO_BiologicalProcess-Custom-GOA-ACAP-ARAP_15.03.2021_00h00	2.12652e-07	0.000432535	1.95269e-08	1.17161e-07	[4, 5]	Group07	6.05505	165	[LOC117725177, LOC117725426, LOC117725476, LOC117726018, LOC117726169, LOC117726364, LOC117727493, LOC117727973, LOC117728068, LOC117728631, LOC117728706, LOC117730054, LOC117730323, LOC117730577, LOC117730849, LOC117732538, LOC117732827, LOC117733569, LOC117734603, LOC117734778, LOC117734877, LOC117736299, LOC117736465, LOC117737330, LOC117737526, LOC117737725, LOC117739544, LOC117740039, LOC117…
GO:0042981	regulation of apoptotic process	GO_BiologicalProcess-Custom-GOA-ACAP-ARAP_15.03.2021_00h00	2.86277e-07	0.000581715	1.95269e-08	1.17161e-07	[5, 6]	Group07	6.04128	161	[LOC117725177, LOC117725426, LOC117725476, LOC117726018, LOC117726169, LOC117726364, LOC117727493, LOC117727973, LOC117728068, LOC117728631, LOC117728706, LOC117730054, LOC117730323, LOC117730577, LOC117730849, LOC117732538, LOC117732827, LOC117733569, LOC117734603, LOC117734778, LOC117734877, LOC117736299, LOC117736465, LOC117737330, LOC117737526, LOC117737725, LOC117739544, LOC117740039, LOC117…
GO:0048659	smooth muscle cell proliferation	GO_BiologicalProcess-Custom-GOA-ACAP-ARAP_15.03.2021_00h00	1.12384e-07	0.0002296	1.12384e-07	4.49534e-07	[4]	Group08	12.0482	30	[LOC117734681, LOC117739360, adamts1, cdkn1a, cnn1b, ednraa, efemp2a, hbegfa, igfbp3, il10, il12ba, itga2.2, klf4, map3k5, mmp9, npr1a, nr4a3, pdgfd, ppargc1a, ptafr, ptgir, rgs5b, s1pr5a, serpinf2b, shc1, si:dkey-19b23.8, si:dkey-88e18.2, tnfaip3, trib1, vip]
GO:0048660	regulation of smooth muscle cell proliferation	GO_BiologicalProcess-Custom-GOA-ACAP-ARAP_15.03.2021_00h00	1.42545e-07	0.000290935	1.12384e-07	4.49534e-07	[4, 5]	Group08	12.1849	29	[LOC117734681, LOC117739360, adamts1, cdkn1a, cnn1b, efemp2a, hbegfa, igfbp3, il10, il12ba, itga2.2, klf4, map3k5, mmp9, npr1a, nr4a3, pdgfd, ppargc1a, ptafr, ptgir, rgs5b, s1pr5a, serpinf2b, shc1, si:dkey-19b23.8, si:dkey-88e18.2, tnfaip3, trib1, vip]
GO:0048662	negative regulation of smooth muscle cell proliferation	GO_BiologicalProcess-Custom-GOA-ACAP-ARAP_15.03.2021_00h00	3.77264e-07	0.00076547	1.12384e-07	4.49534e-07	[4, 5, 6]	Group08	18.3908	16	[LOC117739360, cdkn1a, cnn1b, efemp2a, igfbp3, il10, il12ba, klf4, npr1a, ppargc1a, ptgir, rgs5b, si:dkey-88e18.2, tnfaip3, trib1, vip]
GO:0006935	chemotaxis	GO_BiologicalProcess-Custom-GOA-ACAP-ARAP_15.03.2021_00h00	4.08086e-11	8.50452e-08	1.1777e-17	2.35539e-16	[3, 4]	Group09	7.85153	110	[LOC117725591, LOC117728775, LOC117728776, LOC117729269, LOC117729436, LOC117729557, LOC117729735, LOC117732827, LOC117732975, LOC117734407, LOC117734681, LOC117736465, LOC117736467, LOC117736885, LOC117737366, LOC117740039, LOC117740051, LOC117740723, LOC117741504, LOC117742580, LOC117742671, LOC117744389, LOC117745182, LOC117745200, LOC117745303, LOC117745311, LOC117745966, LOC117745969, LOC117…
GO:0016477	cell migration	GO_BiologicalProcess-Custom-GOA-ACAP-ARAP_15.03.2021_00h00	5.23638e-17	1.10959e-13	1.1777e-17	2.35539e-16	[3, 4]	Group09	6.99342	234	[LOC117727493, LOC117727562, LOC117727973, LOC117727979, LOC117728110, LOC117728706, LOC117728752, LOC117728775, LOC117728776, LOC117729160, LOC117729269, LOC117729403, LOC117729436, LOC117729557, LOC117729650, LOC117729712, LOC117729735, LOC117730179, LOC117730784, LOC117730842, LOC117730849, LOC117730987, LOC117731694, LOC117732827, LOC117732852, LOC117732975, LOC117733177, LOC117733206, LOC117…
GO:0060326	cell chemotaxis	GO_BiologicalProcess-Custom-GOA-ACAP-ARAP_15.03.2021_00h00	1.31037e-09	2.71247e-06	1.1777e-17	2.35539e-16	[4, 5]	Group09	10.1923	53	[LOC117728775, LOC117728776, LOC117732827, LOC117734407, LOC117736465, LOC117736467, LOC117736885, LOC117737366, LOC117740051, LOC117742580, LOC117744389, LOC117745182, LOC117745200, LOC117745303, LOC117745966, LOC117746141, LOC117746502, LOC117747747, LOC117749408, LOC117751046, LOC117751252, LOC117751260, adam8a, arhgef5, bcar1, c5, camk1b, ccl35.1, ch25h, ch25hl3, csf3r, cxcl12a, cxcl19, cxcl8…
GO:0006725	cellular aromatic compound metabolic process	GO_BiologicalProcess-Custom-GOA-ACAP-ARAP_15.03.2021_00h00	5.97538e-12	1.25005e-08	8.46055e-11	8.46055e-10	[3]	Group10	3.02977	346	[LOC117725996, LOC117726002, LOC117726253, LOC117726366, LOC117727562, LOC117727973, LOC117727979, LOC117728068, LOC117728330, LOC117728631, LOC117728706, LOC117728752, LOC117728851, LOC117728858, LOC117728869, LOC117729131, LOC117729343, LOC117729479, LOC117729735, LOC117730126, LOC117730577, LOC117730849, LOC117730957, LOC117731438, LOC117731969, LOC117732476, LOC117732656, LOC117732684, LOC117…
GO:0034641	cellular nitrogen compound metabolic process	GO_BiologicalProcess-Custom-GOA-ACAP-ARAP_15.03.2021_00h00	2.09515e-12	4.39354e-09	8.46055e-11	8.46055e-10	[3]	Group10	3.06936	381	[LOC117725996, LOC117726002, LOC117726253, LOC117726366, LOC117727562, LOC117727973, LOC117727979, LOC117728068, LOC117728330, LOC117728631, LOC117728706, LOC117728752, LOC117728851, LOC117728858, LOC117728869, LOC117729131, LOC117729343, LOC117729479, LOC117729735, LOC117730126, LOC117730577, LOC117730849, LOC117730957, LOC117731438, LOC117731755, LOC117731817, LOC117731969, LOC117732476, LOC117…
GO:1901360	organic cyclic compound metabolic process	GO_BiologicalProcess-Custom-GOA-ACAP-ARAP_15.03.2021_00h00	2.38215e-11	4.96677e-08	8.46055e-11	8.46055e-10	[3]	Group10	3.08123	363	[LOC117725996, LOC117726002, LOC117726253, LOC117726366, LOC117727562, LOC117727973, LOC117727979, LOC117728068, LOC117728330, LOC117728631, LOC117728706, LOC117728752, LOC117728851, LOC117728858, LOC117728869, LOC117729131, LOC117729343, LOC117729479, LOC117729735, LOC117730126, LOC117730577, LOC117730849, LOC117730957, LOC117730987, LOC117731438, LOC117731969, LOC117732476, LOC117732656, LOC117…
GO:0042127	regulation of cell population proliferation	GO_BiologicalProcess-Custom-GOA-ACAP-ARAP_15.03.2021_00h00	1.17255e-10	2.44124e-07	1.17255e-10	1.05529e-09	[3, 4]	Group11	6.45161	190	[LOC117725177, LOC117727458, LOC117727738, LOC117727772, LOC117727979, LOC117727997, LOC117728068, LOC117728631, LOC117728706, LOC117729160, LOC117729557, LOC117729712, LOC117730849, LOC117731414, LOC117733297, LOC117733569, LOC117734681, LOC117734778, LOC117735202, LOC117735462, LOC117736465, LOC117737526, LOC117737725, LOC117739360, LOC117739544, LOC117740039, LOC117740131, LOC117740502, LOC117…
GO:0008284	positive regulation of cell population proliferation	GO_BiologicalProcess-Custom-GOA-ACAP-ARAP_15.03.2021_00h00	1.44727e-07	0.000295242	1.17255e-10	1.05529e-09	[3, 4, 5]	Group11	6.8564	106	[LOC117727458, LOC117727738, LOC117727772, LOC117728706, LOC117729160, LOC117730849, LOC117734681, LOC117734778, LOC117735462, LOC117736465, LOC117737526, LOC117740039, LOC117740131, LOC117740502, LOC117740723, LOC117741504, LOC117742265, LOC117742431, LOC117742580, LOC117742975, LOC117743684, LOC117743881, LOC117745182, LOC117745200, LOC117745930, LOC117745966, LOC117748579, LOC117748801, LOC117…
GO:0050679	positive regulation of epithelial cell proliferation	GO_BiologicalProcess-Custom-GOA-ACAP-ARAP_15.03.2021_00h00	4.9389e-07	0.000999139	1.17255e-10	1.05529e-09	[4, 5, 6]	Group11	10.6452	33	[LOC117727458, LOC117727738, LOC117734681, LOC117740039, LOC117740723, LOC117742265, LOC117742580, LOC117743684, LOC117745966, LOC117748579, LOC117748801, LOC117751327, acvrl1, akt3b, badb, bmp16, dysf, egr3, epgn, f3a, fgfbp1b, gas1a, gata2a, has2, il10, nr4a3, prkcaa, ptprna, sema5a, tgfa, tgm1l1, tnfaip3, vip]
GO:0050918	positive chemotaxis	GO_BiologicalProcess-Custom-GOA-ACAP-ARAP_15.03.2021_00h00	4.58307e-07	0.000928529	6.28378e-13	8.79729e-12	[4, 5]	Group12	17.1717	17	[LOC117728775, LOC117728776, LOC117732827, LOC117740051, LOC117740723, LOC117742580, LOC117745966, LOC117747747, LOC117751046, LOC117751252, LOC117751260, angpt1, ccl35.1, cxcl12a, itga2.2, s1pr5a, sema5a]
GO:0035634	response to stilbenoid	GO_BiologicalProcess-Custom-GOA-ACAP-ARAP_15.03.2021_00h00	2.43603e-07	0.000495244	6.28378e-13	8.79729e-12	[5]	Group12	53.8462	7	[LOC117728775, LOC117728776, LOC117751046, LOC117751252, LOC117751260, cd36, ppargc1a]
GO:0006953	acute-phase response	GO_BiologicalProcess-Custom-GOA-ACAP-ARAP_15.03.2021_00h00	1.73065e-10	3.59803e-07	6.28378e-13	8.79729e-12	[6]	Group12	30.1887	16	[LOC117728775, LOC117728776, LOC117736885, LOC117739248, LOC117741201, LOC117741202, LOC117745288, LOC117750175, LOC117751046, LOC117751252, LOC117751260, cebpb, f8, hp, ptges, serpinf2b]
GO:0009611	response to wounding	GO_BiologicalProcess-Custom-GOA-ACAP-ARAP_15.03.2021_00h00	2.99478e-13	6.29503e-10	4.53103e-12	5.89034e-11	[3]	Group13	8.72881	103	[LOC117725996, LOC117727475, LOC117727624, LOC117727997, LOC117728001, LOC117728068, LOC117729343, LOC117729557, LOC117729650, LOC117729712, LOC117730179, LOC117730323, LOC117730842, LOC117731694, LOC117732005, LOC117732975, LOC117734681, LOC117736126, LOC117736299, LOC117737725, LOC117740051, LOC117740502, LOC117740723, LOC117740833, LOC117740849, LOC117740967, LOC117741201, LOC117741202, LOC117…
GO:0050878	regulation of body fluid levels	GO_BiologicalProcess-Custom-GOA-ACAP-ARAP_15.03.2021_00h00	4.9964e-08	0.000102426	4.53103e-12	5.89034e-11	[3]	Group13	8.39793	65	[LOC117727475, LOC117727624, LOC117729343, LOC117729650, LOC117730179, LOC117730323, LOC117732005, LOC117732975, LOC117734681, LOC117735462, LOC117736126, LOC117736299, LOC117737725, LOC117737934, LOC117740051, LOC117740723, LOC117740833, LOC117740849, LOC117740967, LOC117741292, LOC117745203, LOC117745311, LOC117746778, LOC117747860, LOC117748579, LOC117751024, abca12, adora2aa, blk, cd36, dmtn,…
GO:0007596	blood coagulation	GO_BiologicalProcess-Custom-GOA-ACAP-ARAP_15.03.2021_00h00	6.03361e-10	1.25137e-06	4.53103e-12	5.89034e-11	[3, 5]	Group13	10.5372	51	[LOC117727475, LOC117727624, LOC117729343, LOC117729650, LOC117730179, LOC117730323, LOC117732005, LOC117732975, LOC117734681, LOC117736126, LOC117736299, LOC117737725, LOC117740051, LOC117740833, LOC117740849, LOC117740967, LOC117741292, LOC117745203, LOC117746778, LOC117747860, LOC117748579, LOC117751024, adora2aa, blk, cd36, dmtn, dock1, ehd3, f13a1b, f2r, f2rl2, f3a, f8, flna, gp1bb, itga2.2,…
GO:0042060	wound healing	GO_BiologicalProcess-Custom-GOA-ACAP-ARAP_15.03.2021_00h00	9.59167e-13	2.01425e-09	4.53103e-12	5.89034e-11	[4]	Group13	9.31744	86	[LOC117725996, LOC117727475, LOC117727624, LOC117728001, LOC117729343, LOC117729557, LOC117729650, LOC117729712, LOC117730179, LOC117730323, LOC117730842, LOC117732005, LOC117732975, LOC117734681, LOC117736126, LOC117736299, LOC117737725, LOC117740051, LOC117740502, LOC117740723, LOC117740833, LOC117740849, LOC117740967, LOC117741292, LOC117742265, LOC117745200, LOC117745203, LOC117745311, LOC117…
GO:0007166	cell surface receptor signaling pathway	GO_BiologicalProcess-Custom-GOA-ACAP-ARAP_15.03.2021_00h00	6.58172e-13	1.38282e-09	4.12459e-14	6.18689e-13	[3, 4, 5]	Group14	5.80613	345	[LOC117726169, LOC117726253, LOC117726934, LOC117727246, LOC117727302, LOC117727458, LOC117727562, LOC117727652, LOC117727738, LOC117727772, LOC117727973, LOC117728110, LOC117728161, LOC117728583, LOC117728631, LOC117728697, LOC117728706, LOC117728748, LOC117728752, LOC117729160, LOC117729391, LOC117729479, LOC117729735, LOC117730048, LOC117730553, LOC117730638, LOC117730728, LOC117730849, LOC117…
GO:0071310	cellular response to organic substance	GO_BiologicalProcess-Custom-GOA-ACAP-ARAP_15.03.2021_00h00	1.09992e-14	2.32304e-11	4.12459e-14	6.18689e-13	[4]	Group14	6.2648	291	[LOC117726253, LOC117727302, LOC117727458, LOC117727562, LOC117727738, LOC117727772, LOC117727973, LOC117727979, LOC117728068, LOC117728110, LOC117728583, LOC117728631, LOC117728697, LOC117728706, LOC117728748, LOC117728775, LOC117728776, LOC117729212, LOC117729479, LOC117729735, LOC117729761, LOC117730126, LOC117730323, LOC117730553, LOC117730728, LOC117730849, LOC117731349, LOC117731414, LOC117…
GO:0007167	enzyme linked receptor protein signaling pathway	GO_BiologicalProcess-Custom-GOA-ACAP-ARAP_15.03.2021_00h00	1.28113e-07	0.000261606	4.12459e-14	6.18689e-13	[4, 5, 6]	Group14	6.37506	137	[LOC117727458, LOC117727562, LOC117727738, LOC117728110, LOC117728583, LOC117729735, LOC117731349, LOC117731414, LOC117731826, LOC117732827, LOC117732975, LOC117733185, LOC117733569, LOC117734515, LOC117734681, LOC117735046, LOC117737241, LOC117737526, LOC117739360, LOC117740723, LOC117740771, LOC117741504, LOC117742265, LOC117742580, LOC117742975, LOC117743881, LOC117744029, LOC117744065, LOC117…
GO:0071363	cellular response to growth factor stimulus	GO_BiologicalProcess-Custom-GOA-ACAP-ARAP_15.03.2021_00h00	2.86857e-07	0.000582606	4.12459e-14	6.18689e-13	[5]	Group14	7.00447	94	[LOC117727458, LOC117727738, LOC117728068, LOC117728110, LOC117728706, LOC117729735, LOC117731349, LOC117732538, LOC117732827, LOC117732975, LOC117733569, LOC117734515, LOC117734681, LOC117737241, LOC117737526, LOC117740723, LOC117742265, LOC117742580, LOC117742975, LOC117743881, LOC117745311, LOC117746238, LOC117746502, LOC117747747, LOC117748420, LOC117748579, LOC117748801, LOC117749027, acvr1b…
GO:0048018	receptor ligand activity	GO_BiologicalProcess-Custom-GOA-ACAP-ARAP_15.03.2021_00h00	9.73632e-17	2.06118e-13	9.25487e-20	2.03607e-18	[3, 4, 5, 6]	Group15	11.8671	75	[LOC117728096, LOC117728128, LOC117728251, LOC117728583, LOC117728697, LOC117728775, LOC117728776, LOC117732827, LOC117735254, LOC117736465, LOC117736467, LOC117736885, LOC117737008, LOC117737366, LOC117739248, LOC117739425, LOC117740183, LOC117740723, LOC117742265, LOC117742580, LOC117744389, LOC117745377, LOC117745966, LOC117747747, LOC117748801, LOC117751046, LOC117751252, LOC117751260, adcyap…
GO:0005125	cytokine activity	GO_BiologicalProcess-Custom-GOA-ACAP-ARAP_15.03.2021_00h00	1.02525e-11	2.14277e-08	9.25487e-20	2.03607e-18	[4, 5, 6, 7]	Group15	16.2562	33	[LOC117728697, LOC117736465, LOC117736467, LOC117736885, LOC117737008, LOC117737366, LOC117739248, LOC117739425, LOC117740183, LOC117744389, LOC117745377, LOC117745966, LOC117747747, LOC117748801, bmp16, bmp1a, bmp2b, c5, ccl35.1, cxcl12a, cxcl19, cxcl8a, ebi3, grem2a, il10, il11a, il12ba, il17a/f3, il22, inhbaa, ntn1a, si:dkey-88e18.2, tnfsf10]
GO:1990869	cellular response to chemokine	GO_BiologicalProcess-Custom-GOA-ACAP-ARAP_15.03.2021_00h00	3.14838e-08	6.46362e-05	9.25487e-20	2.03607e-18	[6]	Group15	16.8	21	[LOC117731694, LOC117736465, LOC117736467, LOC117737366, LOC117742671, LOC117745182, LOC117745200, LOC117745559, LOC117747747, LOC117749408, LOC117750194, ccl35.1, cxcl12a, cxcl19, cxcl8a, cxcr4b, dusp1, fpr1, robo4, si:dkey-206d17.12, slit2]
GO:0008009	chemokine activity	GO_BiologicalProcess-Custom-GOA-ACAP-ARAP_15.03.2021_00h00	3.3703e-08	6.91248e-05	9.25487e-20	2.03607e-18	[5, 6, 7, 8]	Group15	38.4615	10	[LOC117736465, LOC117736467, LOC117737366, LOC117744389, LOC117747747, c5, ccl35.1, cxcl12a, cxcl19, cxcl8a]
GO:0006952	defense response	GO_BiologicalProcess-Custom-GOA-ACAP-ARAP_15.03.2021_00h00	1.28117e-11	2.67509e-08	3.69993e-18	7.76986e-17	[3]	Group16	6.82269	172	[LOC117725177, LOC117725477, LOC117726253, LOC117727145, LOC117727165, LOC117727197, LOC117727997, LOC117728096, LOC117728128, LOC117728251, LOC117728631, LOC117728697, LOC117728706, LOC117728775, LOC117728776, LOC117728882, LOC117729318, LOC117729343, LOC117729650, LOC117730048, LOC117730179, LOC117730323, LOC117730553, LOC117730849, LOC117732476, LOC117732751, LOC117732827, LOC117732975, LOC117…
GO:0051707	response to other organism	GO_BiologicalProcess-Custom-GOA-ACAP-ARAP_15.03.2021_00h00	1.26367e-13	2.66002e-10	3.69993e-18	7.76986e-17	[2, 4]	Group16	7.31278	166	[LOC117726253, LOC117727144, LOC117727145, LOC117727146, LOC117727165, LOC117727197, LOC117727458, LOC117727475, LOC117727738, LOC117727772, LOC117727997, LOC117728096, LOC117728128, LOC117728251, LOC117728631, LOC117728775, LOC117728776, LOC117729318, LOC117729343, LOC117729650, LOC117730179, LOC117730323, LOC117730553, LOC117730784, LOC117730849, LOC117731025, LOC117732476, LOC117732751, LOC117…
GO:0032101	regulation of response to external stimulus	GO_BiologicalProcess-Custom-GOA-ACAP-ARAP_15.03.2021_00h00	2.25861e-08	4.6437e-05	3.69993e-18	7.76986e-17	[3, 4]	Group16	6.87427	117	[LOC117725591, LOC117727197, LOC117727475, LOC117727624, LOC117727997, LOC117728631, LOC117728706, LOC117729712, LOC117730323, LOC117731826, LOC117732005, LOC117732827, LOC117732975, LOC117734407, LOC117736465, LOC117736885, LOC117737008, LOC117737725, LOC117738903, LOC117740051, LOC117740723, LOC117741201, LOC117741202, LOC117742580, LOC117742738, LOC117742868, LOC117742914, LOC117745182, LOC117…
GO:0006954	inflammatory response	GO_BiologicalProcess-Custom-GOA-ACAP-ARAP_15.03.2021_00h00	4.7406e-16	1.00264e-12	3.69993e-18	7.76986e-17	[4]	Group16	9.32994	110	[LOC117725177, LOC117725477, LOC117727165, LOC117727197, LOC117727997, LOC117728697, LOC117728706, LOC117728775, LOC117728776, LOC117728882, LOC117729343, LOC117729650, LOC117730048, LOC117730179, LOC117730849, LOC117732476, LOC117732827, LOC117736299, LOC117736465, LOC117736467, LOC117736885, LOC117737008, LOC117737366, LOC117737526, LOC117738903, LOC117739248, LOC117740051, LOC117741201, LOC117…
GO:0009617	response to bacterium	GO_BiologicalProcess-Custom-GOA-ACAP-ARAP_15.03.2021_00h00	1.21901e-19	2.58429e-16	3.69993e-18	7.76986e-17	[3, 5]	Group16	10.8974	102	[LOC117727144, LOC117727146, LOC117727165, LOC117727197, LOC117727458, LOC117727475, LOC117727738, LOC117727772, LOC117728096, LOC117728128, LOC117728251, LOC117728775, LOC117728776, LOC117729650, LOC117730179, LOC117730323, LOC117730553, LOC117730784, LOC117731025, LOC117734778, LOC117734930, LOC117735243, LOC117736299, LOC117737008, LOC117737366, LOC117738903, LOC117739539, LOC117740051, LOC117…
GO:0010033	response to organic substance	GO_BiologicalProcess-Custom-GOA-ACAP-ARAP_15.03.2021_00h00	1.57478e-14	3.32279e-11	6.86898e-16	1.16773e-14	[3]	Group17	5.94891	347	[LOC117725477, LOC117726253, LOC117727197, LOC117727302, LOC117727458, LOC117727475, LOC117727562, LOC117727738, LOC117727772, LOC117727973, LOC117727979, LOC117728068, LOC117728110, LOC117728583, LOC117728631, LOC117728697, LOC117728706, LOC117728748, LOC117728775, LOC117728776, LOC117729212, LOC117729343, LOC117729479, LOC117729650, LOC117729735, LOC117729761, LOC117730114, LOC117730126, LOC117…
GO:0070887	cellular response to chemical stimulus	GO_BiologicalProcess-Custom-GOA-ACAP-ARAP_15.03.2021_00h00	1.33859e-16	2.83247e-13	6.86898e-16	1.16773e-14	[3]	Group17	6.13529	351	[LOC117725177, LOC117726253, LOC117727302, LOC117727458, LOC117727493, LOC117727562, LOC117727738, LOC117727772, LOC117727973, LOC117727979, LOC117728068, LOC117728110, LOC117728583, LOC117728631, LOC117728697, LOC117728706, LOC117728748, LOC117728775, LOC117728776, LOC117729212, LOC117729479, LOC117729735, LOC117729761, LOC117730126, LOC117730323, LOC117730553, LOC117730728, LOC117730849, LOC117…
GO:0007166	cell surface receptor signaling pathway	GO_BiologicalProcess-Custom-GOA-ACAP-ARAP_15.03.2021_00h00	6.58172e-13	1.38282e-09	6.86898e-16	1.16773e-14	[3, 4, 5]	Group17	5.80613	345	[LOC117726169, LOC117726253, LOC117726934, LOC117727246, LOC117727302, LOC117727458, LOC117727562, LOC117727652, LOC117727738, LOC117727772, LOC117727973, LOC117728110, LOC117728161, LOC117728583, LOC117728631, LOC117728697, LOC117728706, LOC117728748, LOC117728752, LOC117729160, LOC117729391, LOC117729479, LOC117729735, LOC117730048, LOC117730553, LOC117730638, LOC117730728, LOC117730849, LOC117…
GO:0034097	response to cytokine	GO_BiologicalProcess-Custom-GOA-ACAP-ARAP_15.03.2021_00h00	1.16831e-13	2.46163e-10	6.86898e-16	1.16773e-14	[4]	Group17	7.91325	135	[LOC117726253, LOC117727302, LOC117727973, LOC117728068, LOC117728631, LOC117728697, LOC117728706, LOC117728748, LOC117728775, LOC117728776, LOC117729343, LOC117729479, LOC117730126, LOC117730728, LOC117730849, LOC117731025, LOC117731694, LOC117732641, LOC117732751, LOC117732975, LOC117733297, LOC117735176, LOC117736465, LOC117736467, LOC117737366, LOC117739248, LOC117739544, LOC117740051, LOC117…
GO:0071310	cellular response to organic substance	GO_BiologicalProcess-Custom-GOA-ACAP-ARAP_15.03.2021_00h00	1.09992e-14	2.32304e-11	6.86898e-16	1.16773e-14	[4]	Group17	6.2648	291	[LOC117726253, LOC117727302, LOC117727458, LOC117727562, LOC117727738, LOC117727772, LOC117727973, LOC117727979, LOC117728068, LOC117728110, LOC117728583, LOC117728631, LOC117728697, LOC117728706, LOC117728748, LOC117728775, LOC117728776, LOC117729212, LOC117729479, LOC117729735, LOC117729761, LOC117730126, LOC117730323, LOC117730553, LOC117730728, LOC117730849, LOC117731349, LOC117731414, LOC117…
GO:0019221	cytokine-mediated signaling pathway	GO_BiologicalProcess-Custom-GOA-ACAP-ARAP_15.03.2021_00h00	6.14049e-08	0.000125757	6.86898e-16	1.16773e-14	[4, 5, 6]	Group17	7.86988	75	[LOC117726253, LOC117727302, LOC117727973, LOC117728631, LOC117728697, LOC117728706, LOC117728748, LOC117729479, LOC117730728, LOC117732751, LOC117732975, LOC117733297, LOC117736465, LOC117736467, LOC117737366, LOC117739248, LOC117740051, LOC117741504, LOC117742671, LOC117742975, LOC117744042, LOC117745182, LOC117745200, LOC117745377, LOC117745930, LOC117747007, LOC117747747, LOC117749408, LOC117…
GO:0071345	cellular response to cytokine stimulus	GO_BiologicalProcess-Custom-GOA-ACAP-ARAP_15.03.2021_00h00	2.36877e-11	4.94126e-08	6.86898e-16	1.16773e-14	[5]	Group17	7.67742	119	[LOC117726253, LOC117727302, LOC117727973, LOC117728068, LOC117728631, LOC117728697, LOC117728706, LOC117728748, LOC117728775, LOC117728776, LOC117729479, LOC117730126, LOC117730728, LOC117730849, LOC117731694, LOC117732751, LOC117732975, LOC117733297, LOC117735176, LOC117736465, LOC117736467, LOC117737366, LOC117739248, LOC117739544, LOC117740051, LOC117741504, LOC117742580, LOC117742671, LOC117…
GO:0071363	cellular response to growth factor stimulus	GO_BiologicalProcess-Custom-GOA-ACAP-ARAP_15.03.2021_00h00	2.86857e-07	0.000582606	6.86898e-16	1.16773e-14	[5]	Group17	7.00447	94	[LOC117727458, LOC117727738, LOC117728068, LOC117728110, LOC117728706, LOC117729735, LOC117731349, LOC117732538, LOC117732827, LOC117732975, LOC117733569, LOC117734515, LOC117734681, LOC117737241, LOC117737526, LOC117740723, LOC117742265, LOC117742580, LOC117742975, LOC117743881, LOC117745311, LOC117746238, LOC117746502, LOC117747747, LOC117748420, LOC117748579, LOC117748801, LOC117749027, acvr1b…
GO:0006952	defense response	GO_BiologicalProcess-Custom-GOA-ACAP-ARAP_15.03.2021_00h00	1.28117e-11	2.67509e-08	7.20363e-17	1.29665e-15	[3]	Group18	6.82269	172	[LOC117725177, LOC117725477, LOC117726253, LOC117727145, LOC117727165, LOC117727197, LOC117727997, LOC117728096, LOC117728128, LOC117728251, LOC117728631, LOC117728697, LOC117728706, LOC117728775, LOC117728776, LOC117728882, LOC117729318, LOC117729343, LOC117729650, LOC117730048, LOC117730179, LOC117730323, LOC117730553, LOC117730849, LOC117732476, LOC117732751, LOC117732827, LOC117732975, LOC117…
GO:0051707	response to other organism	GO_BiologicalProcess-Custom-GOA-ACAP-ARAP_15.03.2021_00h00	1.26367e-13	2.66002e-10	7.20363e-17	1.29665e-15	[2, 4]	Group18	7.31278	166	[LOC117726253, LOC117727144, LOC117727145, LOC117727146, LOC117727165, LOC117727197, LOC117727458, LOC117727475, LOC117727738, LOC117727772, LOC117727997, LOC117728096, LOC117728128, LOC117728251, LOC117728631, LOC117728775, LOC117728776, LOC117729318, LOC117729343, LOC117729650, LOC117730179, LOC117730323, LOC117730553, LOC117730784, LOC117730849, LOC117731025, LOC117732476, LOC117732751, LOC117…
GO:0071216	cellular response to biotic stimulus	GO_BiologicalProcess-Custom-GOA-ACAP-ARAP_15.03.2021_00h00	1.03327e-08	2.12957e-05	7.20363e-17	1.29665e-15	[3]	Group18	10.7692	42	[LOC117727772, LOC117730553, LOC117734930, LOC117737366, LOC117740131, LOC117745200, LOC117745559, LOC117745930, LOC117746141, LOC117747623, LOC117747747, adam9, ccl35.1, cd36, cebpb, cxcl19, cxcl8a, ddit3, eif2ak3, hck, il10, il12ba, nfkbiaa, nfkbiab, pde4ba, pde4ca, ppargc1a, ppp1r15b, prdm1b, prdm1c, prkcaa, ptafr, rela, sash1b, si:ch73-63e15.2, si:dkey-206d17.12, si:dkey-88e18.2, tbxa2r, tfpi…
GO:0006954	inflammatory response	GO_BiologicalProcess-Custom-GOA-ACAP-ARAP_15.03.2021_00h00	4.7406e-16	1.00264e-12	7.20363e-17	1.29665e-15	[4]	Group18	9.32994	110	[LOC117725177, LOC117725477, LOC117727165, LOC117727197, LOC117727997, LOC117728697, LOC117728706, LOC117728775, LOC117728776, LOC117728882, LOC117729343, LOC117729650, LOC117730048, LOC117730179, LOC117730849, LOC117732476, LOC117732827, LOC117736299, LOC117736465, LOC117736467, LOC117736885, LOC117737008, LOC117737366, LOC117737526, LOC117738903, LOC117739248, LOC117740051, LOC117741201, LOC117…
GO:0009617	response to bacterium	GO_BiologicalProcess-Custom-GOA-ACAP-ARAP_15.03.2021_00h00	1.21901e-19	2.58429e-16	7.20363e-17	1.29665e-15	[3, 5]	Group18	10.8974	102	[LOC117727144, LOC117727146, LOC117727165, LOC117727197, LOC117727458, LOC117727475, LOC117727738, LOC117727772, LOC117728096, LOC117728128, LOC117728251, LOC117728775, LOC117728776, LOC117729650, LOC117730179, LOC117730323, LOC117730553, LOC117730784, LOC117731025, LOC117734778, LOC117734930, LOC117735243, LOC117736299, LOC117737008, LOC117737366, LOC117738903, LOC117739539, LOC117740051, LOC117…
GO:0002237	response to molecule of bacterial origin	GO_BiologicalProcess-Custom-GOA-ACAP-ARAP_15.03.2021_00h00	2.6455e-13	5.56348e-10	7.20363e-17	1.29665e-15	[4, 6]	Group18	11.5312	61	[LOC117727197, LOC117727475, LOC117727772, LOC117729650, LOC117730179, LOC117730553, LOC117731025, LOC117734778, LOC117734930, LOC117735243, LOC117736299, LOC117737366, LOC117740131, LOC117740723, LOC117745200, LOC117745559, LOC117745930, LOC117746141, LOC117746918, LOC117747623, LOC117747747, abr, adam9, akap12b, ccl35.1, cd36, cebpb, cxcl19, cxcl8a, ednraa, f2r, hck, il10, il12ba, mapkapk3, nfk…
GO:0042742	defense response to bacterium	GO_BiologicalProcess-Custom-GOA-ACAP-ARAP_15.03.2021_00h00	6.53893e-09	1.34898e-05	7.20363e-17	1.29665e-15	[4, 5, 6]	Group18	11.8211	37	[LOC117727165, LOC117728096, LOC117728128, LOC117728251, LOC117729650, LOC117730179, LOC117730323, LOC117730553, LOC117736299, LOC117737008, LOC117738903, LOC117739539, LOC117740051, LOC117740311, LOC117740992, LOC117743939, LOC117745115, LOC117745930, LOC117747623, bcl3, cd36, cebpb, hamp, hp, il10, il12ba, il17a/f3, nkl.4, pglyrp5, pglyrp6, rab1ba, selp, shc1, si:ch73-86n18.1, si:dkey-88e18.2, …
GO:0032496	response to lipopolysaccharide	GO_BiologicalProcess-Custom-GOA-ACAP-ARAP_15.03.2021_00h00	3.73727e-14	7.87818e-11	7.20363e-17	1.29665e-15	[4, 5, 7]	Group18	12.3173	59	[LOC117727475, LOC117727772, LOC117729650, LOC117730179, LOC117730553, LOC117731025, LOC117734778, LOC117734930, LOC117735243, LOC117736299, LOC117737366, LOC117740131, LOC117740723, LOC117745200, LOC117745559, LOC117745930, LOC117746141, LOC117746918, LOC117747623, LOC117747747, abr, adam9, akap12b, ccl35.1, cd36, cebpb, cxcl19, cxcl8a, ednraa, f2r, hck, il10, il12ba, mapkapk3, nfkbiaa, nfkbiab,…
GO:0031663	lipopolysaccharide-mediated signaling pathway	GO_BiologicalProcess-Custom-GOA-ACAP-ARAP_15.03.2021_00h00	4.74748e-07	0.000960889	7.20363e-17	1.29665e-15	[4, 5, 6, 7, 9]	Group18	20.5882	14	[LOC117730553, LOC117745930, ccl35.1, cd36, hck, nfkbiaa, nfkbiab, prdm1b, prdm1c, prkcaa, ptafr, sash1b, tnfaip3, trib1]
GO:0071222	cellular response to lipopolysaccharide	GO_BiologicalProcess-Custom-GOA-ACAP-ARAP_15.03.2021_00h00	4.64751e-10	9.64358e-07	7.20363e-17	1.29665e-15	[5, 6, 8]	Group18	12.5402	39	[LOC117727772, LOC117730553, LOC117734930, LOC117737366, LOC117740131, LOC117745200, LOC117745559, LOC117745930, LOC117746141, LOC117747623, LOC117747747, adam9, ccl35.1, cd36, cebpb, cxcl19, cxcl8a, hck, il10, il12ba, nfkbiaa, nfkbiab, pde4ba, pde4ca, ppargc1a, prdm1b, prdm1c, prkcaa, ptafr, rela, sash1b, si:ch73-63e15.2, si:dkey-206d17.12, si:dkey-88e18.2, tbxa2r, tfpia, tnfaip3, tnip2, trib1]
GO:0023051	regulation of signaling	GO_BiologicalProcess-Custom-GOA-ACAP-ARAP_15.03.2021_00h00	1.74981e-08	3.60285e-05	1.59177e-17	3.02436e-16	[2, 3]	Group19	5.23319	386	[LOC117725177, LOC117725426, LOC117725476, LOC117726169, LOC117726253, LOC117726934, LOC117727109, LOC117727165, LOC117727302, LOC117727458, LOC117727493, LOC117727562, LOC117727738, LOC117727973, LOC117727997, LOC117728583, LOC117728631, LOC117728706, LOC117728752, LOC117728869, LOC117729160, LOC117729479, LOC117729557, LOC117729650, LOC117729659, LOC117729735, LOC117729761, LOC117730054, LOC117…
GO:0048583	regulation of response to stimulus	GO_BiologicalProcess-Custom-GOA-ACAP-ARAP_15.03.2021_00h00	3.91937e-12	8.20717e-09	1.59177e-17	3.02436e-16	[2, 3]	Group19	5.41199	444	[LOC117725177, LOC117725426, LOC117725476, LOC117725591, LOC117726169, LOC117726253, LOC117726934, LOC117727109, LOC117727165, LOC117727197, LOC117727302, LOC117727458, LOC117727475, LOC117727493, LOC117727562, LOC117727624, LOC117727738, LOC117727973, LOC117727979, LOC117727997, LOC117728583, LOC117728631, LOC117728706, LOC117728752, LOC117728869, LOC117729160, LOC117729318, LOC117729343, LOC117…
GO:0007165	signal transduction	GO_BiologicalProcess-Custom-GOA-ACAP-ARAP_15.03.2021_00h00	1.81007e-15	3.82649e-12	1.59177e-17	3.02436e-16	[2, 3, 4]	Group19	5.23241	627	[LOC117725177, LOC117725178, LOC117725426, LOC117725476, LOC117726018, LOC117726169, LOC117726253, LOC117726934, LOC117727109, LOC117727165, LOC117727197, LOC117727246, LOC117727302, LOC117727458, LOC117727493, LOC117727562, LOC117727652, LOC117727713, LOC117727738, LOC117727772, LOC117727973, LOC117727979, LOC117727997, LOC117728068, LOC117728096, LOC117728110, LOC117728128, LOC117728161, LOC117…
GO:0010033	response to organic substance	GO_BiologicalProcess-Custom-GOA-ACAP-ARAP_15.03.2021_00h00	1.57478e-14	3.32279e-11	1.59177e-17	3.02436e-16	[3]	Group19	5.94891	347	[LOC117725477, LOC117726253, LOC117727197, LOC117727302, LOC117727458, LOC117727475, LOC117727562, LOC117727738, LOC117727772, LOC117727973, LOC117727979, LOC117728068, LOC117728110, LOC117728583, LOC117728631, LOC117728697, LOC117728706, LOC117728748, LOC117728775, LOC117728776, LOC117729212, LOC117729343, LOC117729479, LOC117729650, LOC117729735, LOC117729761, LOC117730114, LOC117730126, LOC117…
GO:0048584	positive regulation of response to stimulus	GO_BiologicalProcess-Custom-GOA-ACAP-ARAP_15.03.2021_00h00	3.33934e-08	6.85233e-05	1.59177e-17	3.02436e-16	[2, 3, 4]	Group19	5.6789	243	[LOC117725426, LOC117726169, LOC117726253, LOC117727165, LOC117727197, LOC117727302, LOC117727458, LOC117727562, LOC117727738, LOC117727973, LOC117728583, LOC117728706, LOC117729160, LOC117729318, LOC117729343, LOC117729479, LOC117729650, LOC117730054, LOC117730126, LOC117730179, LOC117730577, LOC117730849, LOC117731349, LOC117732751, LOC117732827, LOC117732975, LOC117734407, LOC117734652, LOC117…
GO:0048585	negative regulation of response to stimulus	GO_BiologicalProcess-Custom-GOA-ACAP-ARAP_15.03.2021_00h00	3.49976e-07	0.000710451	1.59177e-17	3.02436e-16	[2, 3, 4]	Group19	5.78364	193	[LOC117725177, LOC117725476, LOC117727109, LOC117727197, LOC117727475, LOC117727624, LOC117727979, LOC117727997, LOC117728752, LOC117729479, LOC117729659, LOC117729712, LOC117729735, LOC117730323, LOC117731414, LOC117731694, LOC117731722, LOC117731826, LOC117731987, LOC117732005, LOC117732538, LOC117732827, LOC117733569, LOC117734930, LOC117735046, LOC117736299, LOC117737526, LOC117737725, LOC117…
GO:0070887	cellular response to chemical stimulus	GO_BiologicalProcess-Custom-GOA-ACAP-ARAP_15.03.2021_00h00	1.33859e-16	2.83247e-13	1.59177e-17	3.02436e-16	[3]	Group19	6.13529	351	[LOC117725177, LOC117726253, LOC117727302, LOC117727458, LOC117727493, LOC117727562, LOC117727738, LOC117727772, LOC117727973, LOC117727979, LOC117728068, LOC117728110, LOC117728583, LOC117728631, LOC117728697, LOC117728706, LOC117728748, LOC117728775, LOC117728776, LOC117729212, LOC117729479, LOC117729735, LOC117729761, LOC117730126, LOC117730323, LOC117730553, LOC117730728, LOC117730849, LOC117…
GO:0010646	regulation of cell communication	GO_BiologicalProcess-Custom-GOA-ACAP-ARAP_15.03.2021_00h00	2.36591e-08	4.86194e-05	1.59177e-17	3.02436e-16	[3, 4]	Group19	5.22867	383	[LOC117725177, LOC117725426, LOC117725476, LOC117726169, LOC117726253, LOC117726934, LOC117727109, LOC117727165, LOC117727302, LOC117727458, LOC117727493, LOC117727562, LOC117727738, LOC117727973, LOC117727997, LOC117728583, LOC117728631, LOC117728706, LOC117728752, LOC117728869, LOC117729160, LOC117729479, LOC117729557, LOC117729650, LOC117729659, LOC117729735, LOC117729761, LOC117730054, LOC117…
GO:0007166	cell surface receptor signaling pathway	GO_BiologicalProcess-Custom-GOA-ACAP-ARAP_15.03.2021_00h00	6.58172e-13	1.38282e-09	1.59177e-17	3.02436e-16	[3, 4, 5]	Group19	5.80613	345	[LOC117726169, LOC117726253, LOC117726934, LOC117727246, LOC117727302, LOC117727458, LOC117727562, LOC117727652, LOC117727738, LOC117727772, LOC117727973, LOC117728110, LOC117728161, LOC117728583, LOC117728631, LOC117728697, LOC117728706, LOC117728748, LOC117728752, LOC117729160, LOC117729391, LOC117729479, LOC117729735, LOC117730048, LOC117730553, LOC117730638, LOC117730728, LOC117730849, LOC117…
GO:0009966	regulation of signal transduction	GO_BiologicalProcess-Custom-GOA-ACAP-ARAP_15.03.2021_00h00	1.82647e-08	3.75887e-05	1.59177e-17	3.02436e-16	[3, 4, 5]	Group19	5.3319	347	[LOC117725177, LOC117725426, LOC117725476, LOC117726169, LOC117726253, LOC117726934, LOC117727109, LOC117727165, LOC117727302, LOC117727458, LOC117727493, LOC117727562, LOC117727738, LOC117727973, LOC117727997, LOC117728583, LOC117728631, LOC117728706, LOC117728752, LOC117728869, LOC117729160, LOC117729479, LOC117729557, LOC117729650, LOC117729659, LOC117729735, LOC117730054, LOC117730126, LOC117…
GO:0071310	cellular response to organic substance	GO_BiologicalProcess-Custom-GOA-ACAP-ARAP_15.03.2021_00h00	1.09992e-14	2.32304e-11	1.59177e-17	3.02436e-16	[4]	Group19	6.2648	291	[LOC117726253, LOC117727302, LOC117727458, LOC117727562, LOC117727738, LOC117727772, LOC117727973, LOC117727979, LOC117728068, LOC117728110, LOC117728583, LOC117728631, LOC117728697, LOC117728706, LOC117728748, LOC117728775, LOC117728776, LOC117729212, LOC117729479, LOC117729735, LOC117729761, LOC117730126, LOC117730323, LOC117730553, LOC117730728, LOC117730849, LOC117731349, LOC117731414, LOC117…
GO:0007167	enzyme linked receptor protein signaling pathway	GO_BiologicalProcess-Custom-GOA-ACAP-ARAP_15.03.2021_00h00	1.28113e-07	0.000261606	1.59177e-17	3.02436e-16	[4, 5, 6]	Group19	6.37506	137	[LOC117727458, LOC117727562, LOC117727738, LOC117728110, LOC117728583, LOC117729735, LOC117731349, LOC117731414, LOC117731826, LOC117732827, LOC117732975, LOC117733185, LOC117733569, LOC117734515, LOC117734681, LOC117735046, LOC117737241, LOC117737526, LOC117739360, LOC117740723, LOC117740771, LOC117741504, LOC117742265, LOC117742580, LOC117742975, LOC117743881, LOC117744029, LOC117744065, LOC117…
GO:0007275	multicellular organism development	GO_BiologicalProcess-Custom-GOA-ACAP-ARAP_15.03.2021_00h00	6.87671e-08	0.000140766	7.90987e-12	9.49184e-11	[2, 3]	Group20	4.83659	589	[LOC117725172, LOC117725426, LOC117725477, LOC117725591, LOC117725996, LOC117727109, LOC117727246, LOC117727458, LOC117727493, LOC117727562, LOC117727652, LOC117727701, LOC117727738, LOC117727979, LOC117727997, LOC117728068, LOC117728110, LOC117728140, LOC117728161, LOC117728337, LOC117728706, LOC117728752, LOC117729131, LOC117729160, LOC117729199, LOC117729269, LOC117729343, LOC117729407, LOC117…
GO:0009653	anatomical structure morphogenesis	GO_BiologicalProcess-Custom-GOA-ACAP-ARAP_15.03.2021_00h00	4.19993e-20	8.90804e-17	7.90987e-12	9.49184e-11	[2, 3]	Group20	6.16293	407	[LOC117725172, LOC117725477, LOC117725591, LOC117725996, LOC117727246, LOC117727458, LOC117727493, LOC117727562, LOC117727652, LOC117727701, LOC117727738, LOC117727973, LOC117728068, LOC117728110, LOC117728706, LOC117729131, LOC117729269, LOC117729343, LOC117729436, LOC117729557, LOC117729735, LOC117729761, LOC117730126, LOC117730784, LOC117730842, LOC117730849, LOC117731349, LOC117731722, LOC117…
GO:0050793	regulation of developmental process	GO_BiologicalProcess-Custom-GOA-ACAP-ARAP_15.03.2021_00h00	1.38711e-08	2.85744e-05	7.90987e-12	9.49184e-11	[2, 3]	Group20	5.52021	295	[LOC117725477, LOC117725591, LOC117727109, LOC117727246, LOC117727458, LOC117727493, LOC117727562, LOC117727738, LOC117727973, LOC117727979, LOC117728068, LOC117728337, LOC117728631, LOC117728706, LOC117729160, LOC117729557, LOC117730126, LOC117730784, LOC117730842, LOC117730849, LOC117731349, LOC117731722, LOC117731826, LOC117732005, LOC117732538, LOC117732827, LOC117732852, LOC117732975, LOC117…
GO:0009888	tissue development	GO_BiologicalProcess-Custom-GOA-ACAP-ARAP_15.03.2021_00h00	2.69769e-09	5.57882e-06	7.90987e-12	9.49184e-11	[3]	Group20	5.78231	255	[LOC117725172, LOC117727246, LOC117727493, LOC117727562, LOC117727701, LOC117728068, LOC117729131, LOC117729269, LOC117729343, LOC117729436, LOC117729557, LOC117729735, LOC117730126, LOC117730784, LOC117730842, LOC117731349, LOC117731395, LOC117732005, LOC117732827, LOC117732852, LOC117732975, LOC117733569, LOC117734681, LOC117736299, LOC117737241, LOC117737526, LOC117740039, LOC117740051, LOC117…
GO:0048646	anatomical structure formation involved in morphogenesis	GO_BiologicalProcess-Custom-GOA-ACAP-ARAP_15.03.2021_00h00	1.23619e-13	2.60341e-10	7.90987e-12	9.49184e-11	[2, 3, 4]	Group20	7.0348	186	[LOC117725172, LOC117725477, LOC117725996, LOC117727458, LOC117727493, LOC117727562, LOC117727701, LOC117727738, LOC117728110, LOC117728706, LOC117729343, LOC117729557, LOC117729735, LOC117730126, LOC117730784, LOC117730849, LOC117731349, LOC117732005, LOC117732295, LOC117732975, LOC117733692, LOC117734603, LOC117734681, LOC117735462, LOC117737725, LOC117739539, LOC117740723, LOC117741495, LOC117…
GO:0022603	regulation of anatomical structure morphogenesis	GO_BiologicalProcess-Custom-GOA-ACAP-ARAP_15.03.2021_00h00	1.02984e-08	2.12352e-05	7.90987e-12	9.49184e-11	[3, 4]	Group20	6.51885	147	[LOC117725477, LOC117727246, LOC117727458, LOC117727493, LOC117727562, LOC117727738, LOC117727973, LOC117728706, LOC117729557, LOC117730126, LOC117730784, LOC117730842, LOC117730849, LOC117731722, LOC117732827, LOC117732852, LOC117733177, LOC117734603, LOC117734681, LOC117735462, LOC117736467, LOC117737526, LOC117737725, LOC117739425, LOC117739539, LOC117740653, LOC117740723, LOC117741384, LOC117…
GO:0035295	tube development	GO_BiologicalProcess-Custom-GOA-ACAP-ARAP_15.03.2021_00h00	1.42163e-10	2.95698e-07	7.90987e-12	9.49184e-11	[3, 4]	Group20	6.73554	163	[LOC117725477, LOC117725996, LOC117727458, LOC117727493, LOC117727562, LOC117727652, LOC117727738, LOC117728068, LOC117728110, LOC117728706, LOC117729131, LOC117729343, LOC117729557, LOC117730126, LOC117730784, LOC117730849, LOC117732005, LOC117732295, LOC117734681, LOC117735462, LOC117737241, LOC117737526, LOC117737725, LOC117739539, LOC117740039, LOC117740198, LOC117740502, LOC117740723, LOC117…
GO:0048731	system development	GO_BiologicalProcess-Custom-GOA-ACAP-ARAP_15.03.2021_00h00	6.11996e-08	0.000125398	7.90987e-12	9.49184e-11	[3, 4]	Group20	4.91712	531	[LOC117725477, LOC117725591, LOC117725996, LOC117727109, LOC117727246, LOC117727458, LOC117727493, LOC117727562, LOC117727652, LOC117727738, LOC117727979, LOC117727997, LOC117728068, LOC117728110, LOC117728161, LOC117728337, LOC117728706, LOC117728752, LOC117729131, LOC117729160, LOC117729199, LOC117729269, LOC117729343, LOC117729407, LOC117729436, LOC117729479, LOC117729557, LOC117729735, LOC117…
GO:0035239	tube morphogenesis	GO_BiologicalProcess-Custom-GOA-ACAP-ARAP_15.03.2021_00h00	3.89514e-12	8.16032e-09	7.90987e-12	9.49184e-11	[3, 4, 5]	Group20	7.29167	147	[LOC117725477, LOC117725996, LOC117727458, LOC117727493, LOC117727562, LOC117727652, LOC117727738, LOC117728068, LOC117728110, LOC117728706, LOC117729343, LOC117729557, LOC117730126, LOC117730784, LOC117730849, LOC117732005, LOC117732295, LOC117734681, LOC117735462, LOC117737241, LOC117737526, LOC117737725, LOC117739539, LOC117740198, LOC117740502, LOC117740723, LOC117742265, LOC117742580, LOC117…
GO:0048513	animal organ development	GO_BiologicalProcess-Custom-GOA-ACAP-ARAP_15.03.2021_00h00	1.06336e-07	0.000217351	7.90987e-12	9.49184e-11	[3, 4, 5]	Group20	5.14278	389	[LOC117727246, LOC117727562, LOC117727652, LOC117727979, LOC117727997, LOC117728068, LOC117728706, LOC117728752, LOC117729131, LOC117729160, LOC117729269, LOC117729343, LOC117729407, LOC117729436, LOC117729479, LOC117729557, LOC117729735, LOC117730126, LOC117730784, LOC117731349, LOC117731395, LOC117731414, LOC117731969, LOC117732005, LOC117732641, LOC117732827, LOC117732852, LOC117732975, LOC117…
GO:0009887	animal organ morphogenesis	GO_BiologicalProcess-Custom-GOA-ACAP-ARAP_15.03.2021_00h00	5.94453e-09	1.22695e-05	7.90987e-12	9.49184e-11	[3, 4, 5, 6]	Group20	6.59489	147	[LOC117727246, LOC117729131, LOC117729343, LOC117729557, LOC117729735, LOC117731349, LOC117732005, LOC117732641, LOC117732827, LOC117732852, LOC117733569, LOC117736299, LOC117737241, LOC117737526, LOC117739248, LOC117739425, LOC117740039, LOC117740183, LOC117740198, LOC117740502, LOC117740653, LOC117740723, LOC117740992, LOC117741384, LOC117741495, LOC117742265, LOC117742381, LOC117742580, LOC117…
GO:0072359	circulatory system development	GO_BiologicalProcess-Custom-GOA-ACAP-ARAP_15.03.2021_00h00	2.15804e-13	4.54051e-10	7.90987e-12	9.49184e-11	[4, 5]	Group20	7.14286	173	[LOC117725477, LOC117725996, LOC117727458, LOC117727493, LOC117727562, LOC117727652, LOC117727738, LOC117728068, LOC117728110, LOC117728706, LOC117729343, LOC117729557, LOC117729735, LOC117730126, LOC117730784, LOC117730849, LOC117732005, LOC117732295, LOC117732975, LOC117733206, LOC117733349, LOC117734681, LOC117735462, LOC117737241, LOC117737526, LOC117737725, LOC117739539, LOC117740198, LOC117…
GO:0009653	anatomical structure morphogenesis	GO_BiologicalProcess-Custom-GOA-ACAP-ARAP_15.03.2021_00h00	4.19993e-20	8.90804e-17	1.04005e-15	1.66408e-14	[2, 3]	Group21	6.16293	407	[LOC117725172, LOC117725477, LOC117725591, LOC117725996, LOC117727246, LOC117727458, LOC117727493, LOC117727562, LOC117727652, LOC117727701, LOC117727738, LOC117727973, LOC117728068, LOC117728110, LOC117728706, LOC117729131, LOC117729269, LOC117729343, LOC117729436, LOC117729557, LOC117729735, LOC117729761, LOC117730126, LOC117730784, LOC117730842, LOC117730849, LOC117731349, LOC117731722, LOC117…
GO:0032879	regulation of localization	GO_BiologicalProcess-Custom-GOA-ACAP-ARAP_15.03.2021_00h00	4.37716e-07	0.000887251	1.04005e-15	1.66408e-14	[2, 3]	Group21	5.28954	306	[LOC117725591, LOC117726253, LOC117726934, LOC117727493, LOC117727562, LOC117727973, LOC117727979, LOC117728068, LOC117728583, LOC117728706, LOC117728752, LOC117729212, LOC117729403, LOC117729650, LOC117729712, LOC117729761, LOC117730179, LOC117730651, LOC117730784, LOC117730849, LOC117731694, LOC117731826, LOC117732005, LOC117732276, LOC117732641, LOC117732751, LOC117732827, LOC117732975, LOC117…
GO:0040012	regulation of locomotion	GO_BiologicalProcess-Custom-GOA-ACAP-ARAP_15.03.2021_00h00	4.65516e-12	9.74326e-09	1.04005e-15	1.66408e-14	[2, 3]	Group21	7.1494	156	[LOC117725591, LOC117727493, LOC117727562, LOC117727973, LOC117727979, LOC117728706, LOC117728752, LOC117729403, LOC117729650, LOC117729712, LOC117730179, LOC117730784, LOC117730849, LOC117731694, LOC117732827, LOC117733206, LOC117733928, LOC117734681, LOC117734877, LOC117735046, LOC117735462, LOC117736465, LOC117736885, LOC117737725, LOC117739539, LOC117740051, LOC117740131, LOC117740653, LOC117…
GO:0048870	cell motility	GO_BiologicalProcess-Custom-GOA-ACAP-ARAP_15.03.2021_00h00	6.48103e-17	1.37268e-13	1.04005e-15	1.66408e-14	[2, 3]	Group21	6.89071	244	[LOC117727493, LOC117727562, LOC117727973, LOC117727979, LOC117728110, LOC117728706, LOC117728752, LOC117728775, LOC117728776, LOC117729160, LOC117729269, LOC117729403, LOC117729436, LOC117729557, LOC117729650, LOC117729712, LOC117729735, LOC117730179, LOC117730784, LOC117730842, LOC117730849, LOC117730987, LOC117731694, LOC117732827, LOC117732852, LOC117732975, LOC117733177, LOC117733206, LOC117…
GO:0050793	regulation of developmental process	GO_BiologicalProcess-Custom-GOA-ACAP-ARAP_15.03.2021_00h00	1.38711e-08	2.85744e-05	1.04005e-15	1.66408e-14	[2, 3]	Group21	5.52021	295	[LOC117725477, LOC117725591, LOC117727109, LOC117727246, LOC117727458, LOC117727493, LOC117727562, LOC117727738, LOC117727973, LOC117727979, LOC117728068, LOC117728337, LOC117728631, LOC117728706, LOC117729160, LOC117729557, LOC117730126, LOC117730784, LOC117730842, LOC117730849, LOC117731349, LOC117731722, LOC117731826, LOC117732005, LOC117732538, LOC117732827, LOC117732852, LOC117732975, LOC117…
GO:0051239	regulation of multicellular organismal process	GO_BiologicalProcess-Custom-GOA-ACAP-ARAP_15.03.2021_00h00	8.22377e-12	1.71959e-08	1.04005e-15	1.66408e-14	[2, 3]	Group21	5.78976	320	[LOC117725477, LOC117726253, LOC117727165, LOC117727458, LOC117727475, LOC117727493, LOC117727562, LOC117727624, LOC117727738, LOC117727979, LOC117728068, LOC117728337, LOC117728706, LOC117729160, LOC117730126, LOC117730323, LOC117730553, LOC117730784, LOC117730849, LOC117731349, LOC117732005, LOC117732476, LOC117732538, LOC117732641, LOC117732751, LOC117732827, LOC117732852, LOC117732975, LOC117…
GO:0040017	positive regulation of locomotion	GO_BiologicalProcess-Custom-GOA-ACAP-ARAP_15.03.2021_00h00	2.86896e-10	5.95882e-07	1.04005e-15	1.66408e-14	[2, 3, 4]	Group21	7.91367	99	[LOC117727493, LOC117727562, LOC117727973, LOC117728706, LOC117729403, LOC117729650, LOC117730179, LOC117730849, LOC117731694, LOC117732827, LOC117733928, LOC117734681, LOC117734877, LOC117736465, LOC117736885, LOC117740051, LOC117740131, LOC117740723, LOC117741504, LOC117742265, LOC117742580, LOC117743684, LOC117745182, LOC117745200, LOC117745203, LOC117745559, LOC117745966, LOC117746128, LOC117…
GO:0048646	anatomical structure formation involved in morphogenesis	GO_BiologicalProcess-Custom-GOA-ACAP-ARAP_15.03.2021_00h00	1.23619e-13	2.60341e-10	1.04005e-15	1.66408e-14	[2, 3, 4]	Group21	7.0348	186	[LOC117725172, LOC117725477, LOC117725996, LOC117727458, LOC117727493, LOC117727562, LOC117727701, LOC117727738, LOC117728110, LOC117728706, LOC117729343, LOC117729557, LOC117729735, LOC117730126, LOC117730784, LOC117730849, LOC117731349, LOC117732005, LOC117732295, LOC117732975, LOC117733692, LOC117734603, LOC117734681, LOC117735462, LOC117737725, LOC117739539, LOC117740723, LOC117741495, LOC117…
GO:0051240	positive regulation of multicellular organismal process	GO_BiologicalProcess-Custom-GOA-ACAP-ARAP_15.03.2021_00h00	6.39606e-11	1.3323e-07	1.04005e-15	1.66408e-14	[2, 3, 4]	Group21	6.58228	182	[LOC117727165, LOC117727458, LOC117727493, LOC117727562, LOC117727738, LOC117728068, LOC117728337, LOC117728706, LOC117729160, LOC117730849, LOC117731349, LOC117732005, LOC117732476, LOC117732827, LOC117732975, LOC117734681, LOC117736299, LOC117736465, LOC117737008, LOC117737526, LOC117737725, LOC117737934, LOC117739534, LOC117739539, LOC117740051, LOC117740131, LOC117740183, LOC117740723, LOC117…
GO:0090132	epithelium migration	GO_BiologicalProcess-Custom-GOA-ACAP-ARAP_15.03.2021_00h00	4.33291e-10	8.99513e-07	1.04005e-15	1.66408e-14	[3]	Group21	9.6124	62	[LOC117727493, LOC117727562, LOC117728110, LOC117730784, LOC117730849, LOC117732975, LOC117733928, LOC117734681, LOC117735462, LOC117737725, LOC117739539, LOC117740723, LOC117742265, LOC117742580, LOC117743684, LOC117745559, LOC117745966, LOC117746502, LOC117746663, LOC117748579, acvrl1, adam8a, adam9, akt3b, angpt1, apln, bcar1, bmper, ca16b, cdh5, dock1, egr3, etsrp, fgfbp1b, flt4, gadd45aa, ga…
GO:0006935	chemotaxis	GO_BiologicalProcess-Custom-GOA-ACAP-ARAP_15.03.2021_00h00	4.08086e-11	8.50452e-08	1.04005e-15	1.66408e-14	[3, 4]	Group21	7.85153	110	[LOC117725591, LOC117728775, LOC117728776, LOC117729269, LOC117729436, LOC117729557, LOC117729735, LOC117732827, LOC117732975, LOC117734407, LOC117734681, LOC117736465, LOC117736467, LOC117736885, LOC117737366, LOC117740039, LOC117740051, LOC117740723, LOC117741504, LOC117742580, LOC117742671, LOC117744389, LOC117745182, LOC117745200, LOC117745303, LOC117745311, LOC117745966, LOC117745969, LOC117…
GO:0016477	cell migration	GO_BiologicalProcess-Custom-GOA-ACAP-ARAP_15.03.2021_00h00	5.23638e-17	1.10959e-13	1.04005e-15	1.66408e-14	[3, 4]	Group21	6.99342	234	[LOC117727493, LOC117727562, LOC117727973, LOC117727979, LOC117728110, LOC117728706, LOC117728752, LOC117728775, LOC117728776, LOC117729160, LOC117729269, LOC117729403, LOC117729436, LOC117729557, LOC117729650, LOC117729712, LOC117729735, LOC117730179, LOC117730784, LOC117730842, LOC117730849, LOC117730987, LOC117731694, LOC117732827, LOC117732852, LOC117732975, LOC117733177, LOC117733206, LOC117…
GO:0022603	regulation of anatomical structure morphogenesis	GO_BiologicalProcess-Custom-GOA-ACAP-ARAP_15.03.2021_00h00	1.02984e-08	2.12352e-05	1.04005e-15	1.66408e-14	[3, 4]	Group21	6.51885	147	[LOC117725477, LOC117727246, LOC117727458, LOC117727493, LOC117727562, LOC117727738, LOC117727973, LOC117728706, LOC117729557, LOC117730126, LOC117730784, LOC117730842, LOC117730849, LOC117731722, LOC117732827, LOC117732852, LOC117733177, LOC117734603, LOC117734681, LOC117735462, LOC117736467, LOC117737526, LOC117737725, LOC117739425, LOC117739539, LOC117740653, LOC117740723, LOC117741384, LOC117…
GO:0035295	tube development	GO_BiologicalProcess-Custom-GOA-ACAP-ARAP_15.03.2021_00h00	1.42163e-10	2.95698e-07	1.04005e-15	1.66408e-14	[3, 4]	Group21	6.73554	163	[LOC117725477, LOC117725996, LOC117727458, LOC117727493, LOC117727562, LOC117727652, LOC117727738, LOC117728068, LOC117728110, LOC117728706, LOC117729131, LOC117729343, LOC117729557, LOC117730126, LOC117730784, LOC117730849, LOC117732005, LOC117732295, LOC117734681, LOC117735462, LOC117737241, LOC117737526, LOC117737725, LOC117739539, LOC117740039, LOC117740198, LOC117740502, LOC117740723, LOC117…
GO:0048731	system development	GO_BiologicalProcess-Custom-GOA-ACAP-ARAP_15.03.2021_00h00	6.11996e-08	0.000125398	1.04005e-15	1.66408e-14	[3, 4]	Group21	4.91712	531	[LOC117725477, LOC117725591, LOC117725996, LOC117727109, LOC117727246, LOC117727458, LOC117727493, LOC117727562, LOC117727652, LOC117727738, LOC117727979, LOC117727997, LOC117728068, LOC117728110, LOC117728161, LOC117728337, LOC117728706, LOC117728752, LOC117729131, LOC117729160, LOC117729199, LOC117729269, LOC117729343, LOC117729407, LOC117729436, LOC117729479, LOC117729557, LOC117729735, LOC117…
GO:0051270	regulation of cellular component movement	GO_BiologicalProcess-Custom-GOA-ACAP-ARAP_15.03.2021_00h00	1.42377e-12	2.98706e-09	1.04005e-15	1.66408e-14	[3, 4]	Group21	7.16497	162	[LOC117725591, LOC117727493, LOC117727562, LOC117727973, LOC117727979, LOC117728706, LOC117728752, LOC117729403, LOC117729650, LOC117729712, LOC117730179, LOC117730784, LOC117730849, LOC117731694, LOC117732827, LOC117733206, LOC117733928, LOC117734681, LOC117734877, LOC117735046, LOC117735462, LOC117736465, LOC117736885, LOC117737725, LOC117739539, LOC117740051, LOC117740131, LOC117740653, LOC117…
GO:2000026	regulation of multicellular organismal development	GO_BiologicalProcess-Custom-GOA-ACAP-ARAP_15.03.2021_00h00	7.91379e-08	0.000161837	1.04005e-15	1.66408e-14	[3, 4]	Group21	6.08974	171	[LOC117725477, LOC117727458, LOC117727493, LOC117727562, LOC117727738, LOC117728068, LOC117728337, LOC117728706, LOC117729160, LOC117730126, LOC117730784, LOC117730849, LOC117731349, LOC117732005, LOC117732975, LOC117733206, LOC117734681, LOC117735243, LOC117735462, LOC117736299, LOC117736465, LOC117737241, LOC117737725, LOC117738903, LOC117739539, LOC117740183, LOC117740488, LOC117742265, LOC117…
GO:0035239	tube morphogenesis	GO_BiologicalProcess-Custom-GOA-ACAP-ARAP_15.03.2021_00h00	3.89514e-12	8.16032e-09	1.04005e-15	1.66408e-14	[3, 4, 5]	Group21	7.29167	147	[LOC117725477, LOC117725996, LOC117727458, LOC117727493, LOC117727562, LOC117727652, LOC117727738, LOC117728068, LOC117728110, LOC117728706, LOC117729343, LOC117729557, LOC117730126, LOC117730784, LOC117730849, LOC117732005, LOC117732295, LOC117734681, LOC117735462, LOC117737241, LOC117737526, LOC117737725, LOC117739539, LOC117740198, LOC117740502, LOC117740723, LOC117742265, LOC117742580, LOC117…
GO:0051272	positive regulation of cellular component movement	GO_BiologicalProcess-Custom-GOA-ACAP-ARAP_15.03.2021_00h00	1.81003e-10	3.76124e-07	1.04005e-15	1.66408e-14	[3, 4, 5]	Group21	8.00654	98	[LOC117727493, LOC117727562, LOC117727973, LOC117728706, LOC117729403, LOC117729650, LOC117730179, LOC117730849, LOC117731694, LOC117732827, LOC117733928, LOC117734681, LOC117734877, LOC117736465, LOC117736885, LOC117740051, LOC117740131, LOC117740723, LOC117741504, LOC117742265, LOC117742580, LOC117743684, LOC117745200, LOC117745203, LOC117745559, LOC117746128, LOC117746279, LOC117746502, LOC117…
GO:2000145	regulation of cell motility	GO_BiologicalProcess-Custom-GOA-ACAP-ARAP_15.03.2021_00h00	2.72279e-12	5.70697e-09	1.04005e-15	1.66408e-14	[3, 4, 5]	Group21	7.28155	150	[LOC117727493, LOC117727562, LOC117727973, LOC117727979, LOC117728706, LOC117728752, LOC117729403, LOC117729650, LOC117729712, LOC117730179, LOC117730784, LOC117730849, LOC117731694, LOC117732827, LOC117733206, LOC117733928, LOC117734681, LOC117734877, LOC117735046, LOC117735462, LOC117736465, LOC117736885, LOC117737725, LOC117739539, LOC117740051, LOC117740131, LOC117740653, LOC117740723, LOC117…
GO:0001667	ameboidal-type cell migration	GO_BiologicalProcess-Custom-GOA-ACAP-ARAP_15.03.2021_00h00	4.96348e-09	1.02595e-05	1.04005e-15	1.66408e-14	[4, 5]	Group21	8.05169	81	[LOC117727493, LOC117727562, LOC117728110, LOC117729557, LOC117729735, LOC117730784, LOC117730849, LOC117732975, LOC117733928, LOC117734681, LOC117735462, LOC117737725, LOC117739539, LOC117740723, LOC117742265, LOC117742580, LOC117743684, LOC117744095, LOC117745559, LOC117745966, LOC117746046, LOC117746502, LOC117746663, LOC117748579, acvr1ba, acvrl1, adam8a, adam9, akap12b, akt3b, angpt1, apln, …
GO:0072359	circulatory system development	GO_BiologicalProcess-Custom-GOA-ACAP-ARAP_15.03.2021_00h00	2.15804e-13	4.54051e-10	1.04005e-15	1.66408e-14	[4, 5]	Group21	7.14286	173	[LOC117725477, LOC117725996, LOC117727458, LOC117727493, LOC117727562, LOC117727652, LOC117727738, LOC117728068, LOC117728110, LOC117728706, LOC117729343, LOC117729557, LOC117729735, LOC117730126, LOC117730784, LOC117730849, LOC117732005, LOC117732295, LOC117732975, LOC117733206, LOC117733349, LOC117734681, LOC117735462, LOC117737241, LOC117737526, LOC117737725, LOC117739539, LOC117740198, LOC117…
GO:2000147	positive regulation of cell motility	GO_BiologicalProcess-Custom-GOA-ACAP-ARAP_15.03.2021_00h00	6.44966e-10	1.33701e-06	1.04005e-15	1.66408e-14	[3, 4, 5, 6]	Group21	7.88382	95	[LOC117727493, LOC117727562, LOC117727973, LOC117728706, LOC117729403, LOC117729650, LOC117730179, LOC117730849, LOC117731694, LOC117732827, LOC117733928, LOC117734681, LOC117734877, LOC117736465, LOC117736885, LOC117740051, LOC117740131, LOC117740723, LOC117741504, LOC117742265, LOC117742580, LOC117743684, LOC117745200, LOC117745203, LOC117745559, LOC117746128, LOC117746502, LOC117748579, LOC117…
GO:0001944	vasculature development	GO_BiologicalProcess-Custom-GOA-ACAP-ARAP_15.03.2021_00h00	2.43648e-14	5.13854e-11	1.04005e-15	1.66408e-14	[4, 5, 6]	Group21	8.1864	130	[LOC117725477, LOC117725996, LOC117727458, LOC117727493, LOC117727562, LOC117727652, LOC117727738, LOC117728068, LOC117728110, LOC117728706, LOC117729343, LOC117729557, LOC117729735, LOC117730126, LOC117730784, LOC117730849, LOC117732005, LOC117732295, LOC117733206, LOC117734681, LOC117735462, LOC117737725, LOC117739539, LOC117740723, LOC117742265, LOC117742580, LOC117742975, LOC117743684, LOC117…
GO:0010632	regulation of epithelial cell migration	GO_BiologicalProcess-Custom-GOA-ACAP-ARAP_15.03.2021_00h00	5.83337e-09	1.20459e-05	1.04005e-15	1.66408e-14	[3, 4, 5, 6, 7]	Group21	9.88372	51	[LOC117727493, LOC117727562, LOC117730784, LOC117730849, LOC117733928, LOC117734681, LOC117735462, LOC117737725, LOC117739539, LOC117740723, LOC117742265, LOC117742580, LOC117743684, LOC117745559, LOC117746502, LOC117746663, LOC117748579, acvrl1, adam9, akt3b, angpt1, bcar1, bmper, ca16b, dock1, etsrp, fgfbp1b, gadd45aa, gadd45ab, gata2a, glipr2l, glulb, has2, hbegfa, itga2.2, klf4, macf1a, mmrn2…
GO:0030334	regulation of cell migration	GO_BiologicalProcess-Custom-GOA-ACAP-ARAP_15.03.2021_00h00	1.53113e-11	3.19547e-08	1.04005e-15	1.66408e-14	[4, 5, 6]	Group21	7.22529	144	[LOC117727493, LOC117727562, LOC117727973, LOC117727979, LOC117728706, LOC117728752, LOC117729403, LOC117729650, LOC117729712, LOC117730179, LOC117730784, LOC117730849, LOC117731694, LOC117732827, LOC117733206, LOC117733928, LOC117734681, LOC117734877, LOC117735462, LOC117736465, LOC117736885, LOC117737725, LOC117739539, LOC117740051, LOC117740131, LOC117740653, LOC117740723, LOC117741292, LOC117…
GO:0001568	blood vessel development	GO_BiologicalProcess-Custom-GOA-ACAP-ARAP_15.03.2021_00h00	2.37007e-15	5.00795e-12	1.04005e-15	1.66408e-14	[3, 5, 6, 7]	Group21	8.5163	128	[LOC117725477, LOC117725996, LOC117727458, LOC117727493, LOC117727562, LOC117727652, LOC117727738, LOC117728068, LOC117728110, LOC117728706, LOC117729343, LOC117729557, LOC117729735, LOC117730126, LOC117730784, LOC117730849, LOC117732005, LOC117732295, LOC117733206, LOC117734681, LOC117735462, LOC117737725, LOC117739539, LOC117740723, LOC117742265, LOC117742580, LOC117742975, LOC117743684, LOC117…
GO:0030335	positive regulation of cell migration	GO_BiologicalProcess-Custom-GOA-ACAP-ARAP_15.03.2021_00h00	2.65692e-09	5.49717e-06	1.04005e-15	1.66408e-14	[4, 5, 6, 7]	Group21	7.80985	92	[LOC117727493, LOC117727562, LOC117727973, LOC117728706, LOC117729403, LOC117729650, LOC117730179, LOC117730849, LOC117731694, LOC117732827, LOC117733928, LOC117734681, LOC117734877, LOC117736465, LOC117736885, LOC117740051, LOC117740131, LOC117740723, LOC117741504, LOC117742265, LOC117742580, LOC117743684, LOC117745200, LOC117745203, LOC117745559, LOC117746128, LOC117746502, LOC117748579, LOC117…
GO:1901342	regulation of vasculature development	GO_BiologicalProcess-Custom-GOA-ACAP-ARAP_15.03.2021_00h00	5.47831e-09	1.13182e-05	1.04005e-15	1.66408e-14	[4, 5, 6, 7]	Group21	9.44351	56	[LOC117725477, LOC117727458, LOC117727493, LOC117727562, LOC117727738, LOC117728706, LOC117730126, LOC117730784, LOC117730849, LOC117734681, LOC117735462, LOC117737725, LOC117739539, LOC117742265, LOC117742580, LOC117743684, LOC117745182, LOC117745200, LOC117745559, LOC117746502, LOC117746663, LOC117747747, acvrl1, adamts1, adm2a, akt3b, angptl7, bmper, cdh5, ddah1, etsrp, f3a, gadd45aa, gadd45ab…
GO:0001525	angiogenesis	GO_BiologicalProcess-Custom-GOA-ACAP-ARAP_15.03.2021_00h00	1.36183e-12	2.85848e-09	1.04005e-15	1.66408e-14	[3, 4, 5, 6, 7, 8, 9]	Group21	8.66142	99	[LOC117725477, LOC117725996, LOC117727458, LOC117727493, LOC117727562, LOC117727738, LOC117728110, LOC117728706, LOC117729343, LOC117730126, LOC117730784, LOC117730849, LOC117732005, LOC117732295, LOC117734681, LOC117735462, LOC117737725, LOC117739539, LOC117740723, LOC117742265, LOC117742580, LOC117743684, LOC117745182, LOC117745200, LOC117745559, LOC117745966, LOC117746502, LOC117746663, LOC117…
GO:0010594	regulation of endothelial cell migration	GO_BiologicalProcess-Custom-GOA-ACAP-ARAP_15.03.2021_00h00	1.10154e-09	2.28128e-06	1.04005e-15	1.66408e-14	[4, 5, 6, 7, 8]	Group21	11.976	40	[LOC117727493, LOC117727562, LOC117730784, LOC117730849, LOC117734681, LOC117735462, LOC117737725, LOC117739539, LOC117742265, LOC117742580, LOC117743684, LOC117745559, LOC117746502, LOC117746663, LOC117748579, acvrl1, akt3b, angpt1, bcar1, bmper, etsrp, fgfbp1b, gadd45aa, gadd45ab, gata2a, glulb, klf4, mmrn2a, nrp1a, plpp3, prkcaa, rgcc, sash1b, sema5a, si:dkey-206d17.12, si:dkeyp-23e4.3, slit2,…
GO:0043542	endothelial cell migration	GO_BiologicalProcess-Custom-GOA-ACAP-ARAP_15.03.2021_00h00	1.33333e-10	2.77465e-07	1.04005e-15	1.66408e-14	[5, 6, 7]	Group21	11.2644	49	[LOC117727493, LOC117727562, LOC117728110, LOC117730784, LOC117730849, LOC117734681, LOC117735462, LOC117737725, LOC117739539, LOC117742265, LOC117742580, LOC117743684, LOC117745559, LOC117745966, LOC117746502, LOC117746663, LOC117748579, acvrl1, adam8a, akt3b, angpt1, bcar1, bmper, cdh5, egr3, etsrp, fgfbp1b, flt4, gadd45aa, gadd45ab, gata2a, glulb, klf4, loxl2a, mmrn2a, nrp1a, plekhg5b, plpp3, …
GO:0048514	blood vessel morphogenesis	GO_BiologicalProcess-Custom-GOA-ACAP-ARAP_15.03.2021_00h00	1.10761e-14	2.33816e-11	1.04005e-15	1.66408e-14	[4, 5, 6, 7, 8]	Group21	8.68263	116	[LOC117725477, LOC117725996, LOC117727458, LOC117727493, LOC117727562, LOC117727652, LOC117727738, LOC117728068, LOC117728110, LOC117728706, LOC117729343, LOC117729557, LOC117730126, LOC117730784, LOC117730849, LOC117732005, LOC117732295, LOC117734681, LOC117735462, LOC117737725, LOC117739539, LOC117740723, LOC117742265, LOC117742580, LOC117743684, LOC117743881, LOC117745182, LOC117745200, LOC117…

## Sheet: SL_10d_down
ID	Term	Ontology Source	Term PValue	Term PValue Corrected with Bonferroni step down	Group PValue	Group PValue Corrected with Bonferroni step down	GOLevels	GOGroups	% Associated Genes	Nr. Genes	Associated Genes Found
GO:0035036	sperm-egg recognition	GO_BiologicalProcess-Custom-GOA-ACAP-ARAP_15.03.2021_00h00	6.36883e-08	0.000128396	6.36883e-08	6.36883e-08	[2, 3, 4, 5, 6, 7]	Group0	20.3704	22	[LOC117726048, LOC117727526, LOC117727527, LOC117727741, LOC117727742, LOC117728248, LOC117728267, LOC117730885, LOC117730903, LOC117731115, LOC117732344, LOC117734869, LOC117734870, LOC117734883, LOC117735085, LOC117735374, LOC117745195, LOC117746218, LOC117746707, LOC117746708, cct5, zpax1]
GO:0008236	serine-type peptidase activity	GO_BiologicalProcess-Custom-GOA-ACAP-ARAP_15.03.2021_00h00	6.26035e-10	1.27586e-06	6.26035e-10	1.8781e-09	[6, 7, 9, 10]	Group1	14.2442	49	[LOC117726062, LOC117727556, LOC117729564, LOC117730541, LOC117730816, LOC117731082, LOC117733272, LOC117733755, LOC117733758, LOC117736742, LOC117737477, LOC117738730, LOC117741066, LOC117745091, LOC117745172, LOC117745173, LOC117745191, LOC117745192, LOC117745193, LOC117745194, LOC117745339, LOC117745440, LOC117745640, LOC117745822, LOC117746487, LOC117748363, LOC117749475, LOC117750045, LOC117…
GO:0004252	serine-type endopeptidase activity	GO_BiologicalProcess-Custom-GOA-ACAP-ARAP_15.03.2021_00h00	1.60237e-10	3.27043e-07	6.26035e-10	1.8781e-09	[7, 8, 10, 11]	Group1	15.3846	46	[LOC117726062, LOC117727556, LOC117729564, LOC117730541, LOC117730816, LOC117731082, LOC117733272, LOC117733755, LOC117733758, LOC117736742, LOC117737477, LOC117738730, LOC117741066, LOC117745091, LOC117745172, LOC117745173, LOC117745191, LOC117745192, LOC117745193, LOC117745194, LOC117745339, LOC117745440, LOC117745640, LOC117745822, LOC117746487, LOC117748363, LOC117750045, LOC117750053, clpp, …
GO:0007275	multicellular organism development	GO_BiologicalProcess-Custom-GOA-ACAP-ARAP_15.03.2021_00h00	1.14552e-10	2.33916e-07	1.14552e-10	4.58209e-10	[2, 3]	Group2	4.35211	530	[LOC117725295, LOC117725424, LOC117725867, LOC117725889, LOC117725976, LOC117726048, LOC117726334, LOC117726356, LOC117726386, LOC117726950, LOC117727149, LOC117727236, LOC117727370, LOC117727605, LOC117727721, LOC117728173, LOC117728248, LOC117728267, LOC117728501, LOC117728722, LOC117728773, LOC117729153, LOC117729187, LOC117730434, LOC117730435, LOC117730572, LOC117730818, LOC117730914, LOC117…
GO:0048731	system development	GO_BiologicalProcess-Custom-GOA-ACAP-ARAP_15.03.2021_00h00	3.02265e-08	6.10575e-05	1.14552e-10	4.58209e-10	[3, 4]	Group2	4.41708	477	[LOC117725424, LOC117725867, LOC117725889, LOC117725976, LOC117726048, LOC117726334, LOC117726356, LOC117726386, LOC117726950, LOC117727149, LOC117727236, LOC117727370, LOC117727721, LOC117728173, LOC117728248, LOC117728267, LOC117728501, LOC117728722, LOC117728773, LOC117729153, LOC117729187, LOC117730434, LOC117730435, LOC117730572, LOC117730818, LOC117730914, LOC117730997, LOC117731162, LOC117…
GO:0016043	cellular component organization	GO_BiologicalProcess-Custom-GOA-ACAP-ARAP_15.03.2021_00h00	2.84845e-13	5.83647e-10	2.84845e-13	1.70907e-12	[3]	Group3	4.32772	599	[LOC117725482, LOC117726048, LOC117726950, LOC117727154, LOC117727236, LOC117727370, LOC117727439, LOC117727721, LOC117727822, LOC117727889, LOC117727973, LOC117728173, LOC117728501, LOC117728722, LOC117729153, LOC117729500, LOC117729552, LOC117729554, LOC117730019, LOC117730345, LOC117730355, LOC117730402, LOC117730434, LOC117730435, LOC117730651, LOC117730914, LOC117731162, LOC117731168, LOC117…
GO:0006996	organelle organization	GO_BiologicalProcess-Custom-GOA-ACAP-ARAP_15.03.2021_00h00	7.05881e-17	1.44776e-13	2.84845e-13	1.70907e-12	[4]	Group3	3.74332	336	[LOC117727236, LOC117727370, LOC117727439, LOC117727721, LOC117727973, LOC117728722, LOC117729153, LOC117729552, LOC117729554, LOC117730345, LOC117730651, LOC117731192, LOC117731724, LOC117731860, LOC117732126, LOC117732159, LOC117732258, LOC117732345, LOC117732392, LOC117732609, LOC117732692, LOC117732753, LOC117732810, LOC117732821, LOC117732900, LOC117733230, LOC117733281, LOC117733394, LOC117…
GO:0007010	cytoskeleton organization	GO_BiologicalProcess-Custom-GOA-ACAP-ARAP_15.03.2021_00h00	2.89133e-07	0.000578844	2.84845e-13	1.70907e-12	[5]	Group3	3.63942	130	[LOC117727370, LOC117727973, LOC117730345, LOC117730651, LOC117731192, LOC117732345, LOC117732392, LOC117732900, LOC117733230, LOC117733396, LOC117733564, LOC117733902, LOC117734114, LOC117734604, LOC117734758, LOC117736392, LOC117737082, LOC117738694, LOC117738918, LOC117741301, LOC117741438, LOC117742905, LOC117742938, LOC117744232, LOC117745047, LOC117746272, LOC117746330, LOC117746480, LOC117…
GO:0006614	SRP-dependent cotranslational protein targeting to membrane	GO_BiologicalProcess-Custom-GOA-ACAP-ARAP_15.03.2021_00h00	1.52943e-08	3.09862e-05	5.50812e-12	2.75406e-11	[7, 8, 9, 10, 11, 12, 13]	Group4	34.1463	14	[LOC117746009, LOC117746096, rpl23, rpl23a, rpl26, rpl37, rpl37a, rpl38, rpl39, rps14, rps20, rps27.1, rps27.2, rps5]
GO:0042254	ribosome biogenesis	GO_BiologicalProcess-Custom-GOA-ACAP-ARAP_15.03.2021_00h00	7.54095e-11	1.54213e-07	5.50812e-12	2.75406e-11	[5]	Group4	14	56	[LOC117729552, LOC117729554, LOC117730662, LOC117731085, LOC117731221, LOC117733394, LOC117734857, LOC117735241, LOC117735784, LOC117746009, LOC117746096, bms1, bop1, bysl, dcaf13, ddx31, dimt1l, esf1, exosc1, gnl3l, gtf2h5, gtf3ab, gtpbp4, heatr1, imp3, kat2b, lsm6, lyar, malsu1, mdn1, mettl5, mrm3a, mrto4, mtg2, nmd3, pin4, prkdc, riok3, riox2, rpl12, rpl23a, rpl26, rpl38, rpl7, rplp0, rpp30, r…
GO:0042274	ribosomal small subunit biogenesis	GO_BiologicalProcess-Custom-GOA-ACAP-ARAP_15.03.2021_00h00	2.49371e-07	0.00049974	5.50812e-12	2.75406e-11	[5, 6]	Group4	22.2222	18	[LOC117733394, LOC117746009, LOC117746096, bms1, bysl, dcaf13, gtf2h5, heatr1, lsm6, riok3, rpl38, rps14, rps27.1, rps27.2, rps28, rps5, rpsa, tsr3]
GO:0045047	protein targeting to ER	GO_BiologicalProcess-Custom-GOA-ACAP-ARAP_15.03.2021_00h00	2.58192e-07	0.000517159	5.50812e-12	2.75406e-11	[6, 7, 8, 10, 11]	Group4	24.6154	16	[LOC117746009, LOC117746096, pmm2, rpl23, rpl23a, rpl26, rpl37, rpl37a, rpl38, rpl39, rps14, rps20, rps27.1, rps27.2, rps5, spcs3]
GO:0019222	regulation of metabolic process	GO_BiologicalProcess-Custom-GOA-ACAP-ARAP_15.03.2021_00h00	1.91914e-09	3.89778e-06	8.88146e-17	7.10516e-16	[2, 3]	Group5	4.50312	614	[LOC117725483, LOC117726475, LOC117726950, LOC117727136, LOC117727149, LOC117727154, LOC117727236, LOC117727370, LOC117727472, LOC117727541, LOC117727644, LOC117727658, LOC117727721, LOC117727775, LOC117727889, LOC117727897, LOC117727973, LOC117728100, LOC117728222, LOC117728247, LOC117728248, LOC117728267, LOC117728344, LOC117728501, LOC117728721, LOC117729153, LOC117729179, LOC117729359, LOC117…
GO:0050794	regulation of cellular process	GO_BiologicalProcess-Custom-GOA-ACAP-ARAP_15.03.2021_00h00	1.43836e-17	2.95152e-14	8.88146e-17	7.10516e-16	[2, 3]	Group5	4.61372	1026	[LOC117725167, LOC117725411, LOC117725424, LOC117725483, LOC117725931, LOC117725976, LOC117726048, LOC117726475, LOC117726529, LOC117726950, LOC117727136, LOC117727149, LOC117727154, LOC117727236, LOC117727370, LOC117727434, LOC117727469, LOC117727472, LOC117727541, LOC117727644, LOC117727658, LOC117727721, LOC117727775, LOC117727841, LOC117727850, LOC117727879, LOC117727889, LOC117727897, LOC117…
GO:0007165	signal transduction	GO_BiologicalProcess-Custom-GOA-ACAP-ARAP_15.03.2021_00h00	1.80839e-07	0.000363126	8.88146e-17	7.10516e-16	[2, 3, 4]	Group5	4.53976	544	[LOC117725167, LOC117725424, LOC117725931, LOC117725976, LOC117726475, LOC117726529, LOC117726950, LOC117727154, LOC117727370, LOC117727434, LOC117727469, LOC117727721, LOC117727850, LOC117727889, LOC117727897, LOC117727973, LOC117728100, LOC117728173, LOC117728222, LOC117728247, LOC117728248, LOC117728267, LOC117728722, LOC117729153, LOC117729187, LOC117729359, LOC117729687, LOC117729862, LOC117…
GO:0048522	positive regulation of cellular process	GO_BiologicalProcess-Custom-GOA-ACAP-ARAP_15.03.2021_00h00	2.41321e-08	4.87951e-05	8.88146e-17	7.10516e-16	[2, 3, 4]	Group5	4.47397	532	[LOC117725167, LOC117725411, LOC117725424, LOC117725976, LOC117726475, LOC117726529, LOC117726950, LOC117727236, LOC117727370, LOC117727469, LOC117727472, LOC117727541, LOC117727721, LOC117727775, LOC117727841, LOC117727973, LOC117728100, LOC117728173, LOC117728222, LOC117728247, LOC117728248, LOC117728267, LOC117728344, LOC117728501, LOC117729153, LOC117729187, LOC117729687, LOC117730019, LOC117…
GO:0031323	regulation of cellular metabolic process	GO_BiologicalProcess-Custom-GOA-ACAP-ARAP_15.03.2021_00h00	7.1794e-11	1.46891e-07	8.88146e-17	7.10516e-16	[3, 4]	Group5	4.35518	541	[LOC117725483, LOC117726475, LOC117726950, LOC117727136, LOC117727149, LOC117727154, LOC117727236, LOC117727370, LOC117727472, LOC117727541, LOC117727644, LOC117727658, LOC117727721, LOC117727775, LOC117727889, LOC117727897, LOC117727973, LOC117728100, LOC117728222, LOC117728247, LOC117728248, LOC117728267, LOC117728344, LOC117728501, LOC117728721, LOC117729153, LOC117730031, LOC117730077, LOC117…
GO:0043603	cellular amide metabolic process	GO_BiologicalProcess-Custom-GOA-ACAP-ARAP_15.03.2021_00h00	6.83013e-10	1.39061e-06	2.32687e-09	4.65374e-09	[4]	Group6	8.66499	172	[LOC117725483, LOC117726315, LOC117728260, LOC117728344, LOC117728764, LOC117729166, LOC117729513, LOC117731440, LOC117732556, LOC117733328, LOC117733394, LOC117733409, LOC117733571, LOC117733688, LOC117733902, LOC117734079, LOC117734464, LOC117735241, LOC117735809, LOC117736201, LOC117736791, LOC117736949, LOC117739006, LOC117740188, LOC117740409, LOC117740801, LOC117741003, LOC117741137, LOC117…
GO:1901566	organonitrogen compound biosynthetic process	GO_BiologicalProcess-Custom-GOA-ACAP-ARAP_15.03.2021_00h00	7.16307e-08	0.000144264	2.32687e-09	4.65374e-09	[4]	Group6	7.59289	235	[LOC117725483, LOC117725889, LOC117727696, LOC117727721, LOC117728344, LOC117728764, LOC117729166, LOC117729513, LOC117730305, LOC117731440, LOC117731830, LOC117732556, LOC117733394, LOC117733571, LOC117733666, LOC117733902, LOC117734079, LOC117734464, LOC117735241, LOC117735809, LOC117735983, LOC117736201, LOC117736261, LOC117736791, LOC117736815, LOC117736949, LOC117737318, LOC117738688, LOC117…
GO:0006518	peptide metabolic process	GO_BiologicalProcess-Custom-GOA-ACAP-ARAP_15.03.2021_00h00	1.54443e-09	3.14136e-06	2.32687e-09	4.65374e-09	[4, 5]	Group6	9.2223	134	[LOC117725483, LOC117728344, LOC117728764, LOC117729513, LOC117731440, LOC117732556, LOC117733328, LOC117733394, LOC117733409, LOC117733571, LOC117733902, LOC117734079, LOC117734464, LOC117735241, LOC117735809, LOC117736201, LOC117736949, LOC117740409, LOC117741003, LOC117741137, LOC117741318, LOC117743935, LOC117745492, LOC117745605, LOC117746009, LOC117746063, LOC117746069, LOC117746096, LOC117…
GO:0043604	amide biosynthetic process	GO_BiologicalProcess-Custom-GOA-ACAP-ARAP_15.03.2021_00h00	2.10943e-08	4.26737e-05	2.32687e-09	4.65374e-09	[5]	Group6	8.82159	134	[LOC117725483, LOC117728344, LOC117728764, LOC117729166, LOC117729513, LOC117731440, LOC117732556, LOC117733394, LOC117733571, LOC117733688, LOC117733902, LOC117734079, LOC117734464, LOC117735241, LOC117735809, LOC117736201, LOC117736791, LOC117736949, LOC117739006, LOC117740409, LOC117741003, LOC117741137, LOC117743935, LOC117746009, LOC117746063, LOC117746069, LOC117746096, LOC117746451, LOC117…
GO:0043043	peptide biosynthetic process	GO_BiologicalProcess-Custom-GOA-ACAP-ARAP_15.03.2021_00h00	3.84964e-09	7.81092e-06	2.32687e-09	4.65374e-09	[5, 6]	Group6	9.52775	115	[LOC117725483, LOC117728344, LOC117728764, LOC117729513, LOC117731440, LOC117732556, LOC117733394, LOC117733571, LOC117733902, LOC117734079, LOC117734464, LOC117735241, LOC117735809, LOC117736201, LOC117736949, LOC117740409, LOC117741003, LOC117741137, LOC117743935, LOC117746009, LOC117746063, LOC117746069, LOC117746096, LOC117746451, LOC117748499, LOC117749167, LOC117751239, LOC117751539, bdh2, …
GO:0006412	translation	GO_BiologicalProcess-Custom-GOA-ACAP-ARAP_15.03.2021_00h00	5.8649e-09	1.1894e-05	2.32687e-09	4.65374e-09	[5, 6, 7]	Group6	9.51572	112	[LOC117725483, LOC117728344, LOC117728764, LOC117729513, LOC117731440, LOC117732556, LOC117733394, LOC117733571, LOC117733902, LOC117734079, LOC117734464, LOC117735241, LOC117735809, LOC117736201, LOC117736949, LOC117740409, LOC117741003, LOC117741137, LOC117743935, LOC117746009, LOC117746063, LOC117746069, LOC117746096, LOC117746451, LOC117748499, LOC117749167, LOC117751239, LOC117751539, dars2,…
GO:0000981	DNA-binding transcription factor activity, RNA polymerase II-specific	GO_BiologicalProcess-Custom-GOA-ACAP-ARAP_15.03.2021_00h00	6.60138e-08	0.000133018	3.01088e-14	2.10762e-13	[7, 8, 9, 10, 11, 12, 13]	Group7	3.05618	68	[LOC117728721, LOC117729153, LOC117730590, LOC117731162, LOC117731309, LOC117733326, LOC117733657, LOC117735446, LOC117735773, LOC117736636, LOC117736637, LOC117736782, LOC117738940, LOC117740040, LOC117740101, LOC117740893, LOC117743032, LOC117743283, LOC117745482, LOC117746036, LOC117746040, LOC117746532, LOC117747912, LOC117748065, LOC117750602, bach2b, bcl11aa, bcl11bb, bhlha15, creb3l3l, ebf…
GO:0019222	regulation of metabolic process	GO_BiologicalProcess-Custom-GOA-ACAP-ARAP_15.03.2021_00h00	1.91914e-09	3.89778e-06	3.01088e-14	2.10762e-13	[2, 3]	Group7	4.50312	614	[LOC117725483, LOC117726475, LOC117726950, LOC117727136, LOC117727149, LOC117727154, LOC117727236, LOC117727370, LOC117727472, LOC117727541, LOC117727644, LOC117727658, LOC117727721, LOC117727775, LOC117727889, LOC117727897, LOC117727973, LOC117728100, LOC117728222, LOC117728247, LOC117728248, LOC117728267, LOC117728344, LOC117728501, LOC117728721, LOC117729153, LOC117729179, LOC117729359, LOC117…
GO:0050794	regulation of cellular process	GO_BiologicalProcess-Custom-GOA-ACAP-ARAP_15.03.2021_00h00	1.43836e-17	2.95152e-14	3.01088e-14	2.10762e-13	[2, 3]	Group7	4.61372	1026	[LOC117725167, LOC117725411, LOC117725424, LOC117725483, LOC117725931, LOC117725976, LOC117726048, LOC117726475, LOC117726529, LOC117726950, LOC117727136, LOC117727149, LOC117727154, LOC117727236, LOC117727370, LOC117727434, LOC117727469, LOC117727472, LOC117727541, LOC117727644, LOC117727658, LOC117727721, LOC117727775, LOC117727841, LOC117727850, LOC117727879, LOC117727889, LOC117727897, LOC117…
GO:0009893	positive regulation of metabolic process	GO_BiologicalProcess-Custom-GOA-ACAP-ARAP_15.03.2021_00h00	5.61244e-08	0.000113203	3.01088e-14	2.10762e-13	[2, 3, 4]	Group7	4.21755	335	[LOC117725483, LOC117726475, LOC117726950, LOC117727370, LOC117727472, LOC117727541, LOC117727658, LOC117727721, LOC117727775, LOC117727973, LOC117728100, LOC117728222, LOC117728247, LOC117728248, LOC117728267, LOC117728344, LOC117728501, LOC117729153, LOC117730019, LOC117730077, LOC117730590, LOC117731162, LOC117731264, LOC117731309, LOC117731449, LOC117731917, LOC117732345, LOC117732595, LOC117…
GO:0048522	positive regulation of cellular process	GO_BiologicalProcess-Custom-GOA-ACAP-ARAP_15.03.2021_00h00	2.41321e-08	4.87951e-05	3.01088e-14	2.10762e-13	[2, 3, 4]	Group7	4.47397	532	[LOC117725167, LOC117725411, LOC117725424, LOC117725976, LOC117726475, LOC117726529, LOC117726950, LOC117727236, LOC117727370, LOC117727469, LOC117727472, LOC117727541, LOC117727721, LOC117727775, LOC117727841, LOC117727973, LOC117728100, LOC117728173, LOC117728222, LOC117728247, LOC117728248, LOC117728267, LOC117728344, LOC117728501, LOC117729153, LOC117729187, LOC117729687, LOC117730019, LOC117…
GO:0009889	regulation of biosynthetic process	GO_BiologicalProcess-Custom-GOA-ACAP-ARAP_15.03.2021_00h00	1.64229e-08	3.32563e-05	3.01088e-14	2.10762e-13	[3, 4]	Group7	4.21166	351	[LOC117725483, LOC117726475, LOC117727136, LOC117727149, LOC117727154, LOC117727236, LOC117727370, LOC117727472, LOC117727541, LOC117727644, LOC117727721, LOC117727775, LOC117727889, LOC117727973, LOC117728248, LOC117728267, LOC117728344, LOC117728721, LOC117729153, LOC117730031, LOC117730077, LOC117730530, LOC117730572, LOC117730590, LOC117731162, LOC117731309, LOC117731449, LOC117731854, LOC117…
GO:0031323	regulation of cellular metabolic process	GO_BiologicalProcess-Custom-GOA-ACAP-ARAP_15.03.2021_00h00	7.1794e-11	1.46891e-07	3.01088e-14	2.10762e-13	[3, 4]	Group7	4.35518	541	[LOC117725483, LOC117726475, LOC117726950, LOC117727136, LOC117727149, LOC117727154, LOC117727236, LOC117727370, LOC117727472, LOC117727541, LOC117727644, LOC117727658, LOC117727721, LOC117727775, LOC117727889, LOC117727897, LOC117727973, LOC117728100, LOC117728222, LOC117728247, LOC117728248, LOC117728267, LOC117728344, LOC117728501, LOC117728721, LOC117729153, LOC117730031, LOC117730077, LOC117…
GO:0051171	regulation of nitrogen compound metabolic process	GO_BiologicalProcess-Custom-GOA-ACAP-ARAP_15.03.2021_00h00	1.09259e-10	2.23216e-07	3.01088e-14	2.10762e-13	[3, 4]	Group7	4.30982	498	[LOC117725483, LOC117726475, LOC117726950, LOC117727136, LOC117727149, LOC117727154, LOC117727236, LOC117727370, LOC117727472, LOC117727541, LOC117727644, LOC117727658, LOC117727721, LOC117727775, LOC117727889, LOC117727973, LOC117728100, LOC117728222, LOC117728247, LOC117728248, LOC117728267, LOC117728344, LOC117728501, LOC117728721, LOC117729153, LOC117730031, LOC117730077, LOC117730530, LOC117…
GO:0060255	regulation of macromolecule metabolic process	GO_BiologicalProcess-Custom-GOA-ACAP-ARAP_15.03.2021_00h00	6.82637e-10	1.39053e-06	3.01088e-14	2.10762e-13	[3, 4]	Group7	4.42352	559	[LOC117725483, LOC117726475, LOC117726950, LOC117727136, LOC117727149, LOC117727154, LOC117727236, LOC117727370, LOC117727472, LOC117727541, LOC117727644, LOC117727658, LOC117727721, LOC117727775, LOC117727889, LOC117727897, LOC117727973, LOC117728100, LOC117728222, LOC117728247, LOC117728248, LOC117728267, LOC117728344, LOC117728501, LOC117728721, LOC117729153, LOC117729359, LOC117730019, LOC117…
GO:0080090	regulation of primary metabolic process	GO_BiologicalProcess-Custom-GOA-ACAP-ARAP_15.03.2021_00h00	4.62e-11	9.45715e-08	3.01088e-14	2.10762e-13	[3, 4]	Group7	4.31237	513	[LOC117725483, LOC117726475, LOC117726950, LOC117727136, LOC117727149, LOC117727154, LOC117727236, LOC117727370, LOC117727472, LOC117727541, LOC117727644, LOC117727658, LOC117727721, LOC117727775, LOC117727889, LOC117727897, LOC117727973, LOC117728100, LOC117728222, LOC117728247, LOC117728248, LOC117728267, LOC117728344, LOC117728501, LOC117728721, LOC117729153, LOC117729179, LOC117730031, LOC117…
GO:0009891	positive regulation of biosynthetic process	GO_BiologicalProcess-Custom-GOA-ACAP-ARAP_15.03.2021_00h00	1.94663e-07	0.000390688	3.01088e-14	2.10762e-13	[3, 4, 5]	Group7	3.76599	159	[LOC117727370, LOC117727472, LOC117727541, LOC117727721, LOC117727775, LOC117727973, LOC117728248, LOC117728267, LOC117729153, LOC117730590, LOC117731162, LOC117731309, LOC117731449, LOC117732810, LOC117732821, LOC117733140, LOC117733142, LOC117733326, LOC117733657, LOC117733902, LOC117734758, LOC117734857, LOC117734944, LOC117736157, LOC117736392, LOC117736636, LOC117736782, LOC117737223, LOC117…
GO:0010604	positive regulation of macromolecule metabolic process	GO_BiologicalProcess-Custom-GOA-ACAP-ARAP_15.03.2021_00h00	1.69595e-07	0.000340717	3.01088e-14	2.10762e-13	[3, 4, 5]	Group7	4.20624	310	[LOC117725483, LOC117726950, LOC117727370, LOC117727472, LOC117727541, LOC117727658, LOC117727721, LOC117727775, LOC117727973, LOC117728100, LOC117728222, LOC117728247, LOC117728248, LOC117728267, LOC117728344, LOC117728501, LOC117729153, LOC117730019, LOC117730077, LOC117730590, LOC117731162, LOC117731309, LOC117731449, LOC117731917, LOC117732345, LOC117732595, LOC117732810, LOC117732821, LOC117…
GO:0031325	positive regulation of cellular metabolic process	GO_BiologicalProcess-Custom-GOA-ACAP-ARAP_15.03.2021_00h00	2.951e-08	5.96397e-05	3.01088e-14	2.10762e-13	[3, 4, 5]	Group7	4.09566	286	[LOC117726475, LOC117727370, LOC117727472, LOC117727541, LOC117727721, LOC117727775, LOC117727973, LOC117728100, LOC117728222, LOC117728247, LOC117728248, LOC117728267, LOC117728344, LOC117728501, LOC117729153, LOC117730590, LOC117731162, LOC117731309, LOC117731449, LOC117731917, LOC117732345, LOC117732595, LOC117732810, LOC117732821, LOC117733140, LOC117733142, LOC117733281, LOC117733326, LOC117…
GO:0051173	positive regulation of nitrogen compound metabolic process	GO_BiologicalProcess-Custom-GOA-ACAP-ARAP_15.03.2021_00h00	3.42876e-08	6.92267e-05	3.01088e-14	2.10762e-13	[3, 4, 5]	Group7	4.05467	267	[LOC117727370, LOC117727472, LOC117727541, LOC117727721, LOC117727775, LOC117727973, LOC117728100, LOC117728222, LOC117728247, LOC117728248, LOC117728267, LOC117728344, LOC117729153, LOC117730590, LOC117731162, LOC117731309, LOC117731449, LOC117731917, LOC117732345, LOC117732595, LOC117732810, LOC117732821, LOC117733140, LOC117733142, LOC117733281, LOC117733326, LOC117733396, LOC117733531, LOC117…
GO:0010468	regulation of gene expression	GO_BiologicalProcess-Custom-GOA-ACAP-ARAP_15.03.2021_00h00	8.8303e-10	1.79697e-06	3.01088e-14	2.10762e-13	[4, 5]	Group7	4.23659	414	[LOC117725483, LOC117726475, LOC117726950, LOC117727136, LOC117727149, LOC117727154, LOC117727236, LOC117727370, LOC117727472, LOC117727541, LOC117727644, LOC117727658, LOC117727721, LOC117727775, LOC117727889, LOC117727973, LOC117728248, LOC117728267, LOC117728344, LOC117728501, LOC117728721, LOC117729153, LOC117729359, LOC117730019, LOC117730031, LOC117730077, LOC117730530, LOC117730572, LOC117…
GO:0010556	regulation of macromolecule biosynthetic process	GO_BiologicalProcess-Custom-GOA-ACAP-ARAP_15.03.2021_00h00	7.05828e-09	1.43071e-05	3.01088e-14	2.10762e-13	[4, 5]	Group7	4.14787	331	[LOC117725483, LOC117726475, LOC117727136, LOC117727149, LOC117727154, LOC117727236, LOC117727370, LOC117727472, LOC117727541, LOC117727644, LOC117727721, LOC117727775, LOC117727889, LOC117727973, LOC117728248, LOC117728267, LOC117728344, LOC117728721, LOC117729153, LOC117730031, LOC117730077, LOC117730530, LOC117730572, LOC117730590, LOC117731162, LOC117731309, LOC117731449, LOC117731854, LOC117…
GO:0019219	regulation of nucleobase-containing compound metabolic process	GO_BiologicalProcess-Custom-GOA-ACAP-ARAP_15.03.2021_00h00	1.31145e-13	2.68846e-10	3.01088e-14	2.10762e-13	[4, 5]	Group7	3.83625	313	[LOC117725483, LOC117726475, LOC117727136, LOC117727149, LOC117727154, LOC117727236, LOC117727370, LOC117727472, LOC117727541, LOC117727644, LOC117727658, LOC117727721, LOC117727775, LOC117727889, LOC117727973, LOC117728248, LOC117728267, LOC117728344, LOC117728721, LOC117729153, LOC117730031, LOC117730077, LOC117730530, LOC117730572, LOC117730590, LOC117731162, LOC117731309, LOC117731449, LOC117…
GO:0031326	regulation of cellular biosynthetic process	GO_BiologicalProcess-Custom-GOA-ACAP-ARAP_15.03.2021_00h00	1.8566e-08	3.75775e-05	3.01088e-14	2.10762e-13	[4, 5]	Group7	4.20332	344	[LOC117725483, LOC117726475, LOC117727136, LOC117727149, LOC117727154, LOC117727236, LOC117727370, LOC117727472, LOC117727541, LOC117727644, LOC117727721, LOC117727775, LOC117727889, LOC117727973, LOC117728248, LOC117728267, LOC117728344, LOC117728721, LOC117729153, LOC117730031, LOC117730077, LOC117730530, LOC117730572, LOC117730590, LOC117731162, LOC117731309, LOC117731449, LOC117731854, LOC117…
GO:0034654	nucleobase-containing compound biosynthetic process	GO_BiologicalProcess-Custom-GOA-ACAP-ARAP_15.03.2021_00h00	2.24906e-07	0.000451161	3.01088e-14	2.10762e-13	[4, 5]	Group7	4.28305	345	[LOC117725319, LOC117726475, LOC117726950, LOC117727136, LOC117727148, LOC117727149, LOC117727154, LOC117727236, LOC117727370, LOC117727472, LOC117727541, LOC117727644, LOC117727721, LOC117727775, LOC117727889, LOC117727973, LOC117728248, LOC117728267, LOC117728721, LOC117729153, LOC117729166, LOC117730031, LOC117730077, LOC117730454, LOC117730530, LOC117730572, LOC117730590, LOC117731162, LOC117…
GO:0090304	nucleic acid metabolic process	GO_BiologicalProcess-Custom-GOA-ACAP-ARAP_15.03.2021_00h00	2.99319e-07	0.000598937	3.01088e-14	2.10762e-13	[4, 5]	Group7	4.44554	449	[LOC117725319, LOC117725483, LOC117726475, LOC117726950, LOC117727136, LOC117727148, LOC117727149, LOC117727154, LOC117727236, LOC117727370, LOC117727472, LOC117727541, LOC117727644, LOC117727658, LOC117727721, LOC117727775, LOC117727822, LOC117727889, LOC117727973, LOC117728248, LOC117728267, LOC117728344, LOC117728721, LOC117729153, LOC117729166, LOC117729228, LOC117730031, LOC117730077, LOC117…
GO:0031328	positive regulation of cellular biosynthetic process	GO_BiologicalProcess-Custom-GOA-ACAP-ARAP_15.03.2021_00h00	1.56081e-07	0.000313722	3.01088e-14	2.10762e-13	[4, 5, 6]	Group7	3.73764	155	[LOC117727370, LOC117727472, LOC117727541, LOC117727721, LOC117727775, LOC117727973, LOC117728248, LOC117728267, LOC117729153, LOC117730590, LOC117731162, LOC117731309, LOC117731449, LOC117732810, LOC117732821, LOC117733140, LOC117733142, LOC117733326, LOC117733657, LOC117733902, LOC117734758, LOC117734857, LOC117734944, LOC117736157, LOC117736392, LOC117736636, LOC117736782, LOC117737223, LOC117…
GO:0045934	negative regulation of nucleobase-containing compound metabolic process	GO_BiologicalProcess-Custom-GOA-ACAP-ARAP_15.03.2021_00h00	5.45335e-08	0.000110049	3.01088e-14	2.10762e-13	[4, 5, 6]	Group7	3.44509	112	[LOC117725483, LOC117727236, LOC117727541, LOC117727644, LOC117727658, LOC117727721, LOC117728248, LOC117728267, LOC117730530, LOC117730590, LOC117731162, LOC117731309, LOC117731854, LOC117733281, LOC117733326, LOC117734209, LOC117735153, LOC117735773, LOC117735815, LOC117736303, LOC117740101, LOC117740493, LOC117740893, LOC117741969, LOC117742387, LOC117744035, LOC117745834, LOC117746040, LOC117…
GO:0045935	positive regulation of nucleobase-containing compound metabolic process	GO_BiologicalProcess-Custom-GOA-ACAP-ARAP_15.03.2021_00h00	9.14373e-08	0.00018388	3.01088e-14	2.10762e-13	[4, 5, 6]	Group7	3.73258	158	[LOC117727370, LOC117727472, LOC117727541, LOC117727721, LOC117727775, LOC117727973, LOC117728248, LOC117728267, LOC117728344, LOC117729153, LOC117730590, LOC117731162, LOC117731309, LOC117731449, LOC117731917, LOC117732810, LOC117732821, LOC117733140, LOC117733142, LOC117733326, LOC117733657, LOC117734758, LOC117734857, LOC117734944, LOC117736157, LOC117736392, LOC117736636, LOC117736782, LOC117…
GO:0016070	RNA metabolic process	GO_BiologicalProcess-Custom-GOA-ACAP-ARAP_15.03.2021_00h00	7.57628e-08	0.00015251	3.01088e-14	2.10762e-13	[5, 6]	Group7	4.32819	393	[LOC117725319, LOC117725483, LOC117726475, LOC117726950, LOC117727136, LOC117727148, LOC117727149, LOC117727154, LOC117727236, LOC117727370, LOC117727472, LOC117727541, LOC117727644, LOC117727658, LOC117727721, LOC117727775, LOC117727822, LOC117727889, LOC117727973, LOC117728248, LOC117728267, LOC117728344, LOC117728721, LOC117729153, LOC117729228, LOC117730031, LOC117730077, LOC117730530, LOC117…
GO:0051252	regulation of RNA metabolic process	GO_BiologicalProcess-Custom-GOA-ACAP-ARAP_15.03.2021_00h00	1.90454e-12	3.90049e-09	3.01088e-14	2.10762e-13	[4, 5, 6, 7]	Group7	3.85564	297	[LOC117725483, LOC117726475, LOC117727136, LOC117727149, LOC117727154, LOC117727236, LOC117727370, LOC117727472, LOC117727541, LOC117727644, LOC117727658, LOC117727721, LOC117727775, LOC117727889, LOC117727973, LOC117728248, LOC117728267, LOC117728344, LOC117728721, LOC117729153, LOC117730031, LOC117730077, LOC117730530, LOC117730572, LOC117730590, LOC117731162, LOC117731309, LOC117731449, LOC117…
GO:0032774	RNA biosynthetic process	GO_BiologicalProcess-Custom-GOA-ACAP-ARAP_15.03.2021_00h00	2.54886e-09	5.17418e-06	3.01088e-14	2.10762e-13	[5, 6, 7]	Group7	4.02731	289	[LOC117725319, LOC117726475, LOC117726950, LOC117727136, LOC117727149, LOC117727154, LOC117727236, LOC117727370, LOC117727472, LOC117727541, LOC117727644, LOC117727721, LOC117727775, LOC117727889, LOC117727973, LOC117728248, LOC117728267, LOC117728721, LOC117729153, LOC117730031, LOC117730077, LOC117730530, LOC117730572, LOC117730590, LOC117731162, LOC117731309, LOC117731449, LOC117731854, LOC117…
GO:0051253	negative regulation of RNA metabolic process	GO_BiologicalProcess-Custom-GOA-ACAP-ARAP_15.03.2021_00h00	8.10229e-08	0.000163018	3.01088e-14	2.10762e-13	[4, 5, 6, 7, 8]	Group7	3.41575	105	[LOC117725483, LOC117727236, LOC117727541, LOC117727644, LOC117727658, LOC117727721, LOC117728248, LOC117728267, LOC117730530, LOC117730590, LOC117731162, LOC117731309, LOC117731854, LOC117733281, LOC117733326, LOC117734209, LOC117735153, LOC117735773, LOC117735815, LOC117736303, LOC117740101, LOC117740893, LOC117741969, LOC117742387, LOC117744035, LOC117745834, LOC117746040, LOC117748065, LOC117…
GO:0006351	transcription, DNA-templated	GO_BiologicalProcess-Custom-GOA-ACAP-ARAP_15.03.2021_00h00	1.70652e-09	3.46935e-06	3.01088e-14	2.10762e-13	[5, 6, 7, 8, 9]	Group7	4.01006	287	[LOC117725319, LOC117726475, LOC117726950, LOC117727136, LOC117727149, LOC117727154, LOC117727236, LOC117727370, LOC117727472, LOC117727541, LOC117727644, LOC117727721, LOC117727775, LOC117727889, LOC117727973, LOC117728248, LOC117728267, LOC117728721, LOC117729153, LOC117730031, LOC117730077, LOC117730530, LOC117730572, LOC117730590, LOC117731162, LOC117731309, LOC117731449, LOC117731854, LOC117…
GO:0006355	regulation of transcription, DNA-templated	GO_BiologicalProcess-Custom-GOA-ACAP-ARAP_15.03.2021_00h00	4.2779e-10	8.72263e-07	3.01088e-14	2.10762e-13	[5, 6, 7, 8, 9, 10]	Group7	3.93485	273	[LOC117726475, LOC117727136, LOC117727149, LOC117727154, LOC117727236, LOC117727370, LOC117727472, LOC117727541, LOC117727644, LOC117727721, LOC117727775, LOC117727889, LOC117727973, LOC117728248, LOC117728267, LOC117728721, LOC117729153, LOC117730031, LOC117730077, LOC117730530, LOC117730572, LOC117730590, LOC117731162, LOC117731309, LOC117731449, LOC117731854, LOC117732810, LOC117732821, LOC117…
GO:0006366	transcription by RNA polymerase II	GO_BiologicalProcess-Custom-GOA-ACAP-ARAP_15.03.2021_00h00	8.02484e-11	1.64028e-07	3.01088e-14	2.10762e-13	[6, 7, 8, 9, 10]	Group7	3.57072	179	[LOC117725319, LOC117726950, LOC117727136, LOC117727149, LOC117727236, LOC117727370, LOC117727472, LOC117727541, LOC117727775, LOC117728721, LOC117729153, LOC117730077, LOC117730572, LOC117730590, LOC117731162, LOC117731309, LOC117731449, LOC117731854, LOC117733140, LOC117733142, LOC117733281, LOC117733326, LOC117733657, LOC117734758, LOC117734857, LOC117734944, LOC117735153, LOC117735446, LOC117…
GO:0006357	regulation of transcription by RNA polymerase II	GO_BiologicalProcess-Custom-GOA-ACAP-ARAP_15.03.2021_00h00	1.81327e-10	3.69907e-07	3.01088e-14	2.10762e-13	[6, 7, 8, 9, 10, 11]	Group7	3.55805	171	[LOC117727136, LOC117727149, LOC117727236, LOC117727370, LOC117727472, LOC117727541, LOC117727775, LOC117728721, LOC117729153, LOC117730077, LOC117730572, LOC117730590, LOC117731162, LOC117731309, LOC117731449, LOC117733140, LOC117733142, LOC117733281, LOC117733326, LOC117733657, LOC117734758, LOC117734857, LOC117734944, LOC117735153, LOC117735446, LOC117735773, LOC117736274, LOC117736303, LOC117…
GO:0045892	negative regulation of transcription, DNA-templated	GO_BiologicalProcess-Custom-GOA-ACAP-ARAP_15.03.2021_00h00	3.28477e-07	0.000656955	3.01088e-14	2.10762e-13	[6, 7, 8, 9, 10, 11]	Group7	3.41394	96	[LOC117727236, LOC117727541, LOC117727644, LOC117727721, LOC117728248, LOC117728267, LOC117730530, LOC117730590, LOC117731162, LOC117731309, LOC117731854, LOC117733281, LOC117733326, LOC117734209, LOC117735153, LOC117735773, LOC117735815, LOC117736303, LOC117740101, LOC117740893, LOC117741969, LOC117742387, LOC117744035, LOC117745834, LOC117746040, LOC117748065, LOC117748816, LOC117749699, aicda,…
GO:0140110	transcription regulator activity	GO_BiologicalProcess-Custom-GOA-ACAP-ARAP_15.03.2021_00h00	1.75641e-09	3.56903e-06	3.01088e-14	2.10762e-13	[6, 7, 8, 9, 10, 11]	Group7	3.54045	151	[LOC117726475, LOC117727154, LOC117727472, LOC117727541, LOC117727775, LOC117727889, LOC117727973, LOC117728721, LOC117729153, LOC117730031, LOC117730077, LOC117730530, LOC117730590, LOC117731162, LOC117731309, LOC117731449, LOC117731854, LOC117732962, LOC117733281, LOC117733326, LOC117733657, LOC117734209, LOC117734758, LOC117734857, LOC117734944, LOC117735446, LOC117735773, LOC117735815, LOC117…
GO:0003700	DNA-binding transcription factor activity	GO_BiologicalProcess-Custom-GOA-ACAP-ARAP_15.03.2021_00h00	2.47952e-07	0.000497144	3.01088e-14	2.10762e-13	[7, 8, 9, 10, 11, 12]	Group7	3.55731	117	[LOC117726475, LOC117727154, LOC117727541, LOC117727889, LOC117728721, LOC117729153, LOC117730031, LOC117730590, LOC117731162, LOC117731309, LOC117731854, LOC117732962, LOC117733326, LOC117733657, LOC117735446, LOC117735773, LOC117736274, LOC117736392, LOC117736636, LOC117736637, LOC117736782, LOC117738940, LOC117740040, LOC117740053, LOC117740101, LOC117740610, LOC117740893, LOC117741159, LOC117…

## Sheet: LV_3d_up
ID	Term	Ontology Source	Term PValue	Term PValue Corrected with Bonferroni step down	Group PValue	Group PValue Corrected with Bonferroni step down	GOLevels	GOGroups	% Associated Genes	Nr. Genes	Associated Genes Found
GO:0042056	chemoattractant activity	GO_BiologicalProcess-Custom-GOA-ACAP-ARAP_15.03.2021_00h00	1.25224e-10	2.50449e-10	1.53728e-10	1.53728e-10	[4, 5, 6, 7]	Group0	17.1429	6	[LOC117728775, LOC117728776, LOC117728777, LOC117751046, LOC117751252, LOC117751260]
GO:0006953	acute-phase response	GO_BiologicalProcess-Custom-GOA-ACAP-ARAP_15.03.2021_00h00	2.5712e-13	7.71361e-13	1.53728e-10	1.53728e-10	[6]	Group0	15.0943	8	[LOC117728775, LOC117728776, LOC117728777, LOC117751046, LOC117751055, LOC117751252, LOC117751260, hp]
GO:0071347	cellular response to interleukin-1	GO_BiologicalProcess-Custom-GOA-ACAP-ARAP_15.03.2021_00h00	4.174e-09	4.174e-09	1.53728e-10	1.53728e-10	[6]	Group0	4.5977	8	[LOC117728775, LOC117728776, LOC117728777, LOC117751046, LOC117751252, LOC117751260, pck1, rasal3]

## Sheet: LV_10d_up
ID	Term	Ontology Source	Term PValue	Term PValue Corrected with Bonferroni step down	Group PValue	Group PValue Corrected with Bonferroni step down	GOLevels	GOGroups	% Associated Genes	Nr. Genes	Associated Genes Found
GO:0000041	transition metal ion transport	GO_BiologicalProcess-Custom-GOA-ACAP-ARAP_15.03.2021_00h00	4.6633e-07	0.000828202	4.6633e-07	9.3266e-07	[6]	Group00	12.0603	24	[LOC117726449, LOC117727392, LOC117729272, LOC117729367, LOC117730961, LOC117733019, LOC117741384, LOC117742311, LOC117745292, LOC117745790, LOC117745861, LOC117748903, LOC117750218, atp13a1, atp6v0a2b, atp7a, hpxb, slc39a14, slc39a8, steap3, tcn2, tfa, tfr1b, tmem165]
GO:0030546	signaling receptor activator activity	GO_BiologicalProcess-Custom-GOA-ACAP-ARAP_15.03.2021_00h00	2.09394e-09	3.75443e-06	2.09394e-09	1.25636e-08	[5]	Group01	8.92019	57	[LOC117727370, LOC117728096, LOC117728128, LOC117728173, LOC117728251, LOC117728775, LOC117728776, LOC117728777, LOC117732630, LOC117732827, LOC117734165, LOC117735254, LOC117736465, LOC117736885, LOC117739248, LOC117739425, LOC117740723, LOC117741571, LOC117742265, LOC117742580, LOC117743861, LOC117747747, LOC117751046, LOC117751252, LOC117751260, adm2a, c5, comp, cxcl8a, epoa, fgf21, gas6, gfer…
GO:0006725	cellular aromatic compound metabolic process	GO_BiologicalProcess-Custom-GOA-ACAP-ARAP_15.03.2021_00h00	4.68963e-07	0.00083241	4.68963e-07	4.68963e-07	[3]	Group02	3.0035	343	[LOC117726007, LOC117726012, LOC117726103, LOC117726236, LOC117726366, LOC117726437, LOC117727217, LOC117727370, LOC117727373, LOC117727515, LOC117727875, LOC117727973, LOC117728033, LOC117728292, LOC117728333, LOC117728582, LOC117728805, LOC117728851, LOC117728858, LOC117728869, LOC117729136, LOC117729145, LOC117729167, LOC117729343, LOC117729413, LOC117729479, LOC117729520, LOC117730154, LOC117…
GO:0045454	cell redox homeostasis	GO_BiologicalProcess-Custom-GOA-ACAP-ARAP_15.03.2021_00h00	3.55341e-07	0.000632507	3.55341e-07	1.06602e-06	[3, 4, 5]	Group03	23.0769	12	[ddit3, egln2, ero1b, erp44, gclc, gsr, nfe2l1b, nfe2l2a, prdx1, txn, txnrd3, zgc:152951]
GO:0070555	response to interleukin-1	GO_BiologicalProcess-Custom-GOA-ACAP-ARAP_15.03.2021_00h00	3.56102e-08	6.35998e-05	3.56102e-08	1.78051e-07	[5]	Group04	12.6168	27	[LOC117728775, LOC117728776, LOC117728777, LOC117729136, LOC117736465, LOC117742975, LOC117745559, LOC117745930, LOC117747068, LOC117747747, LOC117751046, LOC117751252, LOC117751260, LOC117751334, cebpb, hdac4, hdac5, hyal1, irak3, irak4, mapk9, nfkbiaa, pck1, rela, si:dkey-206d17.12, tank, tnip2]
GO:0071347	cellular response to interleukin-1	GO_BiologicalProcess-Custom-GOA-ACAP-ARAP_15.03.2021_00h00	1.53301e-07	0.000273336	3.56102e-08	1.78051e-07	[6]	Group04	13.2184	23	[LOC117728775, LOC117728776, LOC117728777, LOC117729136, LOC117736465, LOC117742975, LOC117745559, LOC117747068, LOC117747747, LOC117751046, LOC117751252, LOC117751260, cebpb, hyal1, irak3, irak4, mapk9, nfkbiaa, pck1, rela, si:dkey-206d17.12, tank, tnip2]
GO:0035634	response to stilbenoid	GO_BiologicalProcess-Custom-GOA-ACAP-ARAP_15.03.2021_00h00	3.97851e-09	7.12153e-06	1.33586e-14	1.20228e-13	[5]	Group05	61.5385	8	[LOC117728775, LOC117728776, LOC117728777, LOC117739244, LOC117751046, LOC117751252, LOC117751260, ppargc1a]
GO:0042056	chemoattractant activity	GO_BiologicalProcess-Custom-GOA-ACAP-ARAP_15.03.2021_00h00	3.39197e-08	6.06145e-05	1.33586e-14	1.20228e-13	[4, 5, 6, 7]	Group05	31.4286	11	[LOC117728775, LOC117728776, LOC117728777, LOC117732827, LOC117740723, LOC117742580, LOC117751046, LOC117751252, LOC117751260, vegfaa, vegfab]
GO:0006953	acute-phase response	GO_BiologicalProcess-Custom-GOA-ACAP-ARAP_15.03.2021_00h00	4.24807e-12	7.65503e-09	1.33586e-14	1.20228e-13	[6]	Group05	32.0755	17	[LOC117728775, LOC117728776, LOC117728777, LOC117736885, LOC117739248, LOC117741202, LOC117745288, LOC117750175, LOC117751046, LOC117751055, LOC117751252, LOC117751260, cebpb, hp, ptges, serpinf2b, stat3]
GO:0006979	response to oxidative stress	GO_BiologicalProcess-Custom-GOA-ACAP-ARAP_15.03.2021_00h00	1.59366e-07	0.00028399	9.15995e-08	3.66398e-07	[3]	Group06	7.60736	62	[LOC117730408, LOC117730961, LOC117731476, LOC117732641, LOC117732827, LOC117736465, LOC117739244, LOC117740886, LOC117741614, LOC117742577, LOC117745559, LOC117745767, LOC117746743, LOC117747068, LOC117751278, adnp2b, ankzf1, atf4a, atf4b, atp2a2b, atp7a, cbx8b, dhcr24, duox, dusp1, epas1b, ern2, etv5a, fosl1a, gclc, gclm, gfer, gsr, hyal1, il10, kdm6ba, keap1b, map1lc3a, mapk3, mapk9, mcl1b, nf…
GO:0062197	cellular response to chemical stress	GO_BiologicalProcess-Custom-GOA-ACAP-ARAP_15.03.2021_00h00	4.01721e-07	0.000714261	9.15995e-08	3.66398e-07	[4]	Group06	8.00628	51	[LOC117730961, LOC117732827, LOC117739244, LOC117740886, LOC117741614, LOC117742577, LOC117745559, LOC117745767, LOC117747068, LOC117747490, LOC117751278, adnp2b, ankzf1, atf4a, atf4b, atp2a2b, atp7a, cbx8b, ddit3, ddx3xa, dysf, epas1b, ern2, etv5a, gfer, gsr, il10, kdm6ba, keap1b, lrrc8c, map1lc3a, mapk3, mapk9, mcl1b, mylk5, nfe2l1b, nfe2l2a, nr4a3, pdgfd, ppargc1a, ppargc1b, prdx1, prkaa2, pyc…
GO:0034599	cellular response to oxidative stress	GO_BiologicalProcess-Custom-GOA-ACAP-ARAP_15.03.2021_00h00	4.22175e-07	0.000750205	9.15995e-08	3.66398e-07	[4, 5]	Group06	8.54369	44	[LOC117730961, LOC117732827, LOC117739244, LOC117740886, LOC117741614, LOC117742577, LOC117745559, LOC117745767, LOC117747068, LOC117751278, adnp2b, ankzf1, atf4a, atf4b, atp2a2b, atp7a, cbx8b, epas1b, ern2, etv5a, gfer, gsr, il10, kdm6ba, keap1b, map1lc3a, mapk3, mapk9, mcl1b, nfe2l1b, nfe2l2a, nr4a3, pdgfd, ppargc1a, ppargc1b, prdx1, prkaa2, pycr1b, rela, si:ch211-1i11.3, si:dkey-206d17.12, slc…
GO:0006082	organic acid metabolic process	GO_BiologicalProcess-Custom-GOA-ACAP-ARAP_15.03.2021_00h00	3.62442e-12	6.53482e-09	5.81829e-14	4.65463e-13	[3]	Group07	7.25076	120	[LOC117726103, LOC117727217, LOC117727373, LOC117729167, LOC117729495, LOC117729520, LOC117729942, LOC117730498, LOC117731020, LOC117731476, LOC117731826, LOC117732973, LOC117732984, LOC117734763, LOC117736299, LOC117737934, LOC117739244, LOC117741504, LOC117741859, LOC117742282, LOC117742512, LOC117743861, LOC117743932, LOC117745993, LOC117746743, LOC117747540, LOC117749436, LOC117751407, aars1,…
GO:0044283	small molecule biosynthetic process	GO_BiologicalProcess-Custom-GOA-ACAP-ARAP_15.03.2021_00h00	9.84556e-08	0.000175743	5.81829e-14	4.65463e-13	[3]	Group07	6.99115	79	[LOC117726012, LOC117726103, LOC117727373, LOC117727515, LOC117729167, LOC117729520, LOC117730498, LOC117730596, LOC117730855, LOC117731020, LOC117731476, LOC117732973, LOC117732984, LOC117737934, LOC117739244, LOC117741084, LOC117741859, LOC117742265, LOC117742512, LOC117742975, LOC117746141, LOC117749436, LOC117751340, aass, abca2, abhd3, acaca, aclya, acsl3a, acsl3b, aldh18a1, aldh1a2, asns, a…
GO:0043436	oxoacid metabolic process	GO_BiologicalProcess-Custom-GOA-ACAP-ARAP_15.03.2021_00h00	4.26321e-12	7.67805e-09	5.81829e-14	4.65463e-13	[4]	Group07	7.30793	117	[LOC117726103, LOC117727217, LOC117727373, LOC117729167, LOC117729495, LOC117729520, LOC117729942, LOC117730498, LOC117731020, LOC117731476, LOC117731826, LOC117732973, LOC117732984, LOC117734763, LOC117736299, LOC117737934, LOC117739244, LOC117741504, LOC117741859, LOC117742282, LOC117742512, LOC117743861, LOC117743932, LOC117745993, LOC117746743, LOC117747540, LOC117749436, LOC117751407, aars1,…
GO:0019752	carboxylic acid metabolic process	GO_BiologicalProcess-Custom-GOA-ACAP-ARAP_15.03.2021_00h00	7.33758e-12	1.32076e-08	5.81829e-14	4.65463e-13	[5]	Group07	7.31552	115	[LOC117726103, LOC117727217, LOC117727373, LOC117729167, LOC117729495, LOC117729520, LOC117729942, LOC117730498, LOC117731020, LOC117731476, LOC117731826, LOC117732973, LOC117732984, LOC117734763, LOC117736299, LOC117737934, LOC117739244, LOC117741504, LOC117741859, LOC117742282, LOC117742512, LOC117743861, LOC117745993, LOC117746743, LOC117747540, LOC117749436, LOC117751407, aars1, aass, abhd3, …
GO:0006952	defense response	GO_BiologicalProcess-Custom-GOA-ACAP-ARAP_15.03.2021_00h00	7.23503e-10	1.29869e-06	2.07579e-12	1.45305e-11	[3]	Group08	6.14835	155	[LOC117725477, LOC117726103, LOC117727165, LOC117727997, LOC117728096, LOC117728128, LOC117728251, LOC117728775, LOC117728776, LOC117728777, LOC117729225, LOC117729318, LOC117729343, LOC117730048, LOC117730553, LOC117731068, LOC117731243, LOC117732718, LOC117732827, LOC117733835, LOC117736299, LOC117736465, LOC117736885, LOC117738903, LOC117739244, LOC117739248, LOC117741084, LOC117741202, LOC117…
GO:0051707	response to other organism	GO_BiologicalProcess-Custom-GOA-ACAP-ARAP_15.03.2021_00h00	2.26791e-08	4.05729e-05	2.07579e-12	1.45305e-11	[2, 4]	Group08	6.03524	137	[LOC117727165, LOC117727458, LOC117727997, LOC117728096, LOC117728128, LOC117728251, LOC117728292, LOC117728775, LOC117728776, LOC117728777, LOC117729136, LOC117729225, LOC117729318, LOC117729343, LOC117730154, LOC117730553, LOC117731243, LOC117731476, LOC117731478, LOC117732718, LOC117734930, LOC117735243, LOC117735328, LOC117736299, LOC117736465, LOC117738903, LOC117739244, LOC117740723, LOC117…
GO:0071216	cellular response to biotic stimulus	GO_BiologicalProcess-Custom-GOA-ACAP-ARAP_15.03.2021_00h00	2.87218e-08	5.13547e-05	2.07579e-12	1.45305e-11	[3]	Group08	10	39	[LOC117729136, LOC117730154, LOC117730408, LOC117730553, LOC117731478, LOC117734930, LOC117735328, LOC117741084, LOC117743861, LOC117745559, LOC117745930, LOC117746141, LOC117747747, cebpb, cxcl8a, ddit3, hck, il10, il12ba, malt3, mapk3, mapk9, nfkbiaa, nfkbiab, plaa, ppargc1a, ppp1r15b, prdm1b, prdm1c, ptafr, rela, si:ch73-63e15.2, si:dkey-206d17.12, si:dkey-91m11.5, tbxa2r, tnfaip3, tnip2, trib…
GO:0006954	inflammatory response	GO_BiologicalProcess-Custom-GOA-ACAP-ARAP_15.03.2021_00h00	1.22761e-11	2.20847e-08	2.07579e-12	1.45305e-11	[4]	Group08	7.88804	93	[LOC117725477, LOC117726103, LOC117727165, LOC117727997, LOC117728775, LOC117728776, LOC117728777, LOC117729343, LOC117730048, LOC117731068, LOC117732827, LOC117733835, LOC117736299, LOC117736465, LOC117736885, LOC117738903, LOC117739248, LOC117741084, LOC117741202, LOC117741251, LOC117743664, LOC117745115, LOC117745182, LOC117745288, LOC117745559, LOC117745711, LOC117747747, LOC117749415, LOC117…
GO:0009617	response to bacterium	GO_BiologicalProcess-Custom-GOA-ACAP-ARAP_15.03.2021_00h00	1.09535e-12	1.9771e-09	2.07579e-12	1.45305e-11	[3, 5]	Group08	8.76068	82	[LOC117727165, LOC117727458, LOC117728096, LOC117728128, LOC117728251, LOC117728292, LOC117728775, LOC117728776, LOC117728777, LOC117729136, LOC117729225, LOC117730154, LOC117730553, LOC117731476, LOC117731478, LOC117734930, LOC117735243, LOC117735328, LOC117736299, LOC117738903, LOC117740723, LOC117741084, LOC117742290, LOC117742393, LOC117742421, LOC117743861, LOC117743939, LOC117745115, LOC117…
GO:0032496	response to lipopolysaccharide	GO_BiologicalProcess-Custom-GOA-ACAP-ARAP_15.03.2021_00h00	6.97008e-10	1.25183e-06	2.07579e-12	1.45305e-11	[4, 5, 7]	Group08	10.0209	48	[LOC117729136, LOC117729225, LOC117730154, LOC117730553, LOC117731476, LOC117731478, LOC117734930, LOC117735243, LOC117735328, LOC117736299, LOC117740723, LOC117741084, LOC117743861, LOC117745559, LOC117745930, LOC117746141, LOC117746918, LOC117747747, abr, cebpb, cps1, cxcl8a, ednraa, hck, il10, il12ba, irak3, malt3, mapk3, mapk9, nfkb2, nfkbiaa, nfkbiab, pck1, plaa, ppargc1a, prdm1b, prdm1c, pt…
GO:0071222	cellular response to lipopolysaccharide	GO_BiologicalProcess-Custom-GOA-ACAP-ARAP_15.03.2021_00h00	2.14917e-09	3.85131e-06	2.07579e-12	1.45305e-11	[5, 6, 8]	Group08	11.5756	36	[LOC117729136, LOC117730154, LOC117730553, LOC117731478, LOC117734930, LOC117735328, LOC117741084, LOC117743861, LOC117745559, LOC117745930, LOC117746141, LOC117747747, cebpb, cxcl8a, hck, il10, il12ba, malt3, mapk3, mapk9, nfkbiaa, nfkbiab, plaa, ppargc1a, prdm1b, prdm1c, ptafr, rela, si:ch73-63e15.2, si:dkey-206d17.12, si:dkey-91m11.5, tbxa2r, tnfaip3, tnip2, trib1, zgc:91976]
GO:0035966	response to topologically incorrect protein	GO_BiologicalProcess-Custom-GOA-ACAP-ARAP_15.03.2021_00h00	4.77821e-16	8.639e-13	2.66601e-18	2.66601e-17	[3, 4]	Group09	15.5709	45	[LOC117725477, LOC117725988, LOC117728032, LOC117730408, LOC117733088, LOC117734463, LOC117738666, LOC117751418, ankzf1, atf4a, atf4b, atf6, canx, chac1, clgn, comp, creb3l2, creb3l3l, ddit3, derl1, dnajb14, dnajb2, dnajc3a, dnajc3b, edem1, ern2, erp44, fgf21, herpud2, hspa13, hspa5, hspb8, hyou1, manf, nfe2l2a, pdia6, ppp1r15b, rnf5, selenos, thbs4a, ube2j2, uggt1, uggt2, vcp, zgc:153993]
GO:0034976	response to endoplasmic reticulum stress	GO_BiologicalProcess-Custom-GOA-ACAP-ARAP_15.03.2021_00h00	1.02199e-16	1.84879e-13	2.66601e-18	2.66601e-17	[4]	Group09	12.3288	63	[LOC117725988, LOC117728032, LOC117730408, LOC117733088, LOC117734463, LOC117738666, LOC117739313, LOC117740886, LOC117741827, LOC117746104, LOC117746127, LOC117747747, LOC117750207, LOC117751418, ankzf1, atf4a, atf4b, atf6, canx, cebpb, clgn, creb3l2, creb3l3l, ddit3, ddx3xa, dgat2, dnajb14, dnajb2, dnajc3a, dnajc3b, edem1, ern2, erp44, fbxo2, fgf21, grinaa, herpud2, hsp90b1, hspa5, hyou1, lpcat…
GO:0006986	response to unfolded protein	GO_BiologicalProcess-Custom-GOA-ACAP-ARAP_15.03.2021_00h00	3.07568e-14	5.55468e-11	2.66601e-18	2.66601e-17	[4, 5]	Group09	15.7258	39	[LOC117725477, LOC117725988, LOC117728032, LOC117730408, LOC117733088, LOC117734463, LOC117738666, LOC117751418, atf4a, atf4b, atf6, canx, chac1, clgn, comp, creb3l2, creb3l3l, ddit3, derl1, dnajb2, dnajc3a, dnajc3b, edem1, ern2, erp44, fgf21, herpud2, hspa13, hspa5, hspb8, hyou1, manf, nfe2l2a, pdia6, ppp1r15b, selenos, thbs4a, ube2j2, zgc:153993]
GO:0035967	cellular response to topologically incorrect protein	GO_BiologicalProcess-Custom-GOA-ACAP-ARAP_15.03.2021_00h00	2.12588e-11	3.82233e-08	2.66601e-18	2.66601e-17	[4, 5]	Group09	15.0235	32	[LOC117725988, LOC117730408, LOC117733088, LOC117734463, LOC117751418, ankzf1, atf4a, atf4b, atf6, canx, clgn, creb3l2, creb3l3l, ddit3, dnajb14, dnajc3b, ern2, fgf21, herpud2, hspa13, hspa5, hspb8, hyou1, nfe2l2a, pdia6, ppp1r15b, rnf5, selenos, uggt1, uggt2, vcp, zgc:153993]
GO:0030968	endoplasmic reticulum unfolded protein response	GO_BiologicalProcess-Custom-GOA-ACAP-ARAP_15.03.2021_00h00	3.58951e-09	6.42882e-06	2.66601e-18	2.66601e-17	[3, 4, 5, 6, 7]	Group09	15.4839	24	[LOC117725988, LOC117730408, LOC117733088, LOC117734463, LOC117751418, atf4a, atf4b, atf6, canx, clgn, creb3l2, creb3l3l, ddit3, dnajc3b, ern2, fgf21, herpud2, hspa5, hyou1, nfe2l2a, pdia6, ppp1r15b, selenos, zgc:153993]
GO:1905897	regulation of response to endoplasmic reticulum stress	GO_BiologicalProcess-Custom-GOA-ACAP-ARAP_15.03.2021_00h00	1.18736e-07	0.000211826	2.66601e-18	2.66601e-17	[4, 5, 6]	Group09	15.7025	19	[LOC117725988, LOC117730408, LOC117734463, LOC117751418, atf6, ddit3, dgat2, dnajc3a, dnajc3b, ern2, grinaa, hspa5, lpcat3, manf, nfe2l2a, ppp1r15b, si:ch211-284o19.8, si:ch73-335l21.4, zgc:153993]
GO:0034620	cellular response to unfolded protein	GO_BiologicalProcess-Custom-GOA-ACAP-ARAP_15.03.2021_00h00	1.37765e-09	2.4715e-06	2.66601e-18	2.66601e-17	[5, 6]	Group09	15.1163	26	[LOC117725988, LOC117730408, LOC117733088, LOC117734463, LOC117751418, atf4a, atf4b, atf6, canx, clgn, creb3l2, creb3l3l, ddit3, dnajc3b, ern2, fgf21, herpud2, hspa13, hspa5, hspb8, hyou1, nfe2l2a, pdia6, ppp1r15b, selenos, zgc:153993]
GO:0010033	response to organic substance	GO_BiologicalProcess-Custom-GOA-ACAP-ARAP_15.03.2021_00h00	1.2842e-17	2.32439e-14	2.26152e-22	2.48767e-21	[3]	Group10	5.77747	337	[LOC117725477, LOC117725934, LOC117725988, LOC117726012, LOC117726103, LOC117726449, LOC117727217, LOC117727370, LOC117727458, LOC117727875, LOC117727973, LOC117728032, LOC117728033, LOC117728333, LOC117728582, LOC117728775, LOC117728776, LOC117728777, LOC117728902, LOC117729136, LOC117729145, LOC117729225, LOC117729343, LOC117729449, LOC117729479, LOC117729520, LOC117729716, LOC117729761, LOC117…
GO:0070887	cellular response to chemical stimulus	GO_BiologicalProcess-Custom-GOA-ACAP-ARAP_15.03.2021_00h00	1.68777e-20	3.05655e-17	2.26152e-22	2.48767e-21	[3]	Group10	5.99546	343	[LOC117725934, LOC117725988, LOC117726012, LOC117726103, LOC117726437, LOC117726449, LOC117727217, LOC117727370, LOC117727458, LOC117727875, LOC117727973, LOC117728033, LOC117728333, LOC117728582, LOC117728596, LOC117728775, LOC117728776, LOC117728777, LOC117728902, LOC117729136, LOC117729145, LOC117729225, LOC117729479, LOC117729495, LOC117729520, LOC117729761, LOC117729942, LOC117730154, LOC117…
GO:1901700	response to oxygen-containing compound	GO_BiologicalProcess-Custom-GOA-ACAP-ARAP_15.03.2021_00h00	2.67869e-07	0.000477074	2.26152e-22	2.48767e-21	[3]	Group10	5.49984	170	[LOC117726012, LOC117726103, LOC117726449, LOC117727217, LOC117727370, LOC117728902, LOC117729136, LOC117729225, LOC117729479, LOC117729761, LOC117730154, LOC117730376, LOC117730408, LOC117730553, LOC117730596, LOC117731476, LOC117731478, LOC117731826, LOC117732641, LOC117732827, LOC117732987, LOC117734930, LOC117735243, LOC117735328, LOC117736299, LOC117736465, LOC117739244, LOC117740723, LOC117…
GO:0010243	response to organonitrogen compound	GO_BiologicalProcess-Custom-GOA-ACAP-ARAP_15.03.2021_00h00	4.80638e-07	0.000852652	2.26152e-22	2.48767e-21	[4]	Group10	5.95659	118	[LOC117725988, LOC117726012, LOC117726103, LOC117726449, LOC117727217, LOC117728032, LOC117728902, LOC117729225, LOC117729716, LOC117729761, LOC117730376, LOC117730596, LOC117731478, LOC117731826, LOC117731871, LOC117732641, LOC117732987, LOC117736299, LOC117738666, LOC117740850, LOC117741084, LOC117741504, LOC117742282, LOC117742424, LOC117742975, LOC117743284, LOC117743861, LOC117745930, LOC117…
GO:0034097	response to cytokine	GO_BiologicalProcess-Custom-GOA-ACAP-ARAP_15.03.2021_00h00	2.8757e-12	5.18776e-09	2.26152e-22	2.48767e-21	[4]	Group10	7.20985	123	[LOC117727973, LOC117728033, LOC117728775, LOC117728776, LOC117728777, LOC117729136, LOC117729225, LOC117729343, LOC117729479, LOC117729520, LOC117730154, LOC117731476, LOC117732641, LOC117733297, LOC117735176, LOC117736465, LOC117739248, LOC117739313, LOC117740886, LOC117741084, LOC117741251, LOC117741504, LOC117742580, LOC117742975, LOC117743664, LOC117745182, LOC117745559, LOC117745930, LOC117…
GO:0071310	cellular response to organic substance	GO_BiologicalProcess-Custom-GOA-ACAP-ARAP_15.03.2021_00h00	6.00238e-16	1.08463e-12	2.26152e-22	2.48767e-21	[4]	Group10	5.9634	277	[LOC117725934, LOC117725988, LOC117726012, LOC117726103, LOC117726449, LOC117727217, LOC117727370, LOC117727458, LOC117727875, LOC117727973, LOC117728033, LOC117728333, LOC117728582, LOC117728775, LOC117728776, LOC117728777, LOC117728902, LOC117729136, LOC117729145, LOC117729225, LOC117729479, LOC117729520, LOC117729761, LOC117730154, LOC117730376, LOC117730408, LOC117730553, LOC117730596, LOC117…
GO:0071345	cellular response to cytokine stimulus	GO_BiologicalProcess-Custom-GOA-ACAP-ARAP_15.03.2021_00h00	6.09825e-11	1.09586e-07	2.26152e-22	2.48767e-21	[5]	Group10	7.16129	111	[LOC117727973, LOC117728033, LOC117728775, LOC117728776, LOC117728777, LOC117729136, LOC117729225, LOC117729479, LOC117729520, LOC117730154, LOC117733297, LOC117735176, LOC117736465, LOC117739248, LOC117739313, LOC117740886, LOC117741084, LOC117741251, LOC117741504, LOC117742580, LOC117742975, LOC117743664, LOC117745182, LOC117745559, LOC117745930, LOC117745993, LOC117746104, LOC117747068, LOC117…
GO:0071356	cellular response to tumor necrosis factor	GO_BiologicalProcess-Custom-GOA-ACAP-ARAP_15.03.2021_00h00	3.65699e-07	0.000650578	2.26152e-22	2.48767e-21	[6]	Group10	9.47368	36	[LOC117727973, LOC117728033, LOC117733297, LOC117736465, LOC117740886, LOC117743664, LOC117745559, LOC117747068, LOC117747747, LOC117749207, bag4, birc2, cylda, gas6, gsdmeb, hdac5, kars1, map3k14a, mapk3, mapk9, nfe2l2a, nfkbiaa, nfkbiab, pck1, ppargc1a, rela, si:cabz01101003.1, si:ch211-112c15.8, si:ch211-160o17.4, si:ch211-1i11.3, si:dkey-206d17.12, tank, tnfrsf21, ube2kb, zfp36l2, zgc:91976]

## Sheet: LV_10d_down
ID	Term	Ontology Source	Term PValue	Term PValue Corrected with Bonferroni step down	Group PValue	Group PValue Corrected with Bonferroni step down	GOLevels	GOGroups	% Associated Genes	Nr. Genes	Associated Genes Found
GO:0008236	serine-type peptidase activity	GO_BiologicalProcess-Custom-GOA-ACAP-ARAP_15.03.2021_00h00	2.9162e-07	0.000509751	2.9162e-07	1.16648e-06	[6, 7, 9, 10]	Group00	11.3372	39	[LOC117726062, LOC117727556, LOC117729564, LOC117729989, LOC117730541, LOC117730816, LOC117731082, LOC117733272, LOC117733755, LOC117734565, LOC117737477, LOC117739179, LOC117740195, LOC117740601, LOC117741165, LOC117741448, LOC117744082, LOC117745191, LOC117745192, LOC117745193, LOC117745194, LOC117745339, LOC117745440, LOC117747731, LOC117749475, LOC117750045, LOC117750893, appa, cfi, col7a1, e…
GO:0022402	cell cycle process	GO_BiologicalProcess-Custom-GOA-ACAP-ARAP_15.03.2021_00h00	2.80089e-08	4.93798e-05	2.80089e-08	1.68054e-07	[2, 3]	Group01	6.81984	187	[LOC117728068, LOC117728084, LOC117728627, LOC117728654, LOC117730382, LOC117731316, LOC117732392, LOC117732467, LOC117732479, LOC117732821, LOC117734683, LOC117735130, LOC117736303, LOC117736392, LOC117736772, LOC117736949, LOC117738805, LOC117739024, LOC117740383, LOC117741212, LOC117743022, LOC117743094, LOC117743098, LOC117743812, LOC117745863, LOC117746014, LOC117746260, LOC117747493, LOC117…
GO:0022616	DNA strand elongation	GO_BiologicalProcess-Custom-GOA-ACAP-ARAP_15.03.2021_00h00	3.45756e-07	0.000603689	3.45756e-07	1.03727e-06	[5, 6, 7]	Group02	34.4828	10	[dna2, gins2, mcm3, mcm7, nucks1a, pola1, pold2, pold3, pole, rfc4]
GO:0032879	regulation of localization	GO_BiologicalProcess-Custom-GOA-ACAP-ARAP_15.03.2021_00h00	1.44083e-08	2.54306e-05	1.44083e-08	1.00858e-07	[2, 3]	Group03	3.19793	185	[LOC117728068, LOC117728719, LOC117729716, LOC117730512, LOC117730572, LOC117731960, LOC117732775, LOC117732859, LOC117733755, LOC117733863, LOC117734030, LOC117734043, LOC117734484, LOC117734631, LOC117734681, LOC117736198, LOC117736522, LOC117736772, LOC117737318, LOC117737678, LOC117738805, LOC117739024, LOC117739275, LOC117740258, LOC117740610, LOC117741301, LOC117741434, LOC117741448, LOC117…
GO:0050794	regulation of cellular process	GO_BiologicalProcess-Custom-GOA-ACAP-ARAP_15.03.2021_00h00	4.87003e-13	8.66378e-10	4.87003e-13	4.87003e-12	[2, 3]	Group04	3.9482	878	[LOC117725424, LOC117725976, LOC117726272, LOC117726368, LOC117727072, LOC117727122, LOC117727181, LOC117727190, LOC117727236, LOC117727469, LOC117727472, LOC117727658, LOC117727775, LOC117727841, LOC117728029, LOC117728068, LOC117728084, LOC117728247, LOC117728344, LOC117728582, LOC117728627, LOC117728654, LOC117728719, LOC117728721, LOC117728808, LOC117728881, LOC117729153, LOC117729402, LOC117…
GO:0007165	signal transduction	GO_BiologicalProcess-Custom-GOA-ACAP-ARAP_15.03.2021_00h00	1.40092e-10	2.48523e-07	4.87003e-13	4.87003e-12	[2, 3, 4]	Group04	3.58842	430	[LOC117725424, LOC117725976, LOC117726272, LOC117726368, LOC117727072, LOC117727122, LOC117727181, LOC117727190, LOC117727469, LOC117728068, LOC117728247, LOC117728582, LOC117728719, LOC117729153, LOC117729402, LOC117729656, LOC117729659, LOC117729687, LOC117729716, LOC117730116, LOC117730382, LOC117730512, LOC117730572, LOC117730664, LOC117730675, LOC117730782, LOC117731316, LOC117732479, LOC117…
GO:0098813	nuclear chromosome segregation	GO_BiologicalProcess-Custom-GOA-ACAP-ARAP_15.03.2021_00h00	4.20843e-07	0.000733109	4.20843e-07	8.41687e-07	[3, 4]	Group05	10	48	[LOC117728627, LOC117732467, LOC117735130, LOC117738805, LOC117739024, LOC117743022, LOC117745863, LOC117749230, anapc11, aurkb, bub1, bub1bb, cdca5, cenpe, cenpf, cenpk, cenps, cep57l1, cita, ddx11, dscc1, ercc4, esco2, fancm, incenp, kif14, kif23, kif2c, knl1, mad1l1, mis12, ncapd2, ncapd3, ncaph, ndc80, nek2, nuf2, numa1, pttg1, racgap1, rmi2, sgo1, si:ch211-1o7.2, smc4, spag5, top2a, ttk, zte…
GO:0000819	sister chromatid segregation	GO_BiologicalProcess-Custom-GOA-ACAP-ARAP_15.03.2021_00h00	2.83094e-08	4.98812e-05	4.20843e-07	8.41687e-07	[4, 5, 6]	Group05	12.012	40	[LOC117728627, LOC117732467, LOC117735130, LOC117743022, LOC117745863, anapc11, aurkb, bub1, bub1bb, cdca5, cenpe, cenpf, cenpk, cita, ddx11, dscc1, esco2, incenp, kif14, kif23, kif2c, mad1l1, mis12, ncapd2, ncapd3, ncaph, ndc80, nek2, nuf2, numa1, pttg1, racgap1, rmi2, sgo1, si:ch211-1o7.2, smc4, spag5, top2a, ttk, zte38]
GO:0000070	mitotic sister chromatid segregation	GO_BiologicalProcess-Custom-GOA-ACAP-ARAP_15.03.2021_00h00	1.66725e-07	0.000291768	4.20843e-07	8.41687e-07	[4, 5, 6, 7, 8]	Group05	12.1107	35	[LOC117728627, LOC117732467, LOC117735130, LOC117743022, LOC117745863, anapc11, aurkb, bub1, bub1bb, cdca5, cenpe, cenpf, cenpk, cita, dscc1, incenp, kif14, kif23, kif2c, mad1l1, mis12, ncapd2, ncapd3, ncaph, ndc80, nek2, nuf2, numa1, pttg1, racgap1, sgo1, si:ch211-1o7.2, smc4, spag5, ttk]
GO:0006810	transport	GO_BiologicalProcess-Custom-GOA-ACAP-ARAP_15.03.2021_00h00	1.13749e-09	2.0145e-06	5.21346e-09	4.17076e-08	[3]	Group06	3.51194	350	[LOC117725482, LOC117725889, LOC117726471, LOC117726493, LOC117727065, LOC117727190, LOC117727602, LOC117727603, LOC117727696, LOC117727718, LOC117728068, LOC117728627, LOC117728808, LOC117729601, LOC117729716, LOC117729756, LOC117729925, LOC117730382, LOC117730402, LOC117730572, LOC117730640, LOC117730782, LOC117730818, LOC117731316, LOC117732036, LOC117732258, LOC117732775, LOC117732859, LOC117…
GO:0051649	establishment of localization in cell	GO_BiologicalProcess-Custom-GOA-ACAP-ARAP_15.03.2021_00h00	9.62926e-08	0.000169186	5.21346e-09	4.17076e-08	[3]	Group06	3.16023	157	[LOC117725889, LOC117726493, LOC117727190, LOC117727696, LOC117728808, LOC117729716, LOC117729756, LOC117730402, LOC117730640, LOC117732258, LOC117734043, LOC117734681, LOC117736610, LOC117736761, LOC117736769, LOC117736772, LOC117737318, LOC117737595, LOC117737678, LOC117738805, LOC117738878, LOC117738895, LOC117739366, LOC117740373, LOC117740484, LOC117740610, LOC117742723, LOC117743812, LOC117…
GO:0006811	ion transport	GO_BiologicalProcess-Custom-GOA-ACAP-ARAP_15.03.2021_00h00	1.28769e-09	2.27921e-06	5.21346e-09	4.17076e-08	[4]	Group06	3.28992	240	[LOC117725482, LOC117726471, LOC117726493, LOC117727065, LOC117727190, LOC117727602, LOC117727603, LOC117727696, LOC117727718, LOC117728068, LOC117729601, LOC117729716, LOC117729756, LOC117729925, LOC117730402, LOC117730572, LOC117730640, LOC117730782, LOC117730818, LOC117731316, LOC117732258, LOC117732775, LOC117733202, LOC117733216, LOC117733599, LOC117733755, LOC117733785, LOC117734043, LOC117…
GO:0006820	anion transport	GO_BiologicalProcess-Custom-GOA-ACAP-ARAP_15.03.2021_00h00	3.82532e-07	0.000666754	5.21346e-09	4.17076e-08	[5]	Group06	3.32337	189	[LOC117725482, LOC117726471, LOC117726493, LOC117727065, LOC117727190, LOC117727696, LOC117727718, LOC117728068, LOC117729601, LOC117729716, LOC117729756, LOC117730402, LOC117730572, LOC117730640, LOC117730782, LOC117730818, LOC117732258, LOC117733202, LOC117733216, LOC117733755, LOC117733785, LOC117734043, LOC117734468, LOC117734631, LOC117734681, LOC117735842, LOC117735953, LOC117736522, LOC117…
GO:0006082	organic acid metabolic process	GO_BiologicalProcess-Custom-GOA-ACAP-ARAP_15.03.2021_00h00	3.53376e-12	6.27949e-09	1.58047e-14	1.89657e-13	[3]	Group07	8.39879	139	[LOC117725997, LOC117727065, LOC117727718, LOC117728344, LOC117730081, LOC117730964, LOC117731715, LOC117731908, LOC117732050, LOC117732177, LOC117732258, LOC117732498, LOC117732636, LOC117733571, LOC117734859, LOC117735868, LOC117735983, LOC117736001, LOC117736128, LOC117736213, LOC117736261, LOC117736779, LOC117736815, LOC117736891, LOC117737000, LOC117737678, LOC117739275, LOC117739588, LOC117…
GO:0006629	lipid metabolic process	GO_BiologicalProcess-Custom-GOA-ACAP-ARAP_15.03.2021_00h00	5.23943e-08	9.2214e-05	1.58047e-14	1.89657e-13	[3]	Group07	6.86275	175	[LOC117725431, LOC117725976, LOC117725997, LOC117727065, LOC117727710, LOC117727841, LOC117728260, LOC117729537, LOC117729716, LOC117730081, LOC117730305, LOC117730675, LOC117730782, LOC117730964, LOC117731316, LOC117731715, LOC117731908, LOC117732050, LOC117732136, LOC117732258, LOC117732498, LOC117732636, LOC117733095, LOC117733108, LOC117733618, LOC117733973, LOC117734859, LOC117736128, LOC117…
GO:0016042	lipid catabolic process	GO_BiologicalProcess-Custom-GOA-ACAP-ARAP_15.03.2021_00h00	2.6136e-07	0.000457119	1.58047e-14	1.89657e-13	[4]	Group07	9.82987	52	[LOC117725997, LOC117727065, LOC117727841, LOC117728260, LOC117730081, LOC117731316, LOC117732136, LOC117732258, LOC117732498, LOC117733618, LOC117736915, LOC117738878, LOC117739275, LOC117740188, LOC117740527, LOC117740535, LOC117740610, LOC117744157, LOC117746608, LOC117748404, LOC117751121, LOC117751725, acaa1, acat1, akt2, amacr, angptl3, apoba, bco1, cpt1b, crot, echdc1, echdc2, ehhadh, enpp…
GO:0043436	oxoacid metabolic process	GO_BiologicalProcess-Custom-GOA-ACAP-ARAP_15.03.2021_00h00	1.15452e-10	2.04928e-07	1.58047e-14	1.89657e-13	[4]	Group07	8.18239	131	[LOC117725997, LOC117727065, LOC117727718, LOC117728344, LOC117730081, LOC117730964, LOC117731715, LOC117731908, LOC117732050, LOC117732177, LOC117732258, LOC117732498, LOC117732636, LOC117733571, LOC117734859, LOC117735868, LOC117735983, LOC117736001, LOC117736128, LOC117736213, LOC117736261, LOC117736779, LOC117736815, LOC117736891, LOC117737000, LOC117737678, LOC117739275, LOC117739588, LOC117…
GO:0032787	monocarboxylic acid metabolic process	GO_BiologicalProcess-Custom-GOA-ACAP-ARAP_15.03.2021_00h00	1.30951e-07	0.000229427	1.58047e-14	1.89657e-13	[6]	Group07	8.35821	84	[LOC117725997, LOC117727065, LOC117730081, LOC117730964, LOC117731715, LOC117731908, LOC117732050, LOC117732258, LOC117732498, LOC117732636, LOC117734859, LOC117735868, LOC117736128, LOC117736213, LOC117736779, LOC117736891, LOC117737000, LOC117737678, LOC117739275, LOC117740259, LOC117740493, LOC117740610, LOC117741215, LOC117743040, LOC117743094, LOC117743225, LOC117744025, LOC117746053, LOC117…
GO:0007275	multicellular organism development	GO_BiologicalProcess-Custom-GOA-ACAP-ARAP_15.03.2021_00h00	3.07392e-07	0.000537015	1.03918e-07	5.19592e-07	[2, 3]	Group08	3.79373	462	[LOC117725424, LOC117725889, LOC117725976, LOC117726272, LOC117727072, LOC117727190, LOC117727236, LOC117727357, LOC117728068, LOC117728719, LOC117728881, LOC117729153, LOC117729402, LOC117730092, LOC117730349, LOC117730434, LOC117730435, LOC117730572, LOC117730664, LOC117730818, LOC117730964, LOC117731316, LOC117731854, LOC117731960, LOC117732345, LOC117732479, LOC117732859, LOC117733281, LOC117…
GO:0009653	anatomical structure morphogenesis	GO_BiologicalProcess-Custom-GOA-ACAP-ARAP_15.03.2021_00h00	3.704e-07	0.000645977	1.03918e-07	5.19592e-07	[2, 3]	Group08	3.42217	226	[LOC117727072, LOC117727190, LOC117727710, LOC117728068, LOC117730092, LOC117730349, LOC117730664, LOC117731960, LOC117732479, LOC117732859, LOC117733806, LOC117734030, LOC117734681, LOC117734794, LOC117734927, LOC117736198, LOC117736303, LOC117736386, LOC117736480, LOC117736769, LOC117736772, LOC117737502, LOC117737930, LOC117738805, LOC117739031, LOC117740183, LOC117740373, LOC117741301, LOC117…
GO:0030154	cell differentiation	GO_BiologicalProcess-Custom-GOA-ACAP-ARAP_15.03.2021_00h00	7.99575e-08	0.000140565	1.03918e-07	5.19592e-07	[3]	Group08	3.58037	329	[LOC117725424, LOC117725889, LOC117725976, LOC117727190, LOC117727236, LOC117728068, LOC117728719, LOC117729153, LOC117729402, LOC117729716, LOC117730092, LOC117730349, LOC117730434, LOC117730572, LOC117730664, LOC117730818, LOC117731316, LOC117731854, LOC117731960, LOC117732345, LOC117732859, LOC117733281, LOC117733755, LOC117733806, LOC117734030, LOC117734043, LOC117734136, LOC117734484, LOC117…
GO:0048731	system development	GO_BiologicalProcess-Custom-GOA-ACAP-ARAP_15.03.2021_00h00	5.70512e-07	0.000993262	1.03918e-07	5.19592e-07	[3, 4]	Group08	3.74109	404	[LOC117725424, LOC117725889, LOC117725976, LOC117726272, LOC117727072, LOC117727190, LOC117727236, LOC117728068, LOC117728719, LOC117729153, LOC117729402, LOC117730092, LOC117730349, LOC117730434, LOC117730435, LOC117730572, LOC117730664, LOC117730818, LOC117730964, LOC117731316, LOC117731854, LOC117731960, LOC117732345, LOC117732479, LOC117732859, LOC117733281, LOC117733755, LOC117733806, LOC117…
GO:0007399	nervous system development	GO_BiologicalProcess-Custom-GOA-ACAP-ARAP_15.03.2021_00h00	3.47176e-09	6.13114e-06	1.03918e-07	5.19592e-07	[4, 5]	Group08	3.16689	189	[LOC117725424, LOC117726272, LOC117727190, LOC117727236, LOC117728068, LOC117730092, LOC117730435, LOC117730664, LOC117731960, LOC117732345, LOC117733281, LOC117734030, LOC117734043, LOC117734484, LOC117734782, LOC117736198, LOC117736772, LOC117737502, LOC117738805, LOC117741301, LOC117741448, LOC117742818, LOC117743022, LOC117743143, LOC117743289, LOC117743812, LOC117743889, LOC117743952, LOC117…
GO:0010467	gene expression	GO_BiologicalProcess-Custom-GOA-ACAP-ARAP_15.03.2021_00h00	1.05309e-07	0.000184923	1.51256e-06	1.51256e-06	[4]	Group09	3.72064	423	[LOC117727122, LOC117727236, LOC117727472, LOC117727658, LOC117727775, LOC117728029, LOC117728068, LOC117728344, LOC117728582, LOC117728721, LOC117728808, LOC117728881, LOC117729153, LOC117729716, LOC117729762, LOC117729933, LOC117730572, LOC117731221, LOC117731854, LOC117732497, LOC117732659, LOC117732821, LOC117733095, LOC117733108, LOC117733247, LOC117733281, LOC117733394, LOC117733571, LOC117…
GO:0010468	regulation of gene expression	GO_BiologicalProcess-Custom-GOA-ACAP-ARAP_15.03.2021_00h00	2.86592e-08	5.04688e-05	1.51256e-06	1.51256e-06	[4, 5]	Group09	3.5919	351	[LOC117727122, LOC117727236, LOC117727472, LOC117727658, LOC117727775, LOC117728029, LOC117728068, LOC117728344, LOC117728582, LOC117728721, LOC117728808, LOC117728881, LOC117729153, LOC117729933, LOC117730572, LOC117731854, LOC117732497, LOC117732659, LOC117732821, LOC117733095, LOC117733108, LOC117733247, LOC117733281, LOC117733571, LOC117733806, LOC117733863, LOC117734136, LOC117734468, LOC117…
GO:0016070	RNA metabolic process	GO_BiologicalProcess-Custom-GOA-ACAP-ARAP_15.03.2021_00h00	3.50864e-07	0.000612257	1.51256e-06	1.51256e-06	[5, 6]	Group09	3.62335	329	[LOC117727122, LOC117727236, LOC117727472, LOC117727658, LOC117727775, LOC117728029, LOC117728068, LOC117728344, LOC117728582, LOC117728721, LOC117728808, LOC117728881, LOC117729153, LOC117729933, LOC117730572, LOC117731221, LOC117731854, LOC117732497, LOC117732821, LOC117733281, LOC117733806, LOC117734136, LOC117734468, LOC117734683, LOC117734782, LOC117734857, LOC117735815, LOC117736303, LOC117…
GO:0051252	regulation of RNA metabolic process	GO_BiologicalProcess-Custom-GOA-ACAP-ARAP_15.03.2021_00h00	1.17455e-07	0.000206016	1.51256e-06	1.51256e-06	[4, 5, 6, 7]	Group09	3.47916	268	[LOC117727122, LOC117727236, LOC117727472, LOC117727658, LOC117727775, LOC117728029, LOC117728068, LOC117728344, LOC117728582, LOC117728721, LOC117728808, LOC117728881, LOC117729153, LOC117729933, LOC117730572, LOC117731854, LOC117732497, LOC117732821, LOC117733281, LOC117733806, LOC117734136, LOC117734468, LOC117734683, LOC117734782, LOC117734857, LOC117735815, LOC117736303, LOC117736383, LOC117…
GO:0140110	transcription regulator activity	GO_BiologicalProcess-Custom-GOA-ACAP-ARAP_15.03.2021_00h00	1.16353e-07	0.0002042	1.51256e-06	1.51256e-06	[6, 7, 8, 9, 10, 11]	Group09	3.04807	130	[LOC117727122, LOC117727472, LOC117727775, LOC117728721, LOC117729153, LOC117729933, LOC117731854, LOC117732497, LOC117733281, LOC117734857, LOC117735815, LOC117736383, LOC117736386, LOC117736392, LOC117736782, LOC117738940, LOC117740610, LOC117740900, LOC117741212, LOC117742401, LOC117742738, LOC117742776, LOC117743094, LOC117743283, LOC117744348, LOC117745040, LOC117745482, LOC117746014, LOC117…
GO:0006974	cellular response to DNA damage stimulus	GO_BiologicalProcess-Custom-GOA-ACAP-ARAP_15.03.2021_00h00	1.03336e-09	1.83111e-06	7.73088e-12	6.95779e-11	[4]	Group10	7.8271	134	[LOC117728247, LOC117730382, LOC117734136, LOC117736392, LOC117737678, LOC117741212, LOC117743022, LOC117745863, LOC117746926, LOC117747493, LOC117748519, LOC117749230, alkbh2, ankle1, ap5z1, apex1, ascc2, bard1, brca2, cbl, cbx3a, cbx3b, cdca5, cdk1, cdkn1a, cdkn3, cenps, cetn4, cfap410, chaf1a, chaf1b, crip1, ddb2, ddx11, dek, dna2, dtl, e2f7, eepd1, egfra, ercc1, ercc4, exo1, faap100, fan1, fa…
GO:0006259	DNA metabolic process	GO_BiologicalProcess-Custom-GOA-ACAP-ARAP_15.03.2021_00h00	5.89254e-12	1.04651e-08	7.73088e-12	6.95779e-11	[4, 5, 6]	Group10	8.15876	148	[LOC117727236, LOC117727936, LOC117733281, LOC117734136, LOC117736392, LOC117737318, LOC117737378, LOC117737381, LOC117739024, LOC117741212, LOC117743022, LOC117745863, LOC117748519, LOC117749230, aifm1, alkbh2, ankle1, ap5z1, apex1, apobec2b, ascc2, bard1, brca2, cdc45, cdca5, cdkn1a, cenpf, cenps, cetn4, chaf1a, chaf1b, ctc1, dctpp1, ddb2, ddx11, dek, dna2, dnase1, dnase1l1l, dnase2b, dnmt1, dt…
GO:0006260	DNA replication	GO_BiologicalProcess-Custom-GOA-ACAP-ARAP_15.03.2021_00h00	8.2526e-21	1.46979e-17	7.73088e-12	6.95779e-11	[5, 6]	Group10	15.2344	78	[LOC117727135, LOC117738805, LOC117739024, LOC117740484, LOC117741123, LOC117743022, LOC117744060, LOC117746260, LOC117749230, bard1, ccna2, cdc45, cenps, chaf1a, chaf1b, chtf18, ctc1, dbf4, ddx11, dna2, dscc1, dtl, e2f7, e2f8, egfra, esco2, fancm, fen1, gins2, gins4, gmnn, gtpbp4, igfbp2a, ing4, lig1, mcm10, mcm2, mcm3, mcm4, mcm5, mcm6, mcm7, mgme1, mms22l, msh6, nucks1a, obi1, orc3, orc5, pif1…
GO:0006281	DNA repair	GO_BiologicalProcess-Custom-GOA-ACAP-ARAP_15.03.2021_00h00	3.33117e-12	5.92282e-09	7.73088e-12	6.95779e-11	[5, 6, 7]	Group10	9.49721	102	[LOC117734136, LOC117736392, LOC117741212, LOC117743022, LOC117745863, LOC117748519, LOC117749230, alkbh2, ap5z1, apex1, ascc2, bard1, brca2, cdca5, cenps, cetn4, chaf1a, chaf1b, ddb2, ddx11, dek, dna2, dtl, eepd1, egfra, ercc1, ercc4, exo1, faap100, fan1, fance, fancg, fanci, fancm, fen1, fto, gins2, gtf2h3, herc2, hmga2, hmgb2a, hrob, hsf2bp, lig1, mcm2, mcm3, mcm7, mdc1, mgme1, mms22l, msh2, m…
GO:0006261	DNA-dependent DNA replication	GO_BiologicalProcess-Custom-GOA-ACAP-ARAP_15.03.2021_00h00	6.73688e-15	1.19917e-11	7.73088e-12	6.95779e-11	[6, 7]	Group10	17.2932	46	[LOC117739024, LOC117740484, LOC117743022, LOC117749230, cdc45, cenps, dna2, e2f7, e2f8, fancm, gins2, gins4, gmnn, mcm10, mcm2, mcm3, mcm4, mcm5, mcm6, mcm7, mgme1, mms22l, msh6, nucks1a, orc5, pola1, pola2, pold1, pold2, pold3, pole, pole2, prim1, prim2, primpol, recql4, rfc3, rfc4, rfc5, rnaseh1, rpa1, rpa3, terf1, timeless, topbp1, twnk]
GO:0006270	DNA replication initiation	GO_BiologicalProcess-Custom-GOA-ACAP-ARAP_15.03.2021_00h00	1.92642e-09	3.40784e-06	7.73088e-12	6.95779e-11	[5, 6, 7, 8]	Group10	31.25	15	[LOC117739024, cdc45, mcm10, mcm2, mcm3, mcm4, mcm5, mcm6, mcm7, orc5, pola1, pola2, pole, prim1, topbp1]
GO:0006275	regulation of DNA replication	GO_BiologicalProcess-Custom-GOA-ACAP-ARAP_15.03.2021_00h00	6.54678e-10	1.16074e-06	7.73088e-12	6.95779e-11	[6, 7]	Group10	16	32	[LOC117738805, LOC117740484, LOC117743022, LOC117744060, ccna2, ctc1, dna2, dscc1, e2f7, e2f8, egfra, esco2, gmnn, gtpbp4, igfbp2a, mcm2, mcm4, mcm5, mcm6, mcm7, msh6, nucks1a, obi1, orc3, orc5, rfc3, rfc4, rfc5, sh2d3a, terf1, timeless, topbp1]
GO:0006302	double-strand break repair	GO_BiologicalProcess-Custom-GOA-ACAP-ARAP_15.03.2021_00h00	1.21968e-07	0.00021381	7.73088e-12	6.95779e-11	[6, 7, 8]	Group10	10.4121	48	[LOC117745863, LOC117748519, LOC117749230, ap5z1, bard1, brca2, cdca5, dek, dna2, ercc1, ercc4, fan1, fancm, gins2, herc2, hmga2, hsf2bp, mcm2, mcm3, mcm7, mms22l, msh2, nhej1, nucks1a, palb2, parp1, parpbp, pola1, prpf19, rad52, rad54l, radx, rbbp8, recql4, rev3l, rmi2, rpa1, rpa2, rpa3, si:dkey-157g16.6, spire1b, swsap1, tdp1, tdp2b, terf2ip, timeless, vcp, zswim7]
GO:0006082	organic acid metabolic process	GO_BiologicalProcess-Custom-GOA-ACAP-ARAP_15.03.2021_00h00	3.53376e-12	6.27949e-09	3.71966e-13	4.09162e-12	[3]	Group11	8.39879	139	[LOC117725997, LOC117727065, LOC117727718, LOC117728344, LOC117730081, LOC117730964, LOC117731715, LOC117731908, LOC117732050, LOC117732177, LOC117732258, LOC117732498, LOC117732636, LOC117733571, LOC117734859, LOC117735868, LOC117735983, LOC117736001, LOC117736128, LOC117736213, LOC117736261, LOC117736779, LOC117736815, LOC117736891, LOC117737000, LOC117737678, LOC117739275, LOC117739588, LOC117…
GO:0044282	small molecule catabolic process	GO_BiologicalProcess-Custom-GOA-ACAP-ARAP_15.03.2021_00h00	2.95822e-09	5.22717e-06	3.71966e-13	4.09162e-12	[3]	Group11	10	67	[LOC117725997, LOC117727065, LOC117727841, LOC117728006, LOC117728344, LOC117730081, LOC117731316, LOC117732258, LOC117732498, LOC117733571, LOC117736001, LOC117743040, LOC117744025, LOC117746608, LOC117748404, LOC117748409, LOC117750292, acaa1, acad8, acat1, adhfe1, agxt2, agxta, akt2, aldh5a1, aldh8a1, amdhd2, apobec2b, asrgl1, bckdk, c2h8orf74, cdab, cpt1b, crot, ddo, dpydb, echdc1, echdc2, eh…
GO:0016054	organic acid catabolic process	GO_BiologicalProcess-Custom-GOA-ACAP-ARAP_15.03.2021_00h00	1.67442e-08	2.95368e-05	3.71966e-13	4.09162e-12	[4]	Group11	11.271	47	[LOC117725997, LOC117727065, LOC117728344, LOC117730081, LOC117732258, LOC117732498, LOC117733571, LOC117736001, LOC117744025, LOC117748404, LOC117750292, acaa1, acad8, acat1, adhfe1, agxt2, agxta, akt2, aldh5a1, aldh8a1, amdhd2, asrgl1, bckdk, c2h8orf74, cpt1b, crot, ddo, echdc1, echdc2, ehhadh, fah, ftcd, hal, hpda, ido1, ilvbl, kynu, ldhd, mat1a, mcee, pah, pipox, qdpra, shmt1, si:dkey-103j14.…
GO:0043436	oxoacid metabolic process	GO_BiologicalProcess-Custom-GOA-ACAP-ARAP_15.03.2021_00h00	1.15452e-10	2.04928e-07	3.71966e-13	4.09162e-12	[4]	Group11	8.18239	131	[LOC117725997, LOC117727065, LOC117727718, LOC117728344, LOC117730081, LOC117730964, LOC117731715, LOC117731908, LOC117732050, LOC117732177, LOC117732258, LOC117732498, LOC117732636, LOC117733571, LOC117734859, LOC117735868, LOC117735983, LOC117736001, LOC117736128, LOC117736213, LOC117736261, LOC117736779, LOC117736815, LOC117736891, LOC117737000, LOC117737678, LOC117739275, LOC117739588, LOC117…
GO:1901605	alpha-amino acid metabolic process	GO_BiologicalProcess-Custom-GOA-ACAP-ARAP_15.03.2021_00h00	2.77028e-09	4.89786e-06	3.71966e-13	4.09162e-12	[4, 5, 7]	Group11	12.6506	42	[LOC117728344, LOC117730964, LOC117733571, LOC117735983, LOC117736261, LOC117736815, LOC117744025, LOC117746663, adhfe1, agmat, agxt2, agxta, aldh5a1, aldh8a1, asrgl1, c2h8orf74, ddo, fah, ftcd, glud1b, got1, hal, hpda, ido1, ilvbl, kynu, mat1a, mthfd1b, nit2, pah, pipox, pycr1a, qdpra, sephs1, shmt1, si:dkey-103j14.5, si:dkeyp-120h9.1, sirt4, slc39a8, srr, thap4, uroc1]
GO:0009063	cellular amino acid catabolic process	GO_BiologicalProcess-Custom-GOA-ACAP-ARAP_15.03.2021_00h00	1.57835e-07	0.000276369	3.71966e-13	4.09162e-12	[4, 5, 6, 7]	Group11	15.0602	25	[LOC117728344, LOC117733571, LOC117744025, acad8, adhfe1, agxt2, agxta, aldh5a1, aldh8a1, asrgl1, c2h8orf74, ddo, fah, ftcd, hal, hpda, ido1, kynu, mat1a, pah, pipox, qdpra, shmt1, si:dkey-103j14.5, uroc1]
GO:0046395	carboxylic acid catabolic process	GO_BiologicalProcess-Custom-GOA-ACAP-ARAP_15.03.2021_00h00	7.19995e-08	0.000126647	3.71966e-13	4.09162e-12	[5, 6]	Group11	11.0831	44	[LOC117725997, LOC117727065, LOC117728344, LOC117730081, LOC117732258, LOC117732498, LOC117733571, LOC117736001, LOC117744025, LOC117748404, acaa1, acad8, acat1, adhfe1, agxt2, agxta, akt2, aldh5a1, aldh8a1, amdhd2, asrgl1, c2h8orf74, cpt1b, crot, ddo, echdc1, echdc2, ehhadh, fah, ftcd, hal, hpda, ido1, ilvbl, kynu, ldhd, mat1a, mcee, pah, pipox, qdpra, shmt1, si:dkey-103j14.5, uroc1]
GO:0032787	monocarboxylic acid metabolic process	GO_BiologicalProcess-Custom-GOA-ACAP-ARAP_15.03.2021_00h00	1.30951e-07	0.000229427	3.71966e-13	4.09162e-12	[6]	Group11	8.35821	84	[LOC117725997, LOC117727065, LOC117730081, LOC117730964, LOC117731715, LOC117731908, LOC117732050, LOC117732258, LOC117732498, LOC117732636, LOC117734859, LOC117735868, LOC117736128, LOC117736213, LOC117736779, LOC117736891, LOC117737000, LOC117737678, LOC117739275, LOC117740259, LOC117740493, LOC117740610, LOC117741215, LOC117743040, LOC117743094, LOC117743225, LOC117744025, LOC117746053, LOC117…
