# Supplementary material for: Multi-Organ Transcriptome Response of Lumpfish (Cyclopterus lumpus) to Aeromonas salmonicida Subspecies salmonicida Systemic Infection
Source: Microorganisms. 2022 Oct 26;10(11):2113. doi: 10.3390/microorganisms10112113 (PMC9692985; doi:10.3390/microorganisms10112113)
Supplement: Supplementary file 1 [file microorganisms-10-02113-s001.zip › microorganisms-1974933-supplementary2/microorganisms-1974933-supplementary/Supporting information/File S8.xlsx]

## Sheet: HK_3d_up
			File S8. Genes associated with enriched pathway of interest
negative regulation of immune effector process			negative regulation of complement activation			inflammatory response			acute-phase response			blood coagulation			complement activation
LOC117738903	N-acetylmuramoyl-L-alanine amidase-like		LOC117739508	CD59 glycoprotein-like		LOC117725477	thrombospondin-1-like		LOC117728775	amyloid protein A-like		LOC117733431	LOW QUALITY PROTEIN: complement C3-like		LOC117729317	complement factor H-like
LOC117739508	CD59 glycoprotein-like		LOC117741201	alpha-2-macroglobulin-like		LOC117727165	toll-like receptor 5		LOC117728776	amyloid protein A-like		LOC117737727	beta-2-glycoprotein 1-like		LOC117729318	complement factor H-related protein 4-like isoform X2
LOC117741201	alpha-2-macroglobulin-like		LOC117741202,	alpha-2-macroglobulin-like		LOC117727889	NACHT, LRR and PYD domains-containing protein 12-like isoform X14		LOC117736885	interleukin-1 beta-like		LOC117739179	coagulation factor XI-like		LOC117733431	LOW QUALITY PROTEIN: complement C3-like
LOC117741202	alpha-2-macroglobulin-like		serping1	plasma protease C1 inhibitor		LOC117728775	amyloid protein A-like		LOC117739248	interleukin-6-like		LOC117743897	bifunctional 3\\'-phosphoadenosine 5\\'-phosphosulfate synthase 2-like		LOC117739508	CD59 glycoprotein-like
appl1	DCC-interacting protein 13-alpha					LOC117728776	amyloid protein A-like		LOC117741201	alpha-2-macroglobulin-like		LOC117748063	fibrinogen alpha chain-like		LOC117741201	alpha-2-macroglobulin-like
il10	interleukin-10					LOC117729971	low-density lipoprotein receptor 2-like		LOC117741202	alpha-2-macroglobulin-like		abat	4-aminobutyrate aminotransferase, mitochondrial		LOC117741202	alpha-2-macroglobulin-like
nlrx1	NLR family member X1 isoform X4					LOC117733431	LOW QUALITY PROTEIN: complement C3-like		LOC117745288	serum amyloid P-component-like		f2	prothrombin		LOC117742524	complement factor B-like
pglyrp6	peptidoglycan recognition protein 6					LOC117736885	interleukin-1 beta-like		LOC117751046	amyloid protein A-like		fgb	fibrinogen beta chain isoform X2		LOC117745115	complement C3-like
ppm1bb	protein phosphatase 1bb isoform X2					LOC117738903	N-acetylmuramoyl-L-alanine amidase-like		LOC117751252	amyloid protein A-like		fgg	fibrinogen gamma chain		LOC117745441	complement C1r-A subcomponent-like
serping1	plasma protease C1 inhibitor					LOC117739248	interleukin-6-like		LOC117751260	amyloid protein A-like		habp2	hyaluronan-binding protein 2		c6	complement component C6
						LOC117739559	basement membrane-specific heparan sulfate proteoglycan core protein-like		ahsg2	alpha-2-HS-glycoprotein 2		itpr1b	inositol 1,4,5-trisphosphate receptor type 1 isoform X1		c7b	complement component C7
						LOC117741201	alpha-2-macroglobulin-like		f2	prothrombin		plg	plasminogen		c8a	complement component C8 alpha chain
						LOC117741202	alpha-2-macroglobulin-like		hp	haptoglobin isoform X1		prkacab	cAMP-dependent protein kinase catalytic subunit alpha		c9	complement component C9
						LOC117742776	nectin-3-like isoform X1		serpinf2b	serpin peptidase inhibitor, clade F (alpha-2 antiplasmin, pigment epithelium derived factor), member 2b		serpinc1	antithrombin-III		cfi	complement factor I
						LOC117745115	complement C3-like					serpind1	LOW QUALITY PROTEIN: heparin cofactor 2		f2	prothrombin
						LOC117745288	serum amyloid P-component-like					serpinf2b	serpin peptidase inhibitor, clade F (alpha-2 antiplasmin, pigment epithelium derived factor), member 2b		serping1	plasma protease C1 inhibitor
						LOC117747747	permeability factor 2-like					serping1	plasma protease C1 inhibitor
						LOC117747834	uncharacterized protein LOC117747834					tfpi2	tissue factor pathway inhibitor 2 isoform X4
						LOC117751046	amyloid protein A-like
						LOC117751252	amyloid protein A-like
						LOC117751260	amyloid protein A-like
						adam8a	disintegrin and metalloproteinase domain-containing protein 8a
						ahsg2	alpha-2-HS-glycoprotein 2
						appl1	DCC-interacting protein 13-alpha
						ccn4a	cellular communication network factor 4a
						cxcl8a	interleukin-8 isoform X1
						dnase1l1	deoxyribonuclease-1-like 1 isoform X2
						f2	prothrombin
						hp	haptoglobin isoform X1
						il10	interleukin-10
						il6st	interleukin-6 receptor subunit beta isoform X1
						kdm6ba	uncharacterized protein kdm6ba
						kpna6	importin subunit alpha-7
						nlrc3l1	NLR family CARD domain-containing protein 3 isoform X1
						nlrx1	NLR family member X1 isoform X4
						nr1d2b	nuclear receptor subfamily 1 group D member 2b isoform X1
						pglyrp6	peptidoglycan recognition protein 6
						pik3cg	phosphatidylinositol 4,5-bisphosphate 3-kinase catalytic subunit gamma isoform
						serpinc1	antithrombin-III
						serpinf2b	serpin peptidase inhibitor, clade F (alpha-2 antiplasmin, pigment epithelium derived factor), member 2b
						si:ch211-212k18.7	macrosialin
						tlr18	toll-like receptor 18 isoform X1
						tnfrsf1b	tumor necrosis factor receptor superfamily member 1B

## Sheet: HK_10d_up
positive regulation of apoptotic process			inflammatory response			complement activation			acute-phase response				negative regulation of immune system process			negative regulation of immune response			negative regulation of B cell activation
LOC117725426	growth arrest and DNA damage-inducible protein GADD45 beta-like		LOC117725122	adapter protein CIKS-like isoform X1		LOC117729317	complement factor H-like		LOC117728775	amyloid protein A-like			LOC117727772	uncharacterized protein LOC117727772 isoform X1		LOC117731722	olfactomedin-4-like		LOC117745960	uncharacterized protein LOC117745960 isoform X2
LOC117728333	retinoic acid receptor beta-like		LOC117725177	B2 bradykinin receptor-like		LOC117729318	complement factor H-related protein 4-like isoform X2		LOC117728776	amyloid protein A-like			LOC117730154	ICOS ligand-like		LOC117738903	N-acetylmuramoyl-L-alanine amidase-like		LOC117746109	CMRF35-like molecule 1 isoform X2
LOC117730849	tumor necrosis factor receptor superfamily member 5-like		LOC117725477	thrombospondin-1-like		LOC117741202	alpha-2-macroglobulin-like		LOC117728777	serum amyloid A-3 protein-like, partial			LOC117730553	bactericidal permeability-increasing protein-like		LOC117741202	alpha-2-macroglobulin-like		bcl6aa	BCL6A transcription repressor a isoform X2
LOC117731389	uncharacterized protein LOC117731389		LOC117727165	toll-like receptor 5		LOC117742524	complement factor B-like		LOC117736885	interleukin-1 beta-like			LOC117731722	olfactomedin-4-like		LOC117745559	endoribonuclease ZC3H12A		blk	tyrosine-protein kinase Blk
LOC117735837	LOW QUALITY PROTEIN: P2X purinoceptor 7-like, partial		LOC117728775	amyloid protein A-like		c4b	complement C4-B		LOC117739248	interleukin-6-like			LOC117738903	N-acetylmuramoyl-L-alanine amidase-like		LOC117745960	uncharacterized protein LOC117745960 isoform X2		il10	interleukin-10
LOC117740131	uncharacterized protein LOC117740131		LOC117728776	amyloid protein A-like		c6	complement component C6		LOC117741202	alpha-2-macroglobulin-like			LOC117740131	uncharacterized protein LOC117740131		LOC117746109	CMRF35-like molecule 1 isoform X2		inhbaa	inhibin subunit beta Aa isoform X2
LOC117744395	cytochrome P450 1B1		LOC117728777	serum amyloid A-3 protein-like, partial		c7b	complement component C7		LOC117745288	serum amyloid P-component-like			LOC117741202	alpha-2-macroglobulin-like		LOC117747623	protein NLRC3-like isoform X1		prdm1b	PR domain zinc finger protein 1 isoform X1
LOC117744402	E3 ubiquitin-protein ligase parkin-like isoform X1		LOC117729650	E-selectin-like		c8a	complement component C8 alpha chain		LOC117751046	amyloid protein A-like			LOC117742776	nectin-3-like isoform X1		bcl6aa	BCL6A transcription repressor a isoform X2		prdm1c	PR domain zinc finger protein 1 isoform X1
LOC117745559	endoribonuclease ZC3H12A		LOC117730828	acidic mammalian chitinase-like		c9	complement component C9		LOC117751252	amyloid protein A-like			LOC117742914	OX-2 membrane glycoprotein-like		il10	interleukin-10		samsn1a	SAM domain-containing protein SAMSN-1a
LOC117748801	bone morphogenetic protein 4-like		LOC117730849	tumor necrosis factor receptor superfamily member 5-like		cfi	complement factor I		LOC117751260	amyloid protein A-like			LOC117745559	endoribonuclease ZC3H12A		il12ba	interleukin 12Ba		tnfaip3	tumor necrosis factor alpha-induced protein 3 isoform X1
adam8a	disintegrin and metalloproteinase domain-containing protein 8a		LOC117735837	LOW QUALITY PROTEIN: P2X purinoceptor 7-like, partial		serping1	plasma protease C1 inhibitor		ahsg2	alpha-2-HS-glycoprotein 2			LOC117745960	uncharacterized protein LOC117745960 isoform X2		il13ra2	interleukin-13 receptor subunit alpha-2 isoform X1		tnfrsf21	tumor necrosis factor receptor superfamily member 21 isoform X2
aldh1a2	retinal dehydrogenase 2		LOC117736465	C-C motif chemokine 19-like		si:dkey-27i16.2	regulator of cell cycle RGCC		cebpb	CCAAT/enhancer-binding protein beta			LOC117746109	CMRF35-like molecule 1 isoform X2		il7r	interleukin-7 receptor subunit alpha
bcl6aa	BCL6A transcription repressor a isoform X2		LOC117736467	C-C motif chemokine 13-like					hp	haptoglobin isoform X1			LOC117747623	protein NLRC3-like isoform X1		nlrc3l1	NLR family CARD domain-containing protein 3 isoform X1
bin1b	myc box-dependent-interacting protein 1b isoform X6		LOC117736885	interleukin-1 beta-like					ptges	prostaglandin E synthase			appl1	DCC-interacting protein 13-alpha		pglyrp6	peptidoglycan recognition protein 6
blk	tyrosine-protein kinase Blk		LOC117737366	C-X-C motif chemokine 10-like									bcl6aa	BCL6A transcription repressor a isoform X2		samsn1a	SAM domain-containing protein SAMSN-1a
btg1	protein BTG1		LOC117738903	N-acetylmuramoyl-L-alanine amidase-like									blk	tyrosine-protein kinase Blk		serping1	plasma protease C1 inhibitor
ccl35.1	chemokine (C-C motif) ligand 35, duplicate 1		LOC117739248	interleukin-6-like									ccl35.1	chemokine (C-C motif) ligand 35, duplicate 1		si:dkey-206d17.12	ribonuclease ZC3H12A
ccn1	CCN family member 1		LOC117741202	alpha-2-macroglobulin-like									cebpb	CCAAT/enhancer-binding protein beta		si:dkey-88e18.2	interleukin-12 subunit beta
dusp1	dual specificity protein phosphatase 1		LOC117742776	nectin-3-like isoform X1									dusp1	dual specificity protein phosphatase 1		tnfaip3	tumor necrosis factor alpha-induced protein 3 isoform X1
ect2	protein ECT2 isoform X5		LOC117742914	OX-2 membrane glycoprotein-like									il10	interleukin-10
fosl1a	fos-related antigen 1a		LOC117744389	C-X-C motif chemokine 10-like									il12ba	interleukin 12Ba
g0s2	G0/G1 switch protein 2		LOC117745182	C-X-C chemokine receptor type 3-like									il13ra2	interleukin-13 receptor subunit alpha-2 isoform X1
gadd45ab	growth arrest and DNA-damage-inducible, alpha, b		LOC117745288	serum amyloid P-component-like									il7r	interleukin-7 receptor subunit alpha
gadd45ga	growth arrest and DNA-damage-inducible, gamma a isoform X2		LOC117745559	endoribonuclease ZC3H12A									inhbaa	inhibin subunit beta Aa isoform X2
il10	interleukin-10		LOC117745960	uncharacterized protein LOC117745960 isoform X2									mertka	tyrosine-protein kinase Mer isoform X2
il12ba	interleukin 12Ba		LOC117746109	CMRF35-like molecule 1 isoform X2									nlrc3l1	NLR family CARD domain-containing protein 3 isoform X1
inhbaa	inhibin subunit beta Aa isoform X2		LOC117747623	protein NLRC3-like isoform X1									pglyrp6	peptidoglycan recognition protein 6
map3k5	mitogen-activated protein kinase kinase kinase 5		LOC117747747	permeability factor 2-like									prdm1b	PR domain zinc finger protein 1 isoform X1
mcl1b	induced myeloid leukemia cell differentiation protein Mcl-1b		LOC117749415	TNFAIP3-interacting protein 1-like									prdm1c	PR domain zinc finger protein 1 isoform X1
mef2ca	LOW QUALITY PROTEIN: myocyte enhancer factor 2ca		LOC117751046	amyloid protein A-like									samsn1a	SAM domain-containing protein SAMSN-1a
net1	neuroepithelial cell-transforming gene 1 protein isoform X1		LOC117751252	amyloid protein A-like									serping1	plasma protease C1 inhibitor
nr4a3	nuclear receptor subfamily 4 group A member 3 isoform X1		LOC117751260	amyloid protein A-like									si:ch211-212k18.7	macrosialin
nupr1b	nuclear protein 1b		adam8a	disintegrin and metalloproteinase domain-containing protein 8a									si:ch211-25d12.7	src-like-adapter 2
phlda2	pleckstrin homology-like domain family A member 2		ahsg2	alpha-2-HS-glycoprotein 2									si:dkey-206d17.12	ribonuclease ZC3H12A
phlda3	pleckstrin homology-like domain family A member 3		appl1	DCC-interacting protein 13-alpha									si:dkey-88e18.2	interleukin-12 subunit beta
sept4b	septin 4b isoform X2		bcl6aa	BCL6A transcription repressor a isoform X2									socs1a	LOW QUALITY PROTEIN: suppressor of cytokine signaling 1a
si:dkey-206d17.12	ribonuclease ZC3H12A		c4b	complement C4-B									tnfaip3	tumor necrosis factor alpha-induced protein 3 isoform X1
si:dkey-27i16.2	regulator of cell cycle RGCC		ccl35.1	chemokine (C-C motif) ligand 35, duplicate 1									tnfrsf21	tumor necrosis factor receptor superfamily member 21 isoform X2
si:dkey-88e18.2	interleukin-12 subunit beta		ccn4a	cellular communication network factor 4a
tnfrsf1b	tumor necrosis factor receptor superfamily member 1B		cebpb	CCAAT/enhancer-binding protein beta
			chia.1	chitinase, acidic.1
			cxcl19	C-X-C motif chemokine 19
			cxcl8a	interleukin-8 isoform X1
			ednraa	endothelin receptor type Aa
			ets1	protein C-ets-1 isoform X2
			f3a	coagulation factor IIIa
			gpr184	G protein-coupled receptor 184
			hp	haptoglobin isoform X1
			il10	interleukin-10
			il12ba	interleukin 12Ba
			il1rl1	interleukin-1 receptor type 1 isoform X1
			kdm6ba	uncharacterized protein kdm6ba
			kpna6	importin subunit alpha-7
			lxn	latexin
			nfkbiaa	nuclear factor of kappa light polypeptide gene enhancer in B-cells inhibitor, alpha a
			nfkbiab	nuclear factor of kappa light polypeptide gene enhancer in B-cells inhibitor, alpha b
			nlrc3l1	NLR family CARD domain-containing protein 3 isoform X1
			nr1d2a	nuclear receptor subfamily 1 group D member 2a
			nr1d2b	nuclear receptor subfamily 1 group D member 2b isoform X1
			nupr1b	nuclear protein 1b
			pglyrp6	peptidoglycan recognition protein 6
			pik3cg	phosphatidylinositol 4,5-bisphosphate 3-kinase catalytic subunit gamma isoform
			ptges	prostaglandin E synthase
			ptx3a	pentraxin-related protein PTX3
			serpinc1	antithrombin-III
			si:ch211-212k18.7	macrosialin
			si:ch73-63e15.2	protein strawberry notch homolog 2 isoform X1
			si:dkey-206d17.12	ribonuclease ZC3H12A
			si:dkey-88e18.2	interleukin-12 subunit beta
			tbxa2r	thromboxane A2 receptor isoform X1
			tnfaip3	tumor necrosis factor alpha-induced protein 3 isoform X1
			tnfaip6	tumor necrosis factor-inducible gene 6 protein
			tnfrsf1b	tumor necrosis factor receptor superfamily member 1B
			tnip2	TNFAIP3-interacting protein 2 isoform X1

## Sheet: HK_10d_down
microtubule bundle formation
armc4	armadillo repeat-containing protein 4
chp1	calcineurin B homologous protein 1
cfap100	cilia- and flagella-associated protein 100
cfap157	cilia- and flagella-associated protein 157
cfap206	cilia- and flagella-associated protein 206
LOC117744153	cilia- and flagella-associated protein 46
cfap74	cilia- and flagella-associated protein 74
LOC117741537	CLIP-associating protein 1-B-like isoform X2
ccdc114	coiled-coil domain-containing protein 114
ccdc151	coiled-coil domain-containing protein 151 isoform X2
ccdc40	coiled-coil domain-containing protein 40
LOC117743160	dnaJ homolog subfamily B member 13-like
dnaaf1	dynein assembly factor 1, axonemal
LOC117748405	dynein assembly factor 3, axonemal-like
dnaaf4	dynein assembly factor 4, axonemal
dnah1	dynein heavy chain 1, axonemal
dnah12	dynein heavy chain 12, axonemal
dnah5	dynein heavy chain 5, axonemal
dnah5l	dynein heavy chain 5, axonemal
dnah7	dynein heavy chain 7, axonemal
drc1	dynein regulatory complex protein 1 isoform X2
iqcg	dynein regulatory complex protein 9
dnai1.2	dynein, axonemal, intermediate chain 1, paralog 2
hydin	hydrocephalus-inducing protein homolog
lrguk	leucine-rich repeat and guanylate kinase domain-containing protein
LOC117740093	LOW QUALITY PROTEIN: cilia- and flagella-associated protein 44
cfap65	LOW QUALITY PROTEIN: cilia- and flagella-associated protein 65
gas8	LOW QUALITY PROTEIN: dynein regulatory complex subunit 4
spef2	LOW QUALITY PROTEIN: sperm flagellar protein 2
spag17	LOW QUALITY PROTEIN: sperm-associated antigen 17
wdr63	LOW QUALITY PROTEIN: WD repeat-containing protein 63
LOC117746272	nck-associated protein 5-like
pih1d2	PIH1 domain-containing protein 2
dnaaf2	protein kintoun
dnaaf6	protein PIH1D3
rsph9	radial spoke head protein 9 homolog
spef1	sperm flagellar protein 1 isoform X2
LOC117740628	sperm-associated antigen 16 protein
spag6	sperm-associated antigen 6 isoform X1
ttc12	tetratricopeptide repeat protein 12
tppp3	tubulin polymerization-promoting protein family member 3
zmynd10	zinc finger MYND domain-containing protein 10
dzip1	zinc finger protein Dzip1

## Sheet: SL_3d_up
complement activation			acute-phase response
LOC117729318	complement factor H-related protein 4-like isoform X2		LOC117728775	amyloid protein A-like
LOC117729343	complement factor H-like		LOC117728776	amyloid protein A-like
LOC117741202	alpha-2-macroglobulin-like		LOC117736885	interleukin-1 beta-like
LOC117742524	complement factor B-like		LOC117741202	alpha-2-macroglobulin-like
LOC117746362	complement component C8 beta chain-like		LOC117747740	LOW QUALITY PROTEIN: phospholipid scramblase 2-like
c6			LOC117751046	amyloid protein A-like
c7b			LOC117751252	amyloid protein A-like
c9			LOC117751260	amyloid protein A-like
			hp	haptoglobin isoform X1

## Sheet: SL_3d_down
cytoplasmic translation			oxygen carrier activity			ribosome assembly
LOC117734554	eukaryotic translation initiation factor 3 subunit D-like isoform X1		LOC117734742	hemoglobin subunit beta-2-like		LOC117733394	uncharacterized LOC117733394
rpl22l1	60S ribosomal protein L22-like 1 isoform X1		LOC117735441	hemoglobin embryonic subunit alpha-like		rpl23a	60S ribosomal protein L23a
rpl39	60S ribosomal protein L39		LOC117735579	hemoglobin subunit beta-2-like		rps14	40S ribosomal protein S14
rplp1	60S acidic ribosomal protein P1		LOC117735582	hemoglobin subunit alpha-1-like		rps27.1	40S ribosomal protein S27.1
rplp2	60S acidic ribosomal protein P2		LOC117735583	hemoglobin subunit alpha-1		rps28	40S ribosomal protein S28
rplp2l	ribosomal protein, large P2, like		LOC117735584	hemoglobin subunit beta-2-like		rsl24d1	probable ribosome biogenesis protein RLP24
rps21	40S ribosomal protein S21		LOC117735586	hemoglobin subunit beta-2-like
rps28	40S ribosomal protein S28		LOC117735588	hemoglobin subunit beta-2-like
rps29	40S ribosomal protein S29

## Sheet: SL_10d_up
complement activation alternative pathway			regulation of apoptotic process			acute-phase response			blood coagulation			inflammatory response
LOC117729318	complement factor H-related protein 4-like isoform X2		LOC117725177	B2 bradykinin receptor-like		LOC117728775	amyloid protein A-like		LOC117727475	thrombomodulin-like		LOC117725177	B2 bradykinin receptor-like
LOC117729343	complement factor H-like		LOC117725426	growth arrest and DNA damage-inducible protein GADD45 beta-like		LOC117728776	amyloid protein A-like		LOC117727624	thrombomodulin-like		LOC117725477	thrombospondin-1-like
LOC117734652	properdin-like isoform X1		LOC117725476	pituitary tumor-transforming gene 1 protein-interacting protein-like		LOC117736885	interleukin-1 beta-like		LOC117729343	complement factor H-like		LOC117727165	toll-like receptor 5
LOC117742524	complement factor B-like		LOC117726018	ras association domain-containing protein 3-like isoform X2		LOC117739248	interleukin-6-like		LOC117729650	E-selectin-like		LOC117727197	12-(S)-hydroxy-5,8,10,14-eicosatetraenoic acid receptor-like
LOC117745115	complement C3-like		LOC117726169	apoptosis facilitator Bcl-2-like protein 14		LOC117741201	alpha-2-macroglobulin-like		LOC117730179	E-selectin-like		LOC117727997	sialic acid-binding Ig-like lectin 10 isoform X1
LOC117746362	complement component C8 beta chain-like		LOC117726364	serine/threonine-protein kinase pim-3-like		LOC117741202	alpha-2-macroglobulin-like		LOC117730323	protein kinase C delta type-like		LOC117728697	interleukin-17C-like
c5	complement C5 isoform X1		LOC117727493	rho-related GTP-binding protein RhoB-like		LOC117745288	serum amyloid P-component-like		LOC117732005	LOW QUALITY PROTEIN: annexin A2-like		LOC117728706	sphingosine kinase 1-like
c7b	complement component C7		LOC117727973	alpha-actinin-4-like isoform X2		LOC117750175	fibronectin-like		LOC117732975	LOW QUALITY PROTEIN: tyrosine-protein phosphatase non-receptor type 11-like		LOC117728775	amyloid protein A-like
c8a	complement component C8 alpha chain		LOC117728068	mRNA decay activator protein ZFP36		LOC117751046	amyloid protein A-like		LOC117734681	integrin beta-3-like		LOC117728776	amyloid protein A-like
c9	complement component C9		LOC117728631	E3 SUMO-protein ligase PIAS1-like isoform X1		LOC117751252	amyloid protein A-like		LOC117736126	guanine nucleotide-binding protein G(q) subunit alpha		LOC117728882	macrophage mannose receptor 1-like
			LOC117728706	sphingosine kinase 1-like		LOC117751260	amyloid protein A-like		LOC117736299	P2X purinoceptor 4-like		LOC117729343	complement factor H-like
			LOC117730054	growth arrest and DNA damage-inducible protein GADD45 beta-like		cebpb	CCAAT/enhancer-binding protein beta		LOC117737725	beta-2-glycoprotein 1-like		LOC117729650	E-selectin-like
			LOC117730323	protein kinase C delta type-like		f8	coagulation factor VIII		LOC117740051	proteinase-activated receptor 2-like		LOC117730048	adhesion G protein-coupled receptor E1 isoform X1
			LOC117730577	mitogen-activated protein kinase kinase kinase 12-like		hp	haptoglobin isoform X1		LOC117740833	guanine nucleotide-binding protein G(q) subunit alpha-like isoform X1		LOC117730179	E-selectin-like
			LOC117730849	tumor necrosis factor receptor superfamily member 5-like		ptges	prostaglandin E synthase		LOC117740849	LOW QUALITY PROTEIN: proteinase-activated receptor 3-like		LOC117730849	tumor necrosis factor receptor superfamily member 5-like
			LOC117732538	cGMP-inhibited 3\\',5\\'-cyclic phosphodiesterase A-like isoform X2		serpinf2b	serpin peptidase inhibitor, clade F (alpha-2 antiplasmin, pigment epithelium derived factor), member 2b		LOC117740967	proteinase-activated receptor 1-like		LOC117732476	hexokinase-1-like isoform X1
			LOC117732827	hepatocyte growth factor					LOC117741292	ras-related protein Rap-2b		LOC117732827	hepatocyte growth factor
			LOC117733569	carbohydrate sulfotransferase 11-like					LOC117745203	LOW QUALITY PROTEIN: F-actin-uncapping protein LRRC16A-like		LOC117736299	P2X purinoceptor 4-like
			LOC117734603	LOW QUALITY PROTEIN: voltage-dependent P/Q-type calcium channel subunit alpha-1A-like					LOC117746778	ras-related protein Rap-2b-like		LOC117736465	C-C motif chemokine 19-like
			LOC117734778	prostaglandin E2 receptor EP1 subtype-like					LOC117747860	hepatocyte growth factor activator		LOC117736467	C-C motif chemokine 13-like
			LOC117734877	migration and invasion enhancer 1-like isoform X1					LOC117748579	integrin beta-3-like		LOC117736885	interleukin-1 beta-like
			LOC117736299	P2X purinoceptor 4-like					LOC117751024	LOW QUALITY PROTEIN: diacylglycerol kinase beta		LOC117737008	lymphotoxin-alpha-like
			LOC117736465	C-C motif chemokine 19-like					adora2aa	adenosine A2a receptor a isoform X1		LOC117737366	C-X-C motif chemokine 10-like
			LOC117737330	uncharacterized protein LOC117737330 isoform X1					blk	tyrosine-protein kinase Blk		LOC117737526	type-2 angiotensin II receptor-like
			LOC117737526	type-2 angiotensin II receptor-like					cd36	platelet glycoprotein 4		LOC117738903	N-acetylmuramoyl-L-alanine amidase-like
			LOC117737725	beta-2-glycoprotein 1-like					dmtn	dematin isoform X1		LOC117739248	interleukin-6-like
			LOC117739544	gasdermin-E-like					dock1	dedicator of cytokinesis protein 1		LOC117740051	proteinase-activated receptor 2-like
			LOC117740039	growth arrest-specific protein 1-like					ehd3	EH domain-containing protein 3 isoform X2		LOC117741201	alpha-2-macroglobulin-like
			LOC117740131	uncharacterized protein LOC117740131					f13a1b	coagulation factor XIII A chain		LOC117741202	alpha-2-macroglobulin-like
			LOC117740488	thymic stromal cotransporter homolog					f2r	proteinase-activated receptor 1		LOC117742431	histone deacetylase 4-like isoform X2
			LOC117740723	fibroblast growth factor 5-like					f2rl2	proteinase-activated receptor 3		LOC117742738	nectin-3-like
			LOC117741504	LOW QUALITY PROTEIN: insulin receptor substrate 2-like					f3a	coagulation factor IIIa		LOC117742868	OX-2 membrane glycoprotein-like
			LOC117741614	diablo homolog, mitochondrial-like					f8	coagulation factor VIII		LOC117742914	OX-2 membrane glycoprotein-like
			LOC117742642	mitochondrial uncoupling protein 2-like					flna	filamin-A isoform X3		LOC117744389	C-X-C motif chemokine 10-like
			LOC117742975	early growth response protein 1-A-like					gp1bb	platelet glycoprotein Ib beta chain		LOC117745115	complement C3-like
			LOC117745182	C-X-C chemokine receptor type 3-like					itga2.2	integrin alpha-2		LOC117745182	C-X-C chemokine receptor type 3-like
			LOC117745200	C-C chemokine receptor type 2 isoform X1					itpr3	inositol 1,4,5-trisphosphate receptor type 3 isoform X1		LOC117745200	C-C chemokine receptor type 2 isoform X1
			LOC117745559	endoribonuclease ZC3H12A					mafk	transcription factor MafK isoform X1		LOC117745288	serum amyloid P-component-like
			LOC117745930	receptor-interacting serine/threonine-protein kinase 2-like isoform X2					mertka	tyrosine-protein kinase Mer isoform X2		LOC117745303	free fatty acid receptor 2
			LOC117745966	LOW QUALITY PROTEIN: secretogranin-2-like, partial					pip5k1ca	phosphatidylinositol 4-phosphate 5-kinase type-1 gamma isoform X2		LOC117745311	exostosin-1-like
			LOC117747125	bcl-2-related ovarian killer protein homolog B-like					prkcaa	protein kinase C, alpha, a		LOC117745559	endoribonuclease ZC3H12A
			LOC117748644	suppressor of cytokine signaling 3-like					pros1	vitamin K-dependent protein S		LOC117745966	LOW QUALITY PROTEIN: secretogranin-2-like, partial
			LOC117748801	bone morphogenetic protein 4-like					selp	P-selectin isoform X2		LOC117747623	protein NLRC3-like isoform X1
			LOC117749391	ATP-dependent zinc metalloprotease YME1L1-like isoform X1					serpinf2b	serpin peptidase inhibitor, clade F (alpha-2 antiplasmin, pigment epithelium derived factor), member 2b		LOC117747747	permeability factor 2-like
			LOC117751310	actin, alpha cardiac muscle 1-like					si:ch211-132p1.2	proteinase-activated receptor 4 isoform X2		LOC117749408	C-C chemokine receptor type 3-like
			LOC117751327	growth arrest-specific protein 1					slc7a11	cystine/glutamate transporter		LOC117749415	TNFAIP3-interacting protein 1-like
			LOC117751334	TLE family member 5-like					tbxa2r	thromboxane A2 receptor isoform X1		LOC117750018	LOW QUALITY PROTEIN: interleukin-10 receptor subunit beta-like
			LOC117751535	cytokine receptor-like factor 1 isoform X1					tfpi2	tissue factor pathway inhibitor 2 isoform X4		LOC117750175	fibronectin-like
			aars1	alanine--tRNA ligase, cytoplasmic					tfpia	tissue factor pathway inhibitor a isoform X2		LOC117751046	amyloid protein A-like
			abr	active breakpoint cluster region-related protein isoform X1					vwf	von Willebrand factor		LOC117751252	amyloid protein A-like
			acta1a	actin alpha 1, skeletal muscle a					zmp:0000001200	dedicator of cytokinesis protein 9 isoform X1		LOC117751260	amyloid protein A-like
			adam8a	disintegrin and metalloproteinase domain-containing protein 8a								abr	active breakpoint cluster region-related protein isoform X1
			adora2aa	adenosine A2a receptor a isoform X1								adam8a	disintegrin and metalloproteinase domain-containing protein 8a
			akap12b	A-kinase anchor protein 12b isoform X1								adora2aa	adenosine A2a receptor a isoform X1
			aldh1a2	retinal dehydrogenase 2								bmp16	bone morphogenetic protein 16
			angpt1	angiopoietin-1								brd4	bromodomain-containing protein 4 isoform X1
			ankrd1a	ankyrin repeat domain-containing protein 1 isoform X1								c5	complement C5 isoform X1
			apbb2b	amyloid-beta A4 precursor protein-binding family B member 2 isoform X3								camk1b	calcium/calmodulin-dependent protein kinase type 1 isoform X1
			atf5b	uncharacterized protein atf5b isoform X2								ccl35.1	chemokine (C-C motif) ligand 35, duplicate 1
			badb	BCL2 associated agonist of cell death b								cd36	platelet glycoprotein 4
			bag3	BAG family molecular chaperone regulator 3 isoform X1								cdh5	cadherin-5
			bcar1	breast cancer anti-estrogen resistance protein 1 isoform X1								cebpb	CCAAT/enhancer-binding protein beta
			bcl2b	apoptosis regulator Bcl-2								cxcl19	C-X-C motif chemokine 19
			bcl2l1	bcl-2-like protein 1								cxcl8a	interleukin-8 isoform X1
			bcl3	B-cell lymphoma 3 protein homolog isoform X1								ednraa	endothelin receptor type Aa
			blk	tyrosine-protein kinase Blk								f2r	proteinase-activated receptor 1
			bmp16	bone morphogenetic protein 16								f3a	coagulation factor IIIa
			cacna1ab	LOW QUALITY PROTEIN: calcium channel, voltage-dependent, P/Q type, alpha 1A subunit, b								f8	coagulation factor VIII
			camk1b	calcium/calmodulin-dependent protein kinase type 1 isoform X1								fpr1	chemokine-like receptor 1 isoform X1
			ccl35.1	chemokine (C-C motif) ligand 35, duplicate 1								hck	tyrosine-protein kinase HCK isoform X1
			ccn1	CCN family member 1								hp	haptoglobin isoform X1
			ccn1l2	cellular communication network factor 1, like 2								il10	interleukin-10
			cd248a	CD248 molecule, endosialin a								il12ba	interleukin 12Ba
			cdh5	cadherin-5								il17a/f3	interleukin 17a/f3 isoform X1
			cdkn1bb	cyclin-dependent kinase inhibitor 1Bb								il17ra1a	interleukin 17 receptor A1a isoform X1
			ceacam1	carcinoembryonic antigen-related cell adhesion molecule 1								itga2.2	integrin alpha-2
			cebpb	CCAAT/enhancer-binding protein beta								kdm6ba	uncharacterized protein kdm6ba
			cideb	cell death activator CIDE-B								kpna6	importin subunit alpha-7
			ddit3	DNA damage-inducible transcript 3 protein								ltb4r	leukotriene B4 receptor 1
			dedd1	death effector domain-containing 1								lxn	latexin
			dhcr24	delta(24)-sterol reductase								nfkbiaa	nuclear factor of kappa light polypeptide gene enhancer in B-cells inhibitor, alpha a
			dusp1	dual specificity protein phosphatase 1								nfkbiab	nuclear factor of kappa light polypeptide gene enhancer in B-cells inhibitor, alpha b
			ednraa	endothelin receptor type Aa								nlrc3l1	NLR family CARD domain-containing protein 3 isoform X1
			egln2	egl nine homolog 2								nox1	NADPH oxidase 1
			egr3	early growth response protein 3								nr1d2a	nuclear receptor subfamily 1 group D member 2a
			eif2ak3	eukaryotic translation initiation factor 2-alpha kinase 3								nr1d2b	nuclear receptor subfamily 1 group D member 2b isoform X1
			epha7	LOW QUALITY PROTEIN: ephrin type-A receptor 7								pglyrp6	peptidoglycan recognition protein 6
			f2r	proteinase-activated receptor 1								pstpip1b	proline-serine-threonine phosphatase-interacting protein 1b isoform X1
			fas	tumor necrosis factor receptor superfamily member 23								ptafr	platelet-activating factor receptor isoform X1
			fgf21	fibroblast growth factor 21								ptger2a	prostaglandin E receptor 2a (subtype EP2)
			flna	filamin-A isoform X3								ptger4a	prostaglandin E receptor 4 (subtype EP4) a
			fosl1a	fos-related antigen 1a								ptges	prostaglandin E synthase
			gadd45aa	growth arrest and DNA-damage-inducible, alpha, a								ptgir	prostacyclin receptor
			gadd45ab	growth arrest and DNA-damage-inducible, alpha, b								ptgs2b	prostaglandin G/H synthase 2
			gadd45ga	growth arrest and DNA-damage-inducible, gamma a isoform X2								ptx3a	pentraxin-related protein PTX3
			gas1a	growth arrest-specific protein 1a								rela	transcription factor p65 isoform X1
			gata2a	endothelial transcription factor GATA-2a isoform X2								relb	proto-oncogene c-Rel isoform X1
			golph3	Golgi phosphoprotein 3								s1pr3a	sphingosine 1-phosphate receptor 3a
			gsna	gelsolin a								selp	P-selectin isoform X2
			hcar1-3	hydroxycarboxylic acid receptor 1								serpinf2b	serpin peptidase inhibitor, clade F (alpha-2 antiplasmin, pigment epithelium derived factor), member 2b
			hck	tyrosine-protein kinase HCK isoform X1								si:ch211-214p13.9	cell surface glycoprotein CD200 receptor 1 isoform X3
			hhla2b.1	uncharacterized protein hhla2b.1 isoform X1								si:ch73-63e15.2	protein strawberry notch homolog 2 isoform X1
			higd1a	HIG1 domain family member 1A, mitochondrial								si:dkey-206d17.12	ribonuclease ZC3H12A
			hsc70	heat shock cognate 71 kDa protein								si:dkey-88e18.2	interleukin-12 subunit beta
			htatip2	oxidoreductase HTATIP2								tbxa2r	thromboxane A2 receptor isoform X1
			hyou1	hypoxia up-regulated protein 1								thbs1b	thrombospondin-1
			igf1	LOW QUALITY PROTEIN: insulin-like growth factor I								tnfaip3	tumor necrosis factor alpha-induced protein 3 isoform X1
			igfbp3	insulin-like growth factor-binding protein 3								tnfaip6	tumor necrosis factor-inducible gene 6 protein
			il10	interleukin-10								tnip1	TNFAIP3-interacting protein 1 isoform X4
			il12ba	interleukin 12Ba								tnip2	TNFAIP3-interacting protein 2 isoform X1
			il22	interleukin-22
			inhbaa	inhibin subunit beta Aa isoform X2
			klf4	Krueppel-like factor 4
			map3k5	mitogen-activated protein kinase kinase kinase 5
			mdm4	protein Mdm4 isoform X1
			mertka	tyrosine-protein kinase Mer isoform X2
			nacad	uncharacterized protein nacad
			nes	nestin
			neurl1aa	E3 ubiquitin-protein ligase NEURL1
			nfkbiaa	nuclear factor of kappa light polypeptide gene enhancer in B-cells inhibitor, alpha a
			nr4a2a	nuclear receptor subfamily 4 group A member 2a
			nr4a3	nuclear receptor subfamily 4 group A member 3 isoform X1
			pdia3	protein disulfide-isomerase A3
			phlda2	pleckstrin homology-like domain family A member 2
			phlda3	pleckstrin homology-like domain family A member 3
			pias1b	E3 SUMO-protein ligase PIAS1 isoform X1
			pim1	serine/threonine-protein kinase pim-1
			plekhf1	pleckstrin homology domain-containing family F member 1
			plekhn1	pleckstrin homology domain-containing family N member 1 isoform X2
			ppargc1a	peroxisome proliferator-activated receptor gamma coactivator 1-alpha isoform X1
			prkaa2	5\\'-AMP-activated protein kinase catalytic subunit alpha-2 isoform X3
			prkcaa	protein kinase C, alpha, a
			qars1	glutamine--tRNA ligase isoform X1
			rapgef2	rap guanine nucleotide exchange factor 2 isoform X1
			rela	transcription factor p65 isoform X1
			rgcc	regulator of cell cycle RGCC
			rtkn	rhotekin isoform X1
			sema5a	LOW QUALITY PROTEIN: semaphorin-5A
			shc1	SHC-transforming protein 1 isoform X1
			si:ch211-264f5.6	carcinoembryonic antigen-related cell adhesion molecule 5
			si:ch211-284o19.8	protein lifeguard 1 isoform X3
			si:ch73-335l21.4	RING finger protein 227
			si:dkey-151g10.3	serine/threonine-protein kinase WNK3 isoform X4
			si:dkey-206d17.12	ribonuclease ZC3H12A
			si:dkey-88e18.2	interleukin-12 subunit beta
			skila	ski-like protein isoform X2
			slc7a11	cystine/glutamate transporter
			slc9a1a	LOW QUALITY PROTEIN: sodium/hydrogen exchanger 1
			slit2	slit homolog 2 protein
			snai2	zinc finger protein SNAI2
			socs3a	LOW QUALITY PROTEIN: suppressor of cytokine signaling 3a
			stk17b	serine/threonine-protein kinase 17B isoform X2
			tnfaip3	tumor necrosis factor alpha-induced protein 3 isoform X1
			tnfrsf11a	tumor necrosis factor receptor superfamily member 11A
			tnfsf10	tumor necrosis factor ligand superfamily member 10
			tnip2	TNFAIP3-interacting protein 2 isoform X1
			tp53i3	quinone oxidoreductase PIG3 isoform X1
			tpd52l1	tumor protein D53 isoform X1
			vip	VIP peptides isoform X2
			zak	mitogen-activated protein kinase kinase kinase 20 isoform X1
			zgc:162730	mRNA decay activator protein ZFP36 isoform X2

## Sheet: SL_10d_down
cytoskeleton organization			ribosome biogenesis			translation			RNA metabolic process
abi3a	ABI family, member 3a isoform X2		LOC117729552	mpv17-like protein 2		LOC117725483	heterogeneous nuclear ribonucleoprotein Q isoform X2		LOC117725319	cleavage and polyadenylation specificity factor subunit 3-like
LOC117748601	actin-binding LIM protein 1-like		LOC117729554	mpv17-like protein 2		LOC117728344	2-iminobutanoate/2-iminopropanoate deaminase-like		LOC117725483	heterogeneous nuclear ribonucleoprotein Q isoform X2
add3a	adducin 3 (gamma) a isoform X2		LOC117730662	mitochondrial RNA pseudouridine synthase rpusd4-like		LOC117728764	40S ribosomal protein S17-like isoform X1		LOC117726475	pyrin-like
LOC117727973	alpha-actinin-4-like isoform X2		LOC117731085	uncharacterized protein LOC117731085		LOC117729513	60S ribosomal protein L5-B		LOC117726950	C5a anaphylatoxin chemotactic receptor 1
alkbh4	alpha-ketoglutarate-dependent dioxygenase alkB homolog 4 isoform X1		LOC117731221	nucleolar protein 56-like		LOC117731440	40S ribosomal protein S26		LOC117727136	uncharacterized protein LOC117727136
arfip1	arfaptin-1 isoform X1		LOC117733394	#N/A		LOC117732556	uncharacterized LOC117732556		LOC117727148	uncharacterized protein LOC117727148
atxn7l1	ataxin-7-like protein 1 isoform X1		LOC117734857	probable ATP-dependent RNA helicase DDX17 isoform X2		LOC117733394	uncharacterized LOC117733394		LOC117727149	lactoylglutathione lyase-like
LOC117731192	band 4.1-like protein 1 isoform X1		LOC117735241	60S ribosomal protein L3		LOC117733571	serine hydroxymethyltransferase, mitochondrial-like isoform X1		LOC117727154	LOW QUALITY PROTEIN: NACHT, LRR and PYD domains-containing protein 12-like
chp1	calcineurin B homologous protein 1		LOC117735784	transcription factor IIIA-like		LOC117733902	keratin, type I cytoskeletal 20-like		LOC117727236	DNA (cytosine-5)-methyltransferase 3A-like isoform X6
clip1a	CAP-Gly domain-containing linker protein 1 isoform X1		LOC117746009	40S ribosomal protein S8		LOC117734079	60S ribosomal protein L22 isoform X2		LOC117727370	transforming growth factor beta-3 proprotein-like
si:dkey-34e4.1	carboxyl-terminal PDZ ligand of neuronal nitric oxide synthase protein		LOC117746096	40S ribosomal protein S8		LOC117734464	40S ribosomal protein S11		LOC117727472	nuclear receptor coactivator 7 isoform X2
LOC117746480	carboxyl-terminal PDZ ligand of neuronal nitric oxide synthase protein-like		bms1	ribosome biogenesis protein BMS1 homolog isoform X1		LOC117735241	60S ribosomal protein L3		LOC117727541	prospero homeobox protein 2-like
cd2ap	CD2-associated protein isoform X3		bop1	ribosome biogenesis protein bop1		LOC117735809	60S ribosomal protein L35		LOC117727644	sex comb on midleg-like protein 4 isoform X1
cdc42ep1b	cdc42 effector protein 1b		bysl	LOW QUALITY PROTEIN: bystin		LOC117736201	60S ribosomal protein L35-like		LOC117727658	terminal nucleotidyltransferase 5A-like
ccsapb	centriole, cilia and spindle-associated protein		dcaf13	DDB1- and CUL4-associated factor 13		LOC117736949	eukaryotic translation initiation factor 4E-binding protein 1-like		LOC117727721	1-phosphatidylinositol 4,5-bisphosphate phosphodiesterase beta-1-like
cep41	centrosomal protein of 41 kDa isoform X1		ddx31	probable ATP-dependent RNA helicase DDX31 isoform X2		LOC117740409	eukaryotic translation initiation factor 4E-binding protein 1-like isoform X1		LOC117727775	LOW QUALITY PROTEIN: CCAAT/enhancer-binding protein zeta-like
cep63	centrosomal protein of 63 kDa		dimt1l	probable dimethyladenosine transferase		LOC117741003	heat shock protein beta-1-like		LOC117727822	crooked neck-like protein 1
chd3	chromodomain-helicase-DNA-binding protein 3 isoform X2		esf1	ESF1 homolog		LOC117741137	protein Smaug homolog 2 isoform X2		LOC117727889	NACHT, LRR and PYD domains-containing protein 12-like isoform X14
cfap410	cilia- and flagella-associated protein 410		exosc1	exosome complex component CSL4		LOC117743935	SLC35A4 upstream open reading frame protein-like		LOC117727973	alpha-actinin-4-like isoform X2
LOC117741301	claudin-3-like		gnl3l	guanine nucleotide-binding protein-like 3-like protein isoform X2		LOC117746009	40S ribosomal protein S8		LOC117728248	zona pellucida sperm-binding protein 3-like
clasp2	CLIP-associating protein 2 isoform X1		gtf2h5	general transcription factor IIH subunit 5		LOC117746063	uncharacterized protein LOC117746063 isoform X4		LOC117728267	zona pellucida sperm-binding protein 3-like
si:ch211-269e2.1	cohesin subunit SA-2 isoform X1		gtf3ab	general transcription factor IIIA, b		LOC117746069	uncharacterized protein LOC117746069 isoform X3		LOC117728344	2-iminobutanoate/2-iminopropanoate deaminase-like
ccdc69	coiled-coil domain-containing protein 69		gtpbp4	nucleolar GTP-binding protein 1		LOC117746096	40S ribosomal protein S8		LOC117728721	DNA-binding protein RFX7-like
coro7	coronin-7		heatr1	HEAT repeat-containing protein 1 isoform X1		LOC117746451	elongation factor 2		LOC117729153	interferon regulatory factor 4-like
specc1	cytospin-B isoform X1		imp3	U3 small nucleolar ribonucleoprotein protein IMP3		LOC117748499	60S ribosomal protein L19-like isoform X2		LOC117729228	serine/arginine-rich splicing factor 11-like isoform X1
LOC117737082	dedicator of cytokinesis protein 2-like		kat2b	histone acetyltransferase KAT2B		LOC117749167	L-seryl-tRNA(Sec) kinase		LOC117730031	transcription factor jun-D-like
LOC117747638	dynactin subunit 1-like isoform X6		lsm6	U6 snRNA-associated Sm-like protein LSm6		LOC117751239	heterogeneous nuclear ribonucleoprotein L-like isoform X1		LOC117730077	mediator of RNA polymerase II transcription subunit 26-like isoform X2
dnah5l	dynein heavy chain 5, axonemal		lyar	cell growth-regulating nucleolar protein		LOC117751539	nanos homolog 1-like		LOC117730530	uncharacterized protein LOC117730530 isoform X2
dynlt1	dynein light chain Tctex-type 1		malsu1	mitochondrial assembly of ribosomal large subunit protein 1		dars2	aspartate--tRNA ligase, mitochondrial		LOC117730572	inhibin beta B chain
LOC117733396	dystroglycan-like		mdn1	midasin isoform X3		ears2	probable glutamate--tRNA ligase, mitochondrial		LOC117730590	zinc finger protein 615-like
eps8a	epidermal growth factor receptor kinase substrate 8a		mettl5	rRNA N6-adenosine-methyltransferase METTL5 isoform X1		eef1b2	elongation factor 1-beta		LOC117730662	mitochondrial RNA pseudouridine synthase rpusd4-like
flna	filamin-A isoform X3		mrm3a	rRNA methyltransferase 3A, mitochondrial		eef1da	eukaryotic translation elongation factor 1 delta a (guanine nucleotide exchange protein) isoform X3		LOC117731162	transcription factor HES-5-like
LOC117745047	focal adhesion kinase 1-like isoform X1		mrto4	mRNA turnover protein 4 homolog		egfra	epidermal growth factor receptor		LOC117731221	nucleolar protein 56-like
foxp3b	forkhead box protein P3 isoform X2		mtg2	mitochondrial ribosome-associated GTPase 2		eif2b4	translation initiation factor eIF-2B subunit delta isoform X2		LOC117731309	nuclear factor of activated T-cells, cytoplasmic 2
parvg	gamma-parvin isoform X1		nmd3	60S ribosomal export protein NMD3		eif4a2	eukaryotic initiation factor 4A-II		LOC117731449	helicase with zinc finger domain 2-like isoform X1
gmfg	glia maturation factor gamma		pin4	peptidyl-prolyl cis-trans isomerase NIMA-interacting 4		eif4a3	eukaryotic initiation factor 4A-III		LOC117731773	zinc finger C3H1 domain-containing protein-like isoform X5
gapdh	glyceraldehyde-3-phosphate dehydrogenase		prkdc	DNA-dependent protein kinase catalytic subunit		eif4ebp2	LOW QUALITY PROTEIN: eukaryotic translation initiation factor 4E-binding protein 2		LOC117731854	nuclear factor interleukin-3-regulated protein-like
haus4	HAUS augmin-like complex subunit 4		riok3	serine/threonine-protein kinase RIO3		eif4enif1	eukaryotic translation initiation factor 4E transporter isoform X1		LOC117731917	proline-rich protein 5-like
hepacam2	HEPACAM family member 2 isoform X1		riox2	ribosomal oxygenase 2 isoform X1		larp1	la-related protein 1		LOC117732167	histone H4
kat2b	histone acetyltransferase KAT2B		rpl12	60S ribosomal protein L12 isoform X1		malsu1	mitochondrial assembly of ribosomal large subunit protein 1		LOC117732810	E3 ubiquitin-protein ligase TRIM47-like isoform X2
hip1rb	huntingtin interacting protein 1 related b isoform X2		rpl23a	60S ribosomal protein L23a		mettl5	rRNA N6-adenosine-methyltransferase METTL5 isoform X1		LOC117732821	cyclin-dependent kinase 14-like isoform X2
itpka	inositol-trisphosphate 3-kinase A		rpl26	60S ribosomal protein L26		mrpl24	probable 39S ribosomal protein L24, mitochondrial isoform X2		LOC117732962	uncharacterized protein LOC117732962
LOC117734114	IQ motif and SEC7 domain-containing protein 1-like		rpl38	60S ribosomal protein L38		mrpl33	39S ribosomal protein L33, mitochondrial		LOC117733140	P2Y purinoceptor 1-like
LOC117736392	junction-mediating and -regulatory protein-like		rpl7	60S ribosomal protein L7		mrps12	28S ribosomal protein S12, mitochondrial		LOC117733142	LOW QUALITY PROTEIN: P2Y purinoceptor 1-like
LOC117733902	keratin, type I cytoskeletal 20-like		rplp0	60S acidic ribosomal protein P0		mrps21	28S ribosomal protein S21, mitochondrial		LOC117733281	DNA (cytosine-5)-methyltransferase 3B-like isoform X4
lzts2a	leucine zipper putative tumor suppressor 2a		rpp30	ribonuclease P protein subunit p30 isoform X1		mrps24	28S ribosomal protein S24, mitochondrial		LOC117733326	B-cell lymphoma/leukemia 11A-like
fbrsl1	LOW QUALITY PROTEIN: autism susceptibility gene 2 protein		rps14	40S ribosomal protein S14		mrps6	28S ribosomal protein S6, mitochondrial		LOC117733657	Krueppel-like factor 15
cep57	LOW QUALITY PROTEIN: centrosomal protein of 57 kDa		rps27.1	40S ribosomal protein S27.1		mtg2	mitochondrial ribosome-associated GTPase 2		LOC117734209	#N/A
clic4	LOW QUALITY PROTEIN: chloride intracellular channel protein 4		rps27.2	40S ribosomal protein S27.2		mtif3	translation initiation factor IF-3, mitochondrial isoform X4		LOC117734758	LOW QUALITY PROTEIN: myocardin-related transcription factor B-like
trim36	LOW QUALITY PROTEIN: E3 ubiquitin-protein ligase TRIM36		rps28	40S ribosomal protein S28		mtrf1	peptide chain release factor 1, mitochondrial isoform X1		LOC117734857	probable ATP-dependent RNA helicase DDX17 isoform X2
LOC117734604	LOW QUALITY PROTEIN: MICAL-like protein 1		rps5	40S ribosomal protein S5		nanos3	nanos homolog 3		LOC117734944	protein kinase C beta type isoform X1
LOC117734758	LOW QUALITY PROTEIN: myocardin-related transcription factor B-like		rpsa	40S ribosomal protein SA		ngrn	neugrin		LOC117735153	SUMO-conjugating enzyme UBC9-like
LOC117730651	LOW QUALITY PROTEIN: rootletin-like		rsl24d1	probable ribosome biogenesis protein RLP24		ogfod1	prolyl 3-hydroxylase OGFOD1		LOC117735446	transcription factor Sox-8
lrmp	lymphoid-restricted membrane protein		trmt61b	tRNA (adenine(58)-N(1))-methyltransferase, mitochondrial isoform X2		pus7	pseudouridylate synthase 7 homolog		LOC117735773	zinc finger protein 699-like
LOC117738918	MAP7 domain-containing protein 1-like isoform X12		tsr3	ribosome biogenesis protein TSR3 homolog		rars2	probable arginine--tRNA ligase, mitochondrial isoform X2		LOC117735815	protein mono-ADP-ribosyltransferase PARP14-like
msrb2	methionine-R-sulfoxide reductase B2, mitochondrial		utp11	probable U3 small nucleolar RNA-associated protein 11		rida	2-iminobutanoate/2-iminopropanoate deaminase isoform X1		LOC117736157	tripartite motif-containing protein 16-like
map1b	microtubule-associated protein 1B isoform X1					rmnd1	required for meiotic nuclear division protein 1 homolog isoform X1		LOC117736274	zinc finger protein 37-like isoform X3
mapre3a	microtubule-associated protein RP/EB family member 3a isoform X1					rpl10a	60S ribosomal protein L10a		LOC117736284	transcription termination factor 1-like
LOC117746330	mitogen-activated protein kinase kinase kinase 20-like					rpl11	60S ribosomal protein L11		LOC117736303	polycomb complex protein BMI-1-A-like isoform X1
LOC117732345	MOB kinase activator 2					rpl12	60S ribosomal protein L12 isoform X1		LOC117736392	junction-mediating and -regulatory protein-like
bin1b	myc box-dependent-interacting protein 1b isoform X6					rpl18a	60S ribosomal protein L18a		LOC117736636	zinc finger protein with KRAB and SCAN domains 8-like
mef2cb	myocyte enhancer factor 2cb isoform X6					rpl19	60S ribosomal protein L19		LOC117736637	zinc finger protein OZF-like
slc9a3r1a	Na(+)/H(+) exchange regulatory cofactor NHE-RF1a					rpl22	60S ribosomal protein L22		LOC117736655	endonuclease V-like isoform X1
naca	nascent polypeptide-associated complex subunit alpha isoform X3					rpl22l1	60S ribosomal protein L22-like 1 isoform X1		LOC117736782	zinc finger and SCAN domain-containing protein 31-like
nckap1l	nck-associated protein 1-like					rpl23	60S ribosomal protein L23		LOC117736959	ADP-ribosylation factor-like protein 6-interacting protein 4
LOC117746272	nck-associated protein 5-like					rpl23a	60S ribosomal protein L23a		LOC117737223	integrin alpha-6-like
LOC117748326	neurabin-2-like					rpl26	60S ribosomal protein L26		LOC117737514	uncharacterized protein LOC117737514 isoform X1
nf2a	neurofibromin 2a (merlin)					rpl27	60S ribosomal protein L27		LOC117737678	H-2 class II histocompatibility antigen gamma chain-like
nefla	neurofilament light polypeptide isoform X1					rpl27a	60S ribosomal protein L27a		LOC117738738	chromodomain-helicase-DNA-binding protein 4-like isoform X1
LOC117742905	neuronal membrane glycoprotein M6-b-like					rpl28	60S ribosomal protein L28		LOC117738746	chromodomain-helicase-DNA-binding protein 4-like
cfl1l	non-muscle cofilin 1-like					rpl29	60S ribosomal protein L29		LOC117738768	voltage-dependent calcium channel gamma-7 subunit-like
LOC117751028	nuclear pore glycoprotein p62-like					rpl31	60S ribosomal protein L31		LOC117738940	zinc finger protein 564-like isoform X2
pdlim2	PDZ and LIM domain protein 2					rpl34	60S ribosomal protein L34		LOC117739438	regulation of nuclear pre-mRNA domain-containing protein 1A-like isoform X2
phactr4b	phosphatase and actin regulator 4B					rpl35a	60S ribosomal protein L35a		LOC117740040	transcription factor 4-like isoform X1
pik3ca	phosphatidylinositol 4,5-bisphosphate 3-kinase catalytic subunit alpha isoform isoform X1					rpl36	60S ribosomal protein L36		LOC117740053	zinc finger and BTB domain-containing protein 7C isoform X1
pip5k1ca	phosphatidylinositol 4-phosphate 5-kinase type-1 gamma isoform X2					rpl36a	60S ribosomal protein L36a		LOC117740101	transcription factor 7-like 1-A
pkp2	plakophilin-2 isoform X1					rpl37	60S ribosomal protein L37		LOC117740438	probable ribonuclease ZC3H12C
ccdc88c	protein Daple isoform X1					rpl37a	60S ribosomal protein L37a		LOC117740610	phospholipase A2-like
fam49a	protein FAM49A isoform X4					rpl38	60S ribosomal protein L38		LOC117740893	calsenilin-like isoform X1
pacsin3	protein kinase C and casein kinase substrate in neurons protein 3					rpl39	60S ribosomal protein L39		LOC117741003	heat shock protein beta-1-like
prkcda	protein kinase C, delta a					rpl6	60S ribosomal protein L6		LOC117741137	protein Smaug homolog 2 isoform X2
uxt	protein UXT					rpl8	60S ribosomal protein L8		LOC117741158	tripartite motif-containing protein 16-like
mical3a	protein-methionine sulfoxide oxidase mical3a isoform X9					rpl9	60S ribosomal protein L9		LOC117741159	LOW QUALITY PROTEIN: E3 ubiquitin/ISG15 ligase TRIM25-like
iqgap2	ras GTPase-activating-like protein IQGAP2 isoform X1					rplp1	60S acidic ribosomal protein P1		LOC117741188	POU domain class 2-associating factor 1
rhogb	ras homolog family member Gb isoform X2					rplp2	60S acidic ribosomal protein P2		LOC117741438	segment polarity protein dishevelled homolog DVL-3 isoform X1
rac2	ras-related C3 botulinum toxin substrate 2					rps14	40S ribosomal protein S14		LOC117741699	THO complex subunit 4-A-like
LOC117744232	ras-related protein Rap-2a-like					rps15a	40S ribosomal protein S15a		LOC117741969	SR-related and CTD-associated factor 4-like isoform X1
rflna	refilin-A					rps16	40S ribosomal protein S16		LOC117742387	interferon regulatory factor 2-binding protein 1-like
rp1l1a	retinitis pigmentosa 1-like 1 protein, partial					rps18	40S ribosomal protein S18		LOC117742757	pterin-4-alpha-carbinolamine dehydratase 2-like
LOC117733564	rho GTPase-activating protein 4-like isoform X1					rps19	40S ribosomal protein S19		LOC117743032	transcription factor COE1-like isoform X2
LOC117733230	rho guanine nucleotide exchange factor 10-like protein isoform X1					rps2	40S ribosomal protein S2		LOC117743283	androgen receptor-like isoform X2
arhgef18b	rho guanine nucleotide exchange factor 18 isoform X4					rps20	40S ribosomal protein S20		LOC117743289	uncharacterized protein LOC117743289
rhoh	rho-related GTP-binding protein RhoH					rps21	40S ribosomal protein S21		LOC117743946	tripartite motif-containing protein 16-like
crocc2	rootletin					rps23	40S ribosomal protein S23		LOC117744035	zinc finger protein 503
scinla	scinderin like a					rps24	40S ribosomal protein S24		LOC117744469	prolyl-tRNA synthetase associated domain-containing protein 1-like isoform X1
LOC117741438	segment polarity protein dishevelled homolog DVL-3 isoform X1					rps27.1	40S ribosomal protein S27.1		LOC117745040	CREB-regulated transcription coactivator 2 isoform X1
brsk2a	serine/threonine-protein kinase BRSK2 isoform X2					rps27.2	40S ribosomal protein S27.2		LOC117745482	zinc finger protein 691-like
mark2b	serine/threonine-protein kinase MARK2 isoform X10					rps27a	ubiquitin-40S ribosomal protein S27a		LOC117745834	ataxin-1-like
sh3d21	SH3 domain-containing protein 21 isoform X2					rps28	40S ribosomal protein S28		LOC117745957	double-stranded RNA-specific editase 1-like
shtn2	shootin-1 isoform X2					rps29	40S ribosomal protein S29		LOC117746009	40S ribosomal protein S8
sorbs2a	sorbin and SH3 domain-containing protein 2					rps3	40S ribosomal protein S3		LOC117746036	oocyte zinc finger protein XlCOF6-like isoform X2
LOC117742938	spectrin family protein isoform X4					rps3a	40S ribosomal protein S3a		LOC117746040	LOW QUALITY PROTEIN: zinc finger protein GLIS1-like
spag1a	sperm-associated antigen 1A					rps5	40S ribosomal protein S5		LOC117746096	40S ribosomal protein S8
strip2	striatin-interacting protein 1 homolog isoform X2					rps7	40S ribosomal protein S7		LOC117746205	uncharacterized protein LOC117746205
sapcd1	suppressor APC domain-containing protein 1					rps9	40S ribosomal protein S9		LOC117746237	serine/arginine-rich splicing factor 11-like isoform X4
swap70a	switch-associated protein 70					rpsa	40S ribosomal protein SA		LOC117746479	discoidin domain-containing receptor 2-like isoform X2
LOC117747401	synaptopodin-2					rsl24d1	probable ribosome biogenesis protein RLP24		LOC117746532	pre-B-cell leukemia transcription factor 1 isoform X2
LOC117738694	TGF-beta receptor type-2-like					sepsecs	O-phosphoseryl-tRNA(Sec) selenium transferase isoform X2		LOC117746955	poly(U)-specific endoribonuclease-C-like isoform X1
LOC117732900	titin-like					tnip1	TNFAIP3-interacting protein 1 isoform X4		LOC117746977	tripartite motif-containing protein 16-like
tnikb	TRAF2 and NCK interacting kinase b isoform X6					zgc:114188	40S ribosomal protein S17		LOC117747523	E3 ubiquitin-protein ligase Midline-1-like
LOC117748463	transcription factor E2F4-like					znf385a	zinc finger protein 385A isoform X2		LOC117747912	zinc finger protein 169-like isoform X5
LOC117727370	transforming growth factor beta-3 proprotein-like					znf706	zinc finger protein 706		LOC117748061	zinc finger protein 768-like isoform X1
tpm1	tropomyosin alpha-1 chain isoform X7								LOC117748065	gastrula zinc finger protein XlCGF57.1-like isoform X1
tubb4bl	tubulin beta chain								LOC117748463	transcription factor E2F4-like
LOC117730345	tubulin monoglycylase TTLL3-like isoform X1								LOC117748519	uncharacterized protein LOC117748519
ttll7	tubulin polyglutamylase TTLL7 isoform X1								LOC117748625	NACHT, LRR and PYD domains-containing protein 3-like isoform X2
ptpn21	tyrosine-protein phosphatase non-receptor type 21								LOC117748816	LOW QUALITY PROTEIN: zinc finger protein 503-like
cylda	ubiquitin carboxyl-terminal hydrolase CYLD isoform X2								LOC117749167	L-seryl-tRNA(Sec) kinase
ehbp1l1a	uncharacterized protein ehbp1l1a isoform X2								LOC117749699	#N/A
ehbp1l1b	uncharacterized protein ehbp1l1b isoform X1								LOC117750602	motor neuron and pancreas homeobox protein 1-like
LOC117732392	uncharacterized protein LOC117732392								LOC117750877	receptor tyrosine-protein kinase erbB-4-like
si:ch211-13f8.1	uncharacterized protein si:ch211-13f8.1								LOC117751028	nuclear pore glycoprotein p62-like
myo1b	unconventional myosin-Ib isoform X1								LOC117751047	probable ribonuclease ZC3H12C
myo5aa	unconventional myosin-Va								LOC117751239	heterogeneous nuclear ribonucleoprotein L-like isoform X1
myo5b	unconventional myosin-Vb isoform X1								LOC117751419	retinoblastoma-like protein 2
myo5c	unconventional myosin-Vc isoform X1								a1cf	APOBEC1 complementation factor isoform X2
myo15aa	unconventional myosin-XV								abhd14b	protein ABHD14B
vps54	vacuolar protein sorting-associated protein 54 isoform X1								acvr2aa	activin receptor type-2A
vill	villin-1								adarb1b	double-stranded RNA-specific editase 1 isoform X2
xirp2a	xin actin-binding repeat-containing protein 2								adat2	tRNA-specific adenosine deaminase 2 isoform X1
									aicda	single-stranded DNA cytosine deaminase
									ankra2	ankyrin repeat family A protein 2
									ankrd16	ankyrin repeat domain-containing protein 16 isoform X1
									atn1	atrophin-1
									atp1b4	protein ATP1B4
									atxn7l1	ataxin-7-like protein 1 isoform X1
									bach2b	transcription regulator protein BACH2 isoform X1
									baz2ba	bromodomain adjacent to zinc finger domain protein 2B
									bcl11aa	BAF chromatin remodeling complex subunit BCL11A a isoform X1
									bcl11bb	B-cell lymphoma/leukemia 11B isoform X1
									bend5	BEN domain-containing protein 5 isoform X1
									bhlha15	class A basic helix-loop-helix protein 15
									bicral	BRD4-interacting chromatin-remodeling complex-associated protein-like
									bmi1a	LOW QUALITY PROTEIN: polycomb complex protein BMI-1-A
									bmp4	bone morphogenetic protein 4
									bms1	ribosome biogenesis protein BMS1 homolog isoform X1
									bnc1	zinc finger protein basonuclin-1
									bop1	ribosome biogenesis protein bop1
									brf2	transcription factor IIIB 50 kDa subunit isoform X1
									bysl	LOW QUALITY PROTEIN: bystin
									card11	caspase recruitment domain-containing protein 11 isoform X1
									card14	caspase recruitment domain-containing protein 14 isoform X1
									cavin1a	caveolae-associated protein 1
									cbfa2t3	protein CBFA2T3 isoform X3
									cbx3a	chromobox protein homolog 3a isoform X1
									cbx5	chromobox protein homolog 5
									cbx7b	chromobox protein homolog 7 isoform X1
									cby1	protein chibby homolog 1
									ccdc130	coiled-coil domain-containing protein 130 homolog isoform X2
									cdca7a	cell division cycle-associated protein 7a
									cdkn1cb	cyclin-dependent kinase inhibitor 1C
									chd3	chromodomain-helicase-DNA-binding protein 3 isoform X2
									chp1	calcineurin B homologous protein 1
									ciita	LOW QUALITY PROTEIN: MHC class II transactivator, partial
									clk4a	dual specificity protein kinase CLK4 isoform X1
									creb3l3l	cAMP responsive element binding protein 3-like 3 like
									cry1b	cryptochrome-1b
									cry5	cryptochrome circadian regulator 5 isoform X1
									crym	ketimine reductase mu-crystallin
									cylda	ubiquitin carboxyl-terminal hydrolase CYLD isoform X2
									dab2	disabled homolog 2 isoform X3
									dars2	aspartate--tRNA ligase, mitochondrial
									dcaf13	DDB1- and CUL4-associated factor 13
									dcp2	m7GpppN-mRNA hydrolase isoform X1
									ddr1	epithelial discoidin domain-containing receptor 1 isoform X1
									dedd1	death effector domain-containing 1
									dhx16	pre-mRNA-splicing factor ATP-dependent RNA helicase DHX16
									dimt1l	probable dimethyladenosine transferase
									dnm2a	dynamin-3 isoform X3
									dnmt1	DNA (cytosine-5)-methyltransferase 1
									dnmt3ba	DNA (cytosine-5-)-methyltransferase 3 beta, duplicate a
									dpf3	zinc finger protein DPF3 isoform X2
									dtd2	D-aminoacyl-tRNA deacylase 2
									ears2	probable glutamate--tRNA ligase, mitochondrial
									ebf1a	transcription factor COE1-A isoform X2
									efemp1	EGF-containing fibulin-like extracellular matrix protein 1
									egfra	epidermal growth factor receptor
									eif4a3	eukaryotic initiation factor 4A-III
									eif4enif1	eukaryotic translation initiation factor 4E transporter isoform X1
									endou	poly(U)-specific endoribonuclease-A
									endouc	poly(U)-specific endoribonuclease-C
									enpp1	ectonucleotide pyrophosphatase/phosphodiesterase family member 1
									ercc1	DNA excision repair protein ERCC-1
									esf1	ESF1 homolog
									exosc1	exosome complex component CSL4
									eya1	eyes absent homolog 1 isoform X5
									fadd	FAS-associated death domain protein
									fbrsl1	LOW QUALITY PROTEIN: autism susceptibility gene 2 protein
									flna	filamin-A isoform X3
									foxa2	LOW QUALITY PROTEIN: forkhead box protein A2
									foxp3b	forkhead box protein P3 isoform X2
									fzd4	LOW QUALITY PROTEIN: frizzled-4
									gtf2h5	general transcription factor IIH subunit 5
									gtf3ab	general transcription factor IIIA, b
									gtf3c5	general transcription factor 3C polypeptide 5
									gtpbp4	nucleolar GTP-binding protein 1
									hdx	highly divergent homeobox isoform X2
									heatr1	HEAT repeat-containing protein 1 isoform X1
									hes6	transcription cofactor HES-6
									hint1	histidine triad nucleotide-binding protein 1
									hmga1a	high mobility group AT-hook 1a
									hnf1a	hepatocyte nuclear factor 1-alpha
									hnrnpm	heterogeneous nuclear ribonucleoprotein M isoform X1
									hnrpkl	heterogeneous nuclear ribonucleoprotein K, like isoform X2
									hopx	homeodomain-only protein
									hsc70	heat shock cognate 71 kDa protein
									ifrd2	interferon-related developmental regulator 2 isoform X2
									ikzf2	zinc finger protein Helios isoform X1
									imp3	U3 small nucleolar ribonucleoprotein protein IMP3
									ints2	integrator complex subunit 2
									irf4a	interferon regulatory factor 4a
									irf8	interferon regulatory factor 8
									isl2a	insulin gene enhancer protein isl-2a isoform X1
									itga6a	integrin alpha-6 isoform X1
									kat2b	histone acetyltransferase KAT2B
									lamtor5	ragulator complex protein LAMTOR5
									larp1	la-related protein 1
									lin52	protein lin-52 homolog
									lmo7a	LIM domain only protein 7 isoform X1
									lpxn	leupaxin
									lrch4	leucine-rich repeat and calponin homology domain-containing protein 4 isoform X3
									lrrc14b	leucine-rich repeat-containing protein 14B
									lsm1	U6 snRNA-associated Sm-like protein LSm1
									lsm5	U6 snRNA-associated Sm-like protein LSm5
									lsm6	U6 snRNA-associated Sm-like protein LSm6
									lum	lumican
									lyar	cell growth-regulating nucleolar protein
									mafaa	transcription factor MafAa
									map3k5	mitogen-activated protein kinase kinase kinase 5
									mapre3a	microtubule-associated protein RP/EB family member 3a isoform X1
									mcf2la	guanine nucleotide exchange factor DBS isoform X2
									mdn1	midasin isoform X3
									mef2cb	myocyte enhancer factor 2cb isoform X6
									mettl5	rRNA N6-adenosine-methyltransferase METTL5 isoform X1
									mlx	max-like protein X
									morc2	ATPase MORC2 isoform X1
									mrm3a	rRNA methyltransferase 3A, mitochondrial
									mrtfba	myocardin-related transcription factor B isoform X1
									mrto4	mRNA turnover protein 4 homolog
									myrf	myelin regulatory factor
									nampt1	nicotinamide phosphoribosyltransferase
									nanos3	nanos homolog 3
									ncf1	neutrophil cytosol factor 1 isoform X2
									nek12	NIMA-related kinase 12
									nelfa	negative elongation factor A
									nfx1	transcriptional repressor NF-X1 isoform X4
									nkx3-2	homeobox protein Nkx-3.2
									nkx3.3	NK3 homeobox 3 isoform X1
									nlrc3	NLR family CARD domain-containing protein 3
									nod2	nucleotide-binding oligomerization domain-containing protein 2 isoform X1
									nos1	nitric oxide synthase, brain
									npnta	nephronectin a isoform X1
									nr0b1	nuclear receptor subfamily 0 group B member 1
									nr2f2	COUP transcription factor 2 isoform X1
									nr2f6b	nuclear receptor subfamily 2 group F member 6b isoform X2
									parp10	protein mono-ADP-ribosyltransferase PARP10
									pax10	paired box protein Pax-6
									pax5	paired box protein Pax-5 isoform X1
									pcbd1	pterin-4-alpha-carbinolamine dehydratase
									pdcd4a	programmed cell death protein 4a
									per1b	period circadian protein homolog 1b
									phf1	PHD finger protein 1
									phf5a	PHD finger-like domain-containing protein 5A
									pin1	peptidyl-prolyl cis-trans isomerase NIMA-interacting 1
									pin4	peptidyl-prolyl cis-trans isomerase NIMA-interacting 4
									plag1	zinc finger protein PLAG1
									polr1a	DNA-directed RNA polymerase I subunit RPA1 isoform X1
									polr1e	DNA-directed RNA polymerase I subunit RPA49
									polr2k	DNA-directed RNA polymerases I, II, and III subunit RPABC4
									polr3c	DNA-directed RNA polymerase III subunit RPC3
									polr3k	DNA-directed RNA polymerase III subunit RPC10
									pou2f2a	POU domain, class 2, transcription factor 2 isoform X3
									prdx5	peroxiredoxin-5, mitochondrial
									prickle1a	LOW QUALITY PROTEIN: prickle-like protein 1a
									prkcha	protein kinase C eta type
									prpf19	pre-mRNA-processing factor 19
									psmc3ip	homologous-pairing protein 2 homolog isoform X1
									psmd9	26S proteasome non-ATPase regulatory subunit 9
									purg	purine-rich element-binding protein gamma
									pus1	tRNA pseudouridine synthase A
									pus7	pseudouridylate synthase 7 homolog
									rap2c	ras-related protein Rap-2c
									rars2	probable arginine--tRNA ligase, mitochondrial isoform X2
									rasal3	RAS protein activator like-3 isoform X2
									rbm25b	RNA-binding protein 25b
									rbmx	LOW QUALITY PROTEIN: RNA-binding motif protein, X chromosome
									rbpjl	recombining binding protein suppressor of hairless-like protein
									rhogb	ras homolog family member Gb isoform X2
									rida	2-iminobutanoate/2-iminopropanoate deaminase isoform X1
									riok3	serine/threonine-protein kinase RIO3
									rnaseh1	ribonuclease H1
									rnaset2l	ribonuclease Oy
									roraa	nuclear receptor ROR-alpha A
									rpl23	60S ribosomal protein L23
									rpl23a	60S ribosomal protein L23a
									rpl26	60S ribosomal protein L26
									rpl37	60S ribosomal protein L37
									rpl37a	60S ribosomal protein L37a
									rpl38	60S ribosomal protein L38
									rpl39	60S ribosomal protein L39
									rpl7	60S ribosomal protein L7
									rpp30	ribonuclease P protein subunit p30 isoform X1
									rps14	40S ribosomal protein S14
									rps20	40S ribosomal protein S20
									rps27.1	40S ribosomal protein S27.1
									rps27.2	40S ribosomal protein S27.2
									rps28	40S ribosomal protein S28
									rps5	40S ribosomal protein S5
									rxrgb	retinoic acid receptor RXR-gamma-B isoform X3
									samd11	sterile alpha motif domain-containing protein 11 isoform X2
									samd13	sterile alpha motif domain-containing protein 13 isoform X1
									sepsecs	O-phosphoseryl-tRNA(Sec) selenium transferase isoform X2
									setd6	N-lysine methyltransferase setd6 isoform X1
									setdb2	histone-lysine N-methyltransferase SETDB2 isoform X1
									sf3b5	splicing factor 3B subunit 5
									sfrp5	secreted frizzled-related protein 5
									sgsm1b	small G protein signaling modulator 1
									si:ch211-194b1.1	LOW QUALITY PROTEIN: protein Wiz
									si:ch211-261d7.6	zinc finger protein 184 isoform X4
									si:ch73-382f3.1	uncharacterized protein si:ch73-382f3.1 isoform X2
									si:dkey-28a3.2	uncharacterized protein si:dkey-28a3.2
									si:dkey-90l8.3	LIM domain transcription factor LMO4-B
									si:rp71-1g18.1	zinc finger protein 585B
									sirt3	LOW QUALITY PROTEIN: NAD-dependent protein deacetylase sirtuin-3, mitochondrial
									siva1	apoptosis regulatory protein Siva
									slc38a5b	sodium-coupled neutral amino acid transporter 5b
									slc39a8	metal cation symporter ZIP8
									slirp	SRA stem-loop-interacting RNA-binding protein, mitochondrial
									snapc1b	snRNA-activating protein complex subunit 1b isoform X2
									snrnp27	U4/U6.U5 small nuclear ribonucleoprotein 27 kDa protein
									snrnp40	U5 small nuclear ribonucleoprotein 40 kDa protein
									snrpa1	U2 small nuclear ribonucleoprotein A\\'
									snrpc	U1 small nuclear ribonucleoprotein C
									snrpe	small nuclear ribonucleoprotein E
									spen	msx2-interacting protein isoform X1
									spi1a	transcription factor PU.1a
									srek1ip1	protein SREK1IP1
									srsf5b	serine and arginine rich splicing factor 5b
									sub1b	SUB1 regulator of transcription b
									syk	tyrosine-protein kinase SYK isoform X1
									tbx5b	T-box transcription factor TBX5b
									tcea3	transcription elongation factor A protein 3 isoform X5
									tceanc2	transcription elongation factor A N-terminal and central domain-containing protein 2
									tcf12	transcription factor 12 isoform X3
									tcf7	transcription factor 7 isoform X2
									tdrkh	tudor and KH domain-containing protein isoform X2
									terf2ip	telomeric repeat-binding factor 2-interacting protein 1
									tescb	tescalcin b
									tfap4	transcription factor AP-4 isoform X1
									tfcp2l1	transcription factor CP2-like protein 1
									tfeb	transcription factor EB isoform X1
									thrap3a	thyroid hormone receptor-associated protein 3 isoform X1
									tirap	toll/interleukin-1 receptor domain-containing adapter protein
									tnip1	TNFAIP3-interacting protein 1 isoform X4
									tox3	TOX high mobility group box family member 3
									traf5	TNF receptor-associated factor 5 isoform X1
									trim25	E3 ubiquitin/ISG15 ligase TRIM25 isoform X5
									trmo	tRNA (adenine(37)-N6)-methyltransferase
									trmt6	tRNA (adenine(58)-N(1))-methyltransferase non-catalytic subunit TRM6 isoform X1
									trmt61b	tRNA (adenine(58)-N(1))-methyltransferase, mitochondrial isoform X2
									trpv1	transient receptor potential cation channel subfamily V member 1
									tsen15	tRNA-splicing endonuclease subunit Sen15
									tsr3	ribosome biogenesis protein TSR3 homolog
									txnl4b	thioredoxin-like protein 4B isoform X1
									tyw3	LOW QUALITY PROTEIN: tRNA wybutosine-synthesizing protein 3 homolog
									ubl5	ubiquitin-like protein 5
									utp11	probable U3 small nucleolar RNA-associated protein 11
									utrn	utrophin isoform X8
									uxt	protein UXT
									wfs1b	wolframin isoform X1
									wnt5a	protein Wnt-5a
									xpc	DNA repair protein complementing XP-C cells
									zbtb47b	zinc finger and BTB domain-containing protein 47
									zcrb1	zinc finger CCHC-type and RNA-binding motif-containing protein 1
									zgc:65895	TSC22 domain family protein 1 isoform X1
									znf217	zinc finger protein 217 isoform X1
									znf296	zinc finger protein 296 isoform X1
									znf319b	zinc finger protein 319
									znf395b	zinc finger protein 395b isoform X2
									znf513a	zinc finger protein 513a isoform X1
									znf516	zinc finger protein 516 isoform X2
									znf703	zinc finger protein 703
									znf706	zinc finger protein 706

## Sheet: LV_3d
chemoattractant activity			acute-phase response			cellular response to interleukin-1
LOC117728775	amyloid protein A-like		LOC117728775	amyloid protein A-like		LOC117728775	amyloid protein A-like
LOC117728776	amyloid protein A-like		LOC117728776	amyloid protein A-like		LOC117728776	amyloid protein A-like
LOC117728777	serum amyloid A-3 protein-like, partial		LOC117728777	serum amyloid A-3 protein-like, partial		LOC117728777	serum amyloid A-3 protein-like, partial
LOC117751046	amyloid protein A-like		LOC117751046	amyloid protein A-like		LOC117751046	amyloid protein A-like
LOC117751252	amyloid protein A-like		LOC117751055	amyloid protein A-like		LOC117751252	amyloid protein A-like
LOC117751260	amyloid protein A-like		LOC117751252	amyloid protein A-like		LOC117751260	amyloid protein A-like
			LOC117751260	amyloid protein A-like		pck1	phosphoenolpyruvate carboxykinase, cytosolic
			hp	haptoglobin isoform X1		rasal3	RAS protein activator like-3 isoform X2

## Sheet: LV_10d_up
acute-phase response			inflammatory response
LOC117728775	amyloid protein A-like		LOC117725477	thrombospondin-1-like
LOC117728776	amyloid protein A-like		LOC117726103	peroxisome proliferator-activated receptor alpha-like
LOC117728777	serum amyloid A-3 protein-like, partial		LOC117727165	toll-like receptor 5
LOC117736885	interleukin-1 beta-like		LOC117727997	sialic acid-binding Ig-like lectin 10 isoform X1
LOC117739248	interleukin-6-like		LOC117728775	amyloid protein A-like
LOC117741202	alpha-2-macroglobulin-like		LOC117728776	amyloid protein A-like
LOC117745288	serum amyloid P-component-like		LOC117728777	serum amyloid A-3 protein-like, partial
LOC117750175	fibronectin-like		LOC117729343	complement factor H-like
LOC117751046	amyloid protein A-like		LOC117730048	adhesion G protein-coupled receptor E1 isoform X1
LOC117751055	amyloid protein A-like		LOC117731068	nuclear receptor subfamily 1 group D member 1-like
LOC117751252	amyloid protein A-like		LOC117732827	hepatocyte growth factor
LOC117751260	amyloid protein A-like		LOC117733835	tripartite motif-containing protein 55-like
cebpb	CCAAT/enhancer-binding protein beta		LOC117736299	P2X purinoceptor 4-like
hp	haptoglobin isoform X1		LOC117736465	C-C motif chemokine 19-like
ptges	prostaglandin E synthase		LOC117736885	interleukin-1 beta-like
serpinf2b	serpin peptidase inhibitor, clade F (alpha-2 antiplasmin, pigment epithelium derived factor), member 2b		LOC117738903	N-acetylmuramoyl-L-alanine amidase-like
stat3	signal transducer and activator of transcription 3 isoform X1		LOC117739248	interleukin-6-like
			LOC117741084	cGMP-dependent 3\\',5\\'-cyclic phosphodiesterase isoform X1
			LOC117741202	alpha-2-macroglobulin-like
			LOC117741251	interleukin-1 receptor accessory protein
			LOC117743664	uncharacterized protein LOC117743664 isoform X2
			LOC117745115	complement C3-like
			LOC117745182	C-X-C chemokine receptor type 3-like
			LOC117745288	serum amyloid P-component-like
			LOC117745559	endoribonuclease ZC3H12A
			LOC117745711	NF-kappa-B inhibitor delta isoform X2
			LOC117747747	permeability factor 2-like
			LOC117749415	TNFAIP3-interacting protein 1-like
			LOC117750018	LOW QUALITY PROTEIN: interleukin-10 receptor subunit beta-like
			LOC117750175	fibronectin-like
			LOC117751046	amyloid protein A-like
			LOC117751055	amyloid protein A-like
			LOC117751252	amyloid protein A-like
			LOC117751260	amyloid protein A-like
			abr	active breakpoint cluster region-related protein isoform X1
			bcl6aa	BCL6A transcription repressor a isoform X2
			birc2	baculoviral IAP repeat-containing protein 2 isoform X2
			c4b	complement C4-B
			c5	complement C5 isoform X1
			cebpb	CCAAT/enhancer-binding protein beta
			creb3l3l	cAMP responsive element binding protein 3-like 3 like
			cxcl8a	interleukin-8 isoform X1
			cylda	ubiquitin carboxyl-terminal hydrolase CYLD isoform X2
			ednraa	endothelin receptor type Aa
			f3a	coagulation factor IIIa
			hck	tyrosine-protein kinase HCK isoform X1
			hdac4	LOW QUALITY PROTEIN: histone deacetylase 4
			hdac5	LOW QUALITY PROTEIN: histone deacetylase 5
			hp	haptoglobin isoform X1
			hyal1	hyaluronidase-1 isoform X2
			ifnlr1	interferon lambda receptor 1
			il10	interleukin-10
			il12ba	interleukin 12Ba
			il17ra1a	interleukin 17 receptor A1a isoform X1
			il6st	interleukin-6 receptor subunit beta isoform X1
			kars1	lysine--tRNA ligase isoform X3
			kdm6ba	uncharacterized protein kdm6ba
			kpna6	importin subunit alpha-7
			lpcat3	lysophospholipid acyltransferase 5 isoform X1
			ltb4r	leukotriene B4 receptor 1
			lxn	latexin
			metrnlb	meteorin-like protein
			nfe2l2a	nuclear factor erythroid 2-related factor 2a
			nfkbiaa	nuclear factor of kappa light polypeptide gene enhancer in B-cells inhibitor, alpha a
			nfkbiab	nuclear factor of kappa light polypeptide gene enhancer in B-cells inhibitor, alpha b
			pglyrp6	peptidoglycan recognition protein 6
			plaa	phospholipase A-2-activating protein
			pld3	5\\'-3\\' exonuclease PLD3
			ptafr	platelet-activating factor receptor isoform X1
			ptges	prostaglandin E synthase
			ptgs2b	prostaglandin G/H synthase 2
			ptx3a	pentraxin-related protein PTX3
			rel	proto-oncogene c-Rel
			rela	transcription factor p65 isoform X1
			scyl1	LOW QUALITY PROTEIN: N-terminal kinase-like protein
			scyl3	protein-associating with the carboxyl-terminal domain of ezrin
			serpinf2b	serpin peptidase inhibitor, clade F (alpha-2 antiplasmin, pigment epithelium derived factor), member 2b
			si:cabz01101003.1	ubiquitin carboxyl-terminal hydrolase CYLD
			si:ch211-112c15.8	LOW QUALITY PROTEIN: tumor necrosis factor receptor superfamily member 25
			si:ch73-60h1.1	calcium/calmodulin-dependent protein kinase type IV
			si:ch73-63e15.2	protein strawberry notch homolog 2 isoform X1
			si:dkey-206d17.12	ribonuclease ZC3H12A
			si:dkey-91m11.5	PH_BCR_vertebrate and RhoGAP_Bcr domain-containing protein isoform X1
			smad3b	mothers against decapentaplegic homolog 3b isoform X1
			stat3	signal transducer and activator of transcription 3 isoform X1
			stat5a	signal transducer and activator of transcription 5A
			tbk1	serine/threonine-protein kinase TBK1 isoform X1
			tbxa2r	thromboxane A2 receptor isoform X1
			tnfaip3	tumor necrosis factor alpha-induced protein 3 isoform X1
			tnfaip6	tumor necrosis factor-inducible gene 6 protein
			tnip1	TNFAIP3-interacting protein 1 isoform X4
			tnip2	TNFAIP3-interacting protein 2 isoform X1
			zgc:91976	phosphatidylcholine:ceramide cholinephosphotransferase 1

## Sheet: LV_10d_down
lipid metabolic process			RNA metabolic process			DNA metabolic process			DNA replication			DNA repair			double-strand break repair
LOC117725431	dehydrogenase/reductase SDR family member 13-like		LOC117727122	NLR family CARD domain-containing protein 3-like		LOC117727236	DNA (cytosine-5)-methyltransferase 3A-like isoform X6		LOC117727135	ribonucleoside-diphosphate reductase subunit M2-like isoform X2		LOC117734136	histone-lysine N-methyltransferase SUV39H1-like		LOC117745863	terminal nucleotidyltransferase 4A-like
LOC117725976	aldo-keto reductase family 1 member B1-like		LOC117727236	DNA (cytosine-5)-methyltransferase 3A-like isoform X6		LOC117727936	LOW QUALITY PROTEIN: uncharacterized protein LOC117727936, partial		LOC117738805	cell division control protein 42 homolog		LOC117736392	junction-mediating and -regulatory protein-like		LOC117748519	uncharacterized protein LOC117748519
LOC117725997	aldo-keto reductase family 1 member D1-like		LOC117727472	nuclear receptor coactivator 7 isoform X2		LOC117733281	DNA (cytosine-5)-methyltransferase 3B-like isoform X4		LOC117739024	G1/S-specific cyclin-E2-like		LOC117741212	transcription regulator protein BACH1-like		LOC117749230	probable crossover junction endonuclease EME2
LOC117727065	very long-chain acyl-CoA synthetase-like		LOC117727658	terminal nucleotidyltransferase 5A-like		LOC117734136	histone-lysine N-methyltransferase SUV39H1-like		LOC117740484	stomatin-like protein 2, mitochondrial		LOC117743022	transcriptional regulator ATRX-like isoform X1		ap5z1	AP-5 complex subunit zeta-1 isoform X2
LOC117727710	bifunctional protein GlmU-like		LOC117727775	LOW QUALITY PROTEIN: CCAAT/enhancer-binding protein zeta-like		LOC117736392	junction-mediating and -regulatory protein-like		LOC117741123	ribonucleoside-diphosphate reductase large subunit		LOC117745863	terminal nucleotidyltransferase 4A-like		bard1	BRCA1-associated RING domain protein 1
LOC117727841	cholesterol 24-hydroxylase-like		LOC117728029	heterogeneous nuclear ribonucleoprotein L-like isoform X2		LOC117737318	protein O-GlcNAcase-like		LOC117743022	transcriptional regulator ATRX-like isoform X1		LOC117748519	uncharacterized protein LOC117748519		brca2	breast cancer type 2 susceptibility protein isoform X2
LOC117728260	alpha-N-acetylgalactosaminidase-like isoform X1		LOC117728068	mRNA decay activator protein ZFP36		LOC117737378	thymidine kinase, cytosolic-like		LOC117744060	girdin-like isoform X3		LOC117749230	probable crossover junction endonuclease EME2		cdca5	sororin
LOC117729537	dimethylaniline monooxygenase		LOC117728344	2-iminobutanoate/2-iminopropanoate deaminase-like		LOC117737381	thymidine kinase, cytosolic-like		LOC117746260	histone-binding protein N1/N2-like		alkbh2	DNA oxidative demethylase ALKBH2		dek	protein DEK isoform X1
LOC117729716	phospholipid-transporting ATPase ABCA1-like isoform X1		LOC117728582	E3 ubiquitin-protein ligase RNF14-like		LOC117739024	G1/S-specific cyclin-E2-like		LOC117749230	probable crossover junction endonuclease EME2		ap5z1	AP-5 complex subunit zeta-1 isoform X2		dna2	DNA replication ATP-dependent helicase/nuclease DNA2
LOC117730081	fatty-acid amide hydrolase 1		LOC117728721	DNA-binding protein RFX7-like		LOC117741212	transcription regulator protein BACH1-like		bard1	BRCA1-associated RING domain protein 1		apex1	DNA-(apurinic or apyrimidinic site) lyase		ercc1	DNA excision repair protein ERCC-1
LOC117730305	alpha-1,3-galactosyltransferase 2-like		LOC117728808	golgin subfamily B member 1-like isoform X1		LOC117743022	transcriptional regulator ATRX-like isoform X1		ccna2	cyclin-A2		ascc2	activating signal cointegrator 1 complex subunit 2		ercc4	DNA repair endonuclease XPF
LOC117730675	cytokine-inducible SH2-containing protein-like		LOC117728881	RNA polymerase II elongation factor ELL2-like		LOC117745863	terminal nucleotidyltransferase 4A-like		cdc45	cell division control protein 45 homolog		bard1	BRCA1-associated RING domain protein 1		fan1	fanconi-associated nuclease 1
LOC117730782	inositol hexakisphosphate kinase 2-like		LOC117729153	interferon regulatory factor 4-like		LOC117748519	uncharacterized protein LOC117748519		cenps	centromere protein S		brca2	breast cancer type 2 susceptibility protein isoform X2		fancm	LOW QUALITY PROTEIN: Fanconi anemia group M protein
LOC117730964	bile acid-CoA:amino acid N-acyltransferase-like		LOC117729933	uncharacterized protein LOC117729933		LOC117749230	probable crossover junction endonuclease EME2		chaf1a	chromatin assembly factor 1 subunit A		cdca5	sororin		gins2	DNA replication complex GINS protein PSF2
LOC117731316	LOW QUALITY PROTEIN: 25-hydroxyvitamin D-1 alpha hydroxylase, mitochondrial-like		LOC117730572	inhibin beta B chain		aifm1	apoptosis-inducing factor 1, mitochondrial isoform X1		chaf1b	chromatin assembly factor 1 subunit B		cenps	centromere protein S		herc2	E3 ubiquitin-protein ligase HERC2 isoform X1
LOC117731715	carboxylesterase 5A-like isoform X2		LOC117731221	nucleolar protein 56-like		alkbh2	DNA oxidative demethylase ALKBH2		chtf18	chromosome transmission fidelity protein 18 homolog isoform X4		cetn4	caltractin		hmga2	high mobility group protein HMGI-C
LOC117731908	cytochrome P450 2F2-like		LOC117731854	nuclear factor interleukin-3-regulated protein-like		ankle1	LOW QUALITY PROTEIN: ankyrin repeat and LEM domain-containing protein 1		ctc1	CST complex subunit CTC1 isoform X1		chaf1a	chromatin assembly factor 1 subunit A		hsf2bp	heat shock factor 2-binding protein
LOC117732050	LOW QUALITY PROTEIN: cytochrome P450 2D15-like		LOC117732497	transcription intermediary factor 1-alpha-like		ap5z1	AP-5 complex subunit zeta-1 isoform X2		dbf4	protein DBF4 homolog A		chaf1b	chromatin assembly factor 1 subunit B		mcm2	DNA replication licensing factor MCM2 isoform X1
LOC117732136	liver carboxylesterase 2-like		LOC117732821	cyclin-dependent kinase 14-like isoform X2		apex1	DNA-(apurinic or apyrimidinic site) lyase		ddx11	ATP-dependent DNA helicase DDX11 isoform X2		ddb2	DNA damage-binding protein 2 isoform X1		mcm3	DNA replication licensing factor MCM3
LOC117732258	very long-chain acyl-CoA synthetase-like isoform X1		LOC117733281	DNA (cytosine-5)-methyltransferase 3B-like isoform X4		apobec2b	C->U-editing enzyme APOBEC-2b		dna2	DNA replication ATP-dependent helicase/nuclease DNA2		ddx11	ATP-dependent DNA helicase DDX11 isoform X2		mcm7	DNA replication licensing factor MCM7 isoform X1
LOC117732498	aldo-keto reductase family 1 member D1-like isoform X2		LOC117733806	protein snail homolog Sna-like		ascc2	activating signal cointegrator 1 complex subunit 2		dscc1	sister chromatid cohesion protein DCC1		dek	protein DEK isoform X1		mms22l	protein MMS22-like isoform X2
LOC117732636	cytochrome P450 2F2-like		LOC117734136	histone-lysine N-methyltransferase SUV39H1-like		bard1	BRCA1-associated RING domain protein 1		dtl	denticleless protein homolog		dna2	DNA replication ATP-dependent helicase/nuclease DNA2		msh2	DNA mismatch repair protein Msh2
LOC117733095	uncharacterized protein LOC117733095 isoform X2		LOC117734468	far upstream element-binding protein 2-like isoform X3		brca2	breast cancer type 2 susceptibility protein isoform X2		e2f7	transcription factor E2F7		dtl	denticleless protein homolog		nhej1	non-homologous end-joining factor 1 isoform X1
LOC117733108	uncharacterized protein LOC117733108 isoform X3		LOC117734683	serine/threonine-protein kinase/endoribonuclease IRE1-like		cdc45	cell division control protein 45 homolog		e2f8	transcription factor E2F8		eepd1	endonuclease/exonuclease/phosphatase family domain-containing protein 1		nucks1a	LOW QUALITY PROTEIN: nuclear ubiquitous casein and cyclin-dependent kinase substrate 1a
LOC117733618	calcium-independent phospholipase A2-gamma-like		LOC117734782	SWI/SNF-related matrix-associated actin-dependent regulator of chromatin subfamily E member 1-like isoform X2		cdca5	sororin		egfra	epidermal growth factor receptor		egfra	epidermal growth factor receptor		palb2	partner and localizer of BRCA2 isoform X1
LOC117733973	cytosolic sulfotransferase 3-like isoform X2		LOC117734857	probable ATP-dependent RNA helicase DDX17 isoform X2		cdkn1a	cyclin-dependent kinase inhibitor 1 isoform X1		esco2	N-acetyltransferase ESCO2		ercc1	DNA excision repair protein ERCC-1		parp1	poly
LOC117734859	cytochrome P450 4V2		LOC117735815	protein mono-ADP-ribosyltransferase PARP14-like		cenpf	centromere protein F isoform X1		fancm	LOW QUALITY PROTEIN: Fanconi anemia group M protein		ercc4	DNA repair endonuclease XPF		parpbp	PCNA-interacting partner
LOC117736128	long-chain-fatty-acid--CoA ligase ACSBG2-like		LOC117736303	polycomb complex protein BMI-1-A-like isoform X1		cenps	centromere protein S		fen1	flap endonuclease 1		exo1	exonuclease 1		pola1	DNA polymerase alpha catalytic subunit isoform X1
LOC117736213	acyl-CoA dehydrogenase family member 11-like isoform X1		LOC117736383	zinc finger BED domain-containing protein 1-like		cetn4	caltractin		gins2	DNA replication complex GINS protein PSF2		faap100	Fanconi anemia core complex-associated protein 100		prpf19	pre-mRNA-processing factor 19
LOC117736891	UDP-glucuronosyltransferase 2C1-like isoform X1		LOC117736386	transcription factor Sp6-like		chaf1a	chromatin assembly factor 1 subunit A		gins4	DNA replication complex GINS protein SLD5		fan1	fanconi-associated nuclease 1		rad52	DNA repair protein RAD52 homolog isoform X1
LOC117736915	bile salt-activated lipase-like		LOC117736392	junction-mediating and -regulatory protein-like		chaf1b	chromatin assembly factor 1 subunit B		gmnn	geminin		fance	Fanconi anemia group E protein isoform X2		rad54l	DNA repair and recombination protein RAD54-like
LOC117737000	long-chain-fatty-acid--CoA ligase ACSBG2-like		LOC117736782	zinc finger and SCAN domain-containing protein 31-like		ctc1	CST complex subunit CTC1 isoform X1		gtpbp4	nucleolar GTP-binding protein 1		fancg	Fanconi anemia group G protein isoform X2		radx	RPA-related protein RADX isoform X1
LOC117737678	H-2 class II histocompatibility antigen gamma chain-like		LOC117737678	H-2 class II histocompatibility antigen gamma chain-like		dctpp1	glutamyl-tRNA(Gln) amidotransferase subunit B, mitochondrial		igfbp2a	insulin-like growth factor-binding protein 2-A		fanci	Fanconi anemia group I protein isoform X1		rbbp8	DNA endonuclease RBBP8
LOC117738805	cell division control protein 42 homolog		LOC117738940	zinc finger protein 564-like isoform X2		ddb2	DNA damage-binding protein 2 isoform X1		ing4	inhibitor of growth protein 4 isoform X1		fancm	LOW QUALITY PROTEIN: Fanconi anemia group M protein		recql4	ATP-dependent DNA helicase Q4
LOC117738878	tissue alpha-L-fucosidase-like		LOC117739438	regulation of nuclear pre-mRNA domain-containing protein 1A-like isoform X2		ddx11	ATP-dependent DNA helicase DDX11 isoform X2		lig1	DNA ligase 1		fen1	flap endonuclease 1		rev3l	DNA polymerase zeta catalytic subunit isoform X1
LOC117739275	1-acylglycerol-3-phosphate O-acyltransferase ABHD5-like		LOC117740610	phospholipase A2-like		dek	protein DEK isoform X1		mcm10	protein MCM10 homolog isoform X1		fto	alpha-ketoglutarate-dependent dioxygenase FTO isoform X2		rmi2	recQ-mediated genome instability protein 2 isoform X2
LOC117739588	CMP-N-acetylneuraminate-beta-galactosamide-alpha-2,3-sialyltransferase 1-like isoform X1		LOC117740900	zinc finger protein 345-like		dna2	DNA replication ATP-dependent helicase/nuclease DNA2		mcm2	DNA replication licensing factor MCM2 isoform X1		gins2	DNA replication complex GINS protein PSF2		rpa1	replication protein A 70 kDa DNA-binding subunit
LOC117740188	beta-hexosaminidase subunit beta-like		LOC117741212	transcription regulator protein BACH1-like		dnase1	deoxyribonuclease-1		mcm3	DNA replication licensing factor MCM3		gtf2h3	general transcription factor IIH subunit 3		rpa2	replication protein A 32 kDa subunit
LOC117740259	glycerol-3-phosphate acyltransferase 4-like isoform X1		LOC117742401	forkhead box protein O1-A-like		dnase1l1l	deoxyribonuclease I-like 1-like isoform X1		mcm4	DNA replication licensing factor MCM4		herc2	E3 ubiquitin-protein ligase HERC2 isoform X1		rpa3	replication protein A 14 kDa subunit
LOC117740332	prosaposin		LOC117742738	nectin-3-like		dnase2b	deoxyribonuclease-2-beta		mcm5	DNA replication licensing factor MCM5		hmga2	high mobility group protein HMGI-C		si:dkey-157g16.6	putative fidgetin-like protein 2 isoform X1
LOC117740484	stomatin-like protein 2, mitochondrial		LOC117742757	pterin-4-alpha-carbinolamine dehydratase 2-like		dnmt1	DNA (cytosine-5)-methyltransferase 1		mcm6	DNA replication licensing factor MCM6		hmgb2a	high mobility group protein B2a		spire1b	protein spire homolog 1 isoform X3
LOC117740527	bile salt-activated lipase-like		LOC117742776	nectin-3-like isoform X1		dtl	denticleless protein homolog		mcm7	DNA replication licensing factor MCM7 isoform X1		hrob	homologous recombination OB-fold protein		swsap1	ATPase SWSAP1
LOC117740535	bile salt-activated lipase-like		LOC117743022	transcriptional regulator ATRX-like isoform X1		eepd1	endonuclease/exonuclease/phosphatase family domain-containing protein 1		mgme1	mitochondrial genome maintenance exonuclease 1 isoform X1		hsf2bp	heat shock factor 2-binding protein		tdp1	tyrosyl-DNA phosphodiesterase 1 isoform X1
LOC117740610	phospholipase A2-like		LOC117743094	carbohydrate-responsive element-binding protein-like isoform X2		egfra	epidermal growth factor receptor		mms22l	protein MMS22-like isoform X2		lig1	DNA ligase 1		tdp2b	tyrosyl-DNA phosphodiesterase 2
LOC117740797	inositol polyphosphate-4-phosphatase type I A-like isoform X3		LOC117743283	androgen receptor-like isoform X2		ehmt1a	histone-lysine N-methyltransferase EHMT1a		msh6	DNA mismatch repair protein Msh6 isoform X2		mcm2	DNA replication licensing factor MCM2 isoform X1		terf2ip	telomeric repeat-binding factor 2-interacting protein 1
LOC117741215	cytochrome P450 2F5-like isoform X2		LOC117743289	uncharacterized protein LOC117743289		ercc1	DNA excision repair protein ERCC-1		nucks1a	LOW QUALITY PROTEIN: nuclear ubiquitous casein and cyclin-dependent kinase substrate 1a		mcm3	DNA replication licensing factor MCM3		timeless	protein timeless homolog
LOC117741434	diacylglycerol kinase delta-like isoform X3		LOC117743986	B-cadherin-like isoform X2		ercc4	DNA repair endonuclease XPF		obi1	ORC ubiquitin ligase 1 isoform X1		mcm7	DNA replication licensing factor MCM7 isoform X1		vcp	transitional endoplasmic reticulum ATPase
LOC117741551	LOW QUALITY PROTEIN: retinol-binding protein 2-like		LOC117744348	inhibitor of nuclear factor kappa-B kinase subunit alpha-like isoform X1		exo1	exonuclease 1		orc3	origin recognition complex subunit 3		mdc1	mediator of DNA damage checkpoint protein 1 isoform X1		zswim7	zinc finger SWIM domain-containing protein 7
LOC117743040	glycerol kinase-like isoform X2		LOC117744469	prolyl-tRNA synthetase associated domain-containing protein 1-like isoform X1		faap100	Fanconi anemia core complex-associated protein 100		orc5	origin recognition complex subunit 5		mgme1	mitochondrial genome maintenance exonuclease 1 isoform X1
LOC117743094	carbohydrate-responsive element-binding protein-like isoform X2		LOC117745040	CREB-regulated transcription coactivator 2 isoform X1		fan1	fanconi-associated nuclease 1		pif1	ATP-dependent DNA helicase PIF1		mms22l	protein MMS22-like isoform X2
LOC117743225	15-hydroxyprostaglandin dehydrogenase		LOC117745196	trafficking kinesin-binding protein 1-like isoform X2		fance	Fanconi anemia group E protein isoform X2		pola1	DNA polymerase alpha catalytic subunit isoform X1		msh2	DNA mismatch repair protein Msh2
LOC117744157	inactive pancreatic lipase-related protein 1-like		LOC117745327	male-specific lethal 3 homolog isoform X1		fancg	Fanconi anemia group G protein isoform X2		pola2	DNA polymerase alpha subunit B		msh6	DNA mismatch repair protein Msh6 isoform X2
LOC117744439	sphingomyelin synthase-related protein 1-like		LOC117745344	polycomb protein SCMH1 isoform X2		fanci	Fanconi anemia group I protein isoform X1		pold1	DNA polymerase delta catalytic subunit		neil1	endonuclease 8-like 1 isoform X1
LOC117746053	acyl-coenzyme A thioesterase 1-like		LOC117745482	zinc finger protein 691-like		fancm	LOW QUALITY PROTEIN: Fanconi anemia group M protein		pold2	DNA polymerase delta subunit 2		nhej1	non-homologous end-joining factor 1 isoform X1
LOC117746108	UDP-glucuronosyltransferase 1-1-like isoform X1		LOC117745527	extracellular matrix protein 1-like		fen1	flap endonuclease 1		pold3	DNA polymerase delta subunit 3 isoform X1		nsmce4a	non-structural maintenance of chromosomes element 4 homolog A isoform X1
LOC117746608	LOW QUALITY PROTEIN: cytochrome P450 7A1		LOC117745834	ataxin-1-like		foxp3b	forkhead box protein P3 isoform X2		pole	DNA polymerase epsilon catalytic subunit A		nucks1a	LOW QUALITY PROTEIN: nuclear ubiquitous casein and cyclin-dependent kinase substrate 1a
LOC117746926	guanine nucleotide exchange factor VAV3-like isoform X1		LOC117745863	terminal nucleotidyltransferase 4A-like		fto	alpha-ketoglutarate-dependent dioxygenase FTO isoform X2		pole2	DNA polymerase epsilon subunit 2		palb2	partner and localizer of BRCA2 isoform X1
LOC117746941	phospholipid phosphatase-related protein type 4-like		LOC117746014	transcriptional activator Myb-like isoform X6		gins2	DNA replication complex GINS protein PSF2		poli	DNA polymerase iota isoform X1		parp1	poly
LOC117747918	steroid 17-alpha-hydroxylase/17,20 lyase		LOC117746040	LOW QUALITY PROTEIN: zinc finger protein GLIS1-like		gtf2h3	general transcription factor IIH subunit 3		prim1	DNA primase small subunit		parpbp	PCNA-interacting partner
LOC117748070	lecithin retinol acyltransferase-like		LOC117746056	zinc finger protein 853		hdac10	polyamine deacetylase HDAC10		prim2	DNA primase large subunit		pif1	ATP-dependent DNA helicase PIF1
LOC117748157	UDP-glucuronosyltransferase 2A1-like		LOC117746205	uncharacterized protein LOC117746205		hells	lymphoid-specific helicase		primpol	DNA-directed primase/polymerase protein		pola1	DNA polymerase alpha catalytic subunit isoform X1
LOC117748404	carnitine O-palmitoyltransferase 1, liver isoform-like		LOC117746673	forkhead box protein Q1-like		herc2	E3 ubiquitin-protein ligase HERC2 isoform X1		rad1	cell cycle checkpoint protein RAD1		pold1	DNA polymerase delta catalytic subunit
LOC117748519	uncharacterized protein LOC117748519		LOC117746925	integrin alpha-6-like isoform X1		hmces	abasic site processing protein HMCES		recql4	ATP-dependent DNA helicase Q4		pold2	DNA polymerase delta subunit 2
LOC117750916	UDP-glucuronosyltransferase 2C1-like		LOC117747499	NACHT, LRR and PYD domains-containing protein 12-like isoform X2		hmga2	high mobility group protein HMGI-C		rev3l	DNA polymerase zeta catalytic subunit isoform X1		pold3	DNA polymerase delta subunit 3 isoform X1
LOC117751121	neutral cholesterol ester hydrolase 1-like		LOC117747523	E3 ubiquitin-protein ligase Midline-1-like		hmgb2a	high mobility group protein B2a		rfc3	replication factor C subunit 3		pole	DNA polymerase epsilon catalytic subunit A
LOC117751419	retinoblastoma-like protein 2		LOC117747615	7SK snRNA methylphosphate capping enzyme-like		hrob	homologous recombination OB-fold protein		rfc4	replication factor C subunit 4		pole2	DNA polymerase epsilon subunit 2
LOC117751469	vitamin D 25-hydroxylase		LOC117747912	zinc finger protein 169-like isoform X5		hsf2bp	heat shock factor 2-binding protein		rfc5	replication factor C subunit 5		poli	DNA polymerase iota isoform X1
LOC117751725	phospholipase A and acyltransferase 4-like		LOC117748065	gastrula zinc finger protein XlCGF57.1-like isoform X1		lig1	DNA ligase 1		rmi2	recQ-mediated genome instability protein 2 isoform X2		polr2a	DNA-directed RNA polymerase II subunit RPB1
acaa1	LOW QUALITY PROTEIN: 3-ketoacyl-CoA thiolase, peroxisomal		LOC117748158	zona pellucida sperm-binding protein 3-like		loxa	protein-lysine 6-oxidase		rnaseh1	ribonuclease H1		primpol	DNA-directed primase/polymerase protein
acad8	isobutyryl-CoA dehydrogenase, mitochondrial		LOC117748409	forkhead box protein K2		mcm10	protein MCM10 homolog isoform X1		rpa1	replication protein A 70 kDa DNA-binding subunit		prpf19	pre-mRNA-processing factor 19
acat1	acetyl-CoA acetyltransferase, mitochondrial isoform X2		LOC117748519	uncharacterized protein LOC117748519		mcm2	DNA replication licensing factor MCM2 isoform X1		rpa2	replication protein A 32 kDa subunit		pttg1	securin
acsf2	medium-chain acyl-CoA ligase ACSF2, mitochondrial		LOC117748633	E3 ubiquitin-protein ligase TRIM39-like		mcm3	DNA replication licensing factor MCM3		rpa3	replication protein A 14 kDa subunit		rad1	cell cycle checkpoint protein RAD1
adma	adrenomedullin a		LOC117750340	RNA-binding region-containing protein 3-like		mcm4	DNA replication licensing factor MCM4		sh2d3a	breast cancer anti-estrogen resistance protein 3 homolog isoform X1		rad52	DNA repair protein RAD52 homolog isoform X1
akt2	RAC-beta serine/threonine-protein kinase		LOC117750404	helix-loop-helix protein 2-like		mcm5	DNA replication licensing factor MCM5		terf1	telomeric repeat-binding factor 1 isoform X1		rad54l	DNA repair and recombination protein RAD54-like
amacr	alpha-methylacyl-CoA racemase		LOC117750863	E3 ubiquitin-protein ligase TRIM21-like		mcm6	DNA replication licensing factor MCM6		timeless	protein timeless homolog		radx	RPA-related protein RADX isoform X1
angptl3	angiopoietin-related protein 3		LOC117751239	heterogeneous nuclear ribonucleoprotein L-like isoform X1		mcm7	DNA replication licensing factor MCM7 isoform X1		top2a	DNA topoisomerase 2-alpha		rbbp8	DNA endonuclease RBBP8
apoba	apolipoprotein B-100		LOC117751419	retinoblastoma-like protein 2		mdc1	mediator of DNA damage checkpoint protein 1 isoform X1		topbp1	DNA topoisomerase 2-binding protein 1 isoform X1		recql4	ATP-dependent DNA helicase Q4
bco1	beta,beta-carotene 15,15\\'-dioxygenase		acvr2aa	activin receptor type-2A		mgme1	mitochondrial genome maintenance exonuclease 1 isoform X1		twnk	twinkle protein, mitochondrial		rev3l	DNA polymerase zeta catalytic subunit isoform X1
cbr4	LOW QUALITY PROTEIN: carbonyl reductase family member 4		adat1	tRNA-specific adenosine deaminase 1 isoform X3		mis18a	protein Mis18-alpha					rfc3	replication factor C subunit 3
ccdc3b	coiled-coil domain-containing protein 3		afap1l2	actin filament-associated protein 1-like 2 isoform X1		mms22l	protein MMS22-like isoform X2					rfc4	replication factor C subunit 4
cebpa	CCAAT/enhancer-binding protein alpha		ankrd16	ankyrin repeat domain-containing protein 16 isoform X1		msh2	DNA mismatch repair protein Msh2					rfc5	replication factor C subunit 5
cers3a	ceramide synthase 2		apbb3	amyloid-beta A4 precursor protein-binding family B member 3 isoform X1		msh6	DNA mismatch repair protein Msh6 isoform X2					rhno1	RAD9, HUS1, RAD1-interacting nuclear orphan protein 1
chpt1	cholinephosphotransferase 1		apobec2b	C->U-editing enzyme APOBEC-2b		neil1	endonuclease 8-like 1 isoform X1					rmi2	recQ-mediated genome instability protein 2 isoform X2
cish	cytokine-inducible SH2-containing protein		arhgef11	LOW QUALITY PROTEIN: rho guanine nucleotide exchange factor 11		nek2	serine/threonine-protein kinase Nek2 isoform X2					rnaseh2a	ribonuclease H2 subunit A
cpt1b	carnitine O-palmitoyltransferase 1, muscle isoform		ascc2	activating signal cointegrator 1 complex subunit 2		nhej1	non-homologous end-joining factor 1 isoform X1					rpa1	replication protein A 70 kDa DNA-binding subunit
crot	peroxisomal carnitine O-octanoyltransferase isoform X1		atxn7l1	ataxin-7-like protein 1 isoform X1		nsmce4a	non-structural maintenance of chromosomes element 4 homolog A isoform X1					rpa2	replication protein A 32 kDa subunit
dgat1b	diacylglycerol O-acyltransferase 1b isoform X2		aurkb	aurora kinase B		nucks1a	LOW QUALITY PROTEIN: nuclear ubiquitous casein and cyclin-dependent kinase substrate 1a					rpa3	replication protein A 14 kDa subunit
dgkaa	diacylglycerol kinase, alpha a isoform X1		bard1	BRCA1-associated RING domain protein 1		orc5	origin recognition complex subunit 5					ruvbl2	ruvB-like 2
dnajc19	mitochondrial import inner membrane translocase subunit TIM14 isoform X1		bhlha15	class A basic helix-loop-helix protein 15		palb2	partner and localizer of BRCA2 isoform X1					si:dkey-127k13.1	PWWP domain-containing DNA repair factor 3A isoform X1
dpm3	dolichol-phosphate mannosyltransferase subunit 3		bhlhe41	class E basic helix-loop-helix protein 41 isoform X1		parp1	poly					si:dkey-157g16.6	putative fidgetin-like protein 2 isoform X1
echdc1	ethylmalonyl-CoA decarboxylase		bicral	BRD4-interacting chromatin-remodeling complex-associated protein-like		parpbp	PCNA-interacting partner					smg1	serine/threonine-protein kinase SMG1 isoform X1
echdc2	enoyl-CoA hydratase domain-containing protein 2, mitochondrial		bmi1a	LOW QUALITY PROTEIN: polycomb complex protein BMI-1-A		pif1	ATP-dependent DNA helicase PIF1					spire1b	protein spire homolog 1 isoform X3
egfra	epidermal growth factor receptor		bmp4	bone morphogenetic protein 4		pola1	DNA polymerase alpha catalytic subunit isoform X1					swsap1	ATPase SWSAP1
ehhadh	peroxisomal bifunctional enzyme isoform X1		brca2	breast cancer type 2 susceptibility protein isoform X2		pola2	DNA polymerase alpha subunit B					tdp1	tyrosyl-DNA phosphodiesterase 1 isoform X1
elovl7a	elongation of very long chain fatty acids protein 7a		brd2a	bromodomain-containing protein 2a isoform X2		pold1	DNA polymerase delta catalytic subunit					tdp2b	tyrosyl-DNA phosphodiesterase 2
enpp2	ectonucleotide pyrophosphatase/phosphodiesterase family member 2		brf2	transcription factor IIIB 50 kDa subunit isoform X1		pold2	DNA polymerase delta subunit 2					terf2ip	telomeric repeat-binding factor 2-interacting protein 1
enpp6	glycerophosphocholine cholinephosphodiesterase ENPP6		c18h3orf33	protein C3orf33 homolog isoform X3		pold3	DNA polymerase delta subunit 3 isoform X1					timeless	protein timeless homolog
ephx2	bifunctional epoxide hydrolase 2		c9h9orf64	queuosine salvage protein		pole	DNA polymerase epsilon catalytic subunit A					topbp1	DNA topoisomerase 2-binding protein 1 isoform X1
fads6	fatty acid desaturase 6		calcoco1a	calcium-binding and coiled-coil domain-containing protein 1		pole2	DNA polymerase epsilon subunit 2					unga	uracil DNA glycosylase a
fgf19	fibroblast growth factor 19		carhsp1	calcium-regulated heat-stable protein 1		poli	DNA polymerase iota isoform X1					vcp	transitional endoplasmic reticulum ATPase
gba	lysosomal acid glucosylceramidase isoform X1		cbfa2t3	protein CBFA2T3 isoform X3		polr2a	DNA-directed RNA polymerase II subunit RPB1					xpc	DNA repair protein complementing XP-C cells
gde1	glycerophosphodiester phosphodiesterase 1 isoform X1		cbx3a	chromobox protein homolog 3a isoform X1		prim1	DNA primase small subunit					zswim7	zinc finger SWIM domain-containing protein 7
gdpd5b	glycerophosphodiester phosphodiesterase domain-containing protein 5		cbx3b	chromobox protein homolog 3		prim2	DNA primase large subunit						#N/A
glipr1a	GLIPR1-like protein 1		cbx6a	chromobox protein homolog 6a		primpol	DNA-directed primase/polymerase protein						#N/A
hdhd5	haloacid dehalogenase-like hydrolase domain-containing 5 isoform X1		cby1	protein chibby homolog 1		prpf19	pre-mRNA-processing factor 19						#N/A
hsd17b14	17-beta-hydroxysteroid dehydrogenase 14		ccna2	cyclin-A2		psmc3ip	homologous-pairing protein 2 homolog isoform X1					LOC117745863	terminal nucleotidyltransferase 4A-like
hsd17b7	3-keto-steroid reductase		cdca7a	cell division cycle-associated protein 7a		pttg1	securin					LOC117748519	uncharacterized protein LOC117748519
id2a	DNA-binding protein inhibitor ID-2a		cdca7b	cell division cycle-associated 7-like protein		rad1	cell cycle checkpoint protein RAD1					LOC117749230	probable crossover junction endonuclease EME2
ilvbl	2-hydroxyacyl-CoA lyase 2		cdk6	cyclin-dependent kinase 6		rad52	DNA repair protein RAD52 homolog isoform X1					ap5z1	AP-5 complex subunit zeta-1 isoform X2
inpp5b	type II inositol 1,4,5-trisphosphate 5-phosphatase isoform X3		cdon	cell adhesion molecule-related/down-regulated by oncogenes isoform X1		rad54l	DNA repair and recombination protein RAD54-like					bard1	BRCA1-associated RING domain protein 1
itpka	inositol-trisphosphate 3-kinase A		cebpa	CCAAT/enhancer-binding protein alpha		radx	RPA-related protein RADX isoform X1					brca2	breast cancer type 2 susceptibility protein isoform X2
jazf1b	juxtaposed with another zinc finger protein 1b		cenpf	centromere protein F isoform X1		rbbp8	DNA endonuclease RBBP8					cdca5	sororin
lactb	serine beta-lactamase-like protein LACTB, mitochondrial isoform X1		cenpk	centromere protein K isoform X3		recql4	ATP-dependent DNA helicase Q4					dek	protein DEK isoform X1
ldlrap1a	low density lipoprotein receptor adapter protein 1a isoform X1		chd2	chromodomain-helicase-DNA-binding protein 2 isoform X4		rev3l	DNA polymerase zeta catalytic subunit isoform X1					dna2	DNA replication ATP-dependent helicase/nuclease DNA2
lpcat2	lysophosphatidylcholine acyltransferase 2		ciita	LOW QUALITY PROTEIN: MHC class II transactivator, partial		rfc3	replication factor C subunit 3					ercc1	DNA excision repair protein ERCC-1
lpcat3	lysophospholipid acyltransferase 5 isoform X1		creb3l3a	LOW QUALITY PROTEIN: cyclic AMP-responsive element-binding protein 3-like protein 3-A		rfc4	replication factor C subunit 4					ercc4	DNA repair endonuclease XPF
lrata	lecithin retinol acyltransferase a		crym	ketimine reductase mu-crystallin		rfc5	replication factor C subunit 5					fan1	fanconi-associated nuclease 1
lrp2a	low-density lipoprotein receptor-related protein 2a		csrnp2	cysteine/serine-rich nuclear protein 2 isoform X1		rhno1	RAD9, HUS1, RAD1-interacting nuclear orphan protein 1					fancm	LOW QUALITY PROTEIN: Fanconi anemia group M protein
lsr	lipolysis-stimulated lipoprotein receptor isoform X1		cstf2	cleavage stimulation factor subunit 2 isoform X1		rmi2	recQ-mediated genome instability protein 2 isoform X2					gins2	DNA replication complex GINS protein PSF2
mcee	methylmalonyl-CoA epimerase, mitochondrial		cxxc5a	CXXC-type zinc finger protein 5		rnaseh1	ribonuclease H1					herc2	E3 ubiquitin-protein ligase HERC2 isoform X1
mogat3a	2-acylglycerol O-acyltransferase 1 isoform X2		cylda	ubiquitin carboxyl-terminal hydrolase CYLD isoform X2		rnaseh2a	ribonuclease H2 subunit A					hmga2	high mobility group protein HMGI-C
mogat3b	LOW QUALITY PROTEIN: 2-acylglycerol O-acyltransferase 3b		dars2	aspartate--tRNA ligase, mitochondrial		rpa1	replication protein A 70 kDa DNA-binding subunit					hsf2bp	heat shock factor 2-binding protein
mppe1	metallophosphoesterase 1		dbr1	lariat debranching enzyme		rpa2	replication protein A 32 kDa subunit					mcm2	DNA replication licensing factor MCM2 isoform X1
ncor1	nuclear receptor corepressor 1 isoform X3		ddx11	ATP-dependent DNA helicase DDX11 isoform X2		rpa3	replication protein A 14 kDa subunit					mcm3	DNA replication licensing factor MCM3
nr0b2a	nuclear receptor subfamily 0 group B member 2a		dedd1	death effector domain-containing 1		ruvbl2	ruvB-like 2					mcm7	DNA replication licensing factor MCM7 isoform X1
nr1d4a	nuclear receptor subfamily 1, group D, member 4a isoform X2		dek	protein DEK isoform X1		si:dkey-127k13.1	PWWP domain-containing DNA repair factor 3A isoform X1					mms22l	protein MMS22-like isoform X2
nsdhl	sterol-4-alpha-carboxylate 3-dehydrogenase, decarboxylating		dhx16	pre-mRNA-splicing factor ATP-dependent RNA helicase DHX16		si:dkey-157g16.6	putative fidgetin-like protein 2 isoform X1					msh2	DNA mismatch repair protein Msh2
pcyt1ba	choline-phosphate cytidylyltransferase B		dna2	DNA replication ATP-dependent helicase/nuclease DNA2		si:dkey-234i14.2	heterogeneous nuclear ribonucleoprotein C					nhej1	non-homologous end-joining factor 1 isoform X1
pdk2a	pyruvate dehydrogenase (acetyl-transferring) kinase isozyme 2, mitochondrial		dnmt1	DNA (cytosine-5)-methyltransferase 1		smg1	serine/threonine-protein kinase SMG1 isoform X1					nucks1a	LOW QUALITY PROTEIN: nuclear ubiquitous casein and cyclin-dependent kinase substrate 1a
pdk3a	pyruvate dehydrogenase (acetyl-transferring) kinase isozyme 3, mitochondrial		dtd2	D-aminoacyl-tRNA deacylase 2		spire1b	protein spire homolog 1 isoform X3					palb2	partner and localizer of BRCA2 isoform X1
pdk4	pyruvate dehydrogenase kinase, isozyme 4 isoform X1		dvl2	segment polarity protein dishevelled homolog DVL-2		swap70a	switch-associated protein 70					parp1	poly
pigl	N-acetylglucosaminyl-phosphatidylinositol de-N-acetylase		e2f2	transcription factor E2F2 isoform X2		swsap1	ATPase SWSAP1					parpbp	PCNA-interacting partner
pigo	GPI ethanolamine phosphate transferase 3		e2f3	transcription factor E2F3		tdp1	tyrosyl-DNA phosphodiesterase 1 isoform X1					pola1	DNA polymerase alpha catalytic subunit isoform X1
pik3ip1	phosphoinositide-3-kinase-interacting protein 1		e2f7	transcription factor E2F7		tdp2b	tyrosyl-DNA phosphodiesterase 2					prpf19	pre-mRNA-processing factor 19
pip4p2	type 2 phosphatidylinositol 4,5-bisphosphate 4-phosphatase isoform X2		e2f8	transcription factor E2F8		ten1	CST complex subunit TEN1					rad52	DNA repair protein RAD52 homolog isoform X1
pip5k1bb	phosphatidylinositol 4-phosphate 5-kinase type-1 beta isoform X2		egfra	epidermal growth factor receptor		terf1	telomeric repeat-binding factor 1 isoform X1					rad54l	DNA repair and recombination protein RAD54-like
pisd	phosphatidylserine decarboxylase proenzyme, mitochondrial isoform X2		ehmt1a	histone-lysine N-methyltransferase EHMT1a		terf2ip	telomeric repeat-binding factor 2-interacting protein 1					radx	RPA-related protein RADX isoform X1
pla2g3	group 3 secretory phospholipase A2		eif2ak2	interferon-induced, double-stranded RNA-activated protein kinase isoform X1		timeless	protein timeless homolog					rbbp8	DNA endonuclease RBBP8
plaat1l	uncharacterized protein plaat1l isoform X1		eif4enif1	eukaryotic translation initiation factor 4E transporter isoform X1		top2a	DNA topoisomerase 2-alpha					recql4	ATP-dependent DNA helicase Q4
plcb2	1-phosphatidylinositol 4,5-bisphosphate phosphodiesterase beta-2		endou	poly(U)-specific endoribonuclease-A		topbp1	DNA topoisomerase 2-binding protein 1 isoform X1					rev3l	DNA polymerase zeta catalytic subunit isoform X1
plcd1a	1-phosphatidylinositol 4,5-bisphosphate phosphodiesterase delta-1a isoform X2		ercc1	DNA excision repair protein ERCC-1		tyms	thymidylate synthase isoform X2					rmi2	recQ-mediated genome instability protein 2 isoform X2
plce1	1-phosphatidylinositol 4,5-bisphosphate phosphodiesterase epsilon-1		exosc9	exosome complex component RRP45 isoform X1		uhrf1	LOW QUALITY PROTEIN: E3 ubiquitin-protein ligase UHRF1					rpa1	replication protein A 70 kDa DNA-binding subunit
plch1	1-phosphatidylinositol 4,5-bisphosphate phosphodiesterase eta-1 isoform X1		fadd	FAS-associated death domain protein		unga	uracil DNA glycosylase a					rpa2	replication protein A 32 kDa subunit
pmt	phosphoethanolamine methyltransferase isoform X1		fam172a	cotranscriptional regulator FAM172A homolog isoform X1		vcp	transitional endoplasmic reticulum ATPase					rpa3	replication protein A 14 kDa subunit
pnpla7b	patatin-like phospholipase domain-containing protein 7		fastkd1	FAST kinase domain-containing protein 1, mitochondrial		xpc	DNA repair protein complementing XP-C cells					si:dkey-157g16.6	putative fidgetin-like protein 2 isoform X1
prpf19	pre-mRNA-processing factor 19		fastkd2	FAST kinase domain-containing protein 2, mitochondrial		xrn2	5\\'-3\\' exoribonuclease 2					spire1b	protein spire homolog 1 isoform X3
ptdss1a	phosphatidylserine synthase 1 isoform X2		fen1	flap endonuclease 1		zbtb48	telomere zinc finger-associated protein					swsap1	ATPase SWSAP1
ptenb	phosphatidylinositol 3,4,5-trisphosphate 3-phosphatase and dual-specificity protein phosphatase PTEN		fhl3b	four and a half LIM domains protein 3b		zswim7	zinc finger SWIM domain-containing protein 7					tdp1	tyrosyl-DNA phosphodiesterase 1 isoform X1
ptgdsa	prostaglandin D2 synthase a isoform X2		foxl3	forkhead box L3								tdp2b	tyrosyl-DNA phosphodiesterase 2
ptgesl	prostaglandin E synthase 2 isoform X1		foxp3b	forkhead box protein P3 isoform X2								terf2ip	telomeric repeat-binding factor 2-interacting protein 1
rdh8a	retinol dehydrogenase 8a		fpr1	chemokine-like receptor 1 isoform X1								timeless	protein timeless homolog
scarf1	scavenger receptor class F member 1		fto	alpha-ketoglutarate-dependent dioxygenase FTO isoform X2								vcp	transitional endoplasmic reticulum ATPase
si:ch211-117n7.7	lysophosphatidylserine lipase ABHD12		ftr83	finTRIM family, member 83								zswim7	zinc finger SWIM domain-containing protein 7
si:ch211-210c8.6	uncharacterized protein si:ch211-210c8.6		gabpa	GA-binding protein alpha chain
si:dkey-103i16.6	SIRT1 domain-containing protein		gmnn	geminin
si:dkey-114l24.2	uncharacterized protein si:dkey-114l24.2		gpbp1l1	vasculin-like protein 1
si:dkey-266f7.9	1-phosphatidylinositol phosphodiesterase		grsf1	G-rich sequence factor 1 isoform X1
sirt3	LOW QUALITY PROTEIN: NAD-dependent protein deacetylase sirtuin-3, mitochondrial		gtf2h3	general transcription factor IIH subunit 3
sirt4	NAD-dependent protein lipoamidase sirtuin-4, mitochondrial		gtpbp2b	GTP-binding protein 2b
smg1	serine/threonine-protein kinase SMG1 isoform X1		gtpbp3	tRNA modification GTPase GTPBP3, mitochondrial isoform X2
smpd1	sphingomyelin phosphodiesterase		gtpbp4	nucleolar GTP-binding protein 1
smpdl3b	acid sphingomyelinase-like phosphodiesterase 3b		hells	lymphoid-specific helicase
soat2	sterol O-acyltransferase 2		her13	hairy-related 13
sox9a	transcription factor SOX-9a		hmga2	high mobility group protein HMGI-C
srebf1	sterol regulatory element-binding protein 1 isoform X1		hmgb2a	high mobility group protein B2a
st3gal4	CMP-N-acetylneuraminate-beta-galactosamide-alpha-2,3-sialyltransferase 4		hnf4a	hepatocyte nuclear factor 4-alpha isoform X1
st3gal7	ST3 beta-galactoside alpha-2,3-sialyltransferase 7 isoform X1		hnrnph3	heterogeneous nuclear ribonucleoprotein H3 isoform X1
sumf1	formylglycine-generating enzyme		hp1bp3	heterochromatin protein 1-binding protein 3 isoform X2
synj1	synaptojanin-1 isoform X2		hsf2bp	heat shock factor 2-binding protein
tpte	putative tyrosine-protein phosphatase TPTE isoform X1		hsf4	heat shock factor protein 4
ttpa	alpha-tocopherol transfer protein isoform X2		htatip2	oxidoreductase HTATIP2
zgc:162634	phosphatidylinositol N-acetylglucosaminyltransferase subunit Y		htatsf1	HIV Tat-specific factor 1
zgc:162872	BAR_ACAPs and ArfGap_ACAP domain-containing protein		id2a	DNA-binding protein inhibitor ID-2a
zgc:56622	aldo-keto reductase family 1 member B1 isoform X1		ifrd2	interferon-related developmental regulator 2 isoform X2
zgc:64106	retinol dehydrogenase 12		ift74	intraflagellar transport protein 74 homolog
			ing2	inhibitor of growth protein 2
			ing4	inhibitor of growth protein 4 isoform X1
			ints2	integrator complex subunit 2
			ints6	integrator complex subunit 6 isoform X1
			iqce	IQ domain-containing protein E
			irf5	interferon regulatory factor 5 isoform X1
			itga6a	integrin alpha-6 isoform X1
			jazf1b	juxtaposed with another zinc finger protein 1b
			jdp2a	jun dimerization protein 2 isoform X1
			kank2	KN motif and ankyrin repeat domain-containing protein 2
			kat2b	histone acetyltransferase KAT2B
			kdm5a	LOW QUALITY PROTEIN: lysine-specific demethylase 5A
			khdrbs1a	KH domain-containing, RNA-binding, signal transduction-associated protein 1a
			kti12	protein KTI12 homolog
			lin52	protein lin-52 homolog
			lrch4	leucine-rich repeat and calponin homology domain-containing protein 4 isoform X3
			lrp6	low-density lipoprotein receptor-related protein 6
			lsm5	U6 snRNA-associated Sm-like protein LSm5
			lsm6	U6 snRNA-associated Sm-like protein LSm6
			lum	lumican
			map2k5	dual specificity mitogen-activated protein kinase kinase 5
			map3k5	mitogen-activated protein kinase kinase kinase 5
			mapkapk2a	MAP kinase-activated protein kinase 2
			mdm4	protein Mdm4 isoform X1
			med17	mediator of RNA polymerase II transcription subunit 17
			med20	LOW QUALITY PROTEIN: mediator of RNA polymerase II transcription subunit 20
			med8	mediator of RNA polymerase II transcription subunit 8 isoform X1
			mideasa	mitotic deacetylase associated SANT domain protein a isoform X5
			mybbp1a	myb-binding protein 1A-like protein
			myca	transcriptional regulator Myc-A
			nap1l1	nucleosome assembly protein 1-like 1 isoform X2
			ncor1	nuclear receptor corepressor 1 isoform X3
			nek12	NIMA-related kinase 12
			nelfe	LOW QUALITY PROTEIN: negative elongation factor E
			nfat5b	nuclear factor of activated T-cells 5 isoform X1
			ngdn	neuroguidin
			nlrc3	NLR family CARD domain-containing protein 3
			notch2	neurogenic locus notch homolog protein 2
			notch3	neurogenic locus notch homolog protein 3
			nr0b2a	nuclear receptor subfamily 0 group B member 2a
			nr0b2b	nuclear receptor subfamily 0 group B member 2
			nr1d4a	nuclear receptor subfamily 1, group D, member 4a isoform X2
			nr2f2	COUP transcription factor 2 isoform X1
			nucks1a	LOW QUALITY PROTEIN: nuclear ubiquitous casein and cyclin-dependent kinase substrate 1a
			obi1	ORC ubiquitin ligase 1 isoform X1
			osgepl1	probable tRNA N6-adenosine threonylcarbamoyltransferase, mitochondrial
			pdcd4a	programmed cell death protein 4a
			phf19	PHD finger protein 19 isoform X4
			phf5a	PHD finger-like domain-containing protein 5A
			pin1	peptidyl-prolyl cis-trans isomerase NIMA-interacting 1
			pin4	peptidyl-prolyl cis-trans isomerase NIMA-interacting 4
			plcb2	1-phosphatidylinositol 4,5-bisphosphate phosphodiesterase beta-2
			pola1	DNA polymerase alpha catalytic subunit isoform X1
			polr2a	DNA-directed RNA polymerase II subunit RPB1
			polr2k	DNA-directed RNA polymerases I, II, and III subunit RPABC4
			polr3c	DNA-directed RNA polymerase III subunit RPC3
			polr3k	DNA-directed RNA polymerase III subunit RPC10
			pou6f1	POU domain, class 6, transcription factor 1 isoform X1
			ppil4	peptidyl-prolyl cis-trans isomerase-like 4
			prdm15	PR domain zinc finger protein 15
			prim1	DNA primase small subunit
			prim2	DNA primase large subunit
			primpol	DNA-directed primase/polymerase protein
			prpf19	pre-mRNA-processing factor 19
			psmc3ip	homologous-pairing protein 2 homolog isoform X1
			ptenb	phosphatidylinositol 3,4,5-trisphosphate 3-phosphatase and dual-specificity protein phosphatase PTEN
			pus1	tRNA pseudouridine synthase A
			qrsl1	glutamyl-tRNA(Gln) amidotransferase subunit A, mitochondrial
			rars2	probable arginine--tRNA ligase, mitochondrial isoform X2
			rb1	LOW QUALITY PROTEIN: retinoblastoma-associated protein
			rbm14b	RNA-binding protein 14b isoform X2
			rbm20	RNA-binding protein 20
			rgmb	RGM domain family member B
			rhogb	ras homolog family member Gb isoform X2
			rnaseh1	ribonuclease H1
			rnaseh2a	ribonuclease H2 subunit A
			rnaset2l	ribonuclease Oy
			rnf25	E3 ubiquitin-protein ligase RNF25
			rpp25l	LOW QUALITY PROTEIN: ribonuclease P protein subunit p25-like protein
			rprd1b	regulation of nuclear pre-mRNA domain-containing protein 1B
			rprd2a	regulation of nuclear pre-mRNA domain-containing protein 2a
			ruvbl2	ruvB-like 2
			sall2	sal-like protein 3
			samd13	sterile alpha motif domain-containing protein 13 isoform X1
			serbp1b	plasminogen activator inhibitor 1 RNA-binding protein isoform X5
			sfrp1a	secreted frizzled-related protein 1a
			si:ch211-266i6.3	cytoskeleton-associated protein 2
			si:ch73-382f3.1	uncharacterized protein si:ch73-382f3.1 isoform X2
			si:dkey-156n14.3	zinc finger protein ZXDC
			si:dkey-234i14.2	heterogeneous nuclear ribonucleoprotein C
			si:dkey-6i22.5	polyamine-modulated factor 1
			sigirr	single Ig IL-1-related receptor
			sirt3	LOW QUALITY PROTEIN: NAD-dependent protein deacetylase sirtuin-3, mitochondrial
			slc39a8	metal cation symporter ZIP8
			smarcd1	SWI/SNF-related matrix-associated actin-dependent regulator of chromatin subfamily D member 1
			smg1	serine/threonine-protein kinase SMG1 isoform X1
			smyd1a	histone-lysine N-methyltransferase SMYD1a
			snrpe	small nuclear ribonucleoprotein E
			snrpg	small nuclear ribonucleoprotein G
			sorbs3	vinexin isoform X1
			sox11a	transcription factor SOX-11a
			sox9a	transcription factor SOX-9a
			spen	msx2-interacting protein isoform X1
			spi1a	transcription factor PU.1a
			srebf1	sterol regulatory element-binding protein 1 isoform X1
			srsf5b	serine and arginine rich splicing factor 5b
			ssbp4	single-stranded DNA-binding protein 4 isoform X1
			taf2	transcription initiation factor TFIID subunit 2 isoform X1
			taf5l	TAF5-like RNA polymerase II p300/CBP-associated factor-associated factor 65 kDa subunit 5L
			tbl3	transducin beta-like protein 3
			tcea3	transcription elongation factor A protein 3 isoform X5
			tceanc2	transcription elongation factor A N-terminal and central domain-containing protein 2
			tcf19l	transcription factor 19
			tead1b	transcriptional enhancer factor TEF-1 isoform X1
			tefa	TEF transcription factor, PAR bZIP family member a isoform X2
			terf2ip	telomeric repeat-binding factor 2-interacting protein 1
			tfam	transcription factor A, mitochondrial
			tfcp2l1	transcription factor CP2-like protein 1
			tfec	transcription factor EC isoform X1
			thrap3a	thyroid hormone receptor-associated protein 3 isoform X1
			timeless	protein timeless homolog
			tnfsf11	tumor necrosis factor ligand superfamily member 11
			trim45	tripartite motif-containing protein 45
			trmt112	multifunctional methyltransferase subunit TRM112-like protein
			trub2	mitochondrial mRNA pseudouridine synthase TRUB2
			tsen2	tRNA-splicing endonuclease subunit Sen2
			tsr3	ribosome biogenesis protein TSR3 homolog
			ttc37	tetratricopeptide repeat protein 37 isoform X2
			twnk	twinkle protein, mitochondrial
			txnipa	thioredoxin interacting protein a isoform X2
			tyms	thymidylate synthase isoform X2
			tyw3	LOW QUALITY PROTEIN: tRNA wybutosine-synthesizing protein 3 homolog
			uhrf1	LOW QUALITY PROTEIN: E3 ubiquitin-protein ligase UHRF1
			unm_hu7910	aspartyl/asparaginyl beta-hydroxylase isoform X2
			vars2	valine--tRNA ligase, mitochondrial isoform X2
			wdr33	pre-mRNA 3\\' end processing protein WDR33 isoform X2
			wnt5a	protein Wnt-5a
			xpc	DNA repair protein complementing XP-C cells
			xrn2	5\\'-3\\' exoribonuclease 2
			zbtb24	zinc finger and BTB domain-containing protein 24 isoform X2
			zbtb32	zinc finger and BTB domain-containing protein 16-A
			zbtb47b	zinc finger and BTB domain-containing protein 47
			zbtb48	telomere zinc finger-associated protein
			zcrb1	zinc finger CCHC-type and RNA-binding motif-containing protein 1
			zeb2a	zinc finger E-box-binding homeobox 2a isoform X4
			zgc:136858	pseudouridine-metabolizing bifunctional protein C1861.05
			zgc:171971	DNA-directed RNA polymerase III subunit RPC4
			znf292a	zinc finger protein 292a isoform X1
			znf319b	zinc finger protein 319
			znf362b	zinc finger protein 362b isoform X1
			znf516	zinc finger protein 516 isoform X2
			znf653	zinc finger protein 653
			znf703	zinc finger protein 703
			znf704	zinc finger protein 704 isoform X1
