# Supplementary material for: Multi-Organ Transcriptome Response of Lumpfish (Cyclopterus lumpus) to Aeromonas salmonicida Subspecies salmonicida Systemic Infection
Source: Microorganisms. 2022 Oct 26;10(11):2113. doi: 10.3390/microorganisms10112113 (PMC9692985; doi:10.3390/microorganisms10112113)
Supplement: Supplementary file 1 [file microorganisms-10-02113-s001.zip › microorganisms-1974933-supplementary2/microorganisms-1974933-supplementary/Supporting information/File S9.xlsx]

## Sheet: Sheet1
Supplementary file S9a. Top most significant genes in head kidney 3 dpi.
Gene name	log2foldchange	FDR	Gene ID	Gene description
hp	8.3246	0	117728778	haptoglobin isoform X1
LOC117727442	6.76631	0	117727442	alpha-1-antitrypsin homolog
LOC117729809	6.74351	0	117729809	histidine-rich glycoprotein-like
apoa1b	6.30687	0	117741351	apolipoprotein A-Ib
apoa2	5.98822	0	117745525	apolipoprotein A-II
fgg	6.92021	9.78884e-13	117733981	fibrinogen gamma chain
LOC117751046	5.48834	9.78884e-13	117751046	amyloid protein A-like
lect2l	6.49828	1.14203e-12	117748394	leukocyte cell-derived chemotaxin 2 like
LOC117740601	6.4697	1.26892e-12	117740601	protein AMBP-like
LOC117736261	5.52616	1.78157e-11	117736261	betaine--homocysteine S-methyltransferase 1-like
ahsg2	6.3712	1.06105e-10	117746824	alpha-2-HS-glycoprotein 2
fgb	5.88142	2.00236e-10	117747536	fibrinogen beta chain isoform X2
LOC117742524	5.53685	2.48436e-10	117742524	complement factor B-like
LOC117731082	5.43247	2.95133e-10	117731082	inter-alpha-trypsin inhibitor heavy chain H3-like
kng1	5.63468	2.21371e-09	117729837	kininogen-1

## Sheet: Sheet2
Supplementary file S9b. Top most significant genes in head kidney 10 dpi.
Gene name	log2foldchange	FDR	Gene ID	Gene description
cxcl8a	4.45693	0	117737801	interleukin-8 isoform X1
LOC117733736	-3.66828	0	117733736	arachidonate 12-lipoxygenase, 12R-type-like
hp	8.29032	0	117728778	haptoglobin isoform X1
LOC117728775	8.7576	0	117728775	amyloid protein A-like
LOC117751260	10.226	0	117751260	amyloid protein A-like
LOC117751046	9.95126	0	117751046	amyloid protein A-like
rgs2	4.73993	0	117729477	regulator of G-protein signaling 2
LOC117736885	7.18439	0	117736885	interleukin-1 beta-like
LOC117739248	6.67172	0	117739248	interleukin-6-like
LOC117739425	6.276	0	117739425	tumor necrosis factor receptor superfamily member 6B-like
c7b	5.27172	0	117740323	complement component C7
ptx3a	4.64694	0	117741474	pentraxin-related protein PTX3
mmp13b	7.33288	0	117741716	collagenase 3
LOC117745292	4.11972	0	117745292	metalloreductase STEAP4-like
hamp	7.37858	0	117745265	hepcidin-1
serpine1	6.11161	0	117747966	plasminogen activator inhibitor 1
LOC117748777	7.34621	0	117748777	somatostatin receptor type 2
csf3a	6.20266	0	117748479	colony stimulating factor 3 (granulocyte) a isoform X4
ddit4	3.97969	0	117749242	DNA damage-inducible transcript 4 protein
LOC117725172	5.02332	0	117725172	collagen alpha-1(XII) chain-like isoform X1
LOC117725477	5.03022	0	117725477	thrombospondin-1-like
LOC117728251	10.2625	0	117728251	hepcidin-like
LOC117728096	12.7744	0	117728096	hepcidin-like
LOC117728128	10.5934	0	117728128	hepcidin-like

## Sheet: Sheet3
Supplementary file S9c. Top most significant genes in spleen 3 dpi.
Gene name	log2foldchange	FDR	Gene ID	Gene description
si:ch211-114n24.6	6.06001	0	117745611	tubulin alpha-1A chain
hamp	3.98852	0	117745265	hepcidin-1
LOC117736610	3.46757	8.29714e-12	117736610	gamma-glutamyl hydrolase
LOC117734742	-5.32251	2.42126e-10	117734742	hemoglobin subunit beta-2-like
LOC117728128	3.69603	3.02815e-09	117728128	hepcidin-like
ptch2	3.05883	3.15819e-07	117746573	protein patched homolog 1
nupr1b	-3.1372	4.01626e-07	117735572	nuclear protein 1b
LOC117727281	3.81401	5.19455e-07	117727281	hydroperoxide isomerase ALOXE3-like
si:ch211-132g1.7	1.52753	2.26989e-06	117742459	prostaglandin F2 receptor negative regulator
ptch1	2.26593	2.35867e-06	117736350	protein patched homolog 1
LOC117734554	-2.5663	2.40533e-06	117734554	eukaryotic translation initiation factor 3 subunit D-like isoform X1
LOC117729186	-13.7949	1.23731e-05	117729186	uncharacterized protein LOC117729186 isoform X1
sar1ab	-1.99493	1.38603e-05	117744415	secretion associated, Ras related GTPase 1Ab
arhgef38	-2.17397	1.7463e-05	117738302	rho guanine nucleotide exchange factor 38
atp2a1	4.05062	1.75439e-05	117734549	sarcoplasmic/endoplasmic reticulum calcium ATPase 1
LOC117741202	3.77552	1.92162e-05	117741202	alpha-2-macroglobulin-like
LOC117727822	-5.16106	2.33537e-05	117727822	crooked neck-like protein 1
dnajc28	-2.46017	2.9011e-05	117728232	LOW QUALITY PROTEIN: dnaJ homolog subfamily C member 28
LOC117728096	5.80566	2.96457e-05	117728096	hepcidin-like
LOC117742905	-1.92506	3.71204e-05	117742905	neuronal membrane glycoprotein M6-b-like
plekha8	-1.58891	4.39202e-05	117745373	pleckstrin homology domain-containing family A member 8
gls2b	-2.37712	4.40258e-05	117731286	glutaminase 2b isoform X2
xdh	-4.18609	4.93351e-05	117745219	xanthine dehydrogenase/oxidase isoform X2
bnip4	-2.19901	6.47894e-05	117743925	BCL2 interacting protein 4
aqp4	1.78941	8.93543e-05	117746527	aquaporin-4
flt4	1.55681	9.08293e-05	117737924	vascular endothelial growth factor receptor 3

## Sheet: Sheet4
Supplementary file S9d. Top most significant genes in spleen 10 dpi.
Gene name	log2foldchange	FDR	Gene ID	Gene description
LOC117728096	14.0924	0	117728096	hepcidin-like
LOC117728128	11.7194	0	117728128	hepcidin-like
mmp13b	10.0165	0	117741716	collagenase 3
LOC117741202	8.06135	0	117741202	alpha-2-macroglobulin-like
LOC117725172	7.92353	0	117725172	collagen alpha-1(XII) chain-like isoform X1
LOC117736885	7.86561	0	117736885	interleukin-1 beta-like
LOC117739248	7.65742	0	117739248	interleukin-6-like
LOC117728251	7.55676	0	117728251	hepcidin-like
LOC117727005	7.13529	0	117727005	thyroxine 5-deiodinase-like
hamp	7.13236	0	117745265	hepcidin-1
LOC117737934	6.788	0	117737934	arachidonate 12-lipoxygenase, 12R-type-like
LOC117728775	6.70271	0	117728775	amyloid protein A-like
hp	6.5678	0	117728778	haptoglobin isoform X1
LOC117749415	6.45321	0	117749415	TNFAIP3-interacting protein 1-like
LOC117729318	6.02733	0	117729318	complement factor H-related protein 4-like isoform X2
tnfaip6	5.99989	0	117750881	tumor necrosis factor-inducible gene 6 protein
LOC117725477	5.87026	0	117725477	thrombospondin-1-like
f3a	5.87012	0	117749454	coagulation factor IIIa
igfbp1a	5.71371	0	117729589	insulin-like growth factor-binding protein 1a
slc1a6	5.5885	0	117729542	excitatory amino acid transporter 4 isoform X3
LOC117739425	5.57365	0	117739425	tumor necrosis factor receptor superfamily member 6B-like
c7b	5.55585	0	117740323	complement component C7
LOC117736610	5.51879	0	117736610	gamma-glutamyl hydrolase
serpine1	5.51284	0	117747966	plasminogen activator inhibitor 1
LOC117736516	5.43858	0	117736516	E3 ubiquitin-protein ligase NEURL3
zgc:112294	5.37872	0	117736787	transmembrane protein 17A
relt	5.36565	0	117741993	tumor necrosis factor receptor superfamily member 19L
LOC117727165	5.3046	0	117727165	toll-like receptor 5
ptx3a	5.29883	0	117741474	pentraxin-related protein PTX3
LOC117731349	5.13098	0	117731349	protein Wnt-2b-A-like
rdh10a	5.12949	0	117749922	retinol dehydrogenase 10-A
LOC117730957	5.09457	0	117730957	probable nuclear hormone receptor HR38
rgs2	5.08019	0	117729477	regulator of G-protein signaling 2
ier3	5.01718	0	117736048	radiation-inducible immediate-early gene IEX-1
pcsk1	4.92192	0	117731044	neuroendocrine convertase 1
LOC117748777	4.88912	0	117748777	somatostatin receptor type 2
LOC117740232	4.79588	0	117740232	osteocalcin 2-like
fosab	4.68182	0	117727588	v-fos FBJ murine osteosarcoma viral oncogene homolog Ab
LOC117747066	4.62374	0	117747066	midnolin-like
ptges	4.55515	0	117740851	prostaglandin E synthase
ptgs2b	4.53891	0	117729217	prostaglandin G/H synthase 2
c6	4.40765	0	117740631	complement component C6
il10	4.37812	0	117730862	interleukin-10
LOC117738725	4.37637	0	117738725	fibrocystin-L-like
LOC117749879	4.35214	0	117749879	A-agglutinin anchorage subunit-like
LOC117732368	4.32076	0	117732368	hyaluronidase PH-20-like
LOC117738903	4.19652	0	117738903	N-acetylmuramoyl-L-alanine amidase-like
LOC117733297	4.18025	0	117733297	tumor necrosis factor receptor superfamily member 9-like
adm2a	4.13388	0	117726441	protein ADM2a
LOC117745292	4.12724	0	117745292	metalloreductase STEAP4-like
loxl2a	4.12115	0	117731152	lysyl oxidase homolog 2A
fosl2	4.08065	0	117751273	fos-related antigen 2
ch25h	4.06325	0	117748381	cholesterol 25-hydroxylase-like protein
cbx7a	4.0338	0	117735035	chromobox homolog 7a isoform X6
dusp1	4.00904	0	117737683	dual specificity protein phosphatase 1
fosl1a	3.95033	0	117737137	fos-related antigen 1a
atf3	3.89084	0	117727812	cyclic AMP-dependent transcription factor ATF-3
prdm1b	3.87983	0	117738701	PR domain zinc finger protein 1 isoform X1
acta1a	3.87627	0	117733030	actin alpha 1, skeletal muscle a
adamts1	3.87454	0	117746266	LOW QUALITY PROTEIN: A disintegrin and metalloproteinase with thrombospondin motifs 1
fosb	3.84382	0	117741268	protein fosB isoform X3
socs3a	3.84259	0	117734887	LOW QUALITY PROTEIN: suppressor of cytokine signaling 3a
nr4a1	3.81035	0	117733658	nuclear receptor subfamily 4 group A member 1
pfkfb3	3.78983	0	117726074	6-phosphofructo-2-kinase/fructose-2,6-bisphosphatase 3 isoform X2
wu:fa11c10	3.7827	0	117733361	protein FAM110B
nocta	3.72369	0	117737444	nocturnin isoform X1
LOC117748742	3.71458	0	117748742	inward rectifier potassium channel 2-like
si:ch73-335l21.4	3.71344	0	117748006	RING finger protein 227
LOC117734714	3.70973	0	117734714	complement C1q-like protein 2
pdgfra	3.68187	0	117730130	platelet-derived growth factor receptor alpha
nr4a3	3.6613	0	117745333	nuclear receptor subfamily 4 group A member 3 isoform X1
LOC117749408	3.6162	0	117749408	C-C chemokine receptor type 3-like
si:dkeyp-23e4.3	3.61414	0	117743153	rho GTPase-activating protein 7 isoform X2
si:dkey-19b23.8	3.48672	0	117747979	uncharacterized protein si:dkey-19b23.8
LOC117746932	3.44965	0	117746932	SPRY domain-containing SOCS box protein 4-like
sik1	3.43668	0	117750095	serine/threonine-protein kinase SIK1
batf	3.42733	0	117727184	basic leucine zipper transcriptional factor ATF-like
rgs5b	3.35583	0	117746569	regulator of G-protein signaling 5b
vcanb	3.34555	0	117740445	LOW QUALITY PROTEIN: versican b
batf2	3.32941	0	117747885	transcription factor kayak
LOC117738962	3.25218	0	117738962	methyltransferase-like protein 24
LOC117737465	3.20135	0	117737465	LON peptidase N-terminal domain and RING finger protein 3-like isoform X2
si:ch73-86n18.1	3.16292	0	117745486	C-type lectin domain family 4 member E
LOC117742975	3.09094	0	117742975	early growth response protein 1-A-like
adra2a	3.07842	0	117733800	alpha-2A adrenergic receptor
vwa1	3.07165	0	117732955	von Willebrand factor A domain-containing protein 1
LOC117733019	3.06831	0	117733019	mitoferrin-2-like isoform X1
LOC117730171	3.05825	0	117730171	complement C1q tumor necrosis factor-related protein 7
ldha	3.0303	0	117731772	L-lactate dehydrogenase A chain
crema	3.02972	0	117747116	cAMP-responsive element modulator isoform X1
LOC117728068	3.00295	0	117728068	mRNA decay activator protein ZFP36
ccn1	2.99894	0	117729545	CCN family member 1
LOC117742580	2.9894	0	117742580	vascular endothelial growth factor C-like isoform X1
phlda2	2.98763	0	117732338	pleckstrin homology-like domain family A member 2
LOC117748747	2.9162	0	117748747	transcription factor jun-B-like isoform X1
LOC117735327	2.86351	0	117735327	transcription factor jun-B-like
LOC117749824	2.7293	0	117749824	OTU domain-containing protein 1
LOC117750035	2.69175	0	117750035	filamin A-interacting protein 1-like
gadd45ab	2.67118	0	117730108	growth arrest and DNA-damage-inducible, alpha, b
itprip	2.64943	0	117744040	inositol 1,4,5-trisphosphate receptor-interacting protein
ednraa	2.6263	0	117738548	endothelin receptor type Aa
ch25hl3	2.59279	0	117735896	cholesterol 25-hydroxylase
zbtb21	2.54421	0	117742677	zinc finger and BTB domain-containing protein 21 isoform X2
higd1a	2.50985	0	117747021	HIG1 domain family member 1A, mitochondrial
LOC117733177	2.50163	0	117733177	rho-related GTP-binding protein Rho6-like
itpkcb	2.46694	0	117741358	inositol-trisphosphate 3-kinase Cb isoform X1
crim1	2.41195	0	117751246	cysteine-rich motor neuron 1 protein isoform X1
LOC117740967	2.4011	0	117740967	proteinase-activated receptor 1-like
acsl4a	2.38117	0	117737090	long-chain-fatty-acid--CoA ligase 4
ier2b	2.34381	0	117738828	immediate early response 2b
LOC117746279	2.12357	0	117746279	microtubule-associated protein 2-like
plekha7a	2.10791	0	117731810	pleckstrin homology domain-containing family A member 7 isoform X10
ssh2a	2.00566	0	117741269	protein phosphatase Slingshot homolog 2 isoform X2
LOC117750288	-2.05963	0	117750288	UDP-glucuronosyltransferase-like
creg2	-2.40327	0	117750988	protein CREG2
plekha8	-2.47755	0	117745373	pleckstrin homology domain-containing family A member 8
selenbp1	-2.48044	0	117745578	methanethiol oxidase
gamt	-2.49326	0	117729740	guanidinoacetate N-methyltransferase
LOC117744035	-2.49463	0	117744035	zinc finger protein 503
LOC117736391	-2.51848	0	117736391	insulin-like growth factor-binding protein 4
slc16a12b	-2.63884	0	117748398	monocarboxylate transporter 12-B
crispld2	-2.71002	0	117726243	cysteine-rich secretory protein LCCL domain-containing 2
LOC117740040	-3.00001	0	117740040	transcription factor 4-like isoform X1
LOC117746112	-3.04829	0	117746112	C-X-C chemokine receptor type 4-like
LOC117741706	-3.04921	0	117741706	collagen alpha-1(XXVI) chain
sept4b	-3.05209	0	117741574	septin 4b isoform X2
si:dkey-92i15.4	-3.06365	0	117745110	uncharacterized protein si:dkey-92i15.4
fcho1	-3.0902	0	117729345	F-BAR domain only protein 1 isoform X1
uhrf1bp1	-3.09897	0	117734067	UHRF1-binding protein 1 isoform X1
LOC117746272	-3.12323	0	117746272	nck-associated protein 5-like
gdf10b	-3.13421	0	117748803	growth/differentiation factor 10b
LOC117751419	-3.13946	0	117751419	retinoblastoma-like protein 2
LOC117741318	-3.14844	0	117741318	neprilysin-like
acp5a	-3.15409	0	117729535	tartrate-resistant acid phosphatase type 5a isoform X1
LOC117734868	-3.18843	0	117734868	uncharacterized protein LOC117734868 isoform X1
si:dkey-112e17.1	-3.20325	0	117736435	uncharacterized protein si:dkey-112e17.1 isoform X2
gprc5ba	-3.23497	0	117734819	G protein-coupled receptor, class C, group 5, member Ba
frem3	-3.27841	0	117730313	LOW QUALITY PROTEIN: FRAS1-related extracellular matrix protein 3
itpka	-3.35619	0	117751154	inositol-trisphosphate 3-kinase A
ebf1a	-3.40907	0	117737340	transcription factor COE1-A isoform X2
slc40a1	-3.41775	0	117750275	solute carrier family 40 member 1
ctnnd2b	-3.4346	0	117746309	catenin delta-2b isoform X6
LOC117733230	-3.43969	0	117733230	rho guanine nucleotide exchange factor 10-like protein isoform X1
st6gal2a	-3.51727	0	117750186	beta-galactoside alpha-2,6-sialyltransferase 2
LOC117750010	-3.53586	0	117750010	toll-like receptor 7
ciita	-3.58467	0	117734725	LOW QUALITY PROTEIN: MHC class II transactivator, partial
tacr3a	-3.5981	0	117735547	tachykinin receptor 3a
swap70a	-3.62525	0	117728587	switch-associated protein 70
dyrk4	-3.63568	0	117732409	dual specificity tyrosine-phosphorylation-regulated kinase 4 isoform X3
dnase2b	-3.65949	0	117730103	deoxyribonuclease-2-beta
cabp5b	-3.68407	0	117735461	calcium-binding protein 5b
LOC117733140	-3.75126	0	117733140	P2Y purinoceptor 1-like
sh2d3ca	-3.76406	0	117740745	SH2 domain-containing protein 3C isoform X1
LOC117729176	-3.78575	0	117729176	cytochrome P450 2J6-like
si:dkey-24p1.1	-3.8448	0	117728286	B-cell receptor CD22
LOC117741188	-3.89499	0	117741188	POU domain class 2-associating factor 1
uck2a	-3.90323	0	117729885	uridine-cytidine kinase 2-A isoform X1
LOC117742905	-3.9089	0	117742905	neuronal membrane glycoprotein M6-b-like
LOC117750362	-3.97135	0	117750362	histamine N-methyltransferase-like
LOC117747505	-4.01895	0	117747505	toll-like receptor 2
zgc:152968	-4.06748	0	117735869	RNA exonuclease 1 homolog
gatm	-4.10239	0	117728147	glycine amidinotransferase, mitochondrial
LOC117726048	-4.20342	0	117726048	CD9 antigen-like isoform X1
unc119b	-4.23187	0	117743110	protein unc-119 homolog B isoform X1
zgc:153733	-4.24734	0	117734932	sesquipedalian-1 isoform X1
LOC117745322	-4.38992	0	117745322	C3a anaphylatoxin chemotactic receptor-like
pax5	-4.42224	0	117731629	paired box protein Pax-5 isoform X1
bco1	-4.59332	0	117749934	beta,beta-carotene 15,15\\'-dioxygenase
LOC117730574	-4.65701	0	117730574	rano class II histocompatibility antigen, A beta chain-like isoform X2
LOC117749207	-4.69778	0	117749207	tumor necrosis factor receptor superfamily member 13B
vit	-4.71597	0	117744316	LOW QUALITY PROTEIN: vitrin
LOC117737930	-4.73503	0	117737930	tumor necrosis factor ligand superfamily member 13B-like isoform X3
cd79b	-4.74959	0	117749204	B-cell antigen receptor complex-associated protein beta chain
myo15aa	-4.88296	0	117734935	unconventional myosin-XV
syngr3a	-4.92574	0	117734955	synaptogyrin-3a
LOC117730576	-4.97865	0	117730576	uncharacterized protein C20orf85 homolog
rbp4	-5.01768	0	117748660	retinol-binding protein 4
LOC117746050	-5.0595	0	117746050	CMRF35-like molecule 5
LOC117751727	-5.07554	0	117751727	tandem C2 domains nuclear protein
LOC117748382	-5.14063	0	117748382	transmembrane protein 150A-like
rasgrf2a	-5.405	0	117740591	ras-specific guanine nucleotide-releasing factor 2 isoform X1
ankdd1b	-5.48533	0	117736091	ankyrin repeat and death domain-containing protein 1B isoform X1
st8sia5	-5.55182	0	117740993	alpha-2,8-sialyltransferase 8E isoform X1
cobll1a	-5.56427	0	117745876	cordon-bleu protein-like 1 isoform X4
sema3d	-5.58085	0	117732779	semaphorin-3D isoform X1
cd79a	-5.75999	0	117745887	B-cell antigen receptor complex-associated protein alpha chain
plaat1l	-5.8948	0	117741056	uncharacterized protein plaat1l isoform X1
LOC117741352	-5.95081	0	117741352	C-X-C chemokine receptor type 5
LOC117731315	-6.06498	0	117731315	Kv channel-interacting protein 2-like isoform X1
tmem116	-6.07614	0	117745069	transmembrane protein 116 isoform X2
LOC117727879	-6.34369	0	117727879	potassium voltage-gated channel subfamily H member 5-like
mat1a	-6.7547	0	117744175	S-adenosylmethionine synthase

## Sheet: Sheet5
Supplementary file S9e. Top most significant genes in liver 3 dpi.
Gene name	log2foldchange	FDR	Gene ID	Gene description
LOC117728096	6.75039	0	117728096	hepcidin-like
LOC117728251	6.29405	0	117728251	hepcidin-like
LOC117728777	9.51504	4.00874e-09	117728777	serum amyloid A-3 protein-like, partial
fabp7a	5.92908	1.65063e-08	117751480	fatty acid binding protein 7, brain, a
LOC117751046	7.30461	4.24956e-08	117751046	amyloid protein A-like
hp	3.60142	4.27637e-07	117728778	haptoglobin isoform X1
LOC117751055	4.12156	1.18834e-06	117751055	amyloid protein A-like
LOC117728776	7.82454	3.64465e-06	117728776	amyloid protein A-like
LOC117751252	7.78094	4.05861e-06	117751252	amyloid protein A-like
thrsp	3.37817	7.26984e-06	117741955	thyroid hormone-inducible hepatic protein
chia.1	3.04691	1.15766e-05	117730880	chitinase, acidic.1
LOC117734659	5.99722	1.59404e-05	117734659	keratin, type I cytoskeletal 13-like
LOC117733375	-3.8719	3.06735e-05	117733375	transmembrane protein 269-like

## Sheet: Sheet6
Supplementary file S9f. Top most significant genes in liver 10 dpi.
Gene name	log2foldchange	FDR	Gene ID	Gene description
LOC117728096	14.085	0	117728096	hepcidin-like
LOC117728777	13.0013	0	117728777	serum amyloid A-3 protein-like, partial
LOC117728251	12.849	0	117728251	hepcidin-like
LOC117728776	11.7604	0	117728776	amyloid protein A-like
LOC117751252	11.7143	0	117751252	amyloid protein A-like
LOC117751046	10.5595	0	117751046	amyloid protein A-like
LOC117728646	10.2636	0	117728646	adenosine receptor A3-like
LOC117727165	10.0625	0	117727165	toll-like receptor 5
ceacam1	9.60703	0	117745820	carcinoembryonic antigen-related cell adhesion molecule 1
LOC117748777	9.12491	0	117748777	somatostatin receptor type 2
pck1	8.65844	0	117731497	phosphoenolpyruvate carboxykinase, cytosolic
LOC117728775	8.5335	0	117728775	amyloid protein A-like
adm2a	8.13826	0	117726441	protein ADM2a
LOC117732552	7.86959	0	117732552	leptin-like
igfbp1a	7.80843	0	117729589	insulin-like growth factor-binding protein 1a
LOC117733714	7.68547	0	117733714	LOW QUALITY PROTEIN: uncharacterized protein LOC117733714
sept3	7.61047	0	117732086	neuronal-specific septin-3
serpine1	7.31615	0	117747966	plasminogen activator inhibitor 1
cxcl8a	7.13001	0	117737801	interleukin-8 isoform X1
LOC117736516	7.07444	0	117736516	E3 ubiquitin-protein ligase NEURL3
hs3st1	7.06494	0	117738007	heparan sulfate glucosamine 3-O-sulfotransferase 1
fosab	7.02933	0	117727588	v-fos FBJ murine osteosarcoma viral oncogene homolog Ab
LOC117751055	6.87361	0	117751055	amyloid protein A-like
pglyrp6	6.85701	0	117735045	peptidoglycan recognition protein 6
LOC117730376	6.68164	0	117730376	guanine nucleotide-binding protein G(i) subunit alpha-2
LOC117747003	6.59391	0	117747003	protein unc-13 homolog A-like
ephb6	6.5928	0	117745430	ephrin type-B receptor 5
LOC117734714	6.55567	0	117734714	complement C1q-like protein 2
LOC117745289	5.82626	0	117745289	RNA-binding motif, single-stranded-interacting protein 3-like
thrsp	5.73683	0	117741955	thyroid hormone-inducible hepatic protein
LOC117731325	5.52505	0	117731325	PRELI domain containing protein 3B-like
tdh	5.49325	0	117727477	L-threonine dehydrogenase isoform X1
tfpi2	5.47386	0	117738897	tissue factor pathway inhibitor 2 isoform X4
grb10b	5.44914	0	117745865	growth factor receptor-bound protein 10 isoform X2
mafk	5.40828	0	117734594	transcription factor MafK isoform X1
rtkn	5.40271	0	117736068	rhotekin isoform X1
hp	5.10353	0	117728778	haptoglobin isoform X1
LOC117742975	5.01247	0	117742975	early growth response protein 1-A-like
fkbp5	5.01148	0	117730522	peptidyl-prolyl cis-trans isomerase FKBP5
dusp1	4.98753	0	117737683	dual specificity protein phosphatase 1
LOC117748747	4.95658	0	117748747	transcription factor jun-B-like isoform X1
sgk1	4.9394	0	117727084	serine/threonine-protein kinase Sgk1 isoform X3
LOC117750249	4.93306	0	117750249	interleukin-1 receptor type 2
ptx3a	4.88649	0	117741474	pentraxin-related protein PTX3
alas1	4.88315	0	117730846	5-aminolevulinate synthase, nonspecific, mitochondrial
tnip2	4.8117	0	117731986	TNFAIP3-interacting protein 2 isoform X1
ch25h	4.79014	0	117748381	cholesterol 25-hydroxylase-like protein
LOC117737465	4.75908	0	117737465	LON peptidase N-terminal domain and RING finger protein 3-like isoform X2
tnfaip3	4.74283	0	117743681	tumor necrosis factor alpha-induced protein 3 isoform X1
LOC117746932	4.72334	0	117746932	SPRY domain-containing SOCS box protein 4-like
atf3	4.53045	0	117727812	cyclic AMP-dependent transcription factor ATF-3
f3a	4.52592	0	117749454	coagulation factor IIIa
tk2	4.48715	0	117743665	thymidine kinase 2, mitochondrial isoform X1
zgc:55558	4.43672	0	117735017	GTPase HRas
LOC117745182	4.38268	0	117745182	C-X-C chemokine receptor type 3-like
rdh10a	4.35357	0	117749922	retinol dehydrogenase 10-A
rel	4.25267	0	117743699	proto-oncogene c-Rel
wu:fa11c10	4.11482	0	117733361	protein FAM110B
mmd	4.0843	0	117735361	LOW QUALITY PROTEIN: monocyte to macrophage differentiation factor
LOC117733019	3.95861	0	117733019	mitoferrin-2-like isoform X1
ncf2	3.81776	0	117749356	neutrophil cytosol factor 2
LOC117726364	3.67595	0	117726364	serine/threonine-protein kinase pim-3-like
LOC117742311	3.61255	0	117742311	ferroxidase HEPHL1
higd1a	3.57481	0	117747021	HIG1 domain family member 1A, mitochondrial
tfe3a	3.38923	0	117733044	transcription factor E3a isoform X2
arrdc2	-3.46447	0	117729283	arrestin domain-containing protein 2 isoform X2
gyg2	-4.40275	0	117745238	glycogenin-2
prr15lb	-4.42933	0	117748762	proline-rich protein 15-like protein B
LOC117725997	-4.74892	0	117725997	aldo-keto reductase family 1 member D1-like
kat2b	-4.87289	0	117739561	histone acetyltransferase KAT2B
cdca7a	-4.91507	0	117750274	cell division cycle-associated protein 7a
zgc:162816	-5.17348	0	117746301	D-threo-3-hydroxyaspartate dehydratase
